# Supplementary material for: Full genome survey and dynamics of gene expression in the greater amberjack Seriola dumerili
Source: Gigascience. 2017 Nov 8;6(12):1–13. doi: 10.1093/gigascience/gix108 (PMC5751066; doi:10.1093/gigascience/gix108)
Supplement: Additional Files [file gix108_supp.zip]

Archive with 9 entries (9 files):
- Additional file-1.pptx
- Additional file-2.xlsx
- Additional file-3.docx
- Additional file-4.pptx
- Additional file-5.xlsx
- Additional file-6.xlsx
- Additional file-7.pptx
- Additional file-8.pptx
- Additional file-9.pptx
