# Supplementary material for: Full genome survey and dynamics of gene expression in the greater amberjack Seriola dumerili
Source: Gigascience. 2017 Nov 8;6(12):1–13. doi: 10.1093/gigascience/gix108 (PMC5751066; doi:10.1093/gigascience/gix108)
Supplement: Additional Files [file gix108_supp.zip › Additional file-2.xlsx]

## Sheet: SD12-OL8
QuerID (new)	QuerID-assembly	Medaka Chr.	Medaka start	Medaka end	e-value	Transcript	Expression (negative values means lower expression in males)
Sedum.T00041231.1	maker-jcf7180000906855-snap-gene-0.32-mRNA-1	OL8	158100	157961	6e-32	double c2-like domain-containing protein beta	4.439
Sedum.T00041236.1	snap_masked-jcf7180000906855-processed-gene-0.20-mRNA-1	OL8	174824	174755	2e-23	double c2-like domain-containing protein beta	#N/A
Sedum.T00040197.1	maker-jcf7180000924439-augustus-gene-0.26-mRNA-1	OL8	217736	217891	4e-41	saga-associated factor 29 homolog	#N/A
Sedum.T00034671.1	maker-jcf7180000888564-snap-gene-0.18-mRNA-1	OL8	260274	260060	9e-62	sh2b adapter protein 1-like isoform x1	#N/A
Sedum.T00034671.2	maker-jcf7180000888564-snap-gene-0.18-mRNA-2	OL8	260274	260060	8e-62	---NA---	#N/A
Sedum.T00039393.1	maker-jcf7180000923029-augustus-gene-0.16-mRNA-1	OL8	304384	304258	1e-21	protein fam57b-like	#N/A
Sedum.T00039394.1	maker-jcf7180000923029-snap-gene-0.20-mRNA-1	OL8	315688	315496	1e-63	serine threonine-protein kinase nlk2	#N/A
Sedum.T00010890.1	maker-jcf7180000922654-snap-gene-0.19-mRNA-1	OL8	316576	316373	2e-65	serine threonine-protein kinase nlk2- partial	#N/A
Sedum.T00010891.1	maker-jcf7180000922654-snap-gene-0.20-mRNA-1	OL8	322808	322586	9e-98	myc-associated zinc finger	#N/A
Sedum.T00010891.2	maker-jcf7180000922654-snap-gene-0.20-mRNA-2	OL8	322808	322586	1e-97	myc-associated zinc finger	#N/A
Sedum.T00010889.1	maker-jcf7180000922654-augustus-gene-0.18-mRNA-1	OL8	328453	328300	3e-52	cdp-diacylglycerol--inositol 3-phosphatidyltransferase-like	4.766
Sedum.T00033985.1	maker-jcf7180000924062-snap-gene-0.9-mRNA-1	OL8	335783	335546	3e-92	serine threonine-protein kinase tao2-like	2.596
Sedum.T00032692.1	genemark-jcf7180000898999-processed-gene-0.0-mRNA-1	OL8	354613	354560	1e-14	---NA---	#N/A
Sedum.T00019350.1	genemark-jcf7180000927692-processed-gene-0.0-mRNA-1	OL8	354616	354482	2e-53	heat shock protein 1	#N/A
Sedum.T00039051.1	snap_masked-jcf7180000889740-processed-gene-0.2-mRNA-1	OL8	486656	486390	3e-46	stress protein hsp70	#N/A
Sedum.T00026919.1	augustus_masked-jcf7180000926950-processed-gene-0.1-mRNA-1	OL8	486666	486390	9e-50	stress protein hsp70	#N/A
Sedum.T00039392.1	augustus_masked-jcf7180000923029-processed-gene-0.6-mRNA-1	OL8	486666	486390	9e-50	stress protein hsp70	#N/A
Sedum.T00026025.1	maker-jcf7180000928987-snap-gene-0.18-mRNA-1	OL8	488010	487880	7e-25	heat shock protein partial	#N/A
Sedum.T00022804.1	genemark-jcf7180000932644-processed-gene-0.0-mRNA-1	OL8	488280	486455	0	stress protein hsp70	#N/A
Sedum.T00042552.1	augustus_masked-jcf7180000930148-processed-gene-0.3-mRNA-1	OL8	606820	606600	1e-60	PREDICTED: calpain-15-like [Larimichthys crocea]	3.311
Sedum.T00021687.1	snap_masked-jcf7180000932415-processed-gene-0.10-mRNA-1	OL8	616602	616757	3e-32	---NA---	#N/A
Sedum.T00033897.1	maker-jcf7180000933457-augustus-gene-0.8-mRNA-1	OL8	616602	616768	2e-28	---NA---	3.258
Sedum.T00033897.2	maker-jcf7180000933457-augustus-gene-0.8-mRNA-2	OL8	616602	616768	2e-28	---NA---	#N/A
Sedum.T00017569.1	snap_masked-jcf7180000924435-processed-gene-0.2-mRNA-1	OL8	616622	616748	2e-19	---NA---	#N/A
Sedum.T00024380.1	augustus_masked-jcf7180000921405-processed-gene-0.1-mRNA-1	OL8	616760	616622	2e-27	protein nlrc3-like isoform x2	#N/A
Sedum.T00024683.1	maker-jcf7180000898537-snap-gene-0.7-mRNA-1	OL8	616760	616622	4e-22	ribonuclease inhibitor-like	#N/A
Sedum.T00003993.1	maker-jcf7180000910709-augustus-gene-0.3-mRNA-1	OL8	616768	616604	5e-35	ribonuclease inhibitor	#N/A
Sedum.T00003993.2	maker-jcf7180000910709-augustus-gene-0.3-mRNA-2	OL8	616768	616604	5e-35	ribonuclease inhibitor	#N/A
Sedum.T00000735.1	maker-jcf7180000933444-snap-gene-0.10-mRNA-1	OL8	616768	616604	9e-33	ribonuclease inhibitor-like	#N/A
Sedum.T00000735.2	maker-jcf7180000933444-snap-gene-0.10-mRNA-2	OL8	616768	616604	8e-33	lrr and pyd domains-containing partial	#N/A
Sedum.T00000735.3	maker-jcf7180000933444-snap-gene-0.10-mRNA-3	OL8	616768	616604	3e-33	ribonuclease inhibitor-like	#N/A
Sedum.T00017567.1	maker-jcf7180000924435-snap-gene-0.7-mRNA-1	OL8	616768	616602	2e-31	ribonuclease inhibitor-like	#N/A
Sedum.T00018935.1	genemark-jcf7180000930115-processed-gene-0.0-mRNA-1	OL8	616768	616602	2e-24	ribonuclease inhibitor-like	2.91
Sedum.T00021685.1	maker-jcf7180000932415-snap-gene-0.15-mRNA-1	OL8	616768	616604	1e-39	ribonuclease inhibitor	#N/A
Sedum.T00021685.2	maker-jcf7180000932415-snap-gene-0.15-mRNA-2	OL8	616768	616602	7e-41	ribonuclease inhibitor	#N/A
Sedum.T00021685.3	maker-jcf7180000932415-snap-gene-0.15-mRNA-3	OL8	616768	616604	9e-40	ribonuclease inhibitor	5.588
Sedum.T00021685.4	maker-jcf7180000932415-snap-gene-0.15-mRNA-4	OL8	616768	616602	5e-41	ribonuclease inhibitor	#N/A
Sedum.T00021685.5	maker-jcf7180000932415-snap-gene-0.15-mRNA-5	OL8	616768	616602	4e-41	protein nlrc3	#N/A
Sedum.T00037309.1	maker-jcf7180000931593-snap-gene-0.4-mRNA-1	OL8	616768	616602	4e-41	lrr and pyd domains-containing partial	3.451
Sedum.T00037309.2	maker-jcf7180000931593-snap-gene-0.4-mRNA-2	OL8	616768	616604	4e-40	ribonuclease inhibitor-like	#N/A
Sedum.T00041977.1	augustus_masked-jcf7180000931029-processed-gene-0.10-mRNA-1	OL8	616768	616602	2e-40	checkpoint protein hus1	#N/A
Sedum.T00043278.1	augustus_masked-jcf7180000891461-processed-gene-0.1-mRNA-1	OL8	616769	616606	2e-37	ribonuclease inhibitor	#N/A
Sedum.T00007555.1	maker-jcf7180000931639-snap-gene-0.4-mRNA-1	OL8	616774	616602	1e-37	ribonuclease inhibitor-like	3.658
Sedum.T00003461.1	snap_masked-jcf7180000920520-processed-gene-0.14-mRNA-1	OL8	626470	626573	7e-30	---NA---	#N/A
Sedum.T00003460.1	maker-jcf7180000920520-snap-gene-0.31-mRNA-1	OL8	630868	630715	3e-47	phosphatidylinositol n-acetylglucosaminyltransferase subunit q	#N/A
Sedum.T00003456.1	augustus_masked-jcf7180000920520-processed-gene-0.7-mRNA-1	OL8	633975	634046	1e-17	protein fam86a	#N/A
Sedum.T00003459.1	genemark-jcf7180000920520-processed-gene-0.5-mRNA-1	OL8	636383	636276	6e-27	chitobiosyldiphosphodolichol beta-mannosyltransferase	-4.466
Sedum.T00003457.1	snap_masked-jcf7180000920520-processed-gene-0.19-mRNA-1	OL8	644648	644801	2e-28	upf0764 protein c16orf89 homolog	5.573
Sedum.T00000385.1	maker-jcf7180000888048-augustus-gene-0.16-mRNA-1	OL8	646601	646680	5e-30	upf0764 protein c16orf89 homolog	6.602
Sedum.T00000383.1	maker-jcf7180000888048-augustus-gene-0.14-mRNA-1	OL8	649127	649019	9e-49	tetratricopeptide repeat protein 30a-like isoform x1	#N/A
Sedum.T00000383.2	maker-jcf7180000888048-augustus-gene-0.14-mRNA-2	OL8	649127	649022	6e-47	tetratricopeptide repeat protein 30a-like isoform x1	#N/A
Sedum.T00000384.1	maker-jcf7180000888048-snap-gene-0.18-mRNA-1	OL8	662396	662524	3e-25	hypothetical protein EH28_13957 [Larimichthys crocea]	#N/A
Sedum.T00002296.1	maker-jcf7180000926488-snap-gene-0.38-mRNA-1	OL8	696055	696346	4e-99	germ cell-specific gene 1-like protein isoform x2	#N/A
Sedum.T00002297.1	maker-jcf7180000926488-snap-gene-0.40-mRNA-1	OL8	696185	696055	2e-24	---NA---	#N/A
Sedum.T00002294.1	maker-jcf7180000926488-augustus-gene-0.36-mRNA-1	OL8	708402	708545	4e-49	germ cell-specific gene 1-like protein	#N/A
Sedum.T00010850.1	snap_masked-jcf7180000928270-processed-gene-0.6-mRNA-1	OL8	711219	711005	2e-79	---NA---	#N/A
Sedum.T00012050.1	maker-jcf7180000932025-snap-gene-0.35-mRNA-1	OL8	731133	731308	3e-69	PREDICTED: myosin-11-like [Maylandia zebra]	4.482
Sedum.T00012048.1	snap_masked-jcf7180000932025-processed-gene-0.19-mRNA-1	OL8	736557	736330	1e-48	---NA---	#N/A
Sedum.T00012046.1	genemark-jcf7180000932025-processed-gene-0.1-mRNA-1	OL8	742918	742780	2e-40	nuclear distribution protein nude	#N/A
Sedum.T00012045.1	maker-jcf7180000932025-snap-gene-0.32-mRNA-1	OL8	753504	753197	9e-61	mpv17-like protein	#N/A
Sedum.T00033804.1	maker-jcf7180000910956-snap-gene-0.5-mRNA-1	OL8	761584	761826	1e-64	cytokine receptor-like factor 3	#N/A
Sedum.T00034587.1	maker-jcf7180000929596-augustus-gene-0.8-mRNA-1	OL8	768950	768808	2e-40	polycomb protein suz12-b-like	#N/A
Sedum.T00034587.2	maker-jcf7180000929596-augustus-gene-0.8-mRNA-2	OL8	768950	768808	2e-40	polycomb protein suz12-b-like	#N/A
Sedum.T00003287.1	augustus_masked-jcf7180000888442-processed-gene-0.1-mRNA-1	OL8	776766	776571	2e-63	hypothetical protein EH28_13966 [Larimichthys crocea]	-2.725
Sedum.T00015701.1	augustus_masked-jcf7180000922777-processed-gene-0.3-mRNA-1	OL8	786887	786987	2e-20	trna-splicing endonuclease subunit sen54-like	#N/A
Sedum.T00015700.1	maker-jcf7180000922777-augustus-gene-0.8-mRNA-1	OL8	791911	792008	1e-11	5-hydroxytryptamine receptor 3a-like isoform x2	#N/A
Sedum.T00041678.1	snap_masked-jcf7180000918238-processed-gene-0.34-mRNA-1	OL8	836880	836974	3e-15	unnamed protein product [Oncorhynchus mykiss]	#N/A
Sedum.T00041674.1	snap_masked-jcf7180000918238-processed-gene-0.36-mRNA-1	OL8	848010	848685	0	transmembrane protein 104	#N/A
Sedum.T00041675.1	maker-jcf7180000918238-augustus-gene-0.50-mRNA-1	OL8	907655	907151	8e-127	glutamate receptor nmda 2c-like isoform x3	#N/A
Sedum.T00041681.1	snap_masked-jcf7180000918238-processed-gene-0.48-mRNA-1	OL8	926143	926025	5e-39	glutamate receptor nmda 2c-like	#N/A
Sedum.T00009716.1	snap_masked-jcf7180000928566-processed-gene-0.50-mRNA-1	OL8	1180866	1180485	9e-148	---NA---	#N/A
Sedum.T00031005.1	augustus_masked-jcf7180000932881-processed-gene-0.17-mRNA-1	OL8	1571277	1571433	4e-40	ectonucleotide pyrophosphatase phosphodiesterase family member 7-like	#N/A
Sedum.T00040954.1	maker-jcf7180000929867-augustus-gene-0.36-mRNA-1	OL8	1571515	1571608	6e-21	ectonucleotide pyrophosphatase phosphodiesterase family member 7-like	3.621
Sedum.T00024752.1	snap_masked-jcf7180000893439-processed-gene-0.2-mRNA-1	OL8	1572444	1573072	2e-44	ectonucleotide pyrophosphatase phosphodiesterase family member 7-like	#N/A
Sedum.T00029468.1	snap_masked-jcf7180000893441-processed-gene-0.2-mRNA-1	OL8	1572444	1573072	2e-44	ectonucleotide pyrophosphatase phosphodiesterase family member 7-like	#N/A
Sedum.T00039259.1	maker-jcf7180000930540-snap-gene-0.49-mRNA-1	OL8	1572447	1573072	1e-42	ectonucleotide pyrophosphatase phosphodiesterase family member 7-like	#N/A
Sedum.T00039260.1	maker-jcf7180000930540-augustus-gene-0.46-mRNA-1	OL8	1582730	1582867	3e-18	chromobox protein homolog 2	2.512
Sedum.T00013528.1	snap_masked-jcf7180000931122-processed-gene-0.21-mRNA-1	OL8	1582757	1582850	1e-13	chromobox protein homolog 2-like	4.409
Sedum.T00039265.1	augustus_masked-jcf7180000930540-processed-gene-0.23-mRNA-1	OL8	1606328	1605686	1e-115	PREDICTED: noggin [Stegastes partitus]	-3.831
Sedum.T00039266.1	augustus_masked-jcf7180000930540-processed-gene-0.24-mRNA-1	OL8	1606687	1606616	5e-14	---NA---	#N/A
Sedum.T00039263.1	augustus_masked-jcf7180000930540-processed-gene-0.18-mRNA-1	OL8	1635215	1635315	6e-26	---NA---	#N/A
Sedum.T00039268.1	snap_masked-jcf7180000930540-processed-gene-0.40-mRNA-1	OL8	1635417	1635215	2e-39	---NA---	#N/A
Sedum.T00039264.1	augustus_masked-jcf7180000930540-processed-gene-0.26-mRNA-1	OL8	1649751	1649626	2e-42	phosphatidylcholine transfer protein	#N/A
Sedum.T00039262.1	maker-jcf7180000930540-snap-gene-0.51-mRNA-1	OL8	1656946	1657277	4e-75	transmembrane protein 100	-4.756
Sedum.T00013538.1	maker-jcf7180000931122-snap-gene-1.119-mRNA-1	OL8	1656991	1657136	3e-26	transmembrane protein 100-like	#N/A
Sedum.T00039261.1	maker-jcf7180000930540-augustus-gene-0.47-mRNA-1	OL8	1681887	1682074	5e-58	monocyte to macrophage differentiation factor	#N/A
Sedum.T00018251.1	snap_masked-jcf7180000926358-processed-gene-0.17-mRNA-1	OL8	1685996	1686119	1e-22	---NA---	#N/A
Sedum.T00044808.1	maker-jcf7180000928976-snap-gene-0.25-mRNA-1	OL8	1686117	1685921	8e-76	hepatic leukemia factor-like	#N/A
Sedum.T00018248.1	genemark-jcf7180000926358-processed-gene-0.4-mRNA-1	OL8	1686119	1685928	1e-24	hepatic leukemia factor-like	#N/A
Sedum.T00044807.1	maker-jcf7180000928976-snap-gene-0.26-mRNA-1	OL8	1690471	1690356	9e-37	hepatic leukemia factor	#N/A
Sedum.T00025722.1	maker-jcf7180000931805-augustus-gene-0.21-mRNA-1	OL8	1743963	1743716	2e-49	forkhead box protein k2-like	#N/A
Sedum.T00025722.2	maker-jcf7180000931805-augustus-gene-0.21-mRNA-2	OL8	1743963	1743716	2e-49	forkhead box protein k2	#N/A
Sedum.T00025727.1	snap_masked-jcf7180000931805-processed-gene-0.18-mRNA-1	OL8	1757737	1757972	2e-34	---NA---	#N/A
Sedum.T00025726.1	augustus_masked-jcf7180000931805-processed-gene-0.12-mRNA-1	OL8	1757910	1757737	9e-34	transmembrane protein 238	#N/A
Sedum.T00025724.1	augustus_masked-jcf7180000931805-processed-gene-0.11-mRNA-1	OL8	1760044	1759950	2e-12	transmembrane protein 238-like	#N/A
Sedum.T00025723.1	genemark-jcf7180000931805-processed-gene-0.4-mRNA-1	OL8	1763611	1763454	1e-47	PREDICTED: phosphoinositide-interacting protein-like [Stegastes partitus]	#N/A
Sedum.T00024182.1	maker-jcf7180000888184-snap-gene-0.20-mRNA-1	OL8	1949916	1949771	4e-30	zinc phosphodiesterase elac protein 2	#N/A
Sedum.T00024182.2	maker-jcf7180000888184-snap-gene-0.20-mRNA-2	OL8	1949916	1949771	4e-30	zinc phosphodiesterase elac protein 2	#N/A
Sedum.T00024183.1	maker-jcf7180000888184-snap-gene-0.19-mRNA-1	OL8	1964327	1964153	3e-67	dual specificity mitogen-activated protein kinase kinase 4-like isoform x3	-2.306
Sedum.T00024184.1	maker-jcf7180000888184-augustus-gene-0.18-mRNA-1	OL8	1973214	1973295	2e-11	transmembrane protein 220	-3.436
Sedum.T00024185.1	maker-jcf7180000888184-augustus-gene-0.17-mRNA-1	OL8	1976455	1976328	2e-31	sco1 protein	#N/A
Sedum.T00024185.2	maker-jcf7180000888184-augustus-gene-0.17-mRNA-2	OL8	1976455	1976328	2e-31	sco1 protein	#N/A
Sedum.T00026769.1	genemark-jcf7180000921056-processed-gene-0.0-mRNA-1	OL8	1989670	1989468	6e-67	xylosyltransferase 1-like	-3.612
Sedum.T00036700.1	augustus_masked-jcf7180000931725-processed-gene-0.11-mRNA-1	OL8	2010713	2010789	3e-11	uncharacterized protein loc103366691	#N/A
Sedum.T00004989.1	augustus_masked-jcf7180000917272-processed-gene-0.1-mRNA-1	OL8	2014947	2015018	1e-10	uncharacterized protein loc103366691	2.222
Sedum.T00028192.1	augustus_masked-jcf7180000929361-processed-gene-0.9-mRNA-1	OL8	2024379	2024157	2e-86	ras-related protein rab-40c	#N/A
Sedum.T00013535.1	augustus_masked-jcf7180000931122-processed-gene-0.16-mRNA-1	OL8	2037054	2036978	2e-16	ras-related protein rab-40b-like	#N/A
Sedum.T00003463.1	augustus_masked-jcf7180000920520-processed-gene-0.10-mRNA-1	OL8	2037084	2036934	1e-60	ras-related protein rab-40c	#N/A
Sedum.T00038556.1	augustus_masked-jcf7180000889447-processed-gene-0.1-mRNA-1	OL8	2037084	2036934	1e-60	ras-related protein rab-40c	#N/A
Sedum.T00007201.1	snap_masked-jcf7180000929862-processed-gene-0.3-mRNA-1	OL8	2045945	2045784	6e-32	ribonuclease inhibitor	#N/A
Sedum.T00023213.1	maker-jcf7180000890055-snap-gene-0.4-mRNA-1	OL8	2045945	2045782	1e-30	lrr and pyd domains-containing partial	2.211
Sedum.T00021480.1	maker-jcf7180000926069-augustus-gene-0.8-mRNA-1	OL8	2056124	2056042	6e-36	adp-ribosylation factor-like protein 6-interacting protein 1	-2.314
Sedum.T00022586.1	genemark-jcf7180000933088-processed-gene-0.0-mRNA-1	OL8	2061644	2061896	2e-72	serine arginine repetitive matrix protein 2-like	-2
Sedum.T00009952.1	maker-jcf7180000919390-augustus-gene-0.11-mRNA-1	OL8	2076872	2076990	1e-28	ras-related protein rab-35-like	#N/A
Sedum.T00009955.1	snap_masked-jcf7180000919390-processed-gene-0.9-mRNA-1	OL8	2076979	2076890	7e-22	---NA---	#N/A
Sedum.T00009954.1	maker-jcf7180000919390-snap-gene-0.15-mRNA-1	OL8	2080734	2080498	7e-56	anaphase-promoting complex subunit 2	#N/A
Sedum.T00009953.1	maker-jcf7180000919390-snap-gene-0.14-mRNA-1	OL8	2085425	2085573	1e-32	---NA---	#N/A
Sedum.T00000978.1	augustus_masked-jcf7180000894472-processed-gene-0.2-mRNA-1	OL8	2085573	2085415	1e-33	anaphase-promoting complex subunit 2	#N/A
Sedum.T00010769.1	maker-jcf7180000903085-snap-gene-0.4-mRNA-1	OL8	2085573	2085415	1e-33	anaphase-promoting complex subunit 2	#N/A
Sedum.T00019811.1	maker-jcf7180000895746-snap-gene-0.5-mRNA-1	OL8	2085573	2085415	1e-33	anaphase-promoting complex subunit 2	#N/A
Sedum.T00021981.1	augustus_masked-jcf7180000904427-processed-gene-0.2-mRNA-1	OL8	2085573	2085415	1e-33	anaphase-promoting complex subunit 2	#N/A
Sedum.T00026573.1	augustus_masked-jcf7180000917891-processed-gene-0.6-mRNA-1	OL8	2085573	2085415	1e-33	anaphase-promoting complex subunit 2	#N/A
Sedum.T00026571.1	maker-jcf7180000917891-augustus-gene-0.12-mRNA-1	OL8	2091224	2091367	8e-27	e3 ubiquitin-protein ligase rnf25	#N/A
Sedum.T00026571.2	maker-jcf7180000917891-augustus-gene-0.12-mRNA-2	OL8	2091224	2091367	9e-27	e3 ubiquitin-protein ligase rnf25	#N/A
Sedum.T00026572.1	maker-jcf7180000917891-augustus-gene-0.13-mRNA-1	OL8	2097313	2097470	3e-54	histone acetyltransferase kat8	#N/A
Sedum.T00028992.1	maker-jcf7180000930930-snap-gene-0.37-mRNA-1	OL8	2200549	2200755	2e-40	transmembrane protease serine 9-like	-2.975
Sedum.T00000166.1	augustus_masked-jcf7180000929060-processed-gene-0.2-mRNA-1	OL8	2376049	2376164	1e-15	anionic trypsin-1-like	#N/A
Sedum.T00026022.1	maker-jcf7180000928987-augustus-gene-0.14-mRNA-1	OL8	2376049	2376164	1e-17	unnamed protein product [Oncorhynchus mykiss]	#N/A
Sedum.T00028988.1	maker-jcf7180000930930-augustus-gene-0.29-mRNA-1	OL8	2442130	2442054	2e-20	uncharacterized protein loc101163171	3.741
Sedum.T00028989.1	maker-jcf7180000930930-augustus-gene-0.28-mRNA-1	OL8	2446450	2446290	8e-73	eukaryotic translation initiation factor 1b	#N/A
Sedum.T00028987.1	augustus_masked-jcf7180000930930-processed-gene-0.9-mRNA-1	OL8	2454636	2454357	1e-57	serine arginine-rich splicing factor 2-like isoform x1	#N/A
Sedum.T00028990.1	genemark-jcf7180000930930-processed-gene-0.5-mRNA-1	OL8	2459262	2459390	6e-39	unc93-like protein mfsd11	#N/A
Sedum.T00038128.1	snap_masked-jcf7180000890173-processed-gene-0.2-mRNA-1	OL8	2473865	2474028	3e-29	glutamine-rich protein 2 isoform x1	2.902
Sedum.T00023736.1	genemark-jcf7180000900373-processed-gene-0.6-mRNA-1	OL8	2488514	2488651	4e-31	---NA---	3.243
Sedum.T00023735.1	maker-jcf7180000900373-augustus-gene-0.21-mRNA-1	OL8	2491678	2491858	8e-44	forkhead box protein j1-a-like	4.426
Sedum.T00026023.1	maker-jcf7180000928987-augustus-gene-0.13-mRNA-1	OL8	2510485	2510631	4e-38	n-acetylglucosamine-6-phosphate deacetylase	-2.899
Sedum.T00043297.1	maker-jcf7180000929237-augustus-gene-0.36-mRNA-1	OL8	2542551	2542315	3e-53	PREDICTED: myosin-4-like [Stegastes partitus]	#N/A
Sedum.T00043297.2	maker-jcf7180000929237-augustus-gene-0.36-mRNA-2	OL8	2542551	2542315	3e-53	PREDICTED: myosin-4-like [Stegastes partitus]	#N/A
Sedum.T00043293.1	snap_masked-jcf7180000929237-processed-gene-0.20-mRNA-1	OL8	2548351	2548536	3e-24	growth arrest-specific protein 7-like	#N/A
Sedum.T00043300.1	augustus_masked-jcf7180000929237-processed-gene-0.13-mRNA-1	OL8	2575668	2575794	8e-41	growth arrest-specific protein 7-like	3.86
Sedum.T00043295.1	snap_masked-jcf7180000929237-processed-gene-0.24-mRNA-1	OL8	2581116	2581270	4e-58	---NA---	#N/A
Sedum.T00043298.1	maker-jcf7180000929237-augustus-gene-0.37-mRNA-1	OL8	2581270	2580890	6e-128	PREDICTED: recoverin [Poecilia formosa]	7.411
Sedum.T00043292.1	maker-jcf7180000929237-augustus-gene-0.35-mRNA-1	OL8	2587688	2587974	2e-64	germ cell-specific gene 1-like protein	#N/A
Sedum.T00043292.2	maker-jcf7180000929237-augustus-gene-0.35-mRNA-2	OL8	2587688	2587974	2e-64	germ cell-specific gene 1-like protein	#N/A
Sedum.T00043301.1	snap_masked-jcf7180000929237-processed-gene-0.30-mRNA-1	OL8	2595165	2594976	5e-45	---NA---	#N/A
Sedum.T00004010.1	augustus_masked-jcf7180000931792-processed-gene-0.19-mRNA-1	OL8	2601347	2601206	8e-19	dehydrogenase reductase sdr family member 7c-b-like isoform x2	#N/A
Sedum.T00004013.1	maker-jcf7180000931792-augustus-gene-0.49-mRNA-1	OL8	2611657	2611721	3e-13	myosin phosphatase rho-interacting	#N/A
Sedum.T00000561.1	maker-jcf7180000892078-augustus-gene-0.25-mRNA-1	OL8	2624425	2624572	4e-24	myosin phosphatase rho-interacting isoform x1	#N/A
Sedum.T00000562.1	maker-jcf7180000892078-augustus-gene-0.24-mRNA-1	OL8	2636346	2636767	2e-25	transcription factor 20-like	#N/A
Sedum.T00000562.2	maker-jcf7180000892078-augustus-gene-0.24-mRNA-2	OL8	2636346	2636767	2e-25	transcription factor 20-like	#N/A
Sedum.T00000559.1	snap_masked-jcf7180000892078-processed-gene-0.15-mRNA-1	OL8	2647691	2647148	5e-168	serine threonine-protein kinase sbk1-like	-3.634
Sedum.T00000560.1	snap_masked-jcf7180000892078-processed-gene-0.14-mRNA-1	OL8	2648591	2648401	8e-39	serine threonine-protein kinase sbk1-like	-5.16
Sedum.T00008101.1	maker-jcf7180000920244-augustus-gene-0.6-mRNA-1	OL8	2690342	2690016	2e-90	ras-associating and dilute domain-containing	#N/A
Sedum.T00008101.2	maker-jcf7180000920244-augustus-gene-0.6-mRNA-2	OL8	2690342	2690016	2e-90	ras-associating and dilute domain-containing	#N/A
Sedum.T00013313.1	maker-jcf7180000922902-snap-gene-0.8-mRNA-1	OL8	2709864	2710019	1e-34	grb2-related adaptor protein 2-like	2.51
Sedum.T00013314.1	maker-jcf7180000922902-snap-gene-0.7-mRNA-1	OL8	2718036	2717916	9e-26	---NA---	#N/A
Sedum.T00040806.1	augustus_masked-jcf7180000931010-processed-gene-0.10-mRNA-1	OL8	2726506	2726814	1e-39	protein fam83f-like	-2.877
Sedum.T00019030.1	maker-jcf7180000929086-augustus-gene-0.36-mRNA-1	OL8	2732475	2732348	4e-41	PREDICTED: cytohesin-4-like [Stegastes partitus]	#N/A
Sedum.T00019030.2	maker-jcf7180000929086-augustus-gene-0.36-mRNA-2	OL8	2732475	2732348	4e-41	PREDICTED: cytohesin-4-like [Stegastes partitus]	#N/A
Sedum.T00040804.1	maker-jcf7180000931010-snap-gene-0.20-mRNA-1	OL8	2732478	2732326	2e-58	PREDICTED: cytohesin-2-like [Oreochromis niloticus]	#N/A
Sedum.T00021666.1	augustus_masked-jcf7180000933521-processed-gene-0.9-mRNA-1	OL8	2803467	2804383	0	somatostatin receptor type 5-like	#N/A
Sedum.T00021667.1	maker-jcf7180000933521-augustus-gene-0.18-mRNA-1	OL8	2818859	2819052	2e-73	eukaryotic translation initiation factor 3 subunit d	#N/A
Sedum.T00021669.1	snap_masked-jcf7180000933521-processed-gene-0.11-mRNA-1	OL8	2828207	2828054	7e-62	---NA---	#N/A
Sedum.T00021665.1	maker-jcf7180000933521-augustus-gene-0.16-mRNA-1	OL8	2887442	2887221	4e-42	uncharacterized protein loc102790502 isoform x1	#N/A
Sedum.T00016066.1	maker-jcf7180000930466-augustus-gene-0.15-mRNA-1	OL8	2887460	2887135	4e-66	apolipoprotein l3	#N/A
Sedum.T00016067.1	snap_masked-jcf7180000930466-processed-gene-0.10-mRNA-1	OL8	2962159	2962000	8e-63	uncharacterized protein loc102219258	#N/A
Sedum.T00016068.1	snap_masked-jcf7180000930466-processed-gene-0.13-mRNA-1	OL8	2963236	2963446	1e-93	hypothetical protein Z043_121430, partial [Scleropages formosus]	#N/A
Sedum.T00045165.1	snap_masked-jcf7180000923089-processed-gene-0.1-mRNA-1	OL8	3025094	3025158	3e-16	---NA---	#N/A
Sedum.T00019174.1	maker-jcf7180000918719-augustus-gene-0.20-mRNA-1	OL8	3032599	3033131	0	voltage-dependent calcium channel gamma-2 subunit	#N/A
Sedum.T00019177.1	snap_masked-jcf7180000918719-processed-gene-0.16-mRNA-1	OL8	3046362	3046302	2e-18	---NA---	#N/A
Sedum.T00007017.1	maker-jcf7180000927611-snap-gene-0.81-mRNA-1	OL8	3049541	3049437	4e-18	60s ribosomal protein l3-like	#N/A
Sedum.T00019175.1	maker-jcf7180000918719-augustus-gene-0.22-mRNA-1	OL8	3049604	3049340	2e-94	60s ribosomal protein l3	#N/A
Sedum.T00019175.2	maker-jcf7180000918719-augustus-gene-0.22-mRNA-2	OL8	3049604	3049340	2e-94	60s ribosomal protein partial	#N/A
Sedum.T00019175.3	maker-jcf7180000918719-augustus-gene-0.22-mRNA-3	OL8	3049604	3049340	1e-94	60s ribosomal protein l3	#N/A
Sedum.T00019176.1	genemark-jcf7180000918719-processed-gene-0.6-mRNA-1	OL8	3057767	3057660	3e-36	solute carrier family 25 member 39-like isoform x1	#N/A
Sedum.T00019173.1	maker-jcf7180000918719-snap-gene-0.25-mRNA-1	OL8	3061571	3061667	5e-13	granulins-like isoform x2	#N/A
Sedum.T00025704.1	augustus_masked-jcf7180000916713-processed-gene-0.11-mRNA-1	OL8	3071118	3071223	8e-12	PREDICTED: granulins-like [Larimichthys crocea]	#N/A
Sedum.T00025700.1	maker-jcf7180000916713-augustus-gene-0.35-mRNA-1	OL8	3080392	3080980	2e-146	run domain-containing protein 1	#N/A
Sedum.T00025702.1	maker-jcf7180000916713-augustus-gene-0.36-mRNA-1	OL8	3083797	3083968	8e-51	60s ribosomal protein l27	#N/A
Sedum.T00025701.1	maker-jcf7180000916713-augustus-gene-0.37-mRNA-1	OL8	3089635	3089716	2e-11	interferon-induced 35 kda protein	3.516
Sedum.T00025706.1	maker-jcf7180000916713-snap-gene-0.47-mRNA-1	OL8	3095526	3095435	2e-31	branched-chain-amino-acid cytosolic-like isoform x1	#N/A
Sedum.T00025707.1	maker-jcf7180000916713-augustus-gene-0.40-mRNA-1	OL8	3100003	3099863	2e-20	17-beta-hydroxysteroid dehydrogenase 14	3.425
Sedum.T00025703.1	maker-jcf7180000916713-augustus-gene-0.38-mRNA-1	OL8	3110340	3111048	1e-151	potassium voltage-gated channel subfamily a member 3	#N/A
Sedum.T00025705.1	maker-jcf7180000916713-augustus-gene-0.41-mRNA-1	OL8	3121054	3120820	8e-55	excitatory amino acid transporter 2-like isoform x2	4.056
Sedum.T00005424.1	augustus_masked-jcf7180000926214-processed-gene-0.8-mRNA-1	OL8	3136361	3136295	2e-17	---NA---	#N/A
Sedum.T00005423.1	snap_masked-jcf7180000926214-processed-gene-0.9-mRNA-1	OL8	3140992	3141038	1e-17	---NA---	#N/A
Sedum.T00005421.1	augustus_masked-jcf7180000926214-processed-gene-0.6-mRNA-1	OL8	3144512	3144589	9e-26	Neurotrophin-4 [Larimichthys crocea]	#N/A
Sedum.T00001576.1	maker-jcf7180000926846-augustus-gene-0.21-mRNA-1	OL8	3157500	3157301	4e-67	PREDICTED: liprin-alpha-3-like [Larimichthys crocea]	#N/A
Sedum.T00001577.1	maker-jcf7180000926846-augustus-gene-0.20-mRNA-1	OL8	3191142	3191047	5e-34	nucleobindin-2-like isoform x1	#N/A
Sedum.T00019899.1	maker-jcf7180000931408-augustus-gene-0.22-mRNA-1	OL8	3194625	3194420	1e-35	g1 s-specific cyclin-d2	#N/A
Sedum.T00013307.1	augustus_masked-jcf7180000894841-processed-gene-0.1-mRNA-1	OL8	3194859	3194691	4e-61	g1 s-specific cyclin-d2	#N/A
Sedum.T00019900.1	maker-jcf7180000931408-augustus-gene-0.23-mRNA-1	OL8	3202799	3202683	2e-34	tbc1 domain family member 17	#N/A
Sedum.T00019902.1	snap_masked-jcf7180000931408-processed-gene-0.14-mRNA-1	OL8	3202882	3202985	1e-34	---NA---	#N/A
Sedum.T00019897.1	maker-jcf7180000931408-augustus-gene-0.21-mRNA-1	OL8	3212088	3212224	2e-39	proline-rich akt1 substrate 1	#N/A
Sedum.T00019897.2	maker-jcf7180000931408-augustus-gene-0.21-mRNA-2	OL8	3212088	3212224	3e-39	proline-rich akt1 substrate 1	#N/A
Sedum.T00019901.1	snap_masked-jcf7180000931408-processed-gene-0.16-mRNA-1	OL8	3214455	3214600	4e-21	---NA---	#N/A
Sedum.T00019898.1	genemark-jcf7180000931408-processed-gene-0.6-mRNA-1	OL8	3230180	3230083	7e-33	er membrane protein complex subunit 10-like isoform x1	#N/A
Sedum.T00008903.1	maker-jcf7180000925953-augustus-gene-0.2-mRNA-1	OL8	3232693	3232581	2e-18	er membrane protein complex subunit 10-like isoform x2	#N/A
Sedum.T00008903.2	maker-jcf7180000925953-augustus-gene-0.2-mRNA-2	OL8	3232693	3232581	1e-18	---NA---	#N/A
Sedum.T00017479.1	maker-jcf7180000917623-augustus-gene-0.43-mRNA-1	OL8	3276382	3276508	5e-58	myosin-binding protein fast-type	#N/A
Sedum.T00017478.1	maker-jcf7180000917623-augustus-gene-0.44-mRNA-1	OL8	3285340	3285464	2e-46	myosin-binding protein fast-type	2.24
Sedum.T00017481.1	maker-jcf7180000917623-snap-gene-0.47-mRNA-1	OL8	3299714	3299579	4e-46	---NA---	#N/A
Sedum.T00017480.1	maker-jcf7180000917623-augustus-gene-0.45-mRNA-1	OL8	3349508	3348403	0	leucine-rich repeat-containing protein 4b	#N/A
Sedum.T00016636.1	augustus_masked-jcf7180000927389-processed-gene-0.28-mRNA-1	OL8	3389985	3389912	4e-17	---NA---	#N/A
Sedum.T00016635.1	maker-jcf7180000927389-snap-gene-0.74-mRNA-1	OL8	3397190	3397009	6e-74	mediator of rna polymerase ii transcription subunit 25 isoform x6	#N/A
Sedum.T00016632.1	maker-jcf7180000927389-snap-gene-0.73-mRNA-1	OL8	3406435	3406309	3e-38	mediator of rna polymerase ii transcription subunit 25 isoform x1	#N/A
Sedum.T00016643.1	snap_masked-jcf7180000927389-processed-gene-0.59-mRNA-1	OL8	3418863	3418949	6e-15	---NA---	#N/A
Sedum.T00016634.1	maker-jcf7180000927389-snap-gene-0.72-mRNA-1	OL8	3422366	3422145	4e-76	PREDICTED: synaptotagmin-3 [Larimichthys crocea]	#N/A
Sedum.T00016644.1	snap_masked-jcf7180000927389-processed-gene-0.53-mRNA-1	OL8	3501114	3501241	8e-25	---NA---	#N/A
Sedum.T00016633.1	maker-jcf7180000927389-snap-gene-0.70-mRNA-1	OL8	3504877	3504705	1e-48	protein kinase c and casein kinase substrate in neurons protein 3-like	#N/A
Sedum.T00016637.1	genemark-jcf7180000927389-processed-gene-0.2-mRNA-1	OL8	3528642	3527610	1e-175	sh3 and multiple ankyrin repeat domains protein 1	#N/A
Sedum.T00016639.1	maker-jcf7180000927389-snap-gene-0.75-mRNA-1	OL8	3533292	3533428	4e-30	---NA---	#N/A
Sedum.T00016638.1	maker-jcf7180000927389-snap-gene-0.68-mRNA-1	OL8	3553398	3553278	2e-51	sh3 and multiple ankyrin repeat domains protein 1	#N/A
Sedum.T00016642.1	snap_masked-jcf7180000927389-processed-gene-0.48-mRNA-1	OL8	3554565	3554744	1e-48	---NA---	#N/A
Sedum.T00011614.1	augustus_masked-jcf7180000922925-processed-gene-0.18-mRNA-1	OL8	3572651	3572496	9e-19	sh3 and multiple ankyrin repeat domains protein 1	#N/A
Sedum.T00011609.1	maker-jcf7180000922925-augustus-gene-0.44-mRNA-1	OL8	3611169	3610875	2e-66	uncharacterized protein loc103367323 isoform x1	#N/A
Sedum.T00027386.1	snap_masked-jcf7180000933418-processed-gene-0.14-mRNA-1	OL8	3621134	3621047	2e-12	histone-lysine n-methyltransferase suv420h2-like isoform x3	#N/A
Sedum.T00011611.1	maker-jcf7180000922925-augustus-gene-0.43-mRNA-1	OL8	3632760	3632539	3e-71	serine threonine-protein phosphatase pp1-beta	#N/A
Sedum.T00011613.1	genemark-jcf7180000922925-processed-gene-0.11-mRNA-1	OL8	3646742	3647063	2e-74	PREDICTED: claudin-4-like [Stegastes partitus]	#N/A
Sedum.T00011610.1	maker-jcf7180000922925-augustus-gene-0.42-mRNA-1	OL8	3652345	3652152	5e-71	coronin-1a-like isoform x1	#N/A
Sedum.T00011612.1	maker-jcf7180000922925-augustus-gene-0.41-mRNA-1	OL8	3658567	3658129	2e-157	progestin and adipoq receptor family member 4	2.442
Sedum.T00039055.1	maker-jcf7180000925095-augustus-gene-0.10-mRNA-1	OL8	3713852	3714136	6e-37	perforin [Oplegnathus fasciatus]	#N/A
Sedum.T00002866.1	maker-jcf7180000916435-snap-gene-0.103-mRNA-1	OL8	3746286	3746539	5e-26	---NA---	#N/A
Sedum.T00002848.1	maker-jcf7180000916435-augustus-gene-0.77-mRNA-1	OL8	3746722	3746055	1e-64	armadillo repeat-containing protein 5	#N/A
Sedum.T00002848.2	maker-jcf7180000916435-augustus-gene-0.77-mRNA-2	OL8	3746722	3746055	1e-64	armadillo repeat-containing protein 5	#N/A
Sedum.T00002861.1	maker-jcf7180000916435-augustus-gene-0.83-mRNA-1	OL8	3749979	3750557	6e-129	uncharacterized protein loc102077857 isoform x2	#N/A
Sedum.T00002847.1	maker-jcf7180000916435-augustus-gene-0.76-mRNA-1	OL8	3752527	3752334	1e-37	uncharacterized protein loc103367332	-2.047
Sedum.T00002871.1	snap_masked-jcf7180000916435-processed-gene-0.63-mRNA-1	OL8	3754692	3754789	5e-19	---NA---	#N/A
Sedum.T00002854.1	maker-jcf7180000916435-augustus-gene-0.75-mRNA-1	OL8	3756120	3755984	2e-51	transcription elongation factor b polypeptide 2-like	#N/A
Sedum.T00002857.1	maker-jcf7180000916435-augustus-gene-0.74-mRNA-1	OL8	3761572	3761500	3e-20	upf0420 protein	#N/A
Sedum.T00002858.1	maker-jcf7180000916435-augustus-gene-0.73-mRNA-1	OL8	3767223	3767052	1e-43	upf0420 protein c16orf58 homolog isoform x1	#N/A
Sedum.T00002858.2	maker-jcf7180000916435-augustus-gene-0.73-mRNA-2	OL8	3767223	3767052	1e-43	upf0420 protein c16orf58 homolog isoform x1	#N/A
Sedum.T00002870.1	snap_masked-jcf7180000916435-processed-gene-0.60-mRNA-1	OL8	3777890	3777984	5e-17	---NA---	#N/A
Sedum.T00002852.3	maker-jcf7180000916435-snap-gene-0.91-mRNA-3	OL8	3777984	3777890	2e-16	uncharacterized protein loc104930233 isoform x1	#N/A
Sedum.T00002852.1	maker-jcf7180000916435-snap-gene-0.91-mRNA-1	OL8	3782358	3782265	2e-20	uncharacterized protein loc104930233 isoform x1	#N/A
Sedum.T00002852.2	maker-jcf7180000916435-snap-gene-0.91-mRNA-2	OL8	3782358	3782265	4e-21	protein prr14l	#N/A
Sedum.T00002851.1	maker-jcf7180000916435-snap-gene-0.90-mRNA-1	OL8	3786427	3786270	6e-40	cd2 antigen cytoplasmic tail-binding protein 2	#N/A
Sedum.T00002851.2	maker-jcf7180000916435-snap-gene-0.90-mRNA-2	OL8	3786427	3786270	7e-40	cd2 antigen cytoplasmic tail-binding protein 2	#N/A
Sedum.T00002864.1	augustus_masked-jcf7180000916435-processed-gene-0.33-mRNA-1	OL8	3789932	3790052	3e-13	PREDICTED: sesquipedalian-1-like [Larimichthys crocea]	#N/A
Sedum.T00002859.1	maker-jcf7180000916435-snap-gene-0.89-mRNA-1	OL8	3797738	3797630	3e-42	---NA---	#N/A
Sedum.T00012403.1	augustus_masked-jcf7180000900369-processed-gene-0.1-mRNA-1	OL8	3798656	3798755	1e-39	myosin regulatory light chain skeletal muscle isoform type 2-like	#N/A
Sedum.T00002856.1	maker-jcf7180000916435-snap-gene-0.88-mRNA-1	OL8	3803796	3803605	6e-48	tbc1 domain family member 10b	#N/A
Sedum.T00002856.2	maker-jcf7180000916435-snap-gene-0.88-mRNA-2	OL8	3803796	3803605	6e-48	tbc1 domain family member 10b	#N/A
Sedum.T00002850.1	maker-jcf7180000916435-snap-gene-0.87-mRNA-1	OL8	3848732	3848220	6e-77	histone-lysine n-methyltransferase setd1a isoform x2	#N/A
Sedum.T00002850.2	maker-jcf7180000916435-snap-gene-0.87-mRNA-2	OL8	3848732	3848220	6e-77	histone-lysine n-methyltransferase setd1a isoform x2	#N/A
Sedum.T00002850.3	maker-jcf7180000916435-snap-gene-0.87-mRNA-3	OL8	3848732	3848220	6e-77	histone-lysine n-methyltransferase setd1a isoform x2	#N/A
Sedum.T00002853.2	maker-jcf7180000916435-augustus-gene-0.67-mRNA-2	OL8	3858760	3858648	1e-41	coiled-coil domain-containing protein 47	#N/A
Sedum.T00002853.1	maker-jcf7180000916435-augustus-gene-0.67-mRNA-1	OL8	3858761	3858648	3e-42	coiled-coil domain-containing protein 47	#N/A
Sedum.T00002860.1	maker-jcf7180000916435-augustus-gene-0.79-mRNA-1	OL8	3862285	3862447	6e-62	ddb1- and cul4-associated factor 7	#N/A
Sedum.T00039477.1	maker-jcf7180000888844-augustus-gene-0.40-mRNA-1	OL8	3865284	3865498	4e-57	ddb1- and cul4-associated factor 7 isoform x2	-2.743
Sedum.T00002849.1	maker-jcf7180000916435-snap-gene-0.85-mRNA-1	OL8	3875278	3875034	2e-53	potassium voltage-gated channel subfamily h member 6	4.266
Sedum.T00005236.1	snap_masked-jcf7180000901173-processed-gene-0.2-mRNA-1	OL8	3877925	3877729	4e-57	potassium voltage-gated channel subfamily h member 7-like	#N/A
Sedum.T00000940.1	snap_masked-jcf7180000901607-processed-gene-0.2-mRNA-1	OL8	3877925	3877729	4e-57	potassium voltage-gated channel subfamily h member 7-like	#N/A
Sedum.T00032795.1	augustus_masked-jcf7180000926336-processed-gene-0.28-mRNA-1	OL8	3880272	3879859	3e-114	potassium voltage-gated channel subfamily h member 7-like	#N/A
Sedum.T00032798.1	augustus_masked-jcf7180000926336-processed-gene-0.29-mRNA-1	OL8	3893969	3893745	5e-54	potassium voltage-gated channel subfamily h member 6 isoform x2	#N/A
Sedum.T00032802.1	snap_masked-jcf7180000926336-processed-gene-0.38-mRNA-1	OL8	3907839	3908192	6e-85	---NA---	#N/A
Sedum.T00032792.1	maker-jcf7180000926336-augustus-gene-0.75-mRNA-1	OL8	3908192	3907760	1e-101	glial fibrillary acidic protein	#N/A
Sedum.T00032797.1	maker-jcf7180000926336-augustus-gene-0.76-mRNA-1	OL8	3917305	3917125	5e-70	mitogen-activated protein kinase kinase kinase 3	#N/A
Sedum.T00032797.2	maker-jcf7180000926336-augustus-gene-0.76-mRNA-2	OL8	3917305	3917125	5e-70	mitogen-activated protein kinase kinase kinase 3	#N/A
Sedum.T00032793.1	maker-jcf7180000926336-snap-gene-0.90-mRNA-1	OL8	3940910	3940756	1e-45	lim domain-containing protein 2	#N/A
Sedum.T00032796.1	genemark-jcf7180000926336-processed-gene-0.16-mRNA-1	OL8	3952490	3952263	1e-45	atp-dependent rna helicase ddx42	#N/A
Sedum.T00032785.1	maker-jcf7180000926336-snap-gene-0.81-mRNA-1	OL8	3963458	3963672	6e-31	ste20-related kinase adapter protein alpha isoform x1	#N/A
Sedum.T00032794.1	maker-jcf7180000926336-augustus-gene-0.79-mRNA-1	OL8	3966685	3966585	2e-20	ring finger protein 113a	-2.101
Sedum.T00032800.1	augustus_masked-jcf7180000926336-processed-gene-0.23-mRNA-1	OL8	3972425	3972769	3e-97	---NA---	#N/A
Sedum.T00032801.1	snap_masked-jcf7180000926336-processed-gene-0.43-mRNA-1	OL8	3973843	3973985	2e-29	---NA---	#N/A
Sedum.T00032799.1	augustus_masked-jcf7180000926336-processed-gene-0.35-mRNA-1	OL8	3974072	3973705	1e-77	---NA---	#N/A
Sedum.T00032784.1	maker-jcf7180000926336-augustus-gene-0.68-mRNA-1	OL8	3979133	3979283	2e-52	run domain-containing protein 3a	#N/A
Sedum.T00032804.1	snap_masked-jcf7180000926336-processed-gene-0.63-mRNA-1	OL8	3979275	3979148	2e-41	---NA---	#N/A
Sedum.T00032786.1	maker-jcf7180000926336-augustus-gene-0.69-mRNA-1	OL8	3987045	3987267	7e-74	protein fam117a	5.193
Sedum.T00032787.1	maker-jcf7180000926336-augustus-gene-0.70-mRNA-1	OL8	3994343	3994475	9e-30	solute carrier family 35 member partial	#N/A
Sedum.T00032787.2	maker-jcf7180000926336-augustus-gene-0.70-mRNA-2	OL8	3994343	3994475	8e-30	solute carrier family 35 member partial	#N/A
Sedum.T00032789.2	maker-jcf7180000926336-snap-gene-0.85-mRNA-2	OL8	3998222	3998291	1e-18	cytochrome c oxidase subunit ndufa4	#N/A
Sedum.T00032789.1	maker-jcf7180000926336-snap-gene-0.85-mRNA-1	OL8	4004197	4004485	1e-106	nadh dehydrogenase 1 partial	#N/A
Sedum.T00032789.3	maker-jcf7180000926336-snap-gene-0.85-mRNA-3	OL8	4004199	4004485	9e-106	---NA---	#N/A
Sedum.T00032803.1	snap_masked-jcf7180000926336-processed-gene-0.64-mRNA-1	OL8	4004485	4004402	2e-20	---NA---	#N/A
Sedum.T00038711.1	maker-jcf7180000917825-augustus-gene-0.53-mRNA-1	OL8	4187234	4187355	7e-47	speckle-type poz protein	#N/A
Sedum.T00038714.1	snap_masked-jcf7180000917825-processed-gene-0.38-mRNA-1	OL8	4232947	4233026	3e-23	---NA---	#N/A
Sedum.T00011156.1	augustus_masked-jcf7180000894054-processed-gene-0.2-mRNA-1	OL8	4267075	4266579	5e-176	PREDICTED: neurexophilin-3 [Cynoglossus semilaevis]	#N/A
Sedum.T00018614.1	augustus_masked-jcf7180000901086-processed-gene-0.1-mRNA-1	OL8	4267075	4266579	5e-176	PREDICTED: neurexophilin-3 [Cynoglossus semilaevis]	#N/A
Sedum.T00010814.1	augustus_masked-jcf7180000890837-processed-gene-0.4-mRNA-1	OL8	4267313	4266579	0	PREDICTED: neurexophilin-3 [Stegastes partitus]	#N/A
Sedum.T00013956.2	maker-jcf7180000917335-snap-gene-0.51-mRNA-2	OL8	4417412	4417368	2e-13	---NA---	#N/A
Sedum.T00013956.1	maker-jcf7180000917335-snap-gene-0.51-mRNA-1	OL8	4425894	4425518	9e-80	gtpase imap family member 8	#N/A
Sedum.T00013960.1	maker-jcf7180000917335-augustus-gene-0.50-mRNA-1	OL8	4428021	4428109	6e-18	low quality protein: migration and invasion enhancer 1-like	#N/A
Sedum.T00013957.1	genemark-jcf7180000917335-processed-gene-0.12-mRNA-1	OL8	4440525	4440685	8e-44	solute carrier family 4 member a1 anion exchanger	#N/A
Sedum.T00013955.1	augustus_masked-jcf7180000917335-processed-gene-0.18-mRNA-1	OL8	4446978	4446772	3e-33	---NA---	#N/A
Sedum.T00016154.1	maker-jcf7180000894537-augustus-gene-0.3-mRNA-1	OL8	4448001	4448127	8e-15	nucleolar transcription factor 1-b-like isoform x2	#N/A
Sedum.T00018496.1	maker-jcf7180000921744-snap-gene-0.4-mRNA-1	OL8	4448001	4448127	4e-15	unnamed protein product [Oncorhynchus mykiss]	#N/A
Sedum.T00035622.1	genemark-jcf7180000929595-processed-gene-0.0-mRNA-1	OL8	4448001	4448127	3e-14	nucleolar transcription factor 1-b	#N/A
Sedum.T00013958.1	maker-jcf7180000917335-snap-gene-0.53-mRNA-1	OL8	4450452	4450631	2e-57	nucleolar transcription factor 1-like isoform x1	#N/A
Sedum.T00013958.2	maker-jcf7180000917335-snap-gene-0.53-mRNA-2	OL8	4450452	4450631	2e-57	nucleolar transcription factor 1-like isoform x1	#N/A
Sedum.T00013958.3	maker-jcf7180000917335-snap-gene-0.53-mRNA-3	OL8	4450452	4450631	2e-57	nucleolar transcription factor 1-like isoform x1	#N/A
Sedum.T00011549.1	maker-jcf7180000894090-snap-gene-0.4-mRNA-1	OL8	4455701	4455874	2e-52	ataxin-7-like protein 3 isoform x2	#N/A
Sedum.T00013959.1	maker-jcf7180000917335-augustus-gene-0.47-mRNA-1	OL8	4455701	4455871	7e-51	ataxin-7-like protein 3 isoform x2	#N/A
Sedum.T00030580.1	maker-jcf7180000900739-augustus-gene-0.3-mRNA-1	OL8	4455701	4455875	3e-53	ataxin-7-like protein 3 isoform x2	#N/A
Sedum.T00031567.1	maker-jcf7180000903485-augustus-gene-0.6-mRNA-1	OL8	4455701	4455874	2e-51	ataxin-7-like protein 3 isoform x1	#N/A
Sedum.T00031567.2	maker-jcf7180000903485-augustus-gene-0.6-mRNA-2	OL8	4455701	4455874	2e-51	ataxin-7-like protein 3 isoform x1	#N/A
Sedum.T00030037.1	maker-jcf7180000929526-augustus-gene-0.15-mRNA-1	OL8	4463787	4463519	5e-66	transmembrane and ubiquitin-like domain-containing protein 2	#N/A
Sedum.T00011273.1	maker-jcf7180000895231-augustus-gene-0.3-mRNA-1	OL8	4463795	4463519	2e-70	transmembrane and ubiquitin-like domain-containing protein 2	#N/A
Sedum.T00031566.1	maker-jcf7180000903485-augustus-gene-0.5-mRNA-1	OL8	4463795	4463519	2e-70	transmembrane and ubiquitin-like domain-containing protein 2	#N/A
Sedum.T00030038.1	maker-jcf7180000929526-augustus-gene-0.16-mRNA-1	OL8	4519705	4519382	4e-48	ankyrin repeat and socs box protein 16	#N/A
Sedum.T00030038.2	maker-jcf7180000929526-augustus-gene-0.16-mRNA-2	OL8	4519705	4519382	4e-48	ankyrin repeat and socs box protein 16	#N/A
Sedum.T00030036.1	maker-jcf7180000929526-augustus-gene-0.14-mRNA-1	OL8	4527476	4527614	6e-21	uncharacterized protein c17orf53 homolog	#N/A
Sedum.T00030039.1	augustus_masked-jcf7180000929526-processed-gene-0.6-mRNA-1	OL8	4538909	4539481	2e-99	acid-sensing ion channel 2-like	#N/A
Sedum.T00004581.1	maker-jcf7180000928411-augustus-gene-0.34-mRNA-1	OL8	4786927	4787058	1e-24	l-xylulose reductase	-3.926
Sedum.T00004581.2	maker-jcf7180000928411-augustus-gene-0.34-mRNA-2	OL8	4786927	4787058	1e-24	l-xylulose reductase	#N/A
Sedum.T00004577.1	maker-jcf7180000928411-augustus-gene-0.30-mRNA-1	OL8	4807016	4806863	1e-42	leucine-rich repeat-containing protein 45	#N/A
Sedum.T00004577.2	maker-jcf7180000928411-augustus-gene-0.30-mRNA-2	OL8	4807016	4806863	1e-42	leucine-rich repeat-containing protein 45	#N/A
Sedum.T00004577.3	maker-jcf7180000928411-augustus-gene-0.30-mRNA-3	OL8	4807016	4806863	1e-42	leucine-rich repeat-containing protein 45	#N/A
Sedum.T00027015.1	maker-jcf7180000933177-snap-gene-0.18-mRNA-1	OL8	4831726	4831863	1e-40	proteasome subunit beta type-6	#N/A
Sedum.T00018378.1	maker-jcf7180000917903-augustus-gene-0.21-mRNA-1	OL8	4905336	4905496	3e-39	acid-sensing ion channel partial	2.384
Sedum.T00018380.1	maker-jcf7180000917903-augustus-gene-0.22-mRNA-1	OL8	4953401	4953214	5e-67	maguk p55 subfamily member 3	#N/A
Sedum.T00018380.2	maker-jcf7180000917903-augustus-gene-0.22-mRNA-2	OL8	4953401	4953214	5e-67	maguk p55 subfamily member 3	#N/A
Sedum.T00018380.3	maker-jcf7180000917903-augustus-gene-0.22-mRNA-3	OL8	4953401	4953214	5e-67	maguk p55 subfamily member 3	#N/A
Sedum.T00018380.4	maker-jcf7180000917903-augustus-gene-0.22-mRNA-4	OL8	4953401	4953214	5e-67	maguk p55 subfamily member 3	#N/A
Sedum.T00035721.1	maker-jcf7180000932526-augustus-gene-0.24-mRNA-1	OL8	5005004	5004372	2e-136	zinc finger protein 281-like	#N/A
Sedum.T00035721.2	maker-jcf7180000932526-augustus-gene-0.24-mRNA-2	OL8	5005004	5004372	2e-136	zinc finger protein 281-like	#N/A
Sedum.T00035719.1	augustus_masked-jcf7180000932526-processed-gene-0.9-mRNA-1	OL8	5020726	5021387	0	g protein-activated inward rectifier potassium channel 1-like	#N/A
Sedum.T00035723.1	snap_masked-jcf7180000932526-processed-gene-0.21-mRNA-1	OL8	5021396	5021083	6e-107	---NA---	#N/A
Sedum.T00035718.1	maker-jcf7180000932526-augustus-gene-0.22-mRNA-1	OL8	5036038	5036333	4e-63	g protein-activated inward rectifier potassium channel 1-like	#N/A
Sedum.T00017452.1	snap_masked-jcf7180000933380-processed-gene-0.58-mRNA-1	OL8	5140086	5140023	4e-11	---NA---	#N/A
Sedum.T00017443.1	maker-jcf7180000933380-augustus-gene-0.78-mRNA-1	OL8	5144724	5144924	5e-61	transmembrane protein 98	-3.514
Sedum.T00017446.1	maker-jcf7180000933380-snap-gene-0.86-mRNA-1	OL8	5154394	5154255	4e-43	supervillin-like isoform x3	#N/A
Sedum.T00017446.2	maker-jcf7180000933380-snap-gene-0.86-mRNA-2	OL8	5154394	5154255	5e-43	supervillin-like isoform x4	#N/A
Sedum.T00017446.3	maker-jcf7180000933380-snap-gene-0.86-mRNA-3	OL8	5154394	5154255	4e-43	supervillin-like isoform x4	#N/A
Sedum.T00017446.4	maker-jcf7180000933380-snap-gene-0.86-mRNA-4	OL8	5154394	5154255	5e-43	supervillin-like isoform x6	#N/A
Sedum.T00017446.5	maker-jcf7180000933380-snap-gene-0.86-mRNA-5	OL8	5154394	5154255	4e-43	supervillin-like isoform x6	#N/A
Sedum.T00017448.1	genemark-jcf7180000933380-processed-gene-0.16-mRNA-1	OL8	5169930	5169821	3e-37	cyclin-dependent kinase 4-like	3.343
Sedum.T00017450.1	snap_masked-jcf7180000933380-processed-gene-0.46-mRNA-1	OL8	5173254	5173301	7e-13	---NA---	#N/A
Sedum.T00017445.1	maker-jcf7180000933380-snap-gene-0.88-mRNA-1	OL8	5187520	5187348	4e-51	all-trans-retinol -reductase	-2.128
Sedum.T00017447.1	maker-jcf7180000933380-augustus-gene-0.84-mRNA-1	OL8	5197720	5197537	7e-41	phospholipase c delta 3a	2.94
Sedum.T00017444.1	augustus_masked-jcf7180000933380-processed-gene-0.30-mRNA-1	OL8	5224056	5224231	3e-65	protein hexim-like	#N/A
Sedum.T00040843.1	augustus_masked-jcf7180000927833-processed-gene-0.11-mRNA-1	OL8	5224104	5224223	2e-22	protein hexim-like	12.151
Sedum.T00017451.1	snap_masked-jcf7180000933380-processed-gene-0.51-mRNA-1	OL8	5227645	5227957	6e-42	---NA---	#N/A
Sedum.T00017449.1	snap_masked-jcf7180000933380-processed-gene-0.52-mRNA-1	OL8	5237054	5237373	4e-82	---NA---	#N/A
Sedum.T00009060.1	maker-jcf7180000913953-snap-gene-0.51-mRNA-1	OL8	5295624	5295541	4e-20	---NA---	#N/A
Sedum.T00009061.1	snap_masked-jcf7180000913953-processed-gene-0.37-mRNA-1	OL8	5312154	5312058	2e-44	lim and sh3 domain protein 1-like	#N/A
Sedum.T00009056.1	augustus_masked-jcf7180000913953-processed-gene-0.21-mRNA-1	OL8	5327967	5327848	2e-17	plexin domain-containing protein 1-like	#N/A
Sedum.T00009055.1	maker-jcf7180000913953-snap-gene-0.53-mRNA-1	OL8	5339379	5339250	2e-23	adp-ribosylation factor-like protein 5c	#N/A
Sedum.T00009057.1	maker-jcf7180000913953-snap-gene-0.54-mRNA-1	OL8	5346065	5345644	9e-145	voltage-dependent l-type calcium channel subunit beta-1 isoform x1	#N/A
Sedum.T00009057.2	maker-jcf7180000913953-snap-gene-0.54-mRNA-2	OL8	5346065	5345644	9e-145	voltage-dependent l-type calcium channel subunit beta-1 isoform x1	#N/A
Sedum.T00009059.1	maker-jcf7180000913953-augustus-gene-0.49-mRNA-1	OL8	5378912	5378829	9e-37	voltage-dependent l-type calcium channel subunit beta-1-like	#N/A
Sedum.T00009053.1	maker-jcf7180000913953-augustus-gene-0.44-mRNA-1	OL8	5386542	5386650	9e-42	60s ribosomal protein l19 isoform x1	#N/A
Sedum.T00009053.2	maker-jcf7180000913953-augustus-gene-0.44-mRNA-2	OL8	5386542	5386650	6e-42	60s ribosomal protein l19 isoform x1	#N/A
Sedum.T00009058.1	maker-jcf7180000913953-snap-gene-0.56-mRNA-1	OL8	5386609	5386538	2e-32	---NA---	#N/A
Sedum.T00025519.1	genemark-jcf7180000888797-processed-gene-0.7-mRNA-1	OL8	5411951	5411060	0	gap junction gamma-1 protein	#N/A
Sedum.T00003646.1	snap_masked-jcf7180000895415-processed-gene-0.22-mRNA-1	OL8	5466007	5465841	6e-57	116 kda u5 small nuclear ribonucleoprotein component	#N/A
Sedum.T00003648.1	maker-jcf7180000895415-augustus-gene-0.30-mRNA-1	OL8	5473876	5473148	0	phosphoethanolamine phosphocholine phosphatase isoform x1	#N/A
Sedum.T00003649.2	maker-jcf7180000895415-snap-gene-0.35-mRNA-2	OL8	5481559	5481407	1e-53	unnamed protein product, partial [Tetraodon nigroviridis]	#N/A
Sedum.T00003649.1	maker-jcf7180000895415-snap-gene-0.35-mRNA-1	OL8	5484132	5483980	7e-54	unnamed protein product, partial [Tetraodon nigroviridis]	#N/A
Sedum.T00003647.1	augustus_masked-jcf7180000895415-processed-gene-0.9-mRNA-1	OL8	5494291	5494099	1e-53	PREDICTED: prohibitin [Poecilia reticulata]	-2.484
Sedum.T00003652.1	snap_masked-jcf7180000895415-processed-gene-0.24-mRNA-1	OL8	5509154	5509262	4e-47	---NA---	#N/A
Sedum.T00034222.1	maker-jcf7180000931771-snap-gene-0.45-mRNA-1	OL8	5517075	5516847	8e-71	synaptic vesicle membrane protein vat-1 homolog	#N/A
Sedum.T00034224.1	maker-jcf7180000931771-snap-gene-0.47-mRNA-1	OL8	5547531	5547906	4e-120	---NA---	2.016
Sedum.T00034223.1	maker-jcf7180000931771-augustus-gene-0.44-mRNA-1	OL8	5593945	5594131	2e-43	rho-related gtp-binding	#N/A
Sedum.T00030399.1	maker-jcf7180000917597-augustus-gene-0.48-mRNA-1	OL8	5656474	5656336	4e-52	c-type mannose receptor 2	#N/A
Sedum.T00030399.2	maker-jcf7180000917597-augustus-gene-0.48-mRNA-2	OL8	5656474	5656336	4e-52	c-type mannose receptor 2	#N/A
Sedum.T00030399.3	maker-jcf7180000917597-augustus-gene-0.48-mRNA-3	OL8	5656474	5656336	2e-52	c-type mannose receptor 2 isoform x1	#N/A
Sedum.T00030401.1	snap_masked-jcf7180000917597-processed-gene-0.30-mRNA-1	OL8	5675049	5674879	9e-50	serine threonine-protein kinase tousled-like 2	#N/A
Sedum.T00030402.1	maker-jcf7180000917597-augustus-gene-0.45-mRNA-1	OL8	5693852	5693659	2e-37	integrin beta-3-like	3.357
Sedum.T00030404.1	augustus_masked-jcf7180000917597-processed-gene-0.23-mRNA-1	OL8	5712590	5712886	4e-52	reprimo-like protein	#N/A
Sedum.T00030398.1	maker-jcf7180000917597-augustus-gene-0.44-mRNA-1	OL8	5731562	5731439	4e-34	PREDICTED: telethonin [Oreochromis niloticus]	#N/A
Sedum.T00030400.1	maker-jcf7180000917597-snap-gene-0.51-mRNA-1	OL8	5739661	5739501	2e-44	PREDICTED: melanoregulin-like [Larimichthys crocea]	#N/A
Sedum.T00030403.1	augustus_masked-jcf7180000917597-processed-gene-0.12-mRNA-1	OL8	5747390	5747173	3e-35	star-related lipid transfer protein 3-like isoform x2	#N/A
Sedum.T00039124.1	augustus_masked-jcf7180000923424-processed-gene-0.16-mRNA-1	OL8	5763988	5763881	3e-23	protein phosphatase 1 regulatory subunit 1b-like isoform x2	-3.867
Sedum.T00039125.1	augustus_masked-jcf7180000923424-processed-gene-0.18-mRNA-1	OL8	5789554	5790373	0	neurogenic differentiation factor 2	#N/A
Sedum.T00039127.1	snap_masked-jcf7180000923424-processed-gene-0.26-mRNA-1	OL8	5795082	5795161	3e-32	---NA---	#N/A
Sedum.T00039126.1	snap_masked-jcf7180000923424-processed-gene-0.24-mRNA-1	OL8	5809953	5810123	9e-54	uncharacterized protein c6orf132 homolog	#N/A
Sedum.T00040299.1	augustus_masked-jcf7180000920261-processed-gene-0.8-mRNA-1	OL8	5816295	5816402	6e-35	---NA---	#N/A
Sedum.T00040300.1	snap_masked-jcf7180000920261-processed-gene-0.14-mRNA-1	OL8	5821080	5821208	2e-30	---NA---	#N/A
Sedum.T00040296.1	snap_masked-jcf7180000920261-processed-gene-0.10-mRNA-1	OL8	5822940	5822735	3e-35	cyclin-dependent kinase 12	#N/A
Sedum.T00040297.1	snap_masked-jcf7180000920261-processed-gene-0.9-mRNA-1	OL8	5826000	5825813	3e-60	cyclin-dependent kinase 12 isoform x1	#N/A
Sedum.T00027703.1	maker-jcf7180000926771-augustus-gene-0.73-mRNA-1	OL8	5845380	5845589	3e-78	f-box lrr-repeat protein 20	#N/A
Sedum.T00027703.2	maker-jcf7180000926771-augustus-gene-0.73-mRNA-2	OL8	5845380	5845589	4e-78	f-box lrr-repeat protein 20	#N/A
Sedum.T00027707.1	snap_masked-jcf7180000926771-processed-gene-0.52-mRNA-1	OL8	5845485	5845390	9e-35	---NA---	#N/A
Sedum.T00027704.1	maker-jcf7180000926771-snap-gene-0.84-mRNA-1	OL8	5863319	5863418	7e-27	sh3 and cysteine-rich domain-containing protein 2	#N/A
Sedum.T00027704.2	maker-jcf7180000926771-snap-gene-0.84-mRNA-2	OL8	5863319	5863419	2e-27	sh3 and cysteine-rich domain-containing protein 2	#N/A
Sedum.T00027704.3	maker-jcf7180000926771-snap-gene-0.84-mRNA-3	OL8	5863319	5863418	6e-27	sh3 and cysteine-rich domain-containing protein 2	#N/A
Sedum.T00027704.4	maker-jcf7180000926771-snap-gene-0.84-mRNA-4	OL8	5863319	5863419	2e-27	sh3 and cysteine-rich domain-containing protein 2	#N/A
Sedum.T00027708.1	snap_masked-jcf7180000926771-processed-gene-0.49-mRNA-1	OL8	5868741	5868677	2e-11	---NA---	#N/A
Sedum.T00027699.1	maker-jcf7180000926771-augustus-gene-0.69-mRNA-1	OL8	5893748	5893533	5e-46	p43 5s rna-binding	-5.875
Sedum.T00027705.1	maker-jcf7180000926771-snap-gene-0.83-mRNA-1	OL8	5903828	5903913	2e-21	---NA---	#N/A
Sedum.T00027702.1	maker-jcf7180000926771-snap-gene-0.82-mRNA-1	OL8	5915342	5915432	6e-43	disintegrin and metalloproteinase domain-containing protein 11-like isoform x2	#N/A
Sedum.T00027706.1	augustus_masked-jcf7180000926771-processed-gene-0.27-mRNA-1	OL8	5915408	5915338	1e-31	hypothetical protein EH28_20640 [Larimichthys crocea]	#N/A
Sedum.T00034071.1	snap_masked-jcf7180000889558-processed-gene-0.2-mRNA-1	OL8	5915454	5915341	2e-26	---NA---	#N/A
Sedum.T00027696.1	maker-jcf7180000926771-augustus-gene-0.68-mRNA-1	OL8	5925697	5925419	2e-83	synaptonemal complex protein sc65	-3.339
Sedum.T00027701.1	genemark-jcf7180000926771-processed-gene-0.14-mRNA-1	OL8	5927882	5928032	4e-38	peptidyl-prolyl cis-trans isomerase fkbp10 isoform x1	2.219
Sedum.T00027697.1	maker-jcf7180000926771-augustus-gene-0.67-mRNA-1	OL8	5934217	5934058	7e-65	cytosolic 5 -nucleotidase 3-like	#N/A
Sedum.T00027697.2	maker-jcf7180000926771-augustus-gene-0.67-mRNA-2	OL8	5934217	5934058	6e-65	cytosolic 5 -nucleotidase 3-like	#N/A
Sedum.T00024441.1	maker-jcf7180000899163-augustus-gene-0.6-mRNA-1	OL8	5939565	5939270	2e-50	kelch-like protein 11	4.083
Sedum.T00027694.1	augustus_masked-jcf7180000926771-processed-gene-0.24-mRNA-1	OL8	5940826	5939246	0	kelch-like protein 11	#N/A
Sedum.T00027698.1	augustus_masked-jcf7180000926771-processed-gene-0.23-mRNA-1	OL8	5950515	5950319	5e-58	atp-citrate synthase	-3.2
Sedum.T00027695.1	maker-jcf7180000926771-augustus-gene-0.64-mRNA-1	OL8	5966334	5966003	1e-48	2 -cyclic-nucleotide 3 -phosphodiesterase	-2.438
Sedum.T00003633.1	maker-jcf7180000917529-augustus-gene-0.17-mRNA-1	OL8	5977593	5977430	1e-57	dnaj homolog subfamily c member 7 isoform x1	#N/A
Sedum.T00003631.1	maker-jcf7180000917529-augustus-gene-0.15-mRNA-1	OL8	5983682	5983930	5e-56	nf-kappa-b inhibitor-interacting ras-like protein 2	#N/A
Sedum.T00003631.2	maker-jcf7180000917529-augustus-gene-0.15-mRNA-2	OL8	5983682	5983930	5e-56	nf-kappa-b inhibitor-interacting ras-like protein 2	#N/A
Sedum.T00003632.1	maker-jcf7180000917529-snap-gene-0.22-mRNA-1	OL8	5992345	5992121	8e-83	zinc finger protein 385c isoform x2	#N/A
Sedum.T00036856.1	snap_masked-jcf7180000916556-processed-gene-0.19-mRNA-1	OL8	6124199	6124052	2e-28	---NA---	#N/A
Sedum.T00036854.1	maker-jcf7180000916556-augustus-gene-0.25-mRNA-1	OL8	6133478	6133327	4e-29	LGP2 [Lateolabrax japonicus]	3.079
Sedum.T00036855.1	maker-jcf7180000916556-augustus-gene-0.24-mRNA-1	OL8	6138202	6138037	6e-66	histone acetyltransferase kat2a	#N/A
Sedum.T00036855.2	maker-jcf7180000916556-augustus-gene-0.24-mRNA-2	OL8	6138202	6138037	6e-66	histone acetyltransferase kat2a	#N/A
Sedum.T00040735.1	maker-jcf7180000920417-augustus-gene-0.78-mRNA-1	OL8	6152001	6151883	5e-26	ras-related protein rab-5b-like	#N/A
Sedum.T00036853.1	maker-jcf7180000916556-augustus-gene-0.23-mRNA-1	OL8	6154618	6154442	7e-56	ras-related protein rab-5c	#N/A
Sedum.T00032069.1	maker-jcf7180000892044-augustus-gene-0.39-mRNA-1	OL8	6165306	6165068	3e-83	potassium voltage-gated channel subfamily h member 4	-6.423
Sedum.T00040208.1	maker-jcf7180000903696-snap-gene-0.4-mRNA-1	OL8	6167089	6166941	2e-42	potassium voltage-gated channel subfamily h member 4	#N/A
Sedum.T00032076.1	snap_masked-jcf7180000892044-processed-gene-0.33-mRNA-1	OL8	6179418	6179561	2e-15	---NA---	#N/A
Sedum.T00032073.1	augustus_masked-jcf7180000892044-processed-gene-0.14-mRNA-1	OL8	6179561	6179418	1e-15	prepro-orexin [Verasper moseri]	#N/A
Sedum.T00032078.1	snap_masked-jcf7180000892044-processed-gene-0.31-mRNA-1	OL8	6190163	6190280	9e-48	---NA---	#N/A
Sedum.T00032068.1	snap_masked-jcf7180000892044-processed-gene-0.19-mRNA-1	OL8	6246587	6244144	0	inactive phospholipase c-like protein 2	-2.148
Sedum.T00039405.1	augustus_masked-jcf7180000916788-processed-gene-0.12-mRNA-1	OL8	6292957	6292781	2e-35	inactive phospholipase c-like protein 2	#N/A
Sedum.T00039402.1	genemark-jcf7180000916788-processed-gene-0.7-mRNA-1	OL8	6303887	6303679	1e-67	signal transducer and activator of transcription 5b-like isoform x1	#N/A
Sedum.T00039403.1	snap_masked-jcf7180000916788-processed-gene-0.18-mRNA-1	OL8	6311691	6311849	5e-53	---NA---	#N/A
Sedum.T00039404.1	snap_masked-jcf7180000916788-processed-gene-0.19-mRNA-1	OL8	6312500	6312584	1e-23	---NA---	#N/A
Sedum.T00002576.1	augustus_masked-jcf7180000918464-processed-gene-0.19-mRNA-1	OL8	6361763	6361569	5e-57	signal transducer and activator of transcription 3 isoform x1	2.534
Sedum.T00002575.1	genemark-jcf7180000918464-processed-gene-0.5-mRNA-1	OL8	6373527	6373286	2e-31	polymerase i and transcript release factor	#N/A
Sedum.T00002578.1	maker-jcf7180000918464-augustus-gene-0.55-mRNA-1	OL8	6394411	6394623	4e-63	v-type proton atpase 116 kda subunit a isoform 1 isoform x1	#N/A
Sedum.T00002578.2	maker-jcf7180000918464-augustus-gene-0.55-mRNA-2	OL8	6394411	6394623	5e-63	v-type proton atpase 116 kda subunit a isoform 1 isoform x1	#N/A
Sedum.T00002578.3	maker-jcf7180000918464-augustus-gene-0.55-mRNA-3	OL8	6394411	6394623	4e-63	v-type proton atpase 116 kda subunit a isoform 1 isoform x3	#N/A
Sedum.T00002578.4	maker-jcf7180000918464-augustus-gene-0.55-mRNA-4	OL8	6394411	6394623	5e-63	v-type proton atpase 116 kda subunit a isoform 1 isoform x3	#N/A
Sedum.T00002584.1	snap_masked-jcf7180000918464-processed-gene-0.31-mRNA-1	OL8	6394608	6394408	1e-58	---NA---	#N/A
Sedum.T00002586.1	snap_masked-jcf7180000918464-processed-gene-0.42-mRNA-1	OL8	6420184	6420355	2e-41	---NA---	#N/A
Sedum.T00018922.1	snap_masked-jcf7180000894178-processed-gene-0.2-mRNA-1	OL8	6420346	6420184	4e-41	serine threonine-protein kinase 17a-like	#N/A
Sedum.T00002574.1	maker-jcf7180000918464-snap-gene-0.57-mRNA-1	OL8	6423306	6423103	1e-65	serine threonine-protein kinase 17a-like	#N/A
Sedum.T00002579.1	maker-jcf7180000918464-augustus-gene-0.53-mRNA-1	OL8	6444886	6445069	2e-43	estradiol 17-beta-dehydrogenase 1	#N/A
Sedum.T00002579.2	maker-jcf7180000918464-augustus-gene-0.53-mRNA-2	OL8	6444886	6445069	2e-43	estradiol 17-beta-dehydrogenase 1	#N/A
Sedum.T00002580.1	maker-jcf7180000918464-augustus-gene-0.52-mRNA-1	OL8	6450264	6450382	3e-26	coenzyme q-binding protein mitochondrial	2.029
Sedum.T00002580.2	maker-jcf7180000918464-augustus-gene-0.52-mRNA-2	OL8	6453388	6453424	4e-11	complement c1q-like protein 2	#N/A
Sedum.T00011589.1	maker-jcf7180000929778-snap-gene-0.41-mRNA-1	OL8	6486837	6486631	1e-35	myosin light chain smooth muscle-like	#N/A
Sedum.T00011590.1	augustus_masked-jcf7180000929778-processed-gene-0.16-mRNA-1	OL8	6505038	6503962	0	PREDICTED: frizzled-2 [Larimichthys crocea]	#N/A
Sedum.T00011593.1	augustus_masked-jcf7180000929778-processed-gene-0.17-mRNA-1	OL8	6516413	6516347	6e-13	coiled-coil domain-containing protein 43-like	-2.588
Sedum.T00011592.1	maker-jcf7180000929778-augustus-gene-0.36-mRNA-1	OL8	6516793	6516647	2e-31	coiled-coil domain-containing protein 43 isoform x1	-2.417
Sedum.T00011587.1	maker-jcf7180000929778-snap-gene-0.39-mRNA-1	OL8	6549014	6549222	2e-40	---NA---	#N/A
Sedum.T00035550.1	snap_masked-jcf7180000920009-processed-gene-0.23-mRNA-1	OL8	6636647	6636274	5e-143	c1q-related factor-like	#N/A
Sedum.T00040422.1	augustus_masked-jcf7180000929741-processed-gene-0.20-mRNA-1	OL8	6684668	6685024	3e-68	cytolysin rtx-s-2-like	#N/A
Sedum.T00040424.1	maker-jcf7180000929741-augustus-gene-0.39-mRNA-1	OL8	6686641	6687063	1e-62	cytolysin src-1-like	#N/A
Sedum.T00040425.1	snap_masked-jcf7180000929741-processed-gene-0.31-mRNA-1	OL8	6694477	6694675	3e-29	---NA---	#N/A
Sedum.T00040421.2	maker-jcf7180000929741-snap-gene-0.41-mRNA-2	OL8	6694675	6694477	3e-29	receptor activity-modifying protein 1-like isoform x2	#N/A
Sedum.T00040421.1	maker-jcf7180000929741-snap-gene-0.41-mRNA-1	OL8	6694727	6694477	9e-36	receptor activity-modifying protein 2 isoform x2	#N/A
Sedum.T00040423.2	maker-jcf7180000929741-augustus-gene-0.38-mRNA-2	OL8	6702078	6702204	6e-43	histone-lysine n-methyltransferase ezh1	#N/A
Sedum.T00040423.1	maker-jcf7180000929741-augustus-gene-0.38-mRNA-1	OL8	6709783	6709961	3e-52	histone-lysine n-methyltransferase ezh1-like	#N/A
Sedum.T00040423.3	maker-jcf7180000929741-augustus-gene-0.38-mRNA-3	OL8	6709783	6709961	2e-52	histone-lysine n-methyltransferase ezh1	#N/A
Sedum.T00040423.4	maker-jcf7180000929741-augustus-gene-0.38-mRNA-4	OL8	6709783	6709961	2e-52	histone-lysine n-methyltransferase ezh1-like	#N/A
Sedum.T00040423.5	maker-jcf7180000929741-augustus-gene-0.38-mRNA-5	OL8	6709783	6709961	2e-52	histone-lysine n-methyltransferase ezh1	#N/A
Sedum.T00040423.6	maker-jcf7180000929741-augustus-gene-0.38-mRNA-6	OL8	6709783	6709961	2e-52	histone-lysine n-methyltransferase ezh1	#N/A
Sedum.T00017105.1	maker-jcf7180000914496-augustus-gene-0.9-mRNA-1	OL8	6723601	6723337	1e-60	contactin-associated protein 1	#N/A
Sedum.T00018238.1	snap_masked-jcf7180000919411-processed-gene-0.8-mRNA-1	OL8	6762320	6762173	4e-39	---NA---	#N/A
Sedum.T00018237.1	maker-jcf7180000919411-augustus-gene-0.10-mRNA-1	OL8	6766139	6766570	5e-101	unconventional myosin-x- partial	#N/A
Sedum.T00006076.1	maker-jcf7180000917594-augustus-gene-0.7-mRNA-1	OL8	6771142	6770945	1e-75	tubulin gamma-1 chain	#N/A
Sedum.T00006077.1	augustus_masked-jcf7180000917594-processed-gene-0.3-mRNA-1	OL8	6778352	6778485	3e-12	protein fam134c	#N/A
Sedum.T00010672.1	maker-jcf7180000927603-augustus-gene-0.32-mRNA-1	OL8	6782158	6782393	9e-39	protein fam134c	#N/A
Sedum.T00010671.1	maker-jcf7180000927603-augustus-gene-0.31-mRNA-1	OL8	6785621	6785721	5e-18	homologous-pairing protein 2 homolog	#N/A
Sedum.T00010671.2	maker-jcf7180000927603-augustus-gene-0.31-mRNA-2	OL8	6785621	6785721	5e-18	homologous-pairing protein 2 homolog	#N/A
Sedum.T00010669.1	maker-jcf7180000927603-augustus-gene-0.29-mRNA-1	OL8	6789150	6788949	2e-43	max-like protein x	#N/A
Sedum.T00010670.1	maker-jcf7180000927603-augustus-gene-0.30-mRNA-1	OL8	6809603	6809869	3e-52	formin-like protein 1	#N/A
Sedum.T00010674.1	snap_masked-jcf7180000927603-processed-gene-0.22-mRNA-1	OL8	6843095	6843175	6e-21	---NA---	#N/A
Sedum.T00010668.1	augustus_masked-jcf7180000927603-processed-gene-0.10-mRNA-1	OL8	6847163	6846526	2e-119	src kinase signaling inhibitor 1	#N/A
Sedum.T00026121.1	snap_masked-jcf7180000918138-processed-gene-0.23-mRNA-1	OL8	6924992	6924929	3e-27	---NA---	#N/A
Sedum.T00026120.1	maker-jcf7180000918138-augustus-gene-0.36-mRNA-1	OL8	6934895	6934732	1e-43	adp-ribosylation factor 1-like	#N/A
Sedum.T00011591.1	maker-jcf7180000929778-augustus-gene-0.33-mRNA-1	OL8	6942296	6942549	2e-80	protein wnt-9b	-2.273
Sedum.T00011586.1	maker-jcf7180000929778-snap-gene-0.37-mRNA-1	OL8	6942456	6942291	1e-52	---NA---	#N/A
Sedum.T00038624.1	maker-jcf7180000926206-augustus-gene-0.13-mRNA-1	OL8	6955138	6955268	5e-31	golgi snap receptor complex member 2	#N/A
Sedum.T00038622.1	genemark-jcf7180000926206-processed-gene-0.1-mRNA-1	OL8	6958245	6957752	4e-80	g patch domain-containing protein 8 isoform x1	#N/A
Sedum.T00038623.1	genemark-jcf7180000926206-processed-gene-0.0-mRNA-1	OL8	6971846	6971789	2e-21	g patch domain-containing protein 8 isoform x1	#N/A
Sedum.T00038625.1	snap_masked-jcf7180000926206-processed-gene-0.9-mRNA-1	OL8	6978039	6978111	2e-21	---NA---	#N/A
Sedum.T00032014.1	maker-jcf7180000928337-augustus-gene-0.20-mRNA-1	OL8	6994942	6995081	2e-31	mitogen-activated protein kinase kinase kinase 14-like	#N/A
Sedum.T00032015.1	maker-jcf7180000928337-augustus-gene-0.19-mRNA-1	OL8	7002237	7002367	4e-55	40s ribosomal protein s11	#N/A
Sedum.T00039830.1	augustus_masked-jcf7180000922557-processed-gene-0.1-mRNA-1	OL8	7002237	7002359	2e-17	40s ribosomal protein s11 isoform x1	#N/A
Sedum.T00032016.1	snap_masked-jcf7180000928337-processed-gene-0.12-mRNA-1	OL8	7003098	7003002	4e-28	---NA---	#N/A
Sedum.T00042388.1	maker-jcf7180000891692-snap-gene-0.31-mRNA-1	OL8	7031277	7031387	3e-24	beta- -n-acetylglucosaminyltransferase lunatic fringe	#N/A
Sedum.T00042391.1	snap_masked-jcf7180000891692-processed-gene-0.19-mRNA-1	OL8	7031371	7031277	6e-22	---NA---	#N/A
Sedum.T00042390.1	augustus_masked-jcf7180000891692-processed-gene-0.10-mRNA-1	OL8	7032246	7032117	3e-17	---NA---	#N/A
Sedum.T00042387.1	maker-jcf7180000891692-snap-gene-0.30-mRNA-1	OL8	7034228	7034377	6e-50	beta- -n-acetylglucosaminyltransferase lunatic fringe	-2.26
Sedum.T00042386.1	maker-jcf7180000891692-augustus-gene-0.26-mRNA-1	OL8	7057674	7057464	6e-50	protein tweety homolog 3	#N/A
Sedum.T00042386.2	maker-jcf7180000891692-augustus-gene-0.26-mRNA-2	OL8	7057674	7057464	6e-50	protein tweety homolog 3	#N/A
Sedum.T00033501.1	snap_masked-jcf7180000894494-processed-gene-0.9-mRNA-1	OL8	7069716	7069570	4e-29	---NA---	#N/A
Sedum.T00033498.1	genemark-jcf7180000894494-processed-gene-0.0-mRNA-1	OL8	7074764	7074915	5e-51	sorting nexin-8	#N/A
Sedum.T00033500.1	genemark-jcf7180000894494-processed-gene-0.2-mRNA-1	OL8	7076538	7076360	1e-40	#NAME?	#N/A
Sedum.T00033499.1	maker-jcf7180000894494-augustus-gene-0.13-mRNA-1	OL8	7080633	7081000	4e-53	ribosomal rna methyltransferase 2	-2.671
Sedum.T00034559.1	augustus_masked-jcf7180000927505-processed-gene-0.21-mRNA-1	OL8	7213882	7212730	0	protein elfn1	#N/A
Sedum.T00009029.1	maker-jcf7180000926388-snap-gene-0.7-mRNA-1	OL8	7344619	7344765	2e-36	proteasome assembly chaperone 3	#N/A
Sedum.T00044984.1	genemark-jcf7180000917043-processed-gene-0.0-mRNA-1	OL8	7367985	7368165	9e-52	transmembrane protein 184a	-2.749
Sedum.T00044985.1	snap_masked-jcf7180000917043-processed-gene-0.7-mRNA-1	OL8	7375574	7375774	5e-71	---NA---	#N/A
Sedum.T00044986.1	maker-jcf7180000917043-augustus-gene-0.13-mRNA-1	OL8	7375764	7375332	5e-140	transcription factor	#N/A
Sedum.T00044983.1	maker-jcf7180000917043-snap-gene-0.15-mRNA-1	OL8	7395271	7395469	2e-59	integrator complex subunit 1 isoform x3	#N/A
Sedum.T00025718.1	genemark-jcf7180000889438-processed-gene-0.11-mRNA-1	OL8	7398488	7398744	9e-56	integrator complex subunit 1	#N/A
Sedum.T00025719.1	maker-jcf7180000889438-augustus-gene-0.23-mRNA-1	OL8	7412502	7412663	4e-52	paired mesoderm homeobox protein 2-like	#N/A
Sedum.T00025719.2	maker-jcf7180000889438-augustus-gene-0.23-mRNA-2	OL8	7412502	7412663	4e-52	paired mesoderm homeobox protein 2-like	#N/A
Sedum.T00025717.1	genemark-jcf7180000889438-processed-gene-0.8-mRNA-1	OL8	7428466	7428665	3e-65	mical-like protein 2	-5.969
Sedum.T00009170.1	maker-jcf7180000917363-augustus-gene-0.25-mRNA-1	OL8	7502389	7501937	1e-157	homeobox protein unc-4 homolog	#N/A
Sedum.T00009169.1	maker-jcf7180000917363-augustus-gene-0.24-mRNA-1	OL8	7509864	7510012	1e-46	an1-type zinc finger protein 2a isoform x2	#N/A
Sedum.T00009169.2	maker-jcf7180000917363-augustus-gene-0.24-mRNA-2	OL8	7509864	7510012	1e-46	an1-type zinc finger protein 2a isoform x2	2.94
Sedum.T00009169.3	maker-jcf7180000917363-augustus-gene-0.24-mRNA-3	OL8	7509864	7510012	1e-46	an1-type zinc finger protein 2a isoform x2	#N/A
Sedum.T00009172.1	snap_masked-jcf7180000917363-processed-gene-0.22-mRNA-1	OL8	7512510	7512388	2e-43	---NA---	#N/A
Sedum.T00009168.1	augustus_masked-jcf7180000917363-processed-gene-0.13-mRNA-1	OL8	7537597	7538371	0	galanin receptor 2b	3.395
Sedum.T00018480.1	maker-jcf7180000918888-snap-gene-0.5-mRNA-1	OL8	7552670	7552523	4e-53	axin-1 isoform x1	#N/A
Sedum.T00009547.1	augustus_masked-jcf7180000917782-processed-gene-0.3-mRNA-1	OL8	7565767	7565094	1e-128	PREDICTED: axin-1-like [Notothenia coriiceps]	#N/A
Sedum.T00009545.1	genemark-jcf7180000917782-processed-gene-0.2-mRNA-1	OL8	7575846	7575802	1e-11	---NA---	#N/A
Sedum.T00025927.1	maker-jcf7180000920211-snap-gene-0.50-mRNA-1	OL8	7581512	7581386	1e-31	group 10 secretory phospholipase a2-like	#N/A
Sedum.T00025930.1	maker-jcf7180000920211-snap-gene-0.52-mRNA-1	OL8	7599198	7599364	4e-64	zinc finger ccch domain-containing protein 7a isoform x3	#N/A
Sedum.T00025930.2	maker-jcf7180000920211-snap-gene-0.52-mRNA-2	OL8	7599198	7599364	4e-64	zinc finger ccch domain-containing protein 7a isoform x3	#N/A
Sedum.T00025925.1	maker-jcf7180000920211-augustus-gene-0.44-mRNA-1	OL8	7600460	7600311	1e-37	recq-mediated genome instability protein 2	#N/A
Sedum.T00025924.1	maker-jcf7180000920211-snap-gene-0.48-mRNA-1	OL8	7602534	7602352	5e-62	ubiquitin domain-containing protein ubfd1	#N/A
Sedum.T00025924.2	maker-jcf7180000920211-snap-gene-0.48-mRNA-2	OL8	7602534	7602352	5e-62	ubiquitin domain-containing protein ubfd1	#N/A
Sedum.T00025929.1	maker-jcf7180000920211-augustus-gene-0.45-mRNA-1	OL8	7613940	7614050	3e-33	unc93-like protein mfsd11	#N/A
Sedum.T00025928.1	maker-jcf7180000920211-augustus-gene-0.42-mRNA-1	OL8	7620392	7620165	7e-39	lysine-specific demethylase 8 isoform x1	#N/A
Sedum.T00025928.2	maker-jcf7180000920211-augustus-gene-0.42-mRNA-2	OL8	7620392	7620165	6e-39	lysine-specific demethylase 8 isoform x1	#N/A
Sedum.T00023754.1	genemark-jcf7180000918892-processed-gene-0.5-mRNA-1	OL8	7853264	7852610	0	heparan sulfate glucosamine 3-o-sulfotransferase 4	#N/A
Sedum.T00015999.1	augustus_masked-jcf7180000924457-processed-gene-0.5-mRNA-1	OL8	8047478	8047691	2e-59	heparan sulfate glucosamine 3-o-sulfotransferase 2	#N/A
Sedum.T00015998.1	augustus_masked-jcf7180000924457-processed-gene-0.4-mRNA-1	OL8	8065057	8065668	1e-170	heparan sulfate glucosamine 3-o-sulfotransferase 2	#N/A
Sedum.T00042213.1	maker-jcf7180000933446-augustus-gene-0.17-mRNA-1	OL8	8111473	8110906	2e-103	ubiquitin carboxyl-terminal hydrolase 31-like	3.499
Sedum.T00005001.1	snap_masked-jcf7180000916493-processed-gene-0.24-mRNA-1	OL8	8137810	8137889	1e-13	bai1-associated protein 3	#N/A
Sedum.T00004995.1	maker-jcf7180000916493-snap-gene-0.46-mRNA-1	OL8	8160247	8160440	2e-56	bai1-associated protein 3	#N/A
Sedum.T00004995.2	maker-jcf7180000916493-snap-gene-0.46-mRNA-2	OL8	8160247	8160440	2e-56	bai1-associated protein 3	#N/A
Sedum.T00005000.1	augustus_masked-jcf7180000916493-processed-gene-0.18-mRNA-1	OL8	8213864	8213951	9e-28	---NA---	#N/A
Sedum.T00005002.1	snap_masked-jcf7180000916493-processed-gene-0.37-mRNA-1	OL8	8213928	8213864	4e-23	---NA---	#N/A
Sedum.T00004994.1	augustus_masked-jcf7180000916493-processed-gene-0.19-mRNA-1	OL8	8217236	8218018	0	g-protein coupled receptor 146	2.88
Sedum.T00004993.1	augustus_masked-jcf7180000916493-processed-gene-0.20-mRNA-1	OL8	8225187	8226206	0	g-protein coupled estrogen receptor 1	#N/A
Sedum.T00004996.1	maker-jcf7180000916493-augustus-gene-0.44-mRNA-1	OL8	8231389	8231597	4e-70	e3 ubiquitin-protein ligase unkl isoform x1	#N/A
Sedum.T00004996.4	maker-jcf7180000916493-augustus-gene-0.44-mRNA-4	OL8	8231389	8231597	4e-70	e3 ubiquitin-protein ligase unkl isoform x1	#N/A
Sedum.T00004996.2	maker-jcf7180000916493-augustus-gene-0.44-mRNA-2	OL8	8236940	8237231	1e-76	e3 ubiquitin-protein ligase unkl isoform x1	#N/A
Sedum.T00004996.3	maker-jcf7180000916493-augustus-gene-0.44-mRNA-3	OL8	8236940	8237231	1e-76	e3 ubiquitin-protein ligase unkl isoform x1	#N/A
Sedum.T00004997.1	maker-jcf7180000916493-snap-gene-0.49-mRNA-1	OL8	8247803	8247891	3e-18	---NA---	#N/A
Sedum.T00004998.1	augustus_masked-jcf7180000916493-processed-gene-0.23-mRNA-1	OL8	8248382	8247260	1e-164	insulin-like growth factor-binding protein complex acid labile subunit	#N/A
Sedum.T00022829.1	snap_masked-jcf7180000919859-processed-gene-0.22-mRNA-1	OL8	8272539	8272735	4e-42	---NA---	#N/A
Sedum.T00022831.1	snap_masked-jcf7180000919859-processed-gene-0.20-mRNA-1	OL8	8289772	8289878	9e-41	mkl myocardin-like protein 2-like	#N/A
Sedum.T00022824.1	maker-jcf7180000919859-augustus-gene-0.25-mRNA-1	OL8	8307003	8306849	1e-33	u11 u12 small nuclear ribonucleoprotein	#N/A
Sedum.T00022827.1	maker-jcf7180000919859-augustus-gene-0.26-mRNA-1	OL8	8308726	8308836	3e-31	dna-directed rna polymerase iii subunit rpc10	-2.071
Sedum.T00022825.1	maker-jcf7180000919859-augustus-gene-0.24-mRNA-1	OL8	8311870	8311589	7e-64	cell death-inducing p53-target protein 1-like	#N/A
Sedum.T00022825.2	maker-jcf7180000919859-augustus-gene-0.24-mRNA-2	OL8	8311870	8311589	6e-64	cell death-inducing p53-target protein 1-like	#N/A
Sedum.T00022828.1	maker-jcf7180000919859-snap-gene-0.30-mRNA-1	OL8	8313540	8313617	3e-19	---NA---	#N/A
Sedum.T00043542.1	maker-jcf7180000891066-augustus-gene-0.28-mRNA-1	OL8	8328433	8328736	8e-80	arylalkylamine n-acetyltransferase	#N/A
Sedum.T00043541.1	maker-jcf7180000891066-augustus-gene-0.27-mRNA-1	OL8	8329934	8329513	3e-147	inactive rhomboid protein 1	2.208
Sedum.T00006388.1	maker-jcf7180000927730-augustus-gene-0.20-mRNA-1	OL8	8366204	8366402	6e-55	dna-3-methyladenine glycosylase	-2.56
Sedum.T00006392.1	maker-jcf7180000927730-augustus-gene-0.23-mRNA-1	OL8	8367397	8367228	1e-51	nitrogen permease regulator 3-like protein isoform x2	#N/A
Sedum.T00006391.1	maker-jcf7180000927730-augustus-gene-0.24-mRNA-1	OL8	8378657	8378570	1e-17	hbba_serqu ame: full=hemoglobin subunit beta-a ame: full=beta-a-globin ame: full=hemoglobin beta-a chain	5.033
Sedum.T00019079.1	maker-jcf7180000931674-snap-gene-0.5-mRNA-1	OL8	8408134	8407927	2e-44	hemoglobin subunit alpha-1	#N/A
Sedum.T00014879.1	maker-jcf7180000923600-augustus-gene-0.4-mRNA-1	OL8	8408137	8407927	1e-57	alpha-type globin	-9.143
Sedum.T00017853.1	maker-jcf7180000929071-augustus-gene-0.11-mRNA-1	OL8	8408137	8407924	6e-48	hemoglobin embryonic subunit alpha-like	#N/A
Sedum.T00036360.1	maker-jcf7180000927504-snap-gene-0.5-mRNA-1	OL8	8408137	8407924	6e-48	head-kidney alpha-type globin	#N/A
Sedum.T00022319.1	augustus_masked-jcf7180000921179-processed-gene-0.1-mRNA-1	OL8	8409486	8409714	1e-49	hemoglobin subunit beta	#N/A
Sedum.T00041230.1	snap_masked-jcf7180000889545-processed-gene-0.3-mRNA-1	OL8	8409915	8409854	4e-17	---NA---	#N/A
Sedum.T00017852.1	maker-jcf7180000929071-augustus-gene-0.12-mRNA-1	OL8	8420725	8419957	0	---NA---	#N/A
Sedum.T00017852.2	maker-jcf7180000929071-augustus-gene-0.12-mRNA-2	OL8	8420725	8419957	0	kn motif and ankyrin repeat domain-containing protein 2-like	#N/A
Sedum.T00017852.3	maker-jcf7180000929071-augustus-gene-0.12-mRNA-3	OL8	8420725	8419957	0	---NA---	#N/A
Sedum.T00027022.1	maker-jcf7180000932697-snap-gene-0.82-mRNA-1	OL8	8432666	8432428	6e-95	dedicator of cytokinesis protein 7-like isoform x1	#N/A
Sedum.T00027022.2	maker-jcf7180000932697-snap-gene-0.82-mRNA-2	OL8	8432666	8432428	6e-95	dedicator of cytokinesis protein 7-like isoform x1	#N/A
Sedum.T00027022.3	maker-jcf7180000932697-snap-gene-0.82-mRNA-3	OL8	8432666	8432428	6e-95	dedicator of cytokinesis protein 7-like isoform x4	#N/A
Sedum.T00027025.1	genemark-jcf7180000932697-processed-gene-0.20-mRNA-1	OL8	8473542	8473867	9e-124	elav-like protein 3 isoform x9	#N/A
Sedum.T00027020.1	maker-jcf7180000932697-augustus-gene-0.71-mRNA-1	OL8	8483467	8483370	1e-25	glucosidase 2 subunit beta isoform x4	-2.494
Sedum.T00027026.1	snap_masked-jcf7180000932697-processed-gene-0.61-mRNA-1	OL8	8489484	8489729	1e-53	---NA---	#N/A
Sedum.T00027024.1	maker-jcf7180000932697-augustus-gene-0.70-mRNA-1	OL8	8495298	8494895	2e-117	camp-specific 3 -cyclic phosphodiesterase 4d	#N/A
Sedum.T00027024.2	maker-jcf7180000932697-augustus-gene-0.70-mRNA-2	OL8	8495298	8494895	2e-117	camp-specific 3 -cyclic phosphodiesterase 4d	#N/A
Sedum.T00027023.1	maker-jcf7180000932697-snap-gene-0.79-mRNA-1	OL8	8499613	8499426	3e-70	camp-specific 3 -cyclic phosphodiesterase 4a isoform x2	#N/A
Sedum.T00027019.1	maker-jcf7180000932697-snap-gene-0.78-mRNA-1	OL8	8541471	8541016	2e-112	ribonucleoprotein ptb-binding 1 isoform x2	#N/A
Sedum.T00027019.2	maker-jcf7180000932697-snap-gene-0.78-mRNA-2	OL8	8541471	8541016	2e-112	ribonucleoprotein ptb-binding 1	#N/A
Sedum.T00027021.1	maker-jcf7180000932697-snap-gene-0.77-mRNA-1	OL8	8551401	8551270	7e-41	tyrosine kinase 2	#N/A
Sedum.T00027021.2	maker-jcf7180000932697-snap-gene-0.77-mRNA-2	OL8	8551401	8551270	8e-41	tyrosine kinase 2	#N/A
Sedum.T00007158.1	maker-jcf7180000897553-augustus-gene-0.16-mRNA-1	OL8	8557146	8557023	1e-26	hsp90 co-chaperone cdc37	#N/A
Sedum.T00007156.1	maker-jcf7180000897553-augustus-gene-0.15-mRNA-1	OL8	8559904	8559847	2e-16	cx9c motif-containing protein 4	-2.588
Sedum.T00007155.1	maker-jcf7180000897553-augustus-gene-0.14-mRNA-1	OL8	8561501	8561171	2e-60	cell adhesion molecule 3-like	6.076
Sedum.T00007157.1	maker-jcf7180000897553-augustus-gene-0.12-mRNA-1	OL8	8570108	8569909	3e-55	hemicentin-1-like isoform x1	#N/A
Sedum.T00004020.1	augustus_masked-jcf7180000931792-processed-gene-0.28-mRNA-1	OL8	8604843	8604906	8e-18	---NA---	#N/A
Sedum.T00004019.1	augustus_masked-jcf7180000931792-processed-gene-0.27-mRNA-1	OL8	8611541	8611654	8e-22	---NA---	#N/A
Sedum.T00004014.1	augustus_masked-jcf7180000931792-processed-gene-0.26-mRNA-1	OL8	8612889	8613392	5e-82	sphingosine 1-phosphate receptor 2	#N/A
Sedum.T00004015.1	maker-jcf7180000931792-augustus-gene-0.51-mRNA-1	OL8	8625233	8625498	2e-75	dna (cytosine-5)-methyltransferase 1	#N/A
Sedum.T00004015.2	maker-jcf7180000931792-augustus-gene-0.51-mRNA-2	OL8	8625233	8625498	2e-75	dna (cytosine-5)-methyltransferase 1	#N/A
Sedum.T00004012.1	maker-jcf7180000931792-snap-gene-0.54-mRNA-1	OL8	8630696	8630503	4e-52	eukaryotic translation initiation factor 3 subunit g	#N/A
Sedum.T00004017.1	augustus_masked-jcf7180000931792-processed-gene-0.21-mRNA-1	OL8	8633265	8633173	2e-25	p2y purinoceptor 11	#N/A
Sedum.T00004011.1	maker-jcf7180000931792-augustus-gene-0.47-mRNA-1	OL8	8638683	8638520	3e-36	suppressor of swi4 1 homolog	-2.44
Sedum.T00032070.1	genemark-jcf7180000892044-processed-gene-0.5-mRNA-1	OL8	8644871	8645145	1e-42	angiopoietin-related protein 6	#N/A
Sedum.T00032072.1	maker-jcf7180000892044-augustus-gene-0.42-mRNA-1	OL8	8660700	8660877	5e-47	cdc42-interacting protein 4	#N/A
Sedum.T00032072.2	maker-jcf7180000892044-augustus-gene-0.42-mRNA-2	OL8	8660700	8660877	5e-47	cdc42-interacting protein 4	#N/A
Sedum.T00008814.1	augustus_masked-jcf7180000902698-processed-gene-0.3-mRNA-1	OL8	8708712	8708050	3e-172	noelin-2-like isoform x2	#N/A
Sedum.T00037885.1	maker-jcf7180000928212-snap-gene-0.42-mRNA-1	OL8	8708712	8708050	5e-172	PREDICTED: noelin-2 [Stegastes partitus]	#N/A
Sedum.T00037887.1	augustus_masked-jcf7180000928212-processed-gene-0.17-mRNA-1	OL8	8772823	8772610	1e-49	collagen alpha-3 chain	3.097
Sedum.T00040027.1	maker-jcf7180000931223-snap-gene-0.6-mRNA-1	OL8	8784231	8784313	2e-24	---NA---	#N/A
Sedum.T00040029.1	snap_masked-jcf7180000931223-processed-gene-0.5-mRNA-1	OL8	8784316	8784202	4e-33	collagen alpha-3 chain	4.474
Sedum.T00040028.1	snap_masked-jcf7180000931223-processed-gene-0.4-mRNA-1	OL8	8789814	8789855	3e-14	---NA---	#N/A
Sedum.T00008343.1	augustus_masked-jcf7180000922734-processed-gene-0.20-mRNA-1	OL8	8831352	8831579	2e-67	retinol dehydrogenase 8-like	2.908
Sedum.T00008345.1	maker-jcf7180000922734-augustus-gene-0.42-mRNA-1	OL8	8883284	8884264	0	neurogenic locus notch homolog protein 2-like	#N/A
Sedum.T00008342.1	augustus_masked-jcf7180000922734-processed-gene-0.13-mRNA-1	OL8	8888494	8888334	4e-42	retinol dehydrogenase 8-like isoform x3	#N/A
Sedum.T00034011.1	maker-jcf7180000887818-snap-gene-0.20-mRNA-1	OL8	8897855	8898066	7e-39	nuclear receptor subfamily 5 group a member 2	#N/A
Sedum.T00034008.1	genemark-jcf7180000887818-processed-gene-0.2-mRNA-1	OL8	8905244	8904622	8e-112	calmodulin-regulated spectrin-associated protein 3 isoform x1	-2.401
Sedum.T00034009.1	maker-jcf7180000887818-augustus-gene-0.13-mRNA-1	OL8	8926893	8926728	4e-61	pre-mrna-splicing factor syf1	#N/A
Sedum.T00011286.1	augustus_masked-jcf7180000890393-processed-gene-0.1-mRNA-1	OL8	8951325	8951599	5e-103	myosin heavy fast skeletal muscle- partial	#N/A
Sedum.T00019223.1	genemark-jcf7180000891075-processed-gene-0.0-mRNA-1	OL8	8951325	8951623	3e-110	myosin heavy fast skeletal muscle- partial	#N/A
Sedum.T00026234.1	maker-jcf7180000932085-snap-gene-0.4-mRNA-1	OL8	8951325	8951623	2e-107	myosin heavy chain	#N/A
Sedum.T00031030.1	snap_masked-jcf7180000916841-processed-gene-0.11-mRNA-1	OL8	8956286	8956140	7e-65	hypothetical protein Z043_123086, partial [Scleropages formosus]	#N/A
Sedum.T00014796.1	augustus_masked-jcf7180000931616-processed-gene-0.8-mRNA-1	OL8	9036709	9037101	2e-98	myosin heavy fast skeletal muscle	3.919
Sedum.T00020239.1	maker-jcf7180000929759-snap-gene-0.8-mRNA-1	OL8	9036709	9037101	3e-132	myosin heavy chain	#N/A
Sedum.T00014794.1	maker-jcf7180000931616-snap-gene-0.24-mRNA-1	OL8	9037024	9036709	1e-79	hypothetical protein Z043_123086, partial [Scleropages formosus]	4.926
Sedum.T00011977.1	genemark-jcf7180000889282-processed-gene-0.0-mRNA-1	OL8	9051110	9051353	2e-103	myosin heavy chain	#N/A
Sedum.T00039135.1	genemark-jcf7180000918917-processed-gene-0.0-mRNA-1	OL8	9052120	9052501	3e-133	myosin heavy fast skeletal muscle- partial	#N/A
Sedum.T00020618.1	maker-jcf7180000924673-augustus-gene-0.6-mRNA-1	OL8	9068733	9068905	1e-68	myosin heavy partial	#N/A
Sedum.T00028442.1	maker-jcf7180000918345-augustus-gene-0.3-mRNA-1	OL8	9068733	9068902	6e-69	unnamed protein product, partial [Tetraodon nigroviridis]	#N/A
Sedum.T00031026.1	maker-jcf7180000916841-augustus-gene-0.15-mRNA-1	OL8	9070810	9070683	4e-17	purkinje cell protein 2 homolog	3.401
Sedum.T00031028.1	maker-jcf7180000916841-augustus-gene-0.14-mRNA-1	OL8	9077151	9076991	3e-39	syntaxin-binding protein 2	#N/A
Sedum.T00031027.1	maker-jcf7180000916841-augustus-gene-0.13-mRNA-1	OL8	9087282	9087196	4e-14	unnamed protein product [Tetraodon nigroviridis]	#N/A
Sedum.T00010962.1	maker-jcf7180000917038-augustus-gene-0.10-mRNA-1	OL8	9100278	9100662	2e-72	bromodomain-containing protein 4-like	#N/A
Sedum.T00010966.1	snap_masked-jcf7180000917038-processed-gene-0.7-mRNA-1	OL8	9106869	9106791	2e-19	---NA---	2.526
Sedum.T00010963.1	snap_masked-jcf7180000917038-processed-gene-0.6-mRNA-1	OL8	9113083	9113606	1e-86	lysophosphatidic acid receptor 1-a-like	-4.491
Sedum.T00010964.1	maker-jcf7180000917038-snap-gene-0.16-mRNA-1	OL8	9117173	9116966	5e-79	pre-b-cell leukemia transcription factor 4 isoform x3	2.042
Sedum.T00010965.1	maker-jcf7180000917038-snap-gene-0.17-mRNA-1	OL8	9125205	9125012	1e-78	pre-b-cell leukemia transcription factor 1-like	#N/A
Sedum.T00002827.1	maker-jcf7180000918049-augustus-gene-0.32-mRNA-1	OL8	9148412	9148125	2e-112	pre-b-cell leukemia transcription factor 4 isoform x1	#N/A
Sedum.T00002829.1	maker-jcf7180000918049-snap-gene-0.38-mRNA-1	OL8	9150613	9150460	3e-39	low quality protein: kinetochore-associated protein dsn1 homolog	#N/A
Sedum.T00002829.2	maker-jcf7180000918049-snap-gene-0.38-mRNA-2	OL8	9150613	9150460	3e-39	low quality protein: kinetochore-associated protein dsn1 homolog	#N/A
Sedum.T00002829.3	maker-jcf7180000918049-snap-gene-0.38-mRNA-3	OL8	9150613	9150460	3e-39	low quality protein: kinetochore-associated protein dsn1 homolog	#N/A
Sedum.T00002831.1	maker-jcf7180000918049-augustus-gene-0.34-mRNA-1	OL8	9156310	9156499	3e-45	---NA---	#N/A
Sedum.T00002832.1	augustus_masked-jcf7180000918049-processed-gene-0.15-mRNA-1	OL8	9164765	9165097	3e-37	coiled-coil-helix-coiled-coil-helix domain-containing protein 5	-2.462
Sedum.T00002828.1	maker-jcf7180000918049-augustus-gene-0.30-mRNA-1	OL8	9165097	9164703	2e-54	manganese-transporting atpase 13a1	#N/A
Sedum.T00002828.2	maker-jcf7180000918049-augustus-gene-0.30-mRNA-2	OL8	9165097	9164703	2e-54	manganese-transporting atpase 13a1	#N/A
Sedum.T00002826.1	genemark-jcf7180000918049-processed-gene-0.2-mRNA-1	OL8	9170345	9170129	7e-68	lim homeobox transcription factor 1-alpha-like isoform x2	#N/A
Sedum.T00002834.1	snap_masked-jcf7180000918049-processed-gene-0.23-mRNA-1	OL8	9173969	9174166	2e-69	---NA---	#N/A
Sedum.T00002830.1	genemark-jcf7180000918049-processed-gene-0.1-mRNA-1	OL8	9179376	9179182	9e-70	lim homeobox transcription factor 1-alpha-like	#N/A
Sedum.T00002833.1	augustus_masked-jcf7180000918049-processed-gene-0.10-mRNA-1	OL8	9185756	9185664	2e-37	gem-interacting protein isoform x2	#N/A
Sedum.T00023339.1	snap_masked-jcf7180000894491-processed-gene-0.11-mRNA-1	OL8	9191442	9191285	1e-44	gem-interacting protein isoform x3	#N/A
Sedum.T00023336.1	maker-jcf7180000894491-augustus-gene-0.15-mRNA-1	OL8	9197405	9197144	2e-68	procollagen galactosyltransferase 1	-2.271
Sedum.T00023338.1	snap_masked-jcf7180000894491-processed-gene-0.9-mRNA-1	OL8	9199225	9199355	1e-26	---NA---	#N/A
Sedum.T00023337.1	maker-jcf7180000894491-augustus-gene-0.16-mRNA-1	OL8	9207153	9207017	2e-39	PREDICTED: 6-phosphogluconolactonase [Notothenia coriiceps]	#N/A
Sedum.T00023337.2	maker-jcf7180000894491-augustus-gene-0.16-mRNA-2	OL8	9207153	9207017	2e-39	PREDICTED: 6-phosphogluconolactonase [Notothenia coriiceps]	#N/A
Sedum.T00019536.1	maker-jcf7180000932870-augustus-gene-0.45-mRNA-1	OL8	9214563	9215014	4e-60	oocyte zinc finger protein 28-like	#N/A
Sedum.T00019537.1	augustus_masked-jcf7180000932870-processed-gene-0.18-mRNA-1	OL8	9220205	9221478	0	protein vac14	-3.411
Sedum.T00019538.1	maker-jcf7180000932870-augustus-gene-0.46-mRNA-1	OL8	9225141	9225568	5e-70	zinc-binding protein a33-like isoform x1	#N/A
Sedum.T00019541.1	maker-jcf7180000932870-augustus-gene-0.49-mRNA-1	OL8	9230195	9229796	1e-69	long-chain fatty acid transport protein 1-like	#N/A
Sedum.T00019541.2	maker-jcf7180000932870-augustus-gene-0.49-mRNA-2	OL8	9230195	9229796	1e-69	long-chain fatty acid transport protein 1-like	#N/A
Sedum.T00019542.1	augustus_masked-jcf7180000932870-processed-gene-0.24-mRNA-1	OL8	9232707	9232656	4e-15	prostaglandin e2 receptor ep1 subtype-like	#N/A
Sedum.T00019540.1	augustus_masked-jcf7180000932870-processed-gene-0.25-mRNA-1	OL8	9238633	9238463	2e-40	egf-like module-containing mucin-like hormone receptor-like 1	#N/A
Sedum.T00009321.1	maker-jcf7180000923346-snap-gene-0.10-mRNA-1	OL8	9376881	9377188	3e-98	latrophilin-1-like isoform x3	#N/A
Sedum.T00009321.2	maker-jcf7180000923346-snap-gene-0.10-mRNA-2	OL8	9376881	9377188	3e-98	PREDICTED: latrophilin-1-like [Larimichthys crocea]	#N/A
Sedum.T00028707.1	augustus_masked-jcf7180000919829-processed-gene-0.6-mRNA-1	OL8	9396196	9396790	3e-154	Latrophilin-1 [Larimichthys crocea]	#N/A
Sedum.T00000502.1	maker-jcf7180000917180-augustus-gene-0.18-mRNA-1	OL8	9424515	9424303	2e-44	lipid phosphate phosphohydrolase 3-like	#N/A
Sedum.T00000503.1	snap_masked-jcf7180000917180-processed-gene-0.11-mRNA-1	OL8	9425615	9425684	5e-19	---NA---	#N/A
Sedum.T00000504.1	augustus_masked-jcf7180000917180-processed-gene-0.9-mRNA-1	OL8	9436527	9436376	4e-18	lipid phosphate phosphohydrolase 3-like	#N/A
Sedum.T00023938.1	augustus_masked-jcf7180000924930-processed-gene-0.7-mRNA-1	OL8	9456699	9456808	2e-33	transmembrane emp24 domain-containing protein 1	#N/A
Sedum.T00023942.1	snap_masked-jcf7180000924930-processed-gene-0.12-mRNA-1	OL8	9474015	9474210	9e-92	PREDICTED: dynamin-2-like [Notothenia coriiceps]	#N/A
Sedum.T00023941.1	maker-jcf7180000924930-snap-gene-0.27-mRNA-1	OL8	9474185	9474015	2e-83	Dynamin-2 [Myotis davidii]	#N/A
Sedum.T00023941.2	maker-jcf7180000924930-snap-gene-0.27-mRNA-2	OL8	9474185	9474015	2e-83	Dynamin-2 [Myotis davidii]	#N/A
Sedum.T00023939.1	maker-jcf7180000924930-augustus-gene-0.20-mRNA-1	OL8	9485995	9486208	1e-37	queuine trna-ribosyltransferase isoform x1	#N/A
Sedum.T00016933.1	snap_masked-jcf7180000916802-processed-gene-0.6-mRNA-1	OL8	9491546	9491409	1e-35	---NA---	#N/A
Sedum.T00016932.1	maker-jcf7180000916802-snap-gene-0.10-mRNA-1	OL8	9506105	9506207	1e-24	potassium channel subfamily t member 2	#N/A
Sedum.T00016931.1	maker-jcf7180000916802-augustus-gene-0.9-mRNA-1	OL8	9516560	9516712	2e-54	potassium channel subfamily t member 2-like	#N/A
Sedum.T00039069.1	maker-jcf7180000888972-snap-gene-0.4-mRNA-1	OL8	9529728	9530066	1e-64	potassium channel subfamily t member 2-like	#N/A
Sedum.T00008007.1	maker-jcf7180000924351-augustus-gene-0.11-mRNA-1	OL8	9531273	9531407	2e-48	potassium channel subfamily t member 2- partial	#N/A
Sedum.T00008008.1	maker-jcf7180000924351-snap-gene-0.13-mRNA-1	OL8	9532792	9533059	2e-70	potassium channel subfamily t member 2-like	#N/A
Sedum.T00008006.1	maker-jcf7180000924351-augustus-gene-0.9-mRNA-1	OL8	9539222	9538675	1e-105	pdz domain-containing protein gipc1	#N/A
Sedum.T00026075.1	maker-jcf7180000914727-augustus-gene-0.13-mRNA-1	OL8	9543906	9543605	1e-63	pdz domain-containing protein gipc1	#N/A
Sedum.T00026074.1	maker-jcf7180000914727-augustus-gene-0.14-mRNA-1	OL8	9548135	9547827	1e-72	dnaj homolog subfamily b member 1-like	#N/A
Sedum.T00026073.1	genemark-jcf7180000914727-processed-gene-0.1-mRNA-1	OL8	9555150	9555316	3e-43	very-long-chain enoyl- reductase-like	#N/A
Sedum.T00003821.1	maker-jcf7180000919277-augustus-gene-0.30-mRNA-1	OL8	9557134	9557025	5e-14	Atherin [Larimichthys crocea]	#N/A
Sedum.T00009086.1	snap_masked-jcf7180000927753-processed-gene-0.33-mRNA-1	OL8	9565481	9565603	9e-44	---NA---	#N/A
Sedum.T00043094.1	augustus_masked-jcf7180000905067-processed-gene-0.1-mRNA-1	OL8	9574658	9574492	9e-68	camp-dependent protein kinase catalytic subunit alpha-like	#N/A
Sedum.T00009084.1	maker-jcf7180000927753-snap-gene-0.73-mRNA-1	OL8	9574663	9574494	2e-66	camp-dependent protein kinase catalytic subunit alpha-like isoform x3	#N/A
Sedum.T00009085.1	maker-jcf7180000927753-augustus-gene-0.62-mRNA-1	OL8	9590657	9590485	8e-42	histone chaperone asf1b-b	#N/A
Sedum.T00009085.2	maker-jcf7180000927753-augustus-gene-0.62-mRNA-2	OL8	9590657	9590485	9e-42	histone chaperone asf1b-b	#N/A
Sedum.T00009072.1	maker-jcf7180000927753-snap-gene-0.66-mRNA-1	OL8	9596223	9596430	2e-48	protein crumbs homolog 3	#N/A
Sedum.T00009072.2	maker-jcf7180000927753-snap-gene-0.66-mRNA-2	OL8	9596223	9596430	3e-48	protein crumbs homolog 3	5.518
Sedum.T00023907.1	maker-jcf7180000917421-augustus-gene-0.16-mRNA-1	OL8	9599058	9598052	0	tubulin beta-4a chain-like	#N/A
Sedum.T00009079.1	genemark-jcf7180000927753-processed-gene-0.12-mRNA-1	OL8	9599061	9598007	0	tubulin beta-4a chain-like	5.912
Sedum.T00006202.1	genemark-jcf7180000928324-processed-gene-0.14-mRNA-1	OL8	9599061	9598019	0	tubulin beta-4b chain	#N/A
Sedum.T00009073.1	maker-jcf7180000927753-augustus-gene-0.55-mRNA-1	OL8	9603440	9603645	8e-45	nuclear factor brain-like	2.951
Sedum.T00009075.1	maker-jcf7180000927753-snap-gene-0.69-mRNA-1	OL8	9646109	9646249	6e-49	glucagon receptor-like	#N/A
Sedum.T00009080.1	maker-jcf7180000927753-augustus-gene-0.64-mRNA-1	OL8	9703508	9703394	1e-21	39s ribosomal protein mitochondrial	-2.396
Sedum.T00009076.1	maker-jcf7180000927753-snap-gene-0.71-mRNA-1	OL8	9705184	9705361	2e-52	upf0585 protein c16orf13 homolog b-like	3.904
Sedum.T00009083.1	maker-jcf7180000927753-augustus-gene-0.65-mRNA-1	OL8	9710284	9710092	1e-72	hepatocyte growth factor-regulated tyrosine kinase substrate isoform x1	#N/A
Sedum.T00009087.1	snap_masked-jcf7180000927753-processed-gene-0.41-mRNA-1	OL8	9712003	9712124	1e-40	---NA---	#N/A
Sedum.T00009082.1	genemark-jcf7180000927753-processed-gene-0.19-mRNA-1	OL8	9717758	9717509	3e-64	PREDICTED: claudin-4-like [Stegastes partitus]	#N/A
Sedum.T00009081.1	genemark-jcf7180000927753-processed-gene-0.20-mRNA-1	OL8	9719676	9719319	1e-59	e3 ubiquitin-protein ligase trim39-like	#N/A
Sedum.T00003274.1	genemark-jcf7180000887790-processed-gene-0.5-mRNA-1	OL8	9719763	9719319	5e-61	e3 ubiquitin-protein ligase trim39-like	#N/A
Sedum.T00003275.1	maker-jcf7180000887790-augustus-gene-0.27-mRNA-1	OL8	9722801	9722559	7e-29	gtpase imap family member 7	#N/A
Sedum.T00003269.1	genemark-jcf7180000887790-processed-gene-0.0-mRNA-1	OL8	9725710	9725843	5e-28	radical s-adenosyl methionine domain-containing protein mitochondrial	#N/A
Sedum.T00003273.1	maker-jcf7180000887790-augustus-gene-0.28-mRNA-1	OL8	9730041	9729924	6e-26	dexamethasone-induced ras-related protein 1-like	#N/A
Sedum.T00003270.1	maker-jcf7180000887790-augustus-gene-0.24-mRNA-1	OL8	9737042	9737470	8e-56	epsin-3 isoform x2	#N/A
Sedum.T00003270.2	maker-jcf7180000887790-augustus-gene-0.24-mRNA-2	OL8	9737042	9737470	8e-56	epsin-3 isoform x2	#N/A
Sedum.T00003270.3	maker-jcf7180000887790-augustus-gene-0.24-mRNA-3	OL8	9737042	9737470	8e-56	epsin-3 isoform x2	#N/A
Sedum.T00003270.4	maker-jcf7180000887790-augustus-gene-0.24-mRNA-4	OL8	9737042	9737470	7e-56	epsin-3 isoform x2	#N/A
Sedum.T00003270.5	maker-jcf7180000887790-augustus-gene-0.24-mRNA-5	OL8	9737042	9737470	3e-56	epsin-3 isoform x2	#N/A
Sedum.T00003272.1	maker-jcf7180000887790-augustus-gene-0.29-mRNA-1	OL8	9746633	9746495	3e-19	adp-ribosylation factor-like protein 16	#N/A
Sedum.T00003272.2	maker-jcf7180000887790-augustus-gene-0.29-mRNA-2	OL8	9746633	9746495	4e-19	adp-ribosylation factor-like protein 16 isoform x1	#N/A
Sedum.T00003271.1	maker-jcf7180000887790-augustus-gene-0.25-mRNA-1	OL8	9749641	9749954	1e-73	PREDICTED: ketosamine-3-kinase-like [Notothenia coriiceps]	#N/A
Sedum.T00022018.1	maker-jcf7180000929589-snap-gene-0.34-mRNA-1	OL8	9749641	9749954	6e-74	PREDICTED: ketosamine-3-kinase-like [Larimichthys crocea]	#N/A
Sedum.T00033023.1	maker-jcf7180000893555-snap-gene-0.5-mRNA-1	OL8	9749641	9749954	6e-74	PREDICTED: ketosamine-3-kinase-like [Larimichthys crocea]	#N/A
Sedum.T00022020.1	genemark-jcf7180000929589-processed-gene-0.2-mRNA-1	OL8	9753495	9753576	4e-28	tubulin-specific chaperone d	#N/A
Sedum.T00022021.1	maker-jcf7180000929589-snap-gene-0.36-mRNA-1	OL8	9769478	9769610	3e-20	tubulin-specific chaperone d isoform x3	#N/A
Sedum.T00022019.1	maker-jcf7180000929589-snap-gene-0.37-mRNA-1	OL8	9800746	9801107	3e-66	meteorin-like protein	-2.952
Sedum.T00025496.1	maker-jcf7180000924719-augustus-gene-0.33-mRNA-1	OL8	9816141	9816011	5e-36	nuclear distribution protein nude-like 1	#N/A
Sedum.T00025492.1	augustus_masked-jcf7180000924719-processed-gene-0.13-mRNA-1	OL8	9821107	9821219	2e-18	ring finger protein 222	-6.74
Sedum.T00025497.1	maker-jcf7180000924719-snap-gene-0.40-mRNA-1	OL8	9827656	9827282	3e-67	rho gtpase-activating protein 44-like isoform x3	#N/A
Sedum.T00025495.1	maker-jcf7180000924719-snap-gene-0.41-mRNA-1	OL8	9833990	9833799	2e-60	rho gtpase-activating protein 44-like	#N/A
Sedum.T00025494.1	genemark-jcf7180000924719-processed-gene-0.5-mRNA-1	OL8	9874812	9875423	5e-180	heparan sulfate glucosamine 3-o-sulfotransferase 3a1	#N/A
Sedum.T00025498.1	snap_masked-jcf7180000924719-processed-gene-0.30-mRNA-1	OL8	9875295	9874961	5e-103	heparan sulfate glucosamine 3-o-sulfotransferase 3a1- partial	#N/A
Sedum.T00044141.1	maker-jcf7180000894120-augustus-gene-0.16-mRNA-1	OL8	9897086	9896923	1e-24	peripheral myelin protein 22-like	#N/A
Sedum.T00020588.1	augustus_masked-jcf7180000930492-processed-gene-0.21-mRNA-1	OL8	9914130	9913877	4e-52	cdc42 effector protein 4-like	-4.531
Sedum.T00020590.1	snap_masked-jcf7180000930492-processed-gene-0.32-mRNA-1	OL8	9927134	9927308	4e-67	---NA---	#N/A
Sedum.T00020589.1	genemark-jcf7180000930492-processed-gene-0.12-mRNA-1	OL8	9935130	9934942	2e-67	protein sidekick-2-like	#N/A
Sedum.T00001052.1	maker-jcf7180000922214-snap-gene-0.46-mRNA-1	OL8	10055154	10055244	7e-29	protein tweety homolog 2-like	-2.652
Sedum.T00001051.1	maker-jcf7180000922214-augustus-gene-0.42-mRNA-1	OL8	10072874	10072984	4e-29	protein tweety homolog 2-like isoform x2	-2.265
Sedum.T00001050.1	maker-jcf7180000922214-augustus-gene-0.43-mRNA-1	OL8	10077431	10077495	4e-18	charged multivesicular body protein 6-like	#N/A
Sedum.T00001049.1	maker-jcf7180000922214-snap-gene-0.49-mRNA-1	OL8	10122433	10122664	8e-56	brain-specific angiogenesis inhibitor 1-associated protein 2-like isoform x1	-2.191
Sedum.T00001053.1	maker-jcf7180000922214-augustus-gene-0.45-mRNA-1	OL8	10134608	10133948	5e-92	serine threonine-protein kinase lmtk1- partial	3.685
Sedum.T00021074.1	augustus_masked-jcf7180000933365-processed-gene-0.48-mRNA-1	OL8	10159865	10159749	2e-13	hypothetical protein EH28_23933 [Larimichthys crocea]	#N/A
Sedum.T00021069.1	maker-jcf7180000933365-augustus-gene-0.96-mRNA-1	OL8	10165966	10166452	7e-58	PREDICTED: tetraspanin-10 [Larimichthys crocea]	-4.137
Sedum.T00021073.1	maker-jcf7180000933365-snap-gene-0.126-mRNA-1	OL8	10168039	10167888	5e-30	retinal rod rhodopsin-sensitive cgmp 3 -cyclic phosphodiesterase subunit gamma	#N/A
Sedum.T00021072.1	maker-jcf7180000933365-augustus-gene-0.97-mRNA-1	OL8	10172446	10172592	4e-31	coiled-coil domain-containing protein 137	#N/A
Sedum.T00021072.2	maker-jcf7180000933365-augustus-gene-0.97-mRNA-2	OL8	10172446	10172592	5e-31	coiled-coil domain-containing protein 137	#N/A
Sedum.T00021078.1	maker-jcf7180000933365-augustus-gene-0.109-mRNA-1	OL8	10175849	10175424	2e-61	g-protein coupled receptor family c group 5 member c-like	#N/A
Sedum.T00021064.1	augustus_masked-jcf7180000933365-processed-gene-0.36-mRNA-1	OL8	10181137	10182214	0	btb poz domain-containing protein 17-like	#N/A
Sedum.T00021070.1	maker-jcf7180000933365-augustus-gene-0.99-mRNA-1	OL8	10193789	10193925	2e-39	dual specificity mitogen-activated protein kinase kinase 6	#N/A
Sedum.T00021079.1	augustus_masked-jcf7180000933365-processed-gene-0.51-mRNA-1	OL8	10214182	10213404	9e-180	inward rectifier potassium channel 2-like	#N/A
Sedum.T00021081.1	augustus_masked-jcf7180000933365-processed-gene-0.52-mRNA-1	OL8	10218668	10218128	1e-58	inward rectifier potassium channel 16-like	#N/A
Sedum.T00021063.1	maker-jcf7180000933365-snap-gene-0.119-mRNA-1	OL8	10225646	10225698	7e-14	neuronal acetylcholine receptor subunit alpha-5-like	#N/A
Sedum.T00021076.1	maker-jcf7180000933365-augustus-gene-0.110-mRNA-1	OL8	10231053	10230973	2e-25	golgi apparatus membrane protein tvp23 homolog b-like	#N/A
Sedum.T00021067.1	maker-jcf7180000933365-augustus-gene-0.103-mRNA-1	OL8	10232539	10232383	6e-25	PREDICTED: otopetrin-2-like [Larimichthys crocea]	-8.391
Sedum.T00021077.1	maker-jcf7180000933365-augustus-gene-0.111-mRNA-1	OL8	10233233	10232914	8e-39	otopetrin-2-like isoform x1	#N/A
Sedum.T00021065.1	maker-jcf7180000933365-augustus-gene-0.101-mRNA-1	OL8	10241128	10241924	0	usher syndrome type-1g protein homolog	#N/A
Sedum.T00021083.1	augustus_masked-jcf7180000933365-processed-gene-0.54-mRNA-1	OL8	10251066	10250481	9e-84	protein amnionless	#N/A
Sedum.T00021075.1	maker-jcf7180000933365-augustus-gene-0.112-mRNA-1	OL8	10255919	10255780	6e-48	protein hid1-like	#N/A
Sedum.T00021068.1	maker-jcf7180000933365-snap-gene-0.123-mRNA-1	OL8	10265862	10265983	5e-23	protein fam104a-like	#N/A
Sedum.T00021084.1	snap_masked-jcf7180000933365-processed-gene-0.91-mRNA-1	OL8	10266967	10266892	1e-15	---NA---	#N/A
Sedum.T00024097.1	maker-jcf7180000916288-snap-gene-0.22-mRNA-1	OL8	10328190	10328572	3e-85	low quality protein: bah and coiled-coil domain-containing protein 1-like	-2.813
Sedum.T00024098.1	snap_masked-jcf7180000916288-processed-gene-0.19-mRNA-1	OL8	10331532	10331388	2e-39	---NA---	#N/A
Sedum.T00024096.1	genemark-jcf7180000916288-processed-gene-0.4-mRNA-1	OL8	10341651	10341774	4e-32	bah and coiled-coil domain-containing protein 1	#N/A
Sedum.T00028254.1	maker-jcf7180000917169-snap-gene-0.5-mRNA-1	OL8	10346453	10346968	9e-78	low quality protein: bah and coiled-coil domain-containing protein 1-like	#N/A
Sedum.T00034464.1	maker-jcf7180000888419-augustus-gene-0.32-mRNA-1	OL8	10368784	10369607	0	PREDICTED: fascin-2-like [Stegastes partitus]	#N/A
Sedum.T00034466.1	snap_masked-jcf7180000888419-processed-gene-0.20-mRNA-1	OL8	10369611	10369264	1e-108	PREDICTED: hypothetical protein LOC100423063 [Macaca mulatta]	#N/A
Sedum.T00034462.1	snap_masked-jcf7180000888419-processed-gene-0.19-mRNA-1	OL8	10374447	10374311	1e-18	---NA---	#N/A
Sedum.T00034463.1	maker-jcf7180000888419-augustus-gene-0.31-mRNA-1	OL8	10393140	10393366	2e-33	transmembrane protein 235	#N/A
Sedum.T00034461.1	maker-jcf7180000888419-snap-gene-0.34-mRNA-1	OL8	10430335	10430221	3e-12	suppressor of cytokine signaling 3	2.375
Sedum.T00034468.1	augustus_masked-jcf7180000888419-processed-gene-0.12-mRNA-1	OL8	10440508	10440584	3e-21	---NA---	#N/A
Sedum.T00034460.1	maker-jcf7180000888419-snap-gene-0.33-mRNA-1	OL8	10453137	10452988	5e-40	cytohesin-1 isoform x1	#N/A
Sedum.T00028144.1	maker-jcf7180000917372-augustus-gene-0.5-mRNA-1	OL8	10490215	10490024	9e-65	ubiquitin carboxyl-terminal hydrolase 36	#N/A
Sedum.T00009881.1	snap_masked-jcf7180000888276-processed-gene-0.8-mRNA-1	OL8	10495546	10495747	8e-27	---NA---	#N/A
Sedum.T00009880.1	maker-jcf7180000888276-snap-gene-0.15-mRNA-1	OL8	10495747	10495594	3e-26	metalloproteinase inhibitor 2-like	#N/A
Sedum.T00001985.1	genemark-jcf7180000918654-processed-gene-0.15-mRNA-1	OL8	10514183	10513814	3e-66	soluble calcium-activated nucleotidase 1 isoform x2	-2.982
Sedum.T00001986.1	snap_masked-jcf7180000918654-processed-gene-0.53-mRNA-1	OL8	10522228	10522129	2e-12	PREDICTED: synaptogyrin-2-like [Stegastes partitus]	2.243
Sedum.T00001979.1	maker-jcf7180000918654-augustus-gene-0.64-mRNA-1	OL8	10539509	10539924	1e-167	centromere protein x isoform x1	#N/A
Sedum.T00001987.1	maker-jcf7180000918654-augustus-gene-0.74-mRNA-1	OL8	10573531	10573442	2e-33	---NA---	#N/A
Sedum.T00001980.1	maker-jcf7180000918654-snap-gene-0.80-mRNA-1	OL8	10586737	10587039	4e-105	protein notum homolog	#N/A
Sedum.T00020670.1	maker-jcf7180000930988-augustus-gene-2.85-mRNA-1	OL8	10586849	10587025	1e-29	protein notum homolog	#N/A
Sedum.T00001970.1	augustus_masked-jcf7180000918654-processed-gene-0.28-mRNA-1	OL8	10592302	10593208	0	myeloid-associated differentiation marker-like protein 2	#N/A
Sedum.T00001976.1	maker-jcf7180000918654-augustus-gene-0.66-mRNA-1	OL8	10598073	10598298	4e-47	pyrroline-5-carboxylate reductase mitochondrial-like	#N/A
Sedum.T00001983.1	snap_masked-jcf7180000918654-processed-gene-0.45-mRNA-1	OL8	10606741	10606888	6e-30	---NA---	#N/A
Sedum.T00001975.1	augustus_masked-jcf7180000918654-processed-gene-0.30-mRNA-1	OL8	10611096	10611420	5e-97	transcription factor	2.62
Sedum.T00001982.1	augustus_masked-jcf7180000918654-processed-gene-0.31-mRNA-1	OL8	10623080	10623209	3e-47	ethanolamine-phosphate cytidylyltransferase-like	#N/A
Sedum.T00020686.1	maker-jcf7180000930988-augustus-gene-2.91-mRNA-1	OL8	10623085	10623209	6e-37	ethanolamine-phosphate cytidylyltransferase	#N/A
Sedum.T00001981.1	maker-jcf7180000918654-augustus-gene-0.69-mRNA-1	OL8	10629873	10629981	3e-20	guanine nucleotide-binding protein g subunit alpha-like	-5.871
Sedum.T00001984.1	maker-jcf7180000918654-augustus-gene-0.75-mRNA-1	OL8	10633074	10632960	5e-22	neuropeptide b-like	#N/A
Sedum.T00001199.1	maker-jcf7180000888177-snap-gene-0.5-mRNA-1	OL8	10651149	10651222	5e-11	e3 ubiquitin-protein ligase rnf213	#N/A
Sedum.T00001973.1	maker-jcf7180000918654-augustus-gene-0.71-mRNA-1	OL8	10655578	10657176	0	e3 ubiquitin-protein ligase rnf213	#N/A
Sedum.T00001973.2	maker-jcf7180000918654-augustus-gene-0.71-mRNA-2	OL8	10655578	10657176	0	e3 ubiquitin-protein ligase rnf213	#N/A
Sedum.T00001973.3	maker-jcf7180000918654-augustus-gene-0.71-mRNA-3	OL8	10655578	10657176	0	e3 ubiquitin-protein ligase rnf213	#N/A
Sedum.T00013648.1	maker-jcf7180000930649-snap-gene-0.20-mRNA-1	OL8	10657650	10657934	4e-22	e3 ubiquitin-protein ligase rnf213-like	#N/A
Sedum.T00008067.1	snap_masked-jcf7180000917384-processed-gene-0.25-mRNA-1	OL8	10695043	10694931	4e-30	---NA---	#N/A
Sedum.T00008066.1	augustus_masked-jcf7180000917384-processed-gene-0.16-mRNA-1	OL8	10769722	10769623	1e-13	---NA---	#N/A
Sedum.T00030371.1	maker-jcf7180000897021-augustus-gene-0.34-mRNA-1	OL8	10783567	10784001	2e-133	SOX9 [Lates calcarifer]	#N/A
Sedum.T00030372.1	snap_masked-jcf7180000897021-processed-gene-0.30-mRNA-1	OL8	10796362	10796310	6e-16	---NA---	#N/A
Sedum.T00003872.1	augustus_masked-jcf7180000922652-processed-gene-0.2-mRNA-1	OL8	10842274	10842219	3e-13	---NA---	#N/A
Sedum.T00003873.1	snap_masked-jcf7180000922652-processed-gene-0.6-mRNA-1	OL8	10845439	10845568	3e-40	---NA---	#N/A
Sedum.T00008908.1	snap_masked-jcf7180000929022-processed-gene-0.32-mRNA-1	OL8	10851917	10851751	4e-48	---NA---	#N/A
Sedum.T00011976.1	maker-jcf7180000888182-snap-gene-0.34-mRNA-1	OL8	10933583	10934599	0	---NA---	#N/A
Sedum.T00011976.2	maker-jcf7180000888182-snap-gene-0.34-mRNA-2	OL8	10933583	10934599	0	---NA---	#N/A
Sedum.T00011976.3	maker-jcf7180000888182-snap-gene-0.34-mRNA-3	OL8	10933583	10934599	0	---NA---	#N/A
Sedum.T00011976.4	maker-jcf7180000888182-snap-gene-0.34-mRNA-4	OL8	10933583	10934513	0	somatostatin receptor type 2-like	#N/A
Sedum.T00011976.5	maker-jcf7180000888182-snap-gene-0.34-mRNA-5	OL8	10933583	10934599	0	---NA---	#N/A
Sedum.T00011974.1	snap_masked-jcf7180000888182-processed-gene-0.18-mRNA-1	OL8	10934426	10934329	9e-22	---NA---	#N/A
Sedum.T00011970.1	maker-jcf7180000888182-augustus-gene-0.26-mRNA-1	OL8	10939090	10938939	4e-58	ubiquitin carboxyl-terminal hydrolase 22-like isoform x1	#N/A
Sedum.T00011972.1	maker-jcf7180000888182-augustus-gene-0.25-mRNA-1	OL8	10944440	10944266	9e-63	loc553470 partial	-2.276
Sedum.T00011973.1	genemark-jcf7180000888182-processed-gene-0.3-mRNA-1	OL8	10948274	10948144	3e-53	ubiquitin carboxyl-terminal hydrolase 22	#N/A
Sedum.T00011975.1	maker-jcf7180000888182-augustus-gene-0.27-mRNA-1	OL8	10964252	10964475	3e-51	mediator of rna polymerase ii transcription subunit 9	#N/A
Sedum.T00011969.1	maker-jcf7180000888182-augustus-gene-0.24-mRNA-1	OL8	10966075	10965571	4e-154	dexamethasone-induced ras-related protein 1	#N/A
Sedum.T00019238.1	maker-jcf7180000929394-augustus-gene-1.58-mRNA-1	OL8	11009961	11009832	2e-25	transcription factor sox-8	#N/A
Sedum.T00034777.1	maker-jcf7180000916736-augustus-gene-0.9-mRNA-1	OL8	11010248	11009833	2e-117	sex determining region y-box 8	#N/A
Sedum.T00028233.1	augustus_masked-jcf7180000890257-processed-gene-0.1-mRNA-1	OL8	11102267	11102116	1e-27	arf-gap with dual ph domain-containing protein 1-like isoform x2	#N/A
Sedum.T00040653.1	maker-jcf7180000916084-augustus-gene-0.15-mRNA-1	OL8	11102267	11102120	9e-25	arf-gap with dual ph domain-containing protein 1-like	#N/A
Sedum.T00040653.2	maker-jcf7180000916084-augustus-gene-0.15-mRNA-2	OL8	11102267	11102120	3e-24	arf-gap with dual ph domain-containing protein 1-like	3.3
Sedum.T00013227.1	maker-jcf7180000933087-augustus-gene-0.15-mRNA-1	OL8	11106165	11106075	9e-15	arf-gap with dual ph domain-containing protein 1	#N/A
Sedum.T00013228.1	maker-jcf7180000933087-snap-gene-0.22-mRNA-1	OL8	11112153	11112008	2e-23	rna-binding protein with serine-rich domain 1-like	#N/A
Sedum.T00013228.2	maker-jcf7180000933087-snap-gene-0.22-mRNA-2	OL8	11112153	11112008	2e-23	rna-binding protein with serine-rich domain 1-like	#N/A
Sedum.T00013226.1	maker-jcf7180000933087-augustus-gene-0.14-mRNA-1	OL8	11117900	11118442	3e-52	hypothetical protein EH28_02351 [Larimichthys crocea]	#N/A
Sedum.T00013226.2	maker-jcf7180000933087-augustus-gene-0.14-mRNA-2	OL8	11117900	11118442	2e-52	hypothetical protein EH28_02351 [Larimichthys crocea]	-2.1
Sedum.T00001748.1	snap_masked-jcf7180000930407-processed-gene-0.3-mRNA-1	OL8	11122241	11122095	1e-21	cytochrome p450 2k1	#N/A
Sedum.T00013229.1	augustus_masked-jcf7180000933087-processed-gene-0.8-mRNA-1	OL8	11122241	11122094	3e-22	cytochrome p450 2k1-like isoform x2	#N/A
Sedum.T00025898.1	maker-jcf7180000920418-augustus-gene-0.3-mRNA-1	OL8	11122241	11122096	3e-21	cytochrome p450 2k1-like isoform x1	#N/A
Sedum.T00026599.1	maker-jcf7180000930216-augustus-gene-0.7-mRNA-1	OL8	11131045	11130933	5e-25	cytochrome p450 2k1	#N/A
Sedum.T00026599.2	maker-jcf7180000930216-augustus-gene-0.7-mRNA-2	OL8	11131045	11130933	5e-25	cytochrome p450 2k1	#N/A
Sedum.T00024206.1	maker-jcf7180000903020-augustus-gene-0.3-mRNA-1	OL8	11136825	11136636	1e-47	atp-binding cassette sub-family a member 3	#N/A
Sedum.T00026598.1	maker-jcf7180000930216-snap-gene-0.10-mRNA-1	OL8	11139481	11139176	9e-59	atp-binding cassette sub-family a member 3	#N/A
Sedum.T00007444.1	snap_masked-jcf7180000928453-processed-gene-0.16-mRNA-1	OL8	11148166	11148238	8e-21	---NA---	#N/A
Sedum.T00007438.1	maker-jcf7180000928453-augustus-gene-0.33-mRNA-1	OL8	11152002	11151874	1e-29	atp-binding cassette sub-family a member 3-like	#N/A
Sedum.T00007438.2	maker-jcf7180000928453-augustus-gene-0.33-mRNA-2	OL8	11152002	11151874	1e-29	atp-binding cassette sub-family a member 3-like	#N/A
Sedum.T00007440.1	maker-jcf7180000928453-augustus-gene-0.34-mRNA-1	OL8	11162423	11162257	1e-42	cyclin-f isoform x1	3.95
Sedum.T00007442.1	augustus_masked-jcf7180000928453-processed-gene-0.12-mRNA-1	OL8	11173240	11172923	2e-63	---NA---	#N/A
Sedum.T00007445.1	augustus_masked-jcf7180000928453-processed-gene-0.13-mRNA-1	OL8	11173950	11173655	1e-65	transmembrane protein 100	#N/A
Sedum.T00007443.1	snap_masked-jcf7180000928453-processed-gene-0.18-mRNA-1	OL8	11176333	11176427	7e-22	---NA---	#N/A
Sedum.T00007441.1	maker-jcf7180000928453-augustus-gene-0.35-mRNA-1	OL8	11178133	11177984	5e-19	uncharacterized protein loc101480220 isoform x2	#N/A
Sedum.T00007441.2	maker-jcf7180000928453-augustus-gene-0.35-mRNA-2	OL8	11178133	11177984	5e-19	uncharacterized protein loc101480220 isoform x2	#N/A
Sedum.T00007436.1	genemark-jcf7180000928453-processed-gene-0.1-mRNA-1	OL8	11184946	11185433	2e-115	heme oxygenase 2-like	3.289
Sedum.T00007439.1	maker-jcf7180000928453-augustus-gene-0.36-mRNA-1	OL8	11189549	11189430	1e-26	dnaj homolog subfamily a member mitochondrial isoform x1	#N/A
Sedum.T00007450.1	augustus_masked-jcf7180000928453-processed-gene-1.33-mRNA-1	OL8	11239498	11239253	5e-31	PREDICTED: vasorin [Stegastes partitus]	3.328
Sedum.T00007452.1	augustus_masked-jcf7180000928453-processed-gene-1.24-mRNA-1	OL8	11245710	11245752	1e-12	---NA---	#N/A
Sedum.T00007449.1	maker-jcf7180000928453-snap-gene-1.66-mRNA-1	OL8	11273483	11273574	4e-29	coronin-7-like isoform x2	#N/A
Sedum.T00007454.1	snap_masked-jcf7180000928453-processed-gene-1.56-mRNA-1	OL8	11275120	11275004	3e-16	---NA---	#N/A
Sedum.T00007446.1	maker-jcf7180000928453-augustus-gene-1.62-mRNA-1	OL8	11278564	11278645	1e-23	mitochondrial import inner membrane translocase subunit tim16-like isoform x2	-2.578
Sedum.T00007448.1	maker-jcf7180000928453-snap-gene-1.68-mRNA-1	OL8	11285756	11285918	1e-52	---NA---	#N/A
Sedum.T00007451.1	maker-jcf7180000928453-snap-gene-1.70-mRNA-1	OL8	11286007	11285453	1e-107	zinc finger protein glis2	#N/A
Sedum.T00007447.1	maker-jcf7180000928453-augustus-gene-1.64-mRNA-1	OL8	11313396	11313561	2e-66	transcription factor ap-4	2.057
Sedum.T00026923.1	maker-jcf7180000919383-snap-gene-0.43-mRNA-1	OL8	11329278	11330091	0	sarcalumenin isoform x2	#N/A
Sedum.T00026930.1	snap_masked-jcf7180000919383-processed-gene-0.31-mRNA-1	OL8	11329754	11329447	1e-76	---NA---	#N/A
Sedum.T00026927.1	augustus_masked-jcf7180000919383-processed-gene-0.17-mRNA-1	OL8	11339789	11340670	0	adenylate cyclase type 9	#N/A
Sedum.T00026931.1	snap_masked-jcf7180000919383-processed-gene-0.32-mRNA-1	OL8	11340071	11339789	1e-71	---NA---	#N/A
Sedum.T00026926.1	maker-jcf7180000919383-augustus-gene-0.39-mRNA-1	OL8	11366526	11367424	0	adenylate cyclase type 9	#N/A
Sedum.T00026924.1	maker-jcf7180000919383-augustus-gene-0.40-mRNA-1	OL8	11405449	11405966	2e-163	creb-binding isoform x1	#N/A
Sedum.T00026925.1	maker-jcf7180000919383-snap-gene-0.47-mRNA-1	OL8	11414144	11414289	7e-47	heat shock protein 75 mitochondrial	#N/A
Sedum.T00026928.1	maker-jcf7180000919383-augustus-gene-0.42-mRNA-1	OL8	11415767	11415698	2e-11	protein fam195a-like	-2.244
Sedum.T00040661.1	snap_masked-jcf7180000917411-processed-gene-0.10-mRNA-1	OL8	11424784	11424921	1e-18	---NA---	#N/A
Sedum.T00040660.1	maker-jcf7180000917411-augustus-gene-0.19-mRNA-1	OL8	11444018	11443485	3e-78	heat repeat-containing protein 2	#N/A
Sedum.T00024421.1	augustus_masked-jcf7180000930554-processed-gene-0.19-mRNA-1	OL8	11494538	11494711	8e-50	camp-dependent protein kinase type i-beta regulatory subunit- partial	#N/A
Sedum.T00024419.1	snap_masked-jcf7180000930554-processed-gene-0.29-mRNA-1	OL8	11510943	11511112	6e-64	platelet-derived growth factor subunit a-like isoform x3	#N/A
Sedum.T00013127.1	maker-jcf7180000917136-snap-gene-0.12-mRNA-1	OL8	11510972	11511125	3e-40	platelet-derived growth factor subunit a-like isoform x1	2.936
Sedum.T00013129.1	snap_masked-jcf7180000917136-processed-gene-0.6-mRNA-1	OL8	11511112	11510972	9e-40	---NA---	#N/A
Sedum.T00024422.1	snap_masked-jcf7180000930554-processed-gene-0.41-mRNA-1	OL8	11514379	11514278	1e-24	---NA---	#N/A
Sedum.T00024418.1	maker-jcf7180000930554-snap-gene-0.50-mRNA-1	OL8	11518177	11518305	4e-30	platelet-derived growth factor subunit a	3.049
Sedum.T00024420.1	snap_masked-jcf7180000930554-processed-gene-0.32-mRNA-1	OL8	11550053	11550244	3e-34	---NA---	#N/A
Sedum.T00024417.1	augustus_masked-jcf7180000930554-processed-gene-0.22-mRNA-1	OL8	11562412	11562544	4e-25	---NA---	3.462
Sedum.T00032165.1	maker-jcf7180000929456-augustus-gene-0.19-mRNA-1	OL8	11739652	11739803	9e-41	sun domain-containing protein 1	#N/A
Sedum.T00002516.2	maker-jcf7180000923747-snap-gene-0.30-mRNA-2	OL8	11766626	11766552	1e-12	---NA---	#N/A
Sedum.T00002516.1	maker-jcf7180000923747-snap-gene-0.30-mRNA-1	OL8	11771009	11770489	3e-151	g-protein coupled receptor family c group 5 member b isoform x2	#N/A
Sedum.T00002514.1	maker-jcf7180000923747-snap-gene-0.29-mRNA-1	OL8	11784980	11785100	3e-30	---NA---	#N/A
Sedum.T00002515.1	maker-jcf7180000923747-snap-gene-0.31-mRNA-1	OL8	11788498	11788347	2e-24	---NA---	#N/A
Sedum.T00002515.2	maker-jcf7180000923747-snap-gene-0.31-mRNA-2	OL8	11788498	11788347	2e-24	---NA---	#N/A
Sedum.T00002515.3	maker-jcf7180000923747-snap-gene-0.31-mRNA-3	OL8	11788498	11788347	2e-24	coagulation factor x	#N/A
Sedum.T00002515.4	maker-jcf7180000923747-snap-gene-0.31-mRNA-4	OL8	11788498	11788347	2e-24	coagulation factor x	#N/A
Sedum.T00002515.5	maker-jcf7180000923747-snap-gene-0.31-mRNA-5	OL8	11788498	11788347	2e-24	coagulation factor x	#N/A
Sedum.T00002513.1	augustus_masked-jcf7180000923747-processed-gene-0.12-mRNA-1	OL8	11809542	11810084	4e-86	probable g-protein coupled receptor 139	#N/A
Sedum.T00023009.1	maker-jcf7180000916076-snap-gene-0.81-mRNA-1	OL8	11836466	11836212	1e-88	er lumen protein retaining receptor 2	#N/A
Sedum.T00023009.2	maker-jcf7180000916076-snap-gene-0.81-mRNA-2	OL8	11836466	11836212	3e-88	er lumen protein retaining receptor 2	#N/A
Sedum.T00023005.1	maker-jcf7180000916076-snap-gene-0.80-mRNA-1	OL8	11846635	11846317	2e-76	transmembrane protein 180-like isoform x3	#N/A
Sedum.T00023005.2	maker-jcf7180000916076-snap-gene-0.80-mRNA-2	OL8	11846635	11846317	2e-76	transmembrane protein 180-like	#N/A
Sedum.T00023013.1	maker-jcf7180000916076-augustus-gene-0.69-mRNA-1	OL8	11850777	11850912	2e-34	cerebellar degeneration-related protein 2-like	#N/A
Sedum.T00023010.2	maker-jcf7180000916076-augustus-gene-0.64-mRNA-2	OL8	11858796	11858736	2e-15	short-chain dehydrogenase reductase family 42e member 2	#N/A
Sedum.T00023010.4	maker-jcf7180000916076-augustus-gene-0.64-mRNA-4	OL8	11858796	11858736	1e-15	short-chain dehydrogenase reductase family 42e member 2	#N/A
Sedum.T00023010.1	maker-jcf7180000916076-augustus-gene-0.64-mRNA-1	OL8	11860267	11860196	8e-15	short-chain dehydrogenase reductase family 42e member 2	#N/A
Sedum.T00023010.3	maker-jcf7180000916076-augustus-gene-0.64-mRNA-3	OL8	11860267	11860196	6e-15	short-chain dehydrogenase reductase family 42e member 2	#N/A
Sedum.T00023018.1	snap_masked-jcf7180000916076-processed-gene-0.53-mRNA-1	OL8	11876675	11876868	5e-83	hypothetical protein I79_022780 [Cricetulus griseus]	#N/A
Sedum.T00023012.1	genemark-jcf7180000916076-processed-gene-0.5-mRNA-1	OL8	11876865	11876675	2e-81	uncharacterized protein c16orf52 homolog	#N/A
Sedum.T00023011.1	maker-jcf7180000916076-augustus-gene-0.62-mRNA-1	OL8	11911631	11911429	4e-50	cytochrome b-c1 complex subunit mitochondrial	#N/A
Sedum.T00023019.1	snap_masked-jcf7180000916076-processed-gene-0.50-mRNA-1	OL8	11917408	11917552	6e-23	---NA---	#N/A
Sedum.T00023008.1	maker-jcf7180000916076-augustus-gene-0.61-mRNA-1	OL8	11920755	11920578	6e-59	kelch-like protein 20	#N/A
Sedum.T00023008.2	maker-jcf7180000916076-augustus-gene-0.61-mRNA-2	OL8	11920755	11920578	7e-59	kelch-like protein 20	#N/A
Sedum.T00023003.1	maker-jcf7180000916076-augustus-gene-0.60-mRNA-1	OL8	11928512	11928350	5e-43	ankyrin repeat and sam domain-containing protein 4b	#N/A
Sedum.T00023014.1	maker-jcf7180000916076-augustus-gene-0.68-mRNA-1	OL8	11931402	11931532	3e-40	peroxisomal membrane protein pmp34-like	#N/A
Sedum.T00023006.1	maker-jcf7180000916076-augustus-gene-0.59-mRNA-1	OL8	11935366	11935160	3e-57	decapping and exoribonuclease protein	#N/A
Sedum.T00023006.2	maker-jcf7180000916076-augustus-gene-0.59-mRNA-2	OL8	11935366	11935160	3e-57	decapping and exoribonuclease protein	#N/A
Sedum.T00023006.3	maker-jcf7180000916076-augustus-gene-0.59-mRNA-3	OL8	11935366	11935160	4e-57	decapping and exoribonuclease protein	#N/A
Sedum.T00023016.1	maker-jcf7180000916076-snap-gene-0.82-mRNA-1	OL8	11938465	11938678	4e-38	serine threonine-protein kinase 19	#N/A
Sedum.T00023016.2	maker-jcf7180000916076-snap-gene-0.82-mRNA-2	OL8	11938465	11938678	3e-38	serine threonine-protein kinase 19	#N/A
Sedum.T00023016.3	maker-jcf7180000916076-snap-gene-0.82-mRNA-3	OL8	11938465	11938678	4e-38	serine threonine-protein kinase 19	#N/A
Sedum.T00023004.1	maker-jcf7180000916076-snap-gene-0.72-mRNA-1	OL8	11947952	11947668	6e-77	ras-related c3 botulinum toxin substrate 1	#N/A
Sedum.T00004578.1	maker-jcf7180000928411-augustus-gene-0.31-mRNA-1	OL8	11949572	11949067	1e-85	ras-related c3 botulinum toxin substrate 3	3.423
Sedum.T00019033.1	maker-jcf7180000929086-augustus-gene-0.38-mRNA-1	OL8	11949575	11949340	9e-51	ras-related c3 botulinum toxin substrate 2 precursor	#N/A
Sedum.T00019033.2	maker-jcf7180000929086-augustus-gene-0.38-mRNA-2	OL8	11949575	11949212	1e-62	ras-related c3 botulinum toxin substrate 1	#N/A
Sedum.T00033666.1	maker-jcf7180000916966-augustus-gene-0.10-mRNA-1	OL8	11949602	11949191	5e-96	ras-related c3 botulinum toxin substrate 1	#N/A
Sedum.T00043730.1	maker-jcf7180000924798-snap-gene-0.25-mRNA-1	OL8	12004331	12004461	3e-27	uncharacterized protein mgc39606-like	#N/A
Sedum.T00043728.1	maker-jcf7180000924798-snap-gene-0.26-mRNA-1	OL8	12036699	12036813	5e-43	cytohesin-3 isoform x1	#N/A
Sedum.T00043729.1	maker-jcf7180000924798-augustus-gene-0.24-mRNA-1	OL8	12047311	12047047	1e-70	voltage-dependent calcium channel gamma-5 subunit	#N/A
Sedum.T00026228.1	genemark-jcf7180000929974-processed-gene-0.2-mRNA-1	OL8	12070533	12070357	2e-58	protein kinase c alpha partial	#N/A
Sedum.T00008794.1	maker-jcf7180000929602-snap-gene-0.25-mRNA-1	OL8	12193156	12193257	2e-14	centrosomal protein of 112 kda	#N/A
Sedum.T00008794.2	maker-jcf7180000929602-snap-gene-0.25-mRNA-2	OL8	12193156	12193257	2e-14	centrosomal protein of 112 kda	#N/A
Sedum.T00042136.1	snap_masked-jcf7180000917941-processed-gene-0.31-mRNA-1	OL8	12243026	12243093	8e-25	unnamed protein product [Tetraodon nigroviridis]	#N/A
Sedum.T00042135.1	maker-jcf7180000917941-augustus-gene-0.52-mRNA-1	OL8	12267982	12268078	1e-18	centrosomal protein of 112 kda	2.375
Sedum.T00042133.1	maker-jcf7180000917941-augustus-gene-0.53-mRNA-1	OL8	12286360	12286990	0	PREDICTED: axin-2-like [Oreochromis niloticus]	#N/A
Sedum.T00042134.1	maker-jcf7180000917941-augustus-gene-0.54-mRNA-1	OL8	12376931	12377310	1e-67	testis-expressed sequence 2	#N/A
Sedum.T00014493.1	snap_masked-jcf7180000928811-processed-gene-0.40-mRNA-1	OL8	12384338	12384286	2e-13	---NA---	#N/A
Sedum.T00025073.1	maker-jcf7180000918558-augustus-gene-0.26-mRNA-1	OL8	12402146	12402322	4e-70	serine threonine-protein kinase endoribonuclease ire1	-2.3
Sedum.T00025072.1	maker-jcf7180000918558-augustus-gene-0.28-mRNA-1	OL8	12410635	12410801	5e-45	lysosomal alpha-glucosidase	#N/A
Sedum.T00025076.1	maker-jcf7180000918558-snap-gene-0.32-mRNA-1	OL8	12424141	12424427	2e-60	tbc1 domain family member 16	#N/A
Sedum.T00025077.1	snap_masked-jcf7180000918558-processed-gene-0.23-mRNA-1	OL8	12437748	12437582	1e-45	---NA---	#N/A
Sedum.T00025074.1	genemark-jcf7180000918558-processed-gene-0.4-mRNA-1	OL8	12439690	12439888	2e-71	tbc1 domain family member 16	#N/A
Sedum.T00004508.1	maker-jcf7180000924364-augustus-gene-0.38-mRNA-1	OL8	12473575	12473924	6e-66	e3 sumo-protein ligase cbx4	#N/A
Sedum.T00004508.2	maker-jcf7180000924364-augustus-gene-0.38-mRNA-2	OL8	12473575	12473924	6e-66	e3 sumo-protein ligase cbx4	#N/A
Sedum.T00004507.1	maker-jcf7180000924364-augustus-gene-0.37-mRNA-1	OL8	12480011	12480168	3e-54	chromobox protein homolog 8-like	#N/A
Sedum.T00004506.1	maker-jcf7180000924364-augustus-gene-0.36-mRNA-1	OL8	12487658	12487744	5e-24	meteorin-like protein	#N/A
Sedum.T00004509.1	genemark-jcf7180000924364-processed-gene-0.4-mRNA-1	OL8	12507258	12507516	2e-52	low quality protein: rho gtpase-activating protein 17-like	#N/A
Sedum.T00004505.1	genemark-jcf7180000924364-processed-gene-0.1-mRNA-1	OL8	12514902	12514797	2e-42	sodium myo-inositol cotransporter 2	#N/A
Sedum.T00004504.1	maker-jcf7180000924364-snap-gene-0.39-mRNA-1	OL8	12520378	12520258	5e-30	PREDICTED: delphilin-like [Stegastes partitus]	#N/A
Sedum.T00007020.1	maker-jcf7180000927611-snap-gene-0.76-mRNA-1	OL8	12527543	12527348	1e-55	delphilin-like isoform x4	#N/A
Sedum.T00007013.1	maker-jcf7180000927611-augustus-gene-0.62-mRNA-1	OL8	12536605	12536415	1e-55	PREDICTED: delphilin-like [Maylandia zebra]	#N/A
Sedum.T00007014.1	maker-jcf7180000927611-augustus-gene-0.63-mRNA-1	OL8	12539684	12539433	2e-59	transcription factor e4f1	#N/A
Sedum.T00007010.1	maker-jcf7180000927611-augustus-gene-0.55-mRNA-1	OL8	12548914	12549060	5e-31	cytosolic fe-s cluster assembly factor narfl	#N/A
Sedum.T00007021.1	maker-jcf7180000927611-augustus-gene-0.64-mRNA-1	OL8	12554266	12554155	1e-43	hydroxyacylglutathione hydrolase-like protein	#N/A
Sedum.T00007019.1	maker-jcf7180000927611-augustus-gene-0.65-mRNA-1	OL8	12560220	12560032	1e-34	hydroxyacylglutathione mitochondrial isoform x1	#N/A
Sedum.T00007011.1	augustus_masked-jcf7180000927611-processed-gene-0.19-mRNA-1	OL8	12561107	12561708	1e-164	acylpyruvase mitochondrial	#N/A
Sedum.T00007012.1	augustus_masked-jcf7180000927611-processed-gene-0.26-mRNA-1	OL8	12571174	12570565	2e-145	heparan sulfate glucosamine 3-o-sulfotransferase 3b1-like	#N/A
Sedum.T00007022.1	snap_masked-jcf7180000927611-processed-gene-0.36-mRNA-1	OL8	12582127	12582311	4e-54	---NA---	#N/A
Sedum.T00007018.1	augustus_masked-jcf7180000927611-processed-gene-0.28-mRNA-1	OL8	12598294	12598178	4e-18	methionine-r-sulfoxide reductase b1	-2.249
Sedum.T00007007.1	maker-jcf7180000927611-augustus-gene-0.58-mRNA-1	OL8	12609981	12610192	2e-62	testis-expressed sequence 2	-3.434
Sedum.T00007006.1	maker-jcf7180000927611-augustus-gene-0.59-mRNA-1	OL8	12629652	12629792	7e-35	nadh dehydrogenase	#N/A
Sedum.T00007016.1	augustus_masked-jcf7180000927611-processed-gene-0.30-mRNA-1	OL8	12631793	12631478	5e-125	40s ribosomal protein s2	#N/A
Sedum.T00007015.1	maker-jcf7180000927611-augustus-gene-0.69-mRNA-1	OL8	12633575	12633193	3e-74	ring finger protein 151	#N/A
Sedum.T00007009.1	maker-jcf7180000927611-augustus-gene-0.60-mRNA-1	OL8	12639325	12639458	1e-37	transducin beta-like protein 3	#N/A
Sedum.T00032337.1	genemark-jcf7180000924769-processed-gene-0.3-mRNA-1	OL8	12642655	12642811	2e-53	transducin beta-like protein 3	#N/A
Sedum.T00032335.1	maker-jcf7180000924769-augustus-gene-0.15-mRNA-1	OL8	12648517	12648396	4e-23	nadph oxidase organizer 1	-6.272
Sedum.T00032336.1	augustus_masked-jcf7180000924769-processed-gene-0.4-mRNA-1	OL8	12655345	12655228	1e-32	leucine-rich repeat-containing protein 48-like	2.84
Sedum.T00043948.1	maker-jcf7180000919422-snap-gene-0.16-mRNA-1	OL8	12669497	12669632	4e-27	tom1-like protein 2 isoform x4	#N/A
Sedum.T00043947.1	maker-jcf7180000919422-augustus-gene-0.11-mRNA-1	OL8	12679726	12679810	1e-32	tom1-like protein 2 isoform x3	#N/A
Sedum.T00043949.1	maker-jcf7180000919422-augustus-gene-0.10-mRNA-1	OL8	12688085	12688216	1e-36	low quality protein: sterol regulatory element-binding protein 1	#N/A
Sedum.T00043946.1	maker-jcf7180000919422-snap-gene-0.13-mRNA-1	OL8	12691604	12691864	4e-56	sterol regulatory element-binding protein 1	#N/A
Sedum.T00031381.1	snap_masked-jcf7180000892207-processed-gene-0.14-mRNA-1	OL8	12696333	12696545	1e-63	SREBP1, partial [Dicentrarchus labrax]	#N/A
Sedum.T00031380.1	snap_masked-jcf7180000892207-processed-gene-0.8-mRNA-1	OL8	12710202	12708500	0	retinoic acid-induced protein 1	#N/A
Sedum.T00039443.1	augustus_masked-jcf7180000919616-processed-gene-0.2-mRNA-1	OL8	12751867	12751680	3e-58	dentin matrix protein 4	#N/A
Sedum.T00039442.1	snap_masked-jcf7180000919616-processed-gene-0.4-mRNA-1	OL8	12753996	12754129	3e-38	---NA---	#N/A
Sedum.T00003830.1	maker-jcf7180000918387-snap-gene-0.34-mRNA-1	OL8	13118613	13119066	1e-111	neuronal pentraxin-2-like isoform x1	#N/A
Sedum.T00003830.2	maker-jcf7180000918387-snap-gene-0.34-mRNA-2	OL8	13118613	13119066	2e-111	neuronal pentraxin-2-like isoform x1	#N/A
Sedum.T00003830.3	maker-jcf7180000918387-snap-gene-0.34-mRNA-3	OL8	13130518	13130610	5e-14	---NA---	#N/A
Sedum.T00003829.1	genemark-jcf7180000918387-processed-gene-0.4-mRNA-1	OL8	13173624	13173682	3e-14	brain-specific angiogenesis inhibitor 1-associated protein 2-like protein 1	#N/A
Sedum.T00003833.1	snap_masked-jcf7180000918387-processed-gene-0.23-mRNA-1	OL8	13175237	13175330	3e-31	---NA---	#N/A
Sedum.T00003828.1	maker-jcf7180000918387-augustus-gene-0.31-mRNA-1	OL8	13175368	13175219	4e-40	brain protein i3	#N/A
Sedum.T00035252.1	maker-jcf7180000923115-augustus-gene-0.40-mRNA-1	OL8	13180810	13181035	5e-61	tectonin beta-propeller repeat-containing protein 1-like	#N/A
Sedum.T00035256.1	maker-jcf7180000923115-augustus-gene-0.47-mRNA-1	OL8	13194382	13193970	1e-70	serine threonine-protein kinase lmtk2	3.431
Sedum.T00035254.1	maker-jcf7180000923115-snap-gene-0.50-mRNA-1	OL8	13218084	13218220	1e-39	probable calcium-binding protein cml20	#N/A
Sedum.T00035251.1	maker-jcf7180000923115-augustus-gene-0.44-mRNA-1	OL8	13226423	13226599	3e-49	thymic cpv3-like isoform x2	#N/A
Sedum.T00035251.2	maker-jcf7180000923115-augustus-gene-0.44-mRNA-2	OL8	13227410	13227542	7e-28	thymic cpv3-like isoform x2	#N/A
Sedum.T00035250.2	maker-jcf7180000923115-snap-gene-0.52-mRNA-2	OL8	13236411	13236825	4e-69	aminoacyl trna synthase complex-interacting multifunctional protein 2 isoform x1	#N/A
Sedum.T00035250.1	maker-jcf7180000923115-snap-gene-0.52-mRNA-1	OL8	13240173	13240346	1e-42	---NA---	#N/A
Sedum.T00035255.1	maker-jcf7180000923115-augustus-gene-0.48-mRNA-1	OL8	13240534	13239381	0	uncharacterized protein loc103361864	-3.166
Sedum.T00035253.1	maker-jcf7180000923115-snap-gene-0.53-mRNA-1	OL8	13262142	13262660	6e-134	voltage-dependent calcium channel gamma-4 subunit-like	#N/A
Sedum.T00000046.1	maker-jcf7180000916748-snap-gene-0.9-mRNA-1	OL8	13286062	13286279	2e-57	voltage-dependent calcium channel gamma-1 subunit-like	#N/A
Sedum.T00009633.1	maker-jcf7180000927108-augustus-gene-0.36-mRNA-1	OL8	13355383	13355696	3e-35	cytoplasmic phosphatidylinositol transfer protein 1-like	4.743
Sedum.T00009640.1	maker-jcf7180000927108-augustus-gene-0.41-mRNA-1	OL8	13362529	13362385	2e-27	mitochondrial thiamine pyrophosphate carrier	#N/A
Sedum.T00009640.2	maker-jcf7180000927108-augustus-gene-0.41-mRNA-2	OL8	13362529	13362385	2e-27	mitochondrial thiamine pyrophosphate carrier	#N/A
Sedum.T00009634.1	maker-jcf7180000927108-augustus-gene-0.37-mRNA-1	OL8	13366082	13366301	1e-43	mif4g domain-containing protein	3.998
Sedum.T00009643.1	snap_masked-jcf7180000927108-processed-gene-0.29-mRNA-1	OL8	13366286	13366081	2e-38	---NA---	#N/A
Sedum.T00009639.1	maker-jcf7180000927108-augustus-gene-0.42-mRNA-1	OL8	13368174	13367946	1e-49	28s ribosomal protein mitochondrial-like	#N/A
Sedum.T00009639.2	maker-jcf7180000927108-augustus-gene-0.42-mRNA-2	OL8	13368174	13367946	9e-50	28s ribosomal protein mitochondrial-like	#N/A
Sedum.T00009632.1	maker-jcf7180000927108-augustus-gene-0.38-mRNA-1	OL8	13372258	13372384	6e-26	adp-ribosylation factor-binding protein gga3 isoform x2	2.194
Sedum.T00009641.1	maker-jcf7180000927108-augustus-gene-0.43-mRNA-1	OL8	13378217	13378066	2e-43	nuclear pore complex protein nup85	-2.42
Sedum.T00009637.1	maker-jcf7180000927108-snap-gene-0.49-mRNA-1	OL8	13388420	13388554	8e-36	small ubiquitin-related modifier 2	#N/A
Sedum.T00030647.1	maker-jcf7180000927458-augustus-gene-0.36-mRNA-1	OL8	13388420	13388554	3e-11	small ubiquitin-related modifier 3	#N/A
Sedum.T00009638.1	maker-jcf7180000927108-snap-gene-0.50-mRNA-1	OL8	13396646	13396783	6e-33	hematological and neurological expressed 1	#N/A
Sedum.T00009638.2	maker-jcf7180000927108-snap-gene-0.50-mRNA-2	OL8	13396646	13396783	5e-33	hematological and neurological expressed 1	#N/A
Sedum.T00009642.1	snap_masked-jcf7180000927108-processed-gene-0.33-mRNA-1	OL8	13396767	13396646	1e-26	---NA---	#N/A
Sedum.T00031338.1	augustus_masked-jcf7180000889253-processed-gene-0.6-mRNA-1	OL8	13448589	13448765	8e-28	neuronal-specific septin-3-like isoform x3	-3.587
Sedum.T00031339.1	augustus_masked-jcf7180000889253-processed-gene-0.5-mRNA-1	OL8	13456053	13455964	6e-16	uncharacterized protein loc102787260	4.348
Sedum.T00004874.1	maker-jcf7180000889215-augustus-gene-0.10-mRNA-1	OL8	13470742	13470880	8e-41	neuronal-specific septin-3-like isoform x2	-3.135
Sedum.T00010200.1	maker-jcf7180000918691-snap-gene-0.7-mRNA-1	OL8	13534304	13534809	2e-68	trinucleotide repeat-containing 6c protein	2.042
Sedum.T00020230.1	maker-jcf7180000888114-augustus-gene-0.18-mRNA-1	OL8	13551186	13551101	4e-31	hypothetical protein EH28_02593 [Larimichthys crocea]	#N/A
Sedum.T00031285.1	maker-jcf7180000897108-augustus-gene-0.6-mRNA-1	OL8	13574547	13574377	2e-52	zinc finger protein 207	2.572
Sedum.T00031285.2	maker-jcf7180000897108-augustus-gene-0.6-mRNA-2	OL8	13574547	13574377	2e-52	zinc finger protein 207	#N/A
Sedum.T00044167.1	maker-jcf7180000922833-snap-gene-0.12-mRNA-1	OL8	13580411	13580598	2e-43	protein njmu-r1-like isoform x1	#N/A
Sedum.T00044167.2	maker-jcf7180000922833-snap-gene-0.12-mRNA-2	OL8	13580411	13580598	2e-43	protein njmu-r1 isoform x1	#N/A
Sedum.T00044167.3	maker-jcf7180000922833-snap-gene-0.12-mRNA-3	OL8	13580411	13580598	2e-43	protein njmu-r1	#N/A
Sedum.T00044168.1	augustus_masked-jcf7180000922833-processed-gene-0.6-mRNA-1	OL8	13590524	13590404	4e-14	mitochondrial rho gtpase 1-a	-2.476
Sedum.T00038213.1	maker-jcf7180000929484-augustus-gene-0.27-mRNA-1	OL8	13601501	13601392	7e-33	mitochondrial rho gtpase 1 isoform x2	-2.857
Sedum.T00038216.1	maker-jcf7180000929484-augustus-gene-0.28-mRNA-1	OL8	13611045	13610976	1e-18	arf-gap with dual ph domain-containing protein 2-like	#N/A
Sedum.T00038216.2	maker-jcf7180000929484-augustus-gene-0.28-mRNA-2	OL8	13611045	13610976	1e-18	arf-gap with dual ph domain-containing protein 2-like	#N/A
Sedum.T00038214.1	augustus_masked-jcf7180000929484-processed-gene-0.12-mRNA-1	OL8	13620099	13619954	3e-32	atpase family aaa domain-containing protein 5	#N/A
Sedum.T00038215.1	maker-jcf7180000929484-augustus-gene-0.30-mRNA-1	OL8	13641804	13641379	2e-93	mhc class ii regulatory factor rfx1-like	#N/A
Sedum.T00038215.2	maker-jcf7180000929484-augustus-gene-0.30-mRNA-2	OL8	13641804	13641379	2e-93	mhc class ii regulatory factor rfx1-like	#N/A
Sedum.T00038215.3	maker-jcf7180000929484-augustus-gene-0.30-mRNA-3	OL8	13641804	13641379	2e-93	mhc class ii regulatory factor rfx1-like	#N/A
Sedum.T00038211.1	maker-jcf7180000929484-snap-gene-0.33-mRNA-1	OL8	13648762	13648908	1e-31	PREDICTED: relaxin-3-like [Stegastes partitus]	#N/A
Sedum.T00038209.1	maker-jcf7180000929484-snap-gene-0.35-mRNA-1	OL8	13668274	13668497	1e-69	transportin-2 isoform x2	#N/A
Sedum.T00038225.1	maker-jcf7180000929484-augustus-gene-1.71-mRNA-1	OL8	13676319	13676186	7e-24	guanine nucleotide-binding protein g g g subunit gamma-7-like	#N/A
Sedum.T00038219.1	maker-jcf7180000929484-augustus-gene-1.66-mRNA-1	OL8	13678199	13678356	5e-28	deoxyhypusine synthase	#N/A
Sedum.T00038232.1	snap_masked-jcf7180000929484-processed-gene-1.51-mRNA-1	OL8	13688221	13688180	2e-14	---NA---	#N/A
Sedum.T00038228.1	maker-jcf7180000929484-augustus-gene-1.72-mRNA-1	OL8	13706403	13706270	6e-28	na(+) h(+) exchange regulatory cofactor nhe-rf2-like isoform x2	#N/A
Sedum.T00038231.1	augustus_masked-jcf7180000929484-processed-gene-1.31-mRNA-1	OL8	13713235	13713061	4e-22	na(+) h(+) exchange regulatory cofactor nhe-rf2-like isoform x3	#N/A
Sedum.T00038230.1	augustus_masked-jcf7180000929484-processed-gene-1.32-mRNA-1	OL8	13733739	13733617	2e-24	na(+) h(+) exchange regulatory cofactor nhe-rf2-like	2.28
Sedum.T00038229.1	augustus_masked-jcf7180000929484-processed-gene-1.33-mRNA-1	OL8	13755919	13755629	3e-26	somtostatin receptor type five	6.721
Sedum.T00038227.1	maker-jcf7180000929484-snap-gene-1.87-mRNA-1	OL8	13763167	13763039	6e-18	myeloid-associated differentiation marker	#N/A
Sedum.T00038221.1	augustus_masked-jcf7180000929484-processed-gene-1.28-mRNA-1	OL8	13782900	13783218	1e-138	c-jun-amino-terminal kinase-interacting protein 4 isoform x2	#N/A
Sedum.T00033208.1	maker-jcf7180000918526-snap-gene-0.32-mRNA-1	OL8	13861978	13863242	0	---NA---	#N/A
Sedum.T00015528.1	maker-jcf7180000918398-snap-gene-0.27-mRNA-1	OL8	13898772	13898364	8e-49	kunitz and ntr domain-containing protein 2	2.312
Sedum.T00033211.1	maker-jcf7180000918526-augustus-gene-0.30-mRNA-1	OL8	13899400	13898210	0	kunitz and ntr domain-containing protein 2	-3.87
Sedum.T00031657.1	snap_masked-jcf7180000904590-processed-gene-0.2-mRNA-1	OL8	13900139	13899943	8e-28	kunitz and ntr domain-containing protein 2	#N/A
Sedum.T00033210.1	maker-jcf7180000918526-augustus-gene-0.31-mRNA-1	OL8	13908861	13908681	2e-41	ankyrin repeat domain-containing protein 40	#N/A
Sedum.T00033210.2	maker-jcf7180000918526-augustus-gene-0.31-mRNA-2	OL8	13908861	13908681	2e-41	ankyrin repeat domain-containing protein 40	3.735
Sedum.T00033209.1	snap_masked-jcf7180000918526-processed-gene-0.24-mRNA-1	OL8	13916679	13916835	2e-34	luc7-like protein 3	#N/A
Sedum.T00003717.1	maker-jcf7180000920904-augustus-gene-0.17-mRNA-1	OL8	13944605	13944235	6e-88	voltage-dependent t-type calcium channel subunit alpha-1i	2
Sedum.T00032058.1	maker-jcf7180000921338-augustus-gene-0.50-mRNA-1	OL8	13979546	13979367	3e-39	voltage-dependent t-type calcium channel subunit alpha-1i	#N/A
Sedum.T00003719.1	maker-jcf7180000920904-augustus-gene-0.16-mRNA-1	OL8	13992333	13992198	5e-49	t-type calcium partial	#N/A
Sedum.T00003721.1	augustus_masked-jcf7180000920904-processed-gene-0.4-mRNA-1	OL8	13996373	13996183	3e-57	voltage-dependent t-type calcium channel subunit alpha-1i-like	#N/A
Sedum.T00031730.1	snap_masked-jcf7180000928217-processed-gene-0.5-mRNA-1	OL8	14013037	14013225	3e-54	---NA---	#N/A
Sedum.T00029660.1	augustus_masked-jcf7180000932789-processed-gene-0.13-mRNA-1	OL8	14104520	14104258	2e-60	voltage-dependent t-type calcium channel subunit alpha-1i	#N/A
Sedum.T00022159.1	maker-jcf7180000916419-augustus-gene-0.5-mRNA-1	OL8	14367437	14367612	4e-36	gtp-binding protein 1-like isoform x2	#N/A
Sedum.T00022159.2	maker-jcf7180000916419-augustus-gene-0.5-mRNA-2	OL8	14367437	14367612	4e-36	gtp-binding protein 1-like	#N/A
Sedum.T00022159.3	maker-jcf7180000916419-augustus-gene-0.5-mRNA-3	OL8	14367437	14367612	4e-36	gtp-binding protein 1	#N/A
Sedum.T00022159.4	maker-jcf7180000916419-augustus-gene-0.5-mRNA-4	OL8	14367437	14367612	2e-36	gtp-binding protein 1-like	#N/A
Sedum.T00029661.1	augustus_masked-jcf7180000932789-processed-gene-1.14-mRNA-1	OL8	14367437	14367612	3e-55	gtp-binding protein 1-like isoform x1	#N/A
Sedum.T00029663.1	maker-jcf7180000932789-augustus-gene-1.31-mRNA-1	OL8	14374719	14374571	2e-41	small g protein signaling modulator 3	#N/A
Sedum.T00029664.1	snap_masked-jcf7180000932789-processed-gene-1.24-mRNA-1	OL8	14451896	14452062	4e-45	---NA---	#N/A
Sedum.T00029662.1	augustus_masked-jcf7180000932789-processed-gene-1.18-mRNA-1	OL8	14454347	14453822	2e-142	protein phosphatase 1 regulatory subunit 29-like	#N/A
Sedum.T00026199.1	maker-jcf7180000917893-snap-gene-0.41-mRNA-1	OL8	14616684	14616803	9e-47	voltage-dependent p q-type calcium channel subunit alpha-1a- partial	#N/A
Sedum.T00026198.1	maker-jcf7180000917893-snap-gene-0.42-mRNA-1	OL8	14624984	14625090	2e-41	voltage-dependent p q-type calcium channel subunit alpha-1a-like	#N/A
Sedum.T00026200.1	maker-jcf7180000917893-snap-gene-0.44-mRNA-1	OL8	14655363	14655476	1e-52	---NA---	#N/A
Sedum.T00026202.1	maker-jcf7180000917893-snap-gene-0.45-mRNA-1	OL8	14664098	14664270	1e-27	voltage-dependent p q-type calcium channel subunit alpha-1a-like	#N/A
Sedum.T00026205.1	augustus_masked-jcf7180000917893-processed-gene-0.21-mRNA-1	OL8	14673339	14673184	4e-44	immediate early response gene 2	-4.012
Sedum.T00009501.1	maker-jcf7180000917755-augustus-gene-0.10-mRNA-1	OL8	14678485	14678284	1e-52	nucleus accumbens-associated protein 1-like	#N/A
Sedum.T00009501.2	maker-jcf7180000917755-augustus-gene-0.10-mRNA-2	OL8	14678485	14678284	1e-52	nucleus accumbens-associated protein 1-like	#N/A
Sedum.T00020714.1	maker-jcf7180000928945-augustus-gene-0.15-mRNA-1	OL8	14846253	14846083	9e-41	aspartate beta-hydroxylase domain-containing protein 2-like	#N/A
Sedum.T00020717.1	maker-jcf7180000928945-augustus-gene-0.17-mRNA-1	OL8	14862670	14862859	6e-59	seizure 6-like protein 2	2.425
Sedum.T00020716.1	maker-jcf7180000928945-augustus-gene-0.16-mRNA-1	OL8	14872277	14872479	6e-50	btb poz domain-containing adapter for cul3-mediated degradation protein 1	#N/A
Sedum.T00007248.1	snap_masked-jcf7180000922821-processed-gene-0.5-mRNA-1	OL8	14872878	14872809	6e-17	---NA---	#N/A
Sedum.T00007247.1	maker-jcf7180000922821-augustus-gene-0.8-mRNA-1	OL8	14881884	14882032	1e-17	hira-interacting protein 3 isoform x2	#N/A
Sedum.T00021709.1	maker-jcf7180000897373-snap-gene-0.20-mRNA-1	OL8	14897035	14897209	5e-50	PREDICTED: exportin-6 [Stegastes partitus]	#N/A
Sedum.T00021710.1	maker-jcf7180000897373-augustus-gene-0.14-mRNA-1	OL8	14905268	14905370	3e-12	nucleoside diphosphate mitochondrial	3.582
Sedum.T00021706.1	maker-jcf7180000897373-augustus-gene-0.12-mRNA-1	OL8	14908557	14908480	8e-21	epidermal growth factor receptor kinase substrate 8-like protein 1	#N/A
Sedum.T00021708.1	maker-jcf7180000897373-augustus-gene-0.13-mRNA-1	OL8	14925898	14926053	6e-53	sodium-dependent neutral amino acid transporter b at2-like	2.213
Sedum.T00009466.1	maker-jcf7180000917327-snap-gene-0.30-mRNA-1	OL8	14943433	14943664	2e-67	vesicular glutamate transporter 1-like	#N/A
Sedum.T00009467.1	maker-jcf7180000917327-augustus-gene-0.25-mRNA-1	OL8	14954299	14954470	8e-65	gtpase hras-like	#N/A
Sedum.T00009465.1	snap_masked-jcf7180000917327-processed-gene-0.15-mRNA-1	OL8	14963908	14963715	6e-54	dna polymerase delta catalytic subunit	#N/A
Sedum.T00009468.1	augustus_masked-jcf7180000917327-processed-gene-0.11-mRNA-1	OL8	14976855	14977038	2e-62	Glycogen [starch] synthase, muscle [Larimichthys crocea]	#N/A
Sedum.T00013679.1	maker-jcf7180000916121-augustus-gene-0.16-mRNA-1	OL8	14987002	14986779	3e-53	l-aspartate dehydrogenase	#N/A
Sedum.T00013680.1	genemark-jcf7180000916121-processed-gene-0.2-mRNA-1	OL8	15001188	15001018	4e-45	hsp70-binding protein 1	#N/A
Sedum.T00013681.1	maker-jcf7180000916121-augustus-gene-0.17-mRNA-1	OL8	15001261	15001532	8e-51	elongation factor mitochondrial	#N/A
Sedum.T00013682.1	maker-jcf7180000916121-snap-gene-0.20-mRNA-1	OL8	15014698	15015034	5e-71	---NA---	#N/A
Sedum.T00013678.1	genemark-jcf7180000916121-processed-gene-0.1-mRNA-1	OL8	15015691	15014523	0	atp-sensitive inward rectifier potassium channel 12-like	#N/A
Sedum.T00002520.1	maker-jcf7180000916820-augustus-gene-0.36-mRNA-1	OL8	15031244	15030949	9e-29	PREDICTED: trichohyalin-like [Stegastes partitus]	#N/A
Sedum.T00002520.2	maker-jcf7180000916820-augustus-gene-0.36-mRNA-2	OL8	15031244	15030949	9e-29	PREDICTED: trichohyalin-like [Stegastes partitus]	#N/A
Sedum.T00002524.4	maker-jcf7180000916820-snap-gene-0.49-mRNA-4	OL8	15039586	15039706	9e-30	protein gtlf3b	#N/A
Sedum.T00002524.2	maker-jcf7180000916820-snap-gene-0.49-mRNA-2	OL8	15044865	15045376	1e-174	dehydrogenase reductase sdr family member 7b	#N/A
Sedum.T00002524.1	maker-jcf7180000916820-snap-gene-0.49-mRNA-1	OL8	15044867	15045376	2e-173	dehydrogenase reductase sdr family member 7b	#N/A
Sedum.T00002525.1	maker-jcf7180000916820-snap-gene-0.48-mRNA-1	OL8	15054997	15055133	8e-19	---NA---	#N/A
Sedum.T00002521.1	genemark-jcf7180000916820-processed-gene-0.2-mRNA-1	OL8	15067258	15066878	5e-132	protein cramped-like protein	#N/A
Sedum.T00002523.1	maker-jcf7180000916820-augustus-gene-0.38-mRNA-1	OL8	15070791	15070943	1e-21	hematological and neurological expressed 1-like protein isoform x1	#N/A
Sedum.T00002523.2	maker-jcf7180000916820-augustus-gene-0.38-mRNA-2	OL8	15070791	15070940	8e-20	hematological and neurological expressed 1-like protein	#N/A
Sedum.T00002526.1	augustus_masked-jcf7180000916820-processed-gene-0.14-mRNA-1	OL8	15078001	15078293	4e-104	c-jun-amino-terminal kinase-interacting protein 3 isoform x2	#N/A
Sedum.T00002522.1	maker-jcf7180000916820-snap-gene-0.45-mRNA-1	OL8	15101411	15101573	7e-57	c-jun-amino-terminal kinase-interacting protein 3	#N/A
Sedum.T00002522.2	maker-jcf7180000916820-snap-gene-0.45-mRNA-2	OL8	15101411	15101573	7e-57	c-jun-amino-terminal kinase-interacting protein 3 isoform x2	#N/A
Sedum.T00002519.1	augustus_masked-jcf7180000916820-processed-gene-0.10-mRNA-1	OL8	15108846	15108724	5e-31	nucleoside diphosphate kinase 3 isoform x1	-2.658
Sedum.T00037373.1	maker-jcf7180000887839-augustus-gene-0.10-mRNA-1	OL8	15112591	15112295	1e-58	28s ribosomal protein mitochondrial	#N/A
Sedum.T00037373.2	maker-jcf7180000887839-augustus-gene-0.10-mRNA-2	OL8	15112591	15112295	1e-58	28s ribosomal protein mitochondrial	#N/A
Sedum.T00037372.1	maker-jcf7180000887839-augustus-gene-0.9-mRNA-1	OL8	15119370	15119752	5e-64	spry domain-containing socs box protein 3-like	#N/A
Sedum.T00037372.2	maker-jcf7180000887839-augustus-gene-0.9-mRNA-2	OL8	15119370	15119752	5e-64	spry domain-containing socs box protein 3-like	#N/A
Sedum.T00037372.3	maker-jcf7180000887839-augustus-gene-0.9-mRNA-3	OL8	15119370	15119752	6e-64	spry domain-containing socs box protein 3-like	#N/A
Sedum.T00037372.4	maker-jcf7180000887839-augustus-gene-0.9-mRNA-4	OL8	15119370	15119752	6e-64	spry domain-containing socs box protein 3-like	#N/A
Sedum.T00037372.5	maker-jcf7180000887839-augustus-gene-0.9-mRNA-5	OL8	15119370	15119752	5e-64	spry domain-containing socs box protein 3-like	#N/A
Sedum.T00033995.1	maker-jcf7180000929878-augustus-gene-0.6-mRNA-1	OL8	15134159	15134488	4e-50	immunoglobulin mu heavy partial	#N/A
Sedum.T00017113.1	snap_masked-jcf7180000921569-processed-gene-0.1-mRNA-1	OL8	15135503	15135653	7e-46	immunoglobulin mu heavy chain	#N/A
Sedum.T00033876.1	genemark-jcf7180000933606-processed-gene-0.0-mRNA-1	OL8	15141189	15141463	8e-67	ig heavy chain v-iii region hil	#N/A
Sedum.T00001992.1	genemark-jcf7180000913668-processed-gene-0.0-mRNA-1	OL8	15205887	15205977	6e-20	immunoglobulin mu tau heavy partial	#N/A
Sedum.T00043769.1	maker-jcf7180000933068-snap-gene-0.3-mRNA-1	OL8	15205887	15206034	2e-24	IGHV2S11, partial [Takifugu rubripes]	#N/A
Sedum.T00023773.1	genemark-jcf7180000916517-processed-gene-0.1-mRNA-1	OL8	15256032	15256126	7e-19	---NA---	5.692
Sedum.T00000436.1	maker-jcf7180000933322-augustus-gene-0.3-mRNA-1	OL8	15315949	15316300	3e-63	ig heavy chain v region 5a	#N/A
Sedum.T00020865.1	genemark-jcf7180000931632-processed-gene-0.2-mRNA-1	OL8	15363467	15363111	7e-35	hypothetical protein EH28_23186 [Larimichthys crocea]	#N/A
Sedum.T00033339.1	maker-jcf7180000932226-augustus-gene-0.3-mRNA-1	OL8	15494130	15494464	2e-81	immunoglobulin mu heavy chain	#N/A
Sedum.T00006867.1	snap_masked-jcf7180000892103-processed-gene-0.2-mRNA-1	OL8	15494170	15494486	4e-114	immunoglobulin mu heavy chain	#N/A
Sedum.T00039293.1	snap_masked-jcf7180000928802-processed-gene-0.1-mRNA-1	OL8	15494170	15494481	3e-72	immunoglobulin mu heavy chain	#N/A
Sedum.T00011566.1	snap_masked-jcf7180000931084-processed-gene-0.1-mRNA-1	OL8	15553834	15554189	3e-51	immunoglobulin mu heavy chain	#N/A
Sedum.T00038684.1	maker-jcf7180000929041-snap-gene-0.2-mRNA-1	OL8	15614385	15614030	3e-58	immunoglobulin heavy chain	#N/A
Sedum.T00020715.1	snap_masked-jcf7180000928945-processed-gene-0.11-mRNA-1	OL8	15616614	15616458	4e-17	immunoglobulin mu heavy partial	#N/A
Sedum.T00040791.1	maker-jcf7180000917775-augustus-gene-0.10-mRNA-1	OL8	15621294	15620979	2e-110	v-type proton atpase 16 kda proteolipid subunit	#N/A
Sedum.T00040792.1	maker-jcf7180000917775-augustus-gene-0.9-mRNA-1	OL8	15631415	15631295	3e-44	protein yippee-like 3 isoform x1	#N/A
Sedum.T00015785.1	maker-jcf7180000921084-snap-gene-0.5-mRNA-1	OL8	15638519	15638427	2e-20	glycerophosphodiester phosphodiesterase domain-containing protein 3-like	-6.444
Sedum.T00007987.1	genemark-jcf7180000918727-processed-gene-0.1-mRNA-1	OL8	15651022	15650833	2e-73	mitogen-activated protein kinase 3	#N/A
Sedum.T00007989.1	maker-jcf7180000918727-augustus-gene-0.18-mRNA-1	OL8	15661790	15661939	2e-25	adp-ribose mitochondrial isoform x2	#N/A
Sedum.T00007990.1	genemark-jcf7180000918727-processed-gene-0.3-mRNA-1	OL8	15673937	15674080	4e-36	uncharacterized protein loc103375184	-2.987
Sedum.T00038601.1	maker-jcf7180000916411-snap-gene-0.8-mRNA-1	OL8	15685390	15685173	1e-94	sarcoplasmic endoplasmic reticulum calcium atpase 1-like isoform x1	#N/A
Sedum.T00022632.1	maker-jcf7180000932449-augustus-gene-0.5-mRNA-1	OL8	15715219	15715045	3e-45	na(+) h(+) exchange regulatory cofactor nhe-rf1	2.244
Sedum.T00035345.1	augustus_masked-jcf7180000894359-processed-gene-0.19-mRNA-1	OL8	15732382	15732312	8e-15	na(+) h(+) exchange regulatory cofactor nhe-rf1-like	#N/A
Sedum.T00011619.1	maker-jcf7180000920602-snap-gene-0.30-mRNA-1	OL8	15732441	15732091	1e-93	na(+) h(+) exchange regulatory cofactor nhe-rf1-like	#N/A
Sedum.T00011618.1	genemark-jcf7180000920602-processed-gene-0.3-mRNA-1	OL8	15747798	15747686	1e-41	ras-related protein rab-37-like isoform x1	2.222
Sedum.T00011617.1	genemark-jcf7180000920602-processed-gene-0.2-mRNA-1	OL8	15760162	15759949	3e-61	xylosyltransferase 2	#N/A
Sedum.T00011620.1	maker-jcf7180000920602-snap-gene-0.31-mRNA-1	OL8	15774327	15774478	2e-43	uncharacterized protein loc104929518	-4.956
Sedum.T00006788.1	maker-jcf7180000924552-augustus-gene-0.18-mRNA-1	OL8	15785389	15785963	4e-93	tripartite motif-containing protein 34a-like isoform x1	#N/A
Sedum.T00006859.1	augustus_masked-jcf7180000915487-processed-gene-0.3-mRNA-1	OL8	15785414	15785471	3e-11	butyrophilin-like protein 9	#N/A
Sedum.T00006790.1	snap_masked-jcf7180000924552-processed-gene-0.14-mRNA-1	OL8	15785963	15785386	4e-95	---NA---	#N/A
Sedum.T00006789.1	maker-jcf7180000924552-snap-gene-0.21-mRNA-1	OL8	15791735	15792211	5e-94	atp-dependent dna helicase q5	#N/A
Sedum.T00040556.1	snap_masked-jcf7180000916905-processed-gene-0.13-mRNA-1	OL8	15807283	15807729	1e-91	cerebellar degeneration-related protein 2-like protein	#N/A
Sedum.T00040552.1	snap_masked-jcf7180000916905-processed-gene-0.11-mRNA-1	OL8	15810067	15809878	3e-42	rho gdp-dissociation inhibitor 1	#N/A
Sedum.T00040553.1	snap_masked-jcf7180000916905-processed-gene-0.10-mRNA-1	OL8	15818218	15818068	5e-50	tho complex subunit 4-like isoform x2	#N/A
Sedum.T00040554.1	maker-jcf7180000916905-augustus-gene-0.15-mRNA-1	OL8	15823523	15823403	9e-35	protein fam195b	2.53
Sedum.T00012640.1	augustus_masked-jcf7180000891928-processed-gene-0.1-mRNA-1	OL8	15827442	15827344	3e-34	protein phosphatase 1 regulatory subunit 27-like	#N/A
Sedum.T00039611.1	augustus_masked-jcf7180000916095-processed-gene-0.7-mRNA-1	OL8	15827442	15827344	3e-34	protein phosphatase 1 regulatory subunit 27-like	#N/A
Sedum.T00040555.1	augustus_masked-jcf7180000916905-processed-gene-0.4-mRNA-1	OL8	15827442	15827344	4e-34	protein phosphatase 1 regulatory subunit 27-like	#N/A
Sedum.T00017527.1	maker-jcf7180000931761-augustus-gene-0.19-mRNA-1	OL8	15970857	15971245	8e-92	neuronal pentraxin-1	#N/A
Sedum.T00017528.1	maker-jcf7180000931761-augustus-gene-1.9-mRNA-1	OL8	16038451	16038344	6e-41	sec14-like protein 1	#N/A
Sedum.T00017528.2	maker-jcf7180000931761-augustus-gene-1.9-mRNA-2	OL8	16038451	16038344	6e-41	sec14-like protein 1	#N/A
Sedum.T00017537.2	maker-jcf7180000931761-augustus-gene-2.38-mRNA-2	OL8	16130325	16130179	3e-38	alpha- -mannosylglycoprotein 6-beta-n-acetylglucosaminyltransferase b-like isoform x1	#N/A
Sedum.T00017537.1	maker-jcf7180000931761-augustus-gene-2.38-mRNA-1	OL8	16135548	16135415	6e-40	alpha- -mannosylglycoprotein 6-beta-n-acetylglucosaminyltransferase b	#N/A
Sedum.T00017537.3	maker-jcf7180000931761-augustus-gene-2.38-mRNA-3	OL8	16135548	16135415	1e-40	alpha- -mannosylglycoprotein 6-beta-n-acetylglucosaminyltransferase b-like isoform x2	#N/A
Sedum.T00017529.1	augustus_masked-jcf7180000931761-processed-gene-2.14-mRNA-1	OL8	16231356	16231966	2e-148	ras-related protein rap-2a-like	#N/A
Sedum.T00017536.1	maker-jcf7180000931761-augustus-gene-2.39-mRNA-1	OL8	16235554	16235395	5e-48	phosphoribosyl pyrophosphate synthase-associated protein 1 isoform x1	#N/A
Sedum.T00017536.2	maker-jcf7180000931761-augustus-gene-2.39-mRNA-2	OL8	16235554	16235395	2e-48	phosphoribosyl pyrophosphate synthase-associated protein 1 isoform x2	#N/A
Sedum.T00017536.3	maker-jcf7180000931761-augustus-gene-2.39-mRNA-3	OL8	16235554	16235395	5e-48	phosphoribosyl pyrophosphate synthase-associated protein 1 isoform x2	#N/A
Sedum.T00004977.1	genemark-jcf7180000895770-processed-gene-0.0-mRNA-1	OL8	16254992	16255109	2e-26	PREDICTED: cytoglobin-1-like [Stegastes partitus]	#N/A
Sedum.T00017530.1	maker-jcf7180000931761-augustus-gene-2.34-mRNA-1	OL8	16259299	16259517	3e-48	PREDICTED: cytoglobin-1-like [Stegastes partitus]	#N/A
Sedum.T00017532.1	maker-jcf7180000931761-snap-gene-2.43-mRNA-1	OL8	16285749	16285920	3e-31	fas-binding factor 1 isoform x4	3.46
Sedum.T00017532.2	maker-jcf7180000931761-snap-gene-2.43-mRNA-2	OL8	16285749	16285920	2e-31	fas-binding factor 1	#N/A
Sedum.T00017535.2	maker-jcf7180000931761-augustus-gene-2.40-mRNA-2	OL8	16287640	16287566	1e-14	---NA---	#N/A
Sedum.T00017533.1	maker-jcf7180000931761-snap-gene-2.44-mRNA-1	OL8	16289093	16289517	3e-94	sphingosine kinase 1-like	-2.354
Sedum.T00017544.1	maker-jcf7180000931761-augustus-gene-3.61-mRNA-1	OL8	16356169	16356024	3e-25	protein fam83g	#N/A
Sedum.T00017538.1	snap_masked-jcf7180000931761-processed-gene-2.30-mRNA-1	OL8	16358492	16358641	5e-12	---NA---	#N/A
Sedum.T00017543.1	maker-jcf7180000931761-snap-gene-3.67-mRNA-1	OL8	16396268	16396171	6e-41	grb2-related adapter protein	#N/A
Sedum.T00017540.1	augustus_masked-jcf7180000931761-processed-gene-3.23-mRNA-1	OL8	16418799	16419204	3e-130	epsin-2 isoform x1	#N/A
Sedum.T00027768.1	maker-jcf7180000933301-augustus-gene-0.63-mRNA-1	OL8	16431674	16431755	8e-16	PREDICTED: epsin-3-like [Larimichthys crocea]	#N/A
Sedum.T00027768.2	maker-jcf7180000933301-augustus-gene-0.63-mRNA-2	OL8	16431674	16431755	8e-16	PREDICTED: epsin-3-like [Larimichthys crocea]	#N/A
Sedum.T00017545.1	snap_masked-jcf7180000931761-processed-gene-3.52-mRNA-1	OL8	16438047	16438002	6e-14	b9 domain-containing protein 1	3.56
Sedum.T00011906.1	genemark-jcf7180000930686-processed-gene-0.0-mRNA-1	OL8	16624689	16624906	1e-65	voltage-dependent t-type calcium channel subunit alpha-1h-like isoform x2	#N/A
Sedum.T00025733.1	maker-jcf7180000918168-snap-gene-0.20-mRNA-1	OL8	16795711	16796144	3e-107	glutamate receptor nmda 2a	#N/A
Sedum.T00043799.1	snap_masked-jcf7180000891764-processed-gene-0.29-mRNA-1	OL8	16832693	16832911	9e-65	glutamate receptor nmda 2a- partial	#N/A
Sedum.T00043794.1	maker-jcf7180000891764-snap-gene-0.32-mRNA-1	OL8	16866245	16866986	0	Glutamate [NMDA] receptor subunit epsilon-1 [Larimichthys crocea]	#N/A
Sedum.T00042566.1	snap_masked-jcf7180000929952-processed-gene-0.49-mRNA-1	OL8	16913599	16913382	7e-83	PREDICTED: spindlin-Z-like [Fundulus heteroclitus]	#N/A
Sedum.T00015745.1	snap_masked-jcf7180000919286-processed-gene-0.12-mRNA-1	OL8	17209033	17208883	1e-31	---NA---	#N/A
Sedum.T00039257.1	maker-jcf7180000919234-snap-gene-0.16-mRNA-1	OL8	17339603	17340103	5e-115	voltage-dependent calcium channel gamma-3 partial	#N/A
Sedum.T00039256.1	snap_masked-jcf7180000919234-processed-gene-0.10-mRNA-1	OL8	17398986	17399133	5e-43	e3 ubiquitin-protein ligase rbbp6	#N/A
Sedum.T00036560.1	augustus_masked-jcf7180000917756-processed-gene-0.4-mRNA-1	OL8	17530079	17530128	7e-17	trinucleotide repeat-containing gene 6a protein	#N/A
Sedum.T00028617.1	maker-jcf7180000917171-snap-gene-0.9-mRNA-1	OL8	17565850	17566218	9e-97	trinucleotide repeat-containing 6a protein	#N/A
Sedum.T00028617.2	maker-jcf7180000917171-snap-gene-0.9-mRNA-2	OL8	17565850	17566218	9e-97	trinucleotide repeat-containing 6a protein	#N/A
Sedum.T00028618.1	augustus_masked-jcf7180000917171-processed-gene-0.3-mRNA-1	OL8	17569413	17569316	2e-19	---NA---	#N/A
Sedum.T00040255.1	maker-jcf7180000927823-snap-gene-0.9-mRNA-1	OL8	17575267	17575448	3e-35	dynactin subunit 5	#N/A
Sedum.T00040255.3	maker-jcf7180000927823-snap-gene-0.9-mRNA-3	OL8	17575267	17575448	4e-36	---NA---	#N/A
Sedum.T00040256.1	maker-jcf7180000927823-augustus-gene-0.8-mRNA-1	OL8	17575448	17575272	2e-32	acyl carrier mitochondrial	#N/A
Sedum.T00040255.2	maker-jcf7180000927823-snap-gene-0.9-mRNA-2	OL8	17589408	17589509	7e-33	dynactin subunit 5	#N/A
Sedum.T00045120.1	maker-jcf7180000895925-snap-gene-0.4-mRNA-1	OL8	17589408	17589508	8e-33	dynactin subunit 5	#N/A
Sedum.T00004007.1	snap_masked-jcf7180000901603-processed-gene-0.5-mRNA-1	OL8	17592931	17592618	1e-78	upf0472 protein c16orf72 homolog	#N/A
Sedum.T00004008.1	snap_masked-jcf7180000901603-processed-gene-0.8-mRNA-1	OL8	17612071	17611945	2e-31	---NA---	#N/A
Sedum.T00004006.1	snap_masked-jcf7180000901603-processed-gene-0.4-mRNA-1	OL8	17612628	17612766	2e-45	ubiquitin carboxyl-terminal hydrolase 7 isoform x3	#N/A
Sedum.T00044623.1	maker-jcf7180000929255-snap-gene-0.28-mRNA-1	OL8	17633941	17634057	4e-49	ubiquitin carboxyl-terminal hydrolase 7	#N/A
Sedum.T00044621.1	maker-jcf7180000929255-augustus-gene-0.22-mRNA-1	OL8	17648255	17647978	9e-64	solute carrier family facilitated glucose transporter member 6	#N/A
Sedum.T00044622.1	maker-jcf7180000929255-snap-gene-0.27-mRNA-1	OL8	17676343	17676511	2e-46	h(+) cl(-) exchange transporter 7 isoform x1	#N/A
Sedum.T00044622.2	maker-jcf7180000929255-snap-gene-0.27-mRNA-2	OL8	17676343	17676511	2e-46	h(+) cl(-) exchange transporter 7 isoform x2	#N/A
Sedum.T00044625.1	snap_masked-jcf7180000929255-processed-gene-0.15-mRNA-1	OL8	17676483	17676342	8e-38	---NA---	6.73
Sedum.T00029133.1	genemark-jcf7180000928724-processed-gene-0.12-mRNA-1	OL8	17710647	17710769	6e-24	rna pseudouridylate synthase domain-containing protein 1	#N/A
Sedum.T00029134.1	maker-jcf7180000928724-augustus-gene-0.40-mRNA-1	OL8	17714308	17714449	2e-18	peroxisomal membrane protein pmp34-like	#N/A
Sedum.T00029131.1	maker-jcf7180000928724-augustus-gene-0.39-mRNA-1	OL8	17732586	17732718	2e-41	zinc finger protein 598	#N/A
Sedum.T00029135.1	snap_masked-jcf7180000928724-processed-gene-0.30-mRNA-1	OL8	17746434	17746654	2e-56	---NA---	#N/A
Sedum.T00029129.1	maker-jcf7180000928724-augustus-gene-0.37-mRNA-1	OL8	17746651	17746414	1e-66	PREDICTED: synaptogyrin-3 [Larimichthys crocea]	#N/A
Sedum.T00029128.1	maker-jcf7180000928724-augustus-gene-0.36-mRNA-1	OL8	17761755	17761581	4e-19	fad-linked sulfhydryl oxidase alr	-3.126
Sedum.T00029132.1	genemark-jcf7180000928724-processed-gene-0.9-mRNA-1	OL8	17764668	17764823	2e-43	developmentally-regulated gtp-binding protein 2	#N/A
Sedum.T00041827.1	snap_masked-jcf7180000933145-processed-gene-0.7-mRNA-1	OL8	17809877	17809989	1e-34	unconventional myosin-xv	#N/A
Sedum.T00041826.1	maker-jcf7180000933145-snap-gene-0.17-mRNA-1	OL8	17841039	17841095	7e-14	unconventional myosin-xv	#N/A
Sedum.T00037315.1	maker-jcf7180000928256-augustus-gene-0.5-mRNA-1	OL8	17852285	17852449	5e-37	unconventional myosin-xv	2.206
Sedum.T00037316.1	snap_masked-jcf7180000928256-processed-gene-0.2-mRNA-1	OL8	17852436	17852285	3e-37	---NA---	#N/A
Sedum.T00029136.1	snap_masked-jcf7180000928724-processed-gene-0.27-mRNA-1	OL8	17861508	17861600	7e-26	---NA---	#N/A
Sedum.T00008466.1	snap_masked-jcf7180000926854-processed-gene-0.12-mRNA-1	OL8	17873417	17873327	3e-17	---NA---	#N/A
Sedum.T00008465.1	maker-jcf7180000926854-snap-gene-0.16-mRNA-1	OL8	17883706	17884020	2e-78	lethal giant larvae protein homolog 1	#N/A
Sedum.T00008465.2	maker-jcf7180000926854-snap-gene-0.16-mRNA-2	OL8	17883706	17884020	2e-78	lethal giant larvae protein homolog 1	#N/A
Sedum.T00003182.1	maker-jcf7180000927959-snap-gene-0.22-mRNA-1	OL8	17903226	17902982	4e-70	protein flightless-1 homolog	#N/A
Sedum.T00003183.1	maker-jcf7180000927959-augustus-gene-0.21-mRNA-1	OL8	17912201	17912326	5e-35	desumoylating isopeptidase 1-like	#N/A
Sedum.T00003183.2	maker-jcf7180000927959-augustus-gene-0.21-mRNA-2	OL8	17912201	17912326	5e-35	desumoylating isopeptidase 1-like	#N/A
Sedum.T00045068.1	snap_masked-jcf7180000930744-processed-gene-0.15-mRNA-1	OL8	18147085	18147231	3e-43	---NA---	#N/A
Sedum.T00035310.1	snap_masked-jcf7180000931473-processed-gene-0.28-mRNA-1	OL8	18244065	18244210	3e-28	---NA---	#N/A
Sedum.T00035309.1	genemark-jcf7180000931473-processed-gene-0.5-mRNA-1	OL8	18244210	18244065	9e-28	mkl myocardin-like protein 1	#N/A
Sedum.T00008396.3	maker-jcf7180000926647-augustus-gene-0.19-mRNA-3	OL8	18305231	18305355	5e-11	coiled-coil domain-containing protein 97 isoform x2	#N/A
Sedum.T00008396.1	maker-jcf7180000926647-augustus-gene-0.19-mRNA-1	OL8	18307899	18308012	9e-26	coiled-coil domain-containing protein 97-like	#N/A
Sedum.T00008396.2	maker-jcf7180000926647-augustus-gene-0.19-mRNA-2	OL8	18307899	18308012	9e-26	coiled-coil domain-containing protein 97-like	#N/A
Sedum.T00022895.1	augustus_masked-jcf7180000932692-processed-gene-0.27-mRNA-1	OL8	18322713	18322535	7e-15	gtpase imap family member 7-like	#N/A
Sedum.T00008397.1	augustus_masked-jcf7180000926647-processed-gene-0.9-mRNA-1	OL8	18322714	18322534	1e-32	gtpase imap family member 4-like	5.545
Sedum.T00008399.1	maker-jcf7180000926647-augustus-gene-0.21-mRNA-1	OL8	18328480	18328217	9e-70	PREDICTED: mucin-19-like [Stegastes partitus]	-3.242
Sedum.T00033879.1	snap_masked-jcf7180000888361-processed-gene-0.6-mRNA-1	OL8	18414691	18414856	2e-28	---NA---	#N/A
Sedum.T00033878.1	maker-jcf7180000888361-augustus-gene-0.7-mRNA-1	OL8	18414794	18414665	4e-28	unnamed protein product, partial [Tetraodon nigroviridis]	#N/A
Sedum.T00033878.2	maker-jcf7180000888361-augustus-gene-0.7-mRNA-2	OL8	18414794	18414665	3e-28	unnamed protein product, partial [Tetraodon nigroviridis]	#N/A
Sedum.T00037522.1	snap_masked-jcf7180000922950-processed-gene-0.7-mRNA-1	OL8	18459440	18459636	8e-16	---NA---	#N/A
Sedum.T00037521.1	maker-jcf7180000922950-augustus-gene-0.12-mRNA-1	OL8	18459562	18459440	8e-15	neuronal pentraxin-2-like	#N/A
Sedum.T00037524.1	snap_masked-jcf7180000922950-processed-gene-0.10-mRNA-1	OL8	18463162	18462902	4e-73	neuronal pentraxin-2-like	#N/A
Sedum.T00021838.1	maker-jcf7180000933223-augustus-gene-0.34-mRNA-1	OL8	18501431	18501296	2e-34	PREDICTED: parvalbumin-7-like [Stegastes partitus]	#N/A
Sedum.T00001289.1	snap_masked-jcf7180000930088-processed-gene-0.26-mRNA-1	OL8	18616709	18616882	2e-42	---NA---	#N/A
Sedum.T00001284.1	maker-jcf7180000930088-snap-gene-0.52-mRNA-1	OL8	18616882	18616678	3e-54	platelet-derived growth factor subunit b	#N/A
Sedum.T00001291.1	augustus_masked-jcf7180000930088-processed-gene-0.20-mRNA-1	OL8	18657426	18657361	1e-14	---NA---	#N/A
Sedum.T00001283.1	genemark-jcf7180000930088-processed-gene-0.5-mRNA-1	OL8	18701169	18701741	1e-146	gtpase imap family member 8-like isoform x1	#N/A
Sedum.T00001288.1	maker-jcf7180000930088-snap-gene-0.55-mRNA-1	OL8	18714049	18713902	5e-34	cyclic-amp response element-binding protein 2	-2.418
Sedum.T00004100.1	maker-jcf7180000928496-snap-gene-0.26-mRNA-1	OL8	18749208	18749368	2e-37	cathepsin d-like	-2.446
Sedum.T00004096.1	maker-jcf7180000928496-augustus-gene-0.19-mRNA-1	OL8	18751777	18750970	0	unnamed protein product [Oncorhynchus mykiss]	#N/A
Sedum.T00004098.1	snap_masked-jcf7180000928496-processed-gene-0.12-mRNA-1	OL8	18763535	18763143	1e-91	isoaspartyl peptidase	#N/A
Sedum.T00004097.1	snap_masked-jcf7180000928496-processed-gene-0.11-mRNA-1	OL8	18766381	18766271	3e-31	isoaspartyl peptidase	3.748
Sedum.T00004099.1	maker-jcf7180000928496-snap-gene-0.25-mRNA-1	OL8	18816712	18817110	9e-55	unnamed protein product [Tetraodon nigroviridis]	#N/A
Sedum.T00004101.1	snap_masked-jcf7180000928496-processed-gene-0.10-mRNA-1	OL8	18817110	18816921	1e-54	hypothetical protein N309_04765, partial [Tinamus guttatus]	#N/A
Sedum.T00024360.1	maker-jcf7180000895533-snap-gene-0.2-mRNA-1	OL8	18823190	18823270	3e-21	sumo-conjugating enzyme ubc9-like	#N/A
Sedum.T00000983.1	maker-jcf7180000929834-snap-gene-0.33-mRNA-1	OL8	18824527	18824636	3e-26	sumo-conjugating enzyme ubc9-like	#N/A
Sedum.T00000984.1	snap_masked-jcf7180000929834-processed-gene-0.18-mRNA-1	OL8	18873620	18874019	7e-113	complement c1q tumor necrosis factor-related protein 6	#N/A
Sedum.T00008062.1	snap_masked-jcf7180000895940-processed-gene-0.2-mRNA-1	OL8	18879018	18878470	2e-123	carbohydrate sulfotransferase 12-like	#N/A
Sedum.T00000979.1	maker-jcf7180000929834-augustus-gene-0.22-mRNA-1	OL8	18879023	18878470	8e-126	carbohydrate sulfotransferase 12-like	#N/A
Sedum.T00000979.2	maker-jcf7180000929834-augustus-gene-0.22-mRNA-2	OL8	18879023	18878470	8e-126	carbohydrate sulfotransferase 12-like	#N/A
Sedum.T00003859.1	maker-jcf7180000929654-snap-gene-0.31-mRNA-1	OL8	18891344	18891456	2e-11	---NA---	#N/A
Sedum.T00003860.1	snap_masked-jcf7180000929654-processed-gene-0.15-mRNA-1	OL8	18898949	18899125	5e-21	---NA---	#N/A
Sedum.T00003862.1	augustus_masked-jcf7180000929654-processed-gene-0.10-mRNA-1	OL8	18911495	18911301	5e-45	caspase recruitment domain-containing protein 11 isoform x1	#N/A
Sedum.T00003857.1	maker-jcf7180000929654-snap-gene-0.33-mRNA-1	OL8	18934910	18935089	2e-43	ap-5 complex subunit zeta-1 isoform x1	#N/A
Sedum.T00003857.2	maker-jcf7180000929654-snap-gene-0.33-mRNA-2	OL8	18934910	18935089	2e-43	hypothetical protein EH28_18742 [Larimichthys crocea]	#N/A
Sedum.T00003863.1	maker-jcf7180000929654-augustus-gene-0.29-mRNA-1	OL8	18938148	18937956	2e-51	monocyte to macrophage differentiation factor 2	3.778
Sedum.T00003858.1	maker-jcf7180000929654-augustus-gene-0.27-mRNA-1	OL8	18958586	18958753	3e-60	wd repeat domain phosphoinositide-interacting protein 2 isoform x1	#N/A
Sedum.T00009114.1	snap_masked-jcf7180000924460-processed-gene-0.11-mRNA-1	OL8	18978662	18978604	2e-17	---NA---	#N/A
Sedum.T00009111.1	maker-jcf7180000924460-snap-gene-0.17-mRNA-1	OL8	18997545	18997723	1e-66	e3 ubiquitin-protein ligase smurf1	#N/A
Sedum.T00003663.1	maker-jcf7180000896129-augustus-gene-0.2-mRNA-1	OL8	19000163	19000263	5e-35	e3 ubiquitin-protein ligase smurf1	#N/A
Sedum.T00009112.1	maker-jcf7180000924460-snap-gene-0.18-mRNA-1	OL8	19012537	19012663	2e-40	e3 ubiquitin-protein ligase rnf216	#N/A
Sedum.T00039912.1	maker-jcf7180000931765-snap-gene-0.46-mRNA-1	OL8	19020814	19021035	3e-71	e3 ubiquitin-protein ligase rnf216	#N/A
Sedum.T00019640.1	augustus_masked-jcf7180000929293-processed-gene-0.10-mRNA-1	OL8	19031067	19030857	2e-50	PREDICTED: fascin [Cynoglossus semilaevis]	-5.268
Sedum.T00019639.1	augustus_masked-jcf7180000929293-processed-gene-0.8-mRNA-1	OL8	19043801	19042982	0	PREDICTED: fascin [Larimichthys crocea]	-5.436
Sedum.T00007080.1	maker-jcf7180000900123-augustus-gene-0.37-mRNA-1	OL8	19072189	19072633	3e-130	alpha cardiac	#N/A
Sedum.T00005067.1	maker-jcf7180000931149-augustus-gene-0.37-mRNA-1	OL8	19072189	19072633	4e-142	low quality protein: cytoplasmic 2-like	#N/A
Sedum.T00005067.2	maker-jcf7180000931149-augustus-gene-0.37-mRNA-2	OL8	19072189	19072633	5e-142	actg1 partial	#N/A
Sedum.T00005067.3	maker-jcf7180000931149-augustus-gene-0.37-mRNA-3	OL8	19072189	19072633	5e-142	beta-actin [Haplochromis burtoni]	#N/A
Sedum.T00005067.4	maker-jcf7180000931149-augustus-gene-0.37-mRNA-4	OL8	19072189	19072633	6e-142	beta-actin [Haplochromis burtoni]	#N/A
Sedum.T00023272.1	genemark-jcf7180000930904-processed-gene-0.4-mRNA-1	OL8	19072189	19072619	4e-117	cytoplasmic 3-like	-6.493
Sedum.T00039911.1	snap_masked-jcf7180000931765-processed-gene-0.29-mRNA-1	OL8	19072189	19072633	0	cytoplasmic 1 isoform x1	#N/A
Sedum.T00031929.1	maker-jcf7180000928855-augustus-gene-0.10-mRNA-1	OL8	19113456	19113685	3e-80	trinucleotide repeat-containing 18 partial	#N/A
Sedum.T00010411.1	snap_masked-jcf7180000929607-processed-gene-0.5-mRNA-1	OL8	19142310	19142560	1e-43	---NA---	#N/A
Sedum.T00010410.1	maker-jcf7180000929607-augustus-gene-0.6-mRNA-1	OL8	19142551	19142287	8e-49	equilibrative nucleoside transporter 4	3.619
Sedum.T00006696.1	maker-jcf7180000930089-augustus-gene-0.18-mRNA-1	OL8	19185609	19185724	3e-32	atp synthase subunit mitochondrial	#N/A
Sedum.T00006694.1	maker-jcf7180000930089-augustus-gene-0.16-mRNA-1	OL8	19190203	19190053	1e-59	cleavage and polyadenylation specificity factor subunit 4	#N/A
Sedum.T00007893.1	augustus_masked-jcf7180000923776-processed-gene-0.11-mRNA-1	OL8	19194524	19194308	4e-51	serine cytosolic isoform x1	#N/A
Sedum.T00007892.1	maker-jcf7180000923776-augustus-gene-0.28-mRNA-1	OL8	19202149	19202022	7e-20	28 kda heat- and acid-stable phosphoprotein	#N/A
Sedum.T00007890.1	maker-jcf7180000923776-augustus-gene-0.24-mRNA-1	OL8	19207608	19207775	1e-48	protein bud31 homolog	#N/A
Sedum.T00007891.1	genemark-jcf7180000923776-processed-gene-0.5-mRNA-1	OL8	19217153	19216667	5e-131	smith-magenis syndrome chromosomal region candidate gene 8 protein	#N/A
Sedum.T00007889.1	maker-jcf7180000923776-snap-gene-0.31-mRNA-1	OL8	19227228	19227397	5e-54	dna topoisomerase 3-alpha isoform x1	#N/A
Sedum.T00007888.1	maker-jcf7180000923776-augustus-gene-0.26-mRNA-1	OL8	19250839	19250905	1e-16	chromobox protein homolog 8-like	#N/A
Sedum.T00042525.1	augustus_masked-jcf7180000923676-processed-gene-0.2-mRNA-1	OL8	19259205	19258748	3e-135	unnamed protein product [Tetraodon nigroviridis]	#N/A
Sedum.T00041071.1	augustus_masked-jcf7180000902682-processed-gene-0.1-mRNA-1	OL8	19259256	19258748	3e-149	histone acetyltransferase p300	#N/A
Sedum.T00015140.1	snap_masked-jcf7180000933269-processed-gene-0.13-mRNA-1	OL8	19259353	19259626	4e-95	---NA---	#N/A
Sedum.T00015137.1	maker-jcf7180000933269-snap-gene-0.33-mRNA-1	OL8	19259626	19259342	2e-98	histone acetyltransferase p300-like isoform x2	#N/A
Sedum.T00015137.2	maker-jcf7180000933269-snap-gene-0.33-mRNA-2	OL8	19259626	19259342	2e-98	histone acetyltransferase p300-like isoform x2	#N/A
Sedum.T00015137.3	maker-jcf7180000933269-snap-gene-0.33-mRNA-3	OL8	19259626	19259342	2e-98	histone acetyltransferase p300-like isoform x2	#N/A
Sedum.T00015137.4	maker-jcf7180000933269-snap-gene-0.33-mRNA-4	OL8	19259626	19259342	2e-98	histone acetyltransferase p300-like isoform x2	#N/A
Sedum.T00015137.5	maker-jcf7180000933269-snap-gene-0.33-mRNA-5	OL8	19288730	19288628	6e-37	---NA---	#N/A
Sedum.T00015137.6	maker-jcf7180000933269-snap-gene-0.33-mRNA-6	OL8	19288730	19288628	5e-37	---NA---	#N/A
Sedum.T00015135.1	maker-jcf7180000933269-augustus-gene-0.29-mRNA-1	OL8	19311666	19311500	1e-35	probable xaa-pro aminopeptidase 3	-2.236
Sedum.T00015134.1	maker-jcf7180000933269-snap-gene-0.32-mRNA-1	OL8	19315054	19315167	2e-37	---NA---	#N/A
Sedum.T00015134.2	maker-jcf7180000933269-snap-gene-0.32-mRNA-2	OL8	19315054	19315167	2e-37	---NA---	#N/A
Sedum.T00015134.3	maker-jcf7180000933269-snap-gene-0.32-mRNA-3	OL8	19315054	19315167	2e-37	hsc70-interacting protein	#N/A
Sedum.T00015134.4	maker-jcf7180000933269-snap-gene-0.32-mRNA-4	OL8	19315054	19315167	1e-37	hsc70-interacting protein	#N/A
Sedum.T00015134.5	maker-jcf7180000933269-snap-gene-0.32-mRNA-5	OL8	19315054	19315167	2e-37	hsc70-interacting protein	#N/A
Sedum.T00015141.1	snap_masked-jcf7180000933269-processed-gene-0.23-mRNA-1	OL8	19317386	19317293	2e-16	---NA---	#N/A
Sedum.T00015138.1	maker-jcf7180000933269-augustus-gene-0.30-mRNA-1	OL8	19319713	19319631	4e-29	e3 ubiquitin-protein ligase rbx1	#N/A
Sedum.T00015139.1	snap_masked-jcf7180000933269-processed-gene-0.17-mRNA-1	OL8	19323416	19323530	1e-14	---NA---	#N/A
Sedum.T00015136.1	maker-jcf7180000933269-augustus-gene-0.31-mRNA-1	OL8	19326115	19325955	2e-34	chondroadherin-like protein	#N/A
Sedum.T00015136.2	maker-jcf7180000933269-augustus-gene-0.31-mRNA-2	OL8	19326115	19325955	2e-34	chondroadherin-like protein	#N/A
Sedum.T00041843.1	maker-jcf7180000928711-augustus-gene-0.8-mRNA-1	OL8	19335482	19335347	3e-29	ran gtpase-activating protein 1 isoform x2	#N/A
Sedum.T00019906.1	maker-jcf7180000932179-augustus-gene-0.11-mRNA-1	OL8	19358458	19358605	7e-41	zinc finger ccch domain-containing protein 7b-like	#N/A
Sedum.T00019906.2	maker-jcf7180000932179-augustus-gene-0.11-mRNA-2	OL8	19358458	19358605	7e-41	zinc finger ccch domain-containing protein 7b-like	#N/A
Sedum.T00019906.3	maker-jcf7180000932179-augustus-gene-0.11-mRNA-3	OL8	19358458	19358605	6e-41	zinc finger ccch domain-containing protein 7b-like	#N/A
Sedum.T00008194.1	maker-jcf7180000932370-augustus-gene-0.31-mRNA-1	OL8	19366541	19366831	2e-62	thyrotroph embryonic factor	#N/A
Sedum.T00008197.1	snap_masked-jcf7180000932370-processed-gene-0.21-mRNA-1	OL8	19368227	19368032	8e-44	---NA---	#N/A
Sedum.T00008190.1	augustus_masked-jcf7180000932370-processed-gene-0.10-mRNA-1	OL8	19375476	19374271	0	protein tob2	#N/A
Sedum.T00008193.1	maker-jcf7180000932370-snap-gene-0.33-mRNA-1	OL8	19394605	19394717	6e-30	dna-directed rna polymerase iii subunit rpc8	-2.161
Sedum.T00008193.2	maker-jcf7180000932370-snap-gene-0.33-mRNA-2	OL8	19394605	19394717	6e-30	dna-directed rna polymerase iii subunit rpc8	#N/A
Sedum.T00008192.1	maker-jcf7180000932370-augustus-gene-0.28-mRNA-1	OL8	19402497	19402666	3e-26	cold shock domain-containing protein c2-like	#N/A
Sedum.T00030692.1	maker-jcf7180000933226-augustus-gene-0.32-mRNA-1	OL8	19409540	19409422	6e-31	phosphomannomutase 1	3.989
Sedum.T00030696.1	maker-jcf7180000933226-augustus-gene-0.34-mRNA-1	OL8	19452823	19453000	3e-37	heat-stable enterotoxin receptor	#N/A
Sedum.T00030690.1	maker-jcf7180000933226-augustus-gene-0.31-mRNA-1	OL8	19473772	19473628	5e-37	phospholipase b-like 1	#N/A
Sedum.T00030691.1	genemark-jcf7180000933226-processed-gene-0.2-mRNA-1	OL8	19492556	19492402	6e-48	prkca-binding protein	#N/A
Sedum.T00030254.1	maker-jcf7180000918588-augustus-gene-0.6-mRNA-1	OL8	19503094	19503204	3e-24	PREDICTED: galectin-2-like [Oreochromis niloticus]	#N/A
Sedum.T00030695.1	augustus_masked-jcf7180000933226-processed-gene-0.15-mRNA-1	OL8	19503094	19503204	9e-22	PREDICTED: galectin-2-like [Oreochromis niloticus]	#N/A
Sedum.T00030698.1	snap_masked-jcf7180000933226-processed-gene-0.19-mRNA-1	OL8	19503204	19503094	2e-22	---NA---	#N/A
Sedum.T00004584.1	augustus_masked-jcf7180000932215-processed-gene-0.1-mRNA-1	OL8	19511423	19511292	8e-13	low quality protein: interferon-induced very large gtpase 1-like	#N/A
Sedum.T00002144.1	genemark-jcf7180000933330-processed-gene-0.0-mRNA-1	OL8	19511877	19511803	2e-12	interferon-induced very large gtpase 1	#N/A
Sedum.T00022737.1	genemark-jcf7180000931234-processed-gene-0.0-mRNA-1	OL8	19511950	19511783	3e-20	interferon-induced very large gtpase 1	#N/A
Sedum.T00004148.1	snap_masked-jcf7180000929309-processed-gene-0.1-mRNA-1	OL8	19512027	19511803	7e-23	interferon-induced very large gtpase 1	#N/A
Sedum.T00037314.1	snap_masked-jcf7180000933594-processed-gene-0.2-mRNA-1	OL8	19514173	19513476	2e-109	interferon-induced very large gtpase 1-like	4.054
Sedum.T00038056.1	snap_masked-jcf7180000930170-processed-gene-0.2-mRNA-1	OL8	19514325	19513782	3e-134	interferon-induced very large gtpase 1-like	4.458
Sedum.T00030697.1	augustus_masked-jcf7180000933226-processed-gene-0.10-mRNA-1	OL8	19514382	19513309	0	interferon-induced very large gtpase 1	#N/A
Sedum.T00036916.1	snap_masked-jcf7180000926001-processed-gene-0.2-mRNA-1	OL8	19514557	19513515	0	interferon-induced very large gtpase 1-like	#N/A
Sedum.T00019908.1	snap_masked-jcf7180000932179-processed-gene-0.8-mRNA-1	OL8	19515706	19515785	2e-13	---NA---	#N/A
Sedum.T00038703.1	snap_masked-jcf7180000924556-processed-gene-0.2-mRNA-1	OL8	19516111	19515768	3e-72	interferon-induced very large gtpase 1	#N/A
Sedum.T00025956.1	maker-jcf7180000926815-augustus-gene-0.24-mRNA-1	OL8	19609284	19609026	2e-52	cdc42 effector protein 1-like	#N/A
Sedum.T00025960.1	maker-jcf7180000926815-snap-gene-0.32-mRNA-1	OL8	19635802	19635979	4e-61	caspase recruitment domain-containing protein 10	#N/A
Sedum.T00025958.1	maker-jcf7180000926815-snap-gene-0.28-mRNA-1	OL8	19635963	19635860	2e-34	---NA---	4.076
Sedum.T00025959.1	maker-jcf7180000926815-snap-gene-0.27-mRNA-1	OL8	19648024	19647938	5e-22	---NA---	#N/A
Sedum.T00002171.1	maker-jcf7180000921047-augustus-gene-0.9-mRNA-1	OL8	19658500	19659284	2e-159	trinucleotide repeat-containing gene 6b	#N/A
Sedum.T00002173.1	snap_masked-jcf7180000921047-processed-gene-0.6-mRNA-1	OL8	19674195	19673883	4e-23	---NA---	#N/A
Sedum.T00002172.1	genemark-jcf7180000921047-processed-gene-0.2-mRNA-1	OL8	19677133	19677266	3e-19	---NA---	#N/A
Sedum.T00007304.1	maker-jcf7180000925024-augustus-gene-0.8-mRNA-1	OL8	19681602	19681829	3e-60	casein kinase i isoform epsilon	#N/A
Sedum.T00007303.1	augustus_masked-jcf7180000925024-processed-gene-0.4-mRNA-1	OL8	19696530	19696761	5e-67	transmembrane protein 184b-like	2.069
Sedum.T00022852.1	genemark-jcf7180000901686-processed-gene-0.0-mRNA-1	OL8	19699296	19699417	4e-26	probable atp-dependent rna helicase ddx17 isoform x2	#N/A
Sedum.T00025670.2	maker-jcf7180000932006-augustus-gene-0.61-mRNA-2	OL8	19699917	19700075	2e-45	probable atp-dependent rna helicase ddx17 isoform x1	#N/A
Sedum.T00025670.3	maker-jcf7180000932006-augustus-gene-0.61-mRNA-3	OL8	19699917	19700075	2e-45	probable atp-dependent rna helicase ddx17 isoform x2	#N/A
Sedum.T00025670.4	maker-jcf7180000932006-augustus-gene-0.61-mRNA-4	OL8	19703537	19703776	3e-74	atp-dependent rna helicase ddx17	2.848
Sedum.T00025670.1	maker-jcf7180000932006-augustus-gene-0.61-mRNA-1	OL8	19703538	19703776	8e-74	probable atp-dependent rna helicase ddx17 isoform x1	#N/A
Sedum.T00025675.1	maker-jcf7180000932006-augustus-gene-0.66-mRNA-1	OL8	19708224	19708076	2e-41	adp-ribosylation factor-binding protein gga1	#N/A
Sedum.T00025667.1	genemark-jcf7180000932006-processed-gene-0.2-mRNA-1	OL8	19719438	19719542	1e-17	mical-like protein 1	#N/A
Sedum.T00020458.1	maker-jcf7180000896228-augustus-gene-0.3-mRNA-1	OL8	19728299	19728438	2e-25	dna-directed rna polymerases and iii subunit rpabc2	#N/A
Sedum.T00025668.1	maker-jcf7180000932006-augustus-gene-0.63-mRNA-1	OL8	19729959	19730054	1e-24	dna-directed rna polymerases and iii subunit rpabc2	#N/A
Sedum.T00025674.1	augustus_masked-jcf7180000932006-processed-gene-0.28-mRNA-1	OL8	19736999	19736717	2e-88	transcription factor sox-10 isoform x1	#N/A
Sedum.T00025676.1	augustus_masked-jcf7180000932006-processed-gene-0.30-mRNA-1	OL8	19757997	19757270	3e-134	inward rectifier potassium channel 4	#N/A
Sedum.T00025669.1	maker-jcf7180000932006-augustus-gene-0.65-mRNA-1	OL8	19785454	19785697	2e-79	er lumen protein-retaining receptor 3	#N/A
Sedum.T00025680.1	snap_masked-jcf7180000932006-processed-gene-0.45-mRNA-1	OL8	19787684	19787772	7e-11	unnamed protein product [Tetraodon nigroviridis]	#N/A
Sedum.T00025673.1	augustus_masked-jcf7180000932006-processed-gene-0.33-mRNA-1	OL8	19794769	19794622	3e-38	ankyrin repeat and fibronectin type-iii domain-containing protein 1	-2.99
Sedum.T00005479.1	maker-jcf7180000928404-augustus-gene-0.53-mRNA-1	OL8	19868863	19869001	7e-22	---NA---	5.741
Sedum.T00005482.1	maker-jcf7180000928404-snap-gene-0.70-mRNA-1	OL8	19878345	19878412	8e-13	meiosis inhibitor protein 1	4.78
Sedum.T00005491.5	maker-jcf7180000928404-snap-gene-0.80-mRNA-5	OL8	19895335	19895416	9e-22	---NA---	#N/A
Sedum.T00005491.1	maker-jcf7180000928404-snap-gene-0.80-mRNA-1	OL8	19897950	19898072	2e-40	coiled-coil domain-containing protein 134 isoform x1	#N/A
Sedum.T00005491.2	maker-jcf7180000928404-snap-gene-0.80-mRNA-2	OL8	19897950	19898074	1e-41	coiled-coil domain-containing protein 134 isoform x1	#N/A
Sedum.T00005491.3	maker-jcf7180000928404-snap-gene-0.80-mRNA-3	OL8	19897950	19898074	9e-42	coiled-coil domain-containing protein 134 isoform x1	#N/A
Sedum.T00005491.4	maker-jcf7180000928404-snap-gene-0.80-mRNA-4	OL8	19897950	19898074	8e-42	coiled-coil domain-containing protein 134 isoform x1	#N/A
Sedum.T00005492.1	maker-jcf7180000928404-augustus-gene-0.63-mRNA-1	OL8	19907088	19907242	2e-33	uncharacterized protein loc103371177	#N/A
Sedum.T00024239.1	maker-jcf7180000892163-augustus-gene-0.3-mRNA-1	OL8	19907088	19907242	7e-34	uncharacterized protein loc103371177	#N/A
Sedum.T00005488.1	maker-jcf7180000928404-snap-gene-0.78-mRNA-1	OL8	19922128	19922312	2e-41	sterol regulatory element-binding protein 2	#N/A
Sedum.T00005490.1	maker-jcf7180000928404-snap-gene-0.76-mRNA-1	OL8	19928560	19928663	7e-25	trio and f-actin-binding protein	#N/A
Sedum.T00005489.1	maker-jcf7180000928404-augustus-gene-0.59-mRNA-1	OL8	19945042	19945204	4e-26	trio and f-actin-binding protein	#N/A
Sedum.T00005489.2	maker-jcf7180000928404-augustus-gene-0.59-mRNA-2	OL8	19945042	19945204	4e-26	trio and f-actin-binding protein	#N/A
Sedum.T00005484.1	maker-jcf7180000928404-augustus-gene-0.58-mRNA-1	OL8	19962811	19962969	1e-33	unnamed protein product [Tetraodon nigroviridis]	#N/A
Sedum.T00005480.1	genemark-jcf7180000928404-processed-gene-0.1-mRNA-1	OL8	19964444	19964298	2e-47	uncharacterized protein kiaa1467 homolog	2.353
Sedum.T00005485.1	maker-jcf7180000928404-augustus-gene-0.57-mRNA-1	OL8	19979227	19979354	2e-31	polymerase delta-interacting protein 3	#N/A
Sedum.T00005487.1	maker-jcf7180000928404-augustus-gene-0.56-mRNA-1	OL8	19983531	19983684	8e-38	ribosomal rna-processing protein 7 homolog a	-2.553
Sedum.T00005481.1	maker-jcf7180000928404-snap-gene-0.66-mRNA-1	OL8	19983604	19983500	6e-13	zona pellucida sperm-binding protein 4	-8.086
Sedum.T00040858.1	maker-jcf7180000921795-augustus-gene-0.22-mRNA-1	OL8	19993487	19993609	9e-24	postacrosomal sheath ww domain-binding protein	#N/A
Sedum.T00040855.1	maker-jcf7180000921795-augustus-gene-0.21-mRNA-1	OL8	20004072	20003899	1e-49	heme-binding protein 1	5.291
Sedum.T00040856.1	maker-jcf7180000921795-snap-gene-0.24-mRNA-1	OL8	20011579	20011385	3e-36	upf0562 protein	#N/A
Sedum.T00013790.1	maker-jcf7180000923191-snap-gene-0.23-mRNA-1	OL8	20143776	20144007	3e-75	glutamate receptor nmda 2b-like	#N/A
Sedum.T00013791.1	maker-jcf7180000923191-augustus-gene-0.20-mRNA-1	OL8	20162372	20163289	0	glutamate receptor nmda 2b	3.401
Sedum.T00013792.1	snap_masked-jcf7180000923191-processed-gene-0.10-mRNA-1	OL8	20163289	20162922	1e-87	---NA---	#N/A
Sedum.T00020824.1	snap_masked-jcf7180000931656-processed-gene-0.33-mRNA-1	OL8	20187363	20187482	3e-32	---NA---	#N/A
Sedum.T00020817.1	snap_masked-jcf7180000931656-processed-gene-0.35-mRNA-1	OL8	20198704	20198992	5e-78	transcription factor 20 isoform x2	#N/A
Sedum.T00020816.1	genemark-jcf7180000931656-processed-gene-0.1-mRNA-1	OL8	20209241	20209412	8e-39	germ cell-specific gene 1 protein	-3.401
Sedum.T00020814.1	maker-jcf7180000931656-augustus-gene-0.61-mRNA-1	OL8	20232808	20232895	5e-17	uncharacterized protein loc102075640 isoform x1	-4.453
Sedum.T00036625.1	maker-jcf7180000932652-augustus-gene-0.24-mRNA-1	OL8	20277880	20277776	3e-18	matrix gla partial	#N/A
Sedum.T00020822.1	maker-jcf7180000931656-snap-gene-0.76-mRNA-1	OL8	20306843	20306988	9e-41	retinal cone rhodopsin-sensitive cgmp 3 -cyclic phosphodiesterase subunit gamma-like	#N/A
Sedum.T00020819.1	maker-jcf7180000931656-augustus-gene-0.66-mRNA-1	OL8	20312711	20313295	3e-78	retinoic acid-induced protein 3-like	4.218
Sedum.T00020815.1	maker-jcf7180000931656-snap-gene-0.72-mRNA-1	OL8	20330329	20330239	1e-33	rna binding protein fox-1 homolog 2-like isoform x2	#N/A
Sedum.T00020818.1	maker-jcf7180000931656-snap-gene-0.71-mRNA-1	OL8	20343359	20343185	4e-36	rna binding protein fox-1 homolog 2-like isoform x3	#N/A
Sedum.T00003704.1	genemark-jcf7180000931338-processed-gene-0.0-mRNA-1	OL8	20398832	20399025	2e-37	ww domain-binding protein 11	#N/A
Sedum.T00003705.1	maker-jcf7180000931338-augustus-gene-0.18-mRNA-1	OL8	20405495	20405685	3e-50	atp-dependent rna helicase ddx47	#N/A
Sedum.T00003706.1	maker-jcf7180000931338-snap-gene-0.21-mRNA-1	OL8	20415721	20416065	1e-118	PREDICTED: myosin-10-like [Neolamprologus brichardi]	#N/A
Sedum.T00028149.3	maker-jcf7180000932914-augustus-gene-0.29-mRNA-3	OL8	20477102	20477274	3e-53	myosin-10-like isoform x1	#N/A
Sedum.T00009165.1	maker-jcf7180000929749-augustus-gene-0.14-mRNA-1	OL8	20482016	20482344	2e-106	arylalkylamine n-acetyltransferase 1	#N/A
Sedum.T00009163.1	maker-jcf7180000929749-augustus-gene-0.13-mRNA-1	OL8	20496439	20496099	4e-34	Envoplakin [Larimichthys crocea]	#N/A
Sedum.T00009166.1	maker-jcf7180000929749-snap-gene-0.17-mRNA-1	OL8	20502023	20502102	4e-13	---NA---	#N/A
Sedum.T00009164.1	maker-jcf7180000929749-augustus-gene-0.12-mRNA-1	OL8	20508164	20507939	3e-73	probable atp-dependent rna helicase ddx5 isoform x1	-2.873
Sedum.T00009164.2	maker-jcf7180000929749-augustus-gene-0.12-mRNA-2	OL8	20508164	20507928	2e-77	probable atp-dependent rna helicase ddx5 isoform x1	#N/A
Sedum.T00010801.1	maker-jcf7180000922793-augustus-gene-0.9-mRNA-1	OL8	20518466	20518208	5e-98	e3 ubiquitin-protein ligase smurf2 isoform x2	#N/A
Sedum.T00010802.1	snap_masked-jcf7180000922793-processed-gene-0.4-mRNA-1	OL8	20533950	20534119	1e-61	---NA---	#N/A
Sedum.T00033369.1	snap_masked-jcf7180000927669-processed-gene-0.49-mRNA-1	OL8	20580278	20580232	4e-15	---NA---	#N/A
Sedum.T00033365.1	maker-jcf7180000927669-augustus-gene-0.63-mRNA-1	OL8	20584446	20584189	1e-44	importin subunit alpha-2	#N/A
Sedum.T00033365.2	maker-jcf7180000927669-augustus-gene-0.63-mRNA-2	OL8	20584446	20584189	1e-44	importin subunit alpha-2	#N/A
Sedum.T00033364.1	maker-jcf7180000927669-snap-gene-0.67-mRNA-1	OL8	20609747	20608965	1e-168	nucleosome-remodeling factor subunit bptf-like isoform x1	#N/A
Sedum.T00033364.2	maker-jcf7180000927669-snap-gene-0.67-mRNA-2	OL8	20609747	20608965	1e-168	nucleosome-remodeling factor subunit bptf-like	#N/A
Sedum.T00033372.1	snap_masked-jcf7180000927669-processed-gene-0.56-mRNA-1	OL8	20624562	20624749	5e-63	---NA---	#N/A
Sedum.T00033366.1	maker-jcf7180000927669-augustus-gene-0.61-mRNA-1	OL8	20627359	20627191	4e-66	growth factor receptor-bound protein 2	#N/A
Sedum.T00033363.1	maker-jcf7180000927669-snap-gene-0.65-mRNA-1	OL8	20660536	20660185	2e-36	ubiquitin carboxyl-terminal hydrolase 43-like	2.561
Sedum.T00037249.1	genemark-jcf7180000918700-processed-gene-0.1-mRNA-1	OL8	20678280	20678206	7e-15	ubiquitin carboxyl-terminal hydrolase 43- partial	#N/A
Sedum.T00033370.1	snap_masked-jcf7180000927669-processed-gene-0.34-mRNA-1	OL8	20757756	20757431	3e-64	ubiquitin carboxyl-terminal hydrolase 43-like	2.849
Sedum.T00035028.2	maker-jcf7180000931607-snap-gene-0.111-mRNA-2	OL8	20784265	20784358	4e-31	---NA---	#N/A
Sedum.T00035033.1	snap_masked-jcf7180000931607-processed-gene-0.59-mRNA-1	OL8	20793164	20793483	8e-97	unnamed protein product [Oncorhynchus mykiss]	#N/A
Sedum.T00035029.1	augustus_masked-jcf7180000931607-processed-gene-0.51-mRNA-1	OL8	20852769	20851829	0	PREDICTED: netrin-1 [Larimichthys crocea]	#N/A
Sedum.T00035024.1	maker-jcf7180000931607-augustus-gene-0.100-mRNA-1	OL8	20859464	20859559	2e-31	phosphoinositide 3-kinase regulatory subunit 5	#N/A
Sedum.T00035024.2	maker-jcf7180000931607-augustus-gene-0.100-mRNA-2	OL8	20859464	20859559	2e-31	phosphoinositide 3-kinase regulatory subunit 5	#N/A
Sedum.T00035035.1	snap_masked-jcf7180000931607-processed-gene-0.89-mRNA-1	OL8	20870890	20870783	2e-17	---NA---	#N/A
Sedum.T00035027.1	maker-jcf7180000931607-augustus-gene-0.102-mRNA-1	OL8	20882411	20882525	1e-16	uncharacterized protein c16orf45 homolog	#N/A
Sedum.T00035018.1	maker-jcf7180000931607-augustus-gene-0.103-mRNA-1	OL8	20898422	20898559	4e-35	target of myb protein 1 isoform x1	#N/A
Sedum.T00035019.1	maker-jcf7180000931607-augustus-gene-0.106-mRNA-1	OL8	20929780	20929974	8e-43	fad-dependent oxidoreductase domain-containing protein 2	2.237
Sedum.T00035034.1	snap_masked-jcf7180000931607-processed-gene-0.95-mRNA-1	OL8	20936003	20935891	2e-18	---NA---	#N/A
Sedum.T00035026.1	snap_masked-jcf7180000931607-processed-gene-0.69-mRNA-1	OL8	20940144	20940256	3e-32	ankyrin repeat domain-containing protein 54	#N/A
Sedum.T00035025.1	maker-jcf7180000931607-augustus-gene-0.108-mRNA-1	OL8	20945312	20945493	1e-44	hmg domain-containing protein 4 isoform x1	#N/A
Sedum.T00035025.2	maker-jcf7180000931607-augustus-gene-0.108-mRNA-2	OL8	20945312	20945493	1e-44	hmg domain-containing protein 4 isoform x1	#N/A
Sedum.T00035022.1	maker-jcf7180000931607-snap-gene-0.120-mRNA-1	OL8	20954562	20954881	3e-60	gtpase imap family member 7-like	#N/A
Sedum.T00035031.1	augustus_masked-jcf7180000931607-processed-gene-0.54-mRNA-1	OL8	20996443	20995713	2e-136	forkhead box protein d2-like	#N/A
Sedum.T00014232.1	augustus_masked-jcf7180000922536-processed-gene-0.32-mRNA-1	OL8	21058050	21058809	2e-146	sphingosine 1-phosphate receptor 1-like	#N/A
Sedum.T00014223.1	maker-jcf7180000922536-augustus-gene-0.61-mRNA-1	OL8	21113586	21113354	8e-82	transcription activator brg1 isoform x1	#N/A
Sedum.T00014223.2	maker-jcf7180000922536-augustus-gene-0.61-mRNA-2	OL8	21113586	21113354	7e-82	transcription activator brg1 isoform x1	-2.005
Sedum.T00014223.3	maker-jcf7180000922536-augustus-gene-0.61-mRNA-3	OL8	21113586	21113354	9e-82	transcription activator brg1 isoform x1	3.039
Sedum.T00014226.1	maker-jcf7180000922536-augustus-gene-0.60-mRNA-1	OL8	21477973	21477867	5e-24	cysteine protease atg4d-like	#N/A
Sedum.T00014225.1	maker-jcf7180000922536-snap-gene-0.68-mRNA-1	OL8	21499816	21499617	7e-55	microtubule-associated serine threonine-protein kinase 1-like	#N/A
Sedum.T00035755.1	snap_masked-jcf7180000920922-processed-gene-0.30-mRNA-1	OL8	21570880	21570633	4e-54	---NA---	#N/A
Sedum.T00035751.2	maker-jcf7180000920922-snap-gene-0.42-mRNA-2	OL8	21582853	21581909	0	transcription factor jun-b-like	#N/A
Sedum.T00035752.1	genemark-jcf7180000920922-processed-gene-0.7-mRNA-1	OL8	21659229	21659450	8e-64	protein hook homolog 2-like isoform x2	#N/A
Sedum.T00016180.1	maker-jcf7180000926416-snap-gene-0.60-mRNA-1	OL8	21705331	21705145	5e-55	protein cyr61-like	#N/A
Sedum.T00016174.1	maker-jcf7180000926416-augustus-gene-0.47-mRNA-1	OL8	21720831	21720925	1e-28	PREDICTED: thioredoxin, mitochondrial-like [Neolamprologus brichardi]	-2.482
Sedum.T00016178.1	maker-jcf7180000926416-snap-gene-0.56-mRNA-1	OL8	21742628	21742950	9e-119	myosin-9-like isoform x1	#N/A
Sedum.T00016178.2	maker-jcf7180000926416-snap-gene-0.56-mRNA-2	OL8	21742628	21742950	9e-119	myosin-9-like isoform x2	#N/A
Sedum.T00028090.1	maker-jcf7180000927778-snap-gene-0.95-mRNA-1	OL8	21742673	21742953	4e-84	PREDICTED: myosin-9-like [Larimichthys crocea]	#N/A
Sedum.T00028090.2	maker-jcf7180000927778-snap-gene-0.95-mRNA-2	OL8	21742673	21742953	4e-84	Myosin-9 [Larimichthys crocea]	#N/A
Sedum.T00007808.1	maker-jcf7180000888632-augustus-gene-0.15-mRNA-1	OL8	21750464	21750639	6e-86	myosin-10 isoform x3	2.485
Sedum.T00036897.1	maker-jcf7180000917031-snap-gene-0.4-mRNA-1	OL8	21750469	21750634	2e-78	myosin-11 isoform x1	4.435
Sedum.T00003861.1	maker-jcf7180000929654-augustus-gene-0.30-mRNA-1	OL8	21750475	21750612	1e-34	PREDICTED: myosin-6-like [Cynoglossus semilaevis]	#N/A
Sedum.T00027588.1	maker-jcf7180000895543-augustus-gene-0.41-mRNA-1	OL8	21750478	21750638	1e-31	PREDICTED: myosin-7B-like [Larimichthys crocea]	4.371
Sedum.T00003864.1	snap_masked-jcf7180000929654-processed-gene-0.20-mRNA-1	OL8	21750612	21750475	1e-35	hypothetical protein L345_14201, partial [Ophiophagus hannah]	#N/A
Sedum.T00016175.1	maker-jcf7180000926416-augustus-gene-0.49-mRNA-1	OL8	21767625	21767804	5e-34	solute carrier family 25 member 38-a-like	#N/A
Sedum.T00040857.1	augustus_masked-jcf7180000921795-processed-gene-0.11-mRNA-1	OL8	21771451	21771699	8e-73	rssa_spaau ame: full=40s ribosomal protein sa ame: full=37 kda laminin receptor precursor short=37lrp ame: full=37 67 kda laminin receptor short=lrp lr ame: full=67 kda laminin receptor short=67lr ame: full=laminin receptor 1 short= ame: full=laminin-binding protein precursor p40 short=lbp p40	#N/A
Sedum.T00016177.1	maker-jcf7180000926416-snap-gene-0.58-mRNA-1	OL8	21771451	21771698	8e-73	40s ribosomal protein sa isoform x1	#N/A
Sedum.T00043377.1	augustus_masked-jcf7180000894733-processed-gene-0.1-mRNA-1	OL8	21771451	21771698	8e-73	40s ribosomal protein sa isoform x1	#N/A
Sedum.T00005486.1	maker-jcf7180000928404-snap-gene-0.71-mRNA-1	OL8	21774259	21774475	2e-44	ubinuclein-2-like isoform x1	#N/A
Sedum.T00005486.2	maker-jcf7180000928404-snap-gene-0.71-mRNA-2	OL8	21774259	21774475	2e-44	ubinuclein-2-like isoform x1	#N/A
Sedum.T00007374.1	snap_masked-jcf7180000895564-processed-gene-0.2-mRNA-1	OL8	21787411	21787478	4e-30	PREDICTED: ubinuclein-2-like [Austrofundulus limnaeus]	#N/A
Sedum.T00041380.1	augustus_masked-jcf7180000921106-processed-gene-0.2-mRNA-1	OL8	21787411	21787481	9e-32	PREDICTED: ubinuclein-2-like [Austrofundulus limnaeus]	#N/A
Sedum.T00041379.1	maker-jcf7180000921106-augustus-gene-0.6-mRNA-1	OL8	21788683	21788583	1e-27	uncharacterized protein c19orf43 homolog	#N/A
Sedum.T00016176.1	augustus_masked-jcf7180000926416-processed-gene-0.14-mRNA-1	OL8	21794419	21793631	1e-82	leucine-rich repeat-containing protein 8d-like	2.921
Sedum.T00016181.1	snap_masked-jcf7180000926416-processed-gene-0.36-mRNA-1	OL8	21826617	21826718	7e-19	zinc finger protein gfi-1	#N/A
Sedum.T00005340.1	maker-jcf7180000926734-snap-gene-0.35-mRNA-1	OL8	21828264	21828437	3e-71	zinc finger protein gfi-1	#N/A
Sedum.T00005338.1	maker-jcf7180000926734-snap-gene-0.34-mRNA-1	OL8	21844620	21844541	1e-14	transforming growth factor beta receptor type 3-like	#N/A
Sedum.T00005343.1	snap_masked-jcf7180000926734-processed-gene-0.25-mRNA-1	OL8	21868481	21868643	4e-29	---NA---	#N/A
Sedum.T00005339.1	maker-jcf7180000926734-augustus-gene-0.30-mRNA-1	OL8	21878849	21878578	6e-87	serine threonine-protein kinase n1-like	#N/A
Sedum.T00005341.1	augustus_masked-jcf7180000926734-processed-gene-0.7-mRNA-1	OL8	21911127	21910843	3e-63	microtubule-associated protein futsch-like	3.283
Sedum.T00041988.1	snap_masked-jcf7180000919267-processed-gene-0.8-mRNA-1	OL8	21925140	21925241	3e-16	---NA---	#N/A
Sedum.T00036789.1	augustus_masked-jcf7180000916615-processed-gene-0.14-mRNA-1	OL8	21942495	21942629	2e-11	---NA---	#N/A
Sedum.T00036787.1	maker-jcf7180000916615-snap-gene-0.36-mRNA-1	OL8	21946777	21946991	1e-76	---NA---	4.718
Sedum.T00036783.1	snap_masked-jcf7180000916615-processed-gene-0.18-mRNA-1	OL8	21946989	21946785	8e-73	PREDICTED: mucolipin-1-like [Larimichthys crocea]	#N/A
Sedum.T00027916.1	snap_masked-jcf7180000888246-processed-gene-0.23-mRNA-1	OL8	21959011	21959135	8e-26	---NA---	#N/A
Sedum.T00027909.1	genemark-jcf7180000888246-processed-gene-0.0-mRNA-1	OL8	21959219	21958951	4e-63	trafficking protein particle complex subunit 5-like	#N/A
Sedum.T00035513.1	maker-jcf7180000908924-augustus-gene-0.3-mRNA-1	OL8	21959582	21959317	3e-81	trafficking protein particle complex subunit 5-like	#N/A
Sedum.T00036781.1	maker-jcf7180000916615-augustus-gene-0.25-mRNA-1	OL8	21959587	21959317	7e-86	trafficking protein particle complex subunit 5-like	#N/A
Sedum.T00036786.1	maker-jcf7180000916615-augustus-gene-0.29-mRNA-1	OL8	21963089	21963265	5e-20	peptidoglycan recognition protein l1	#N/A
Sedum.T00036785.1	maker-jcf7180000916615-augustus-gene-0.28-mRNA-1	OL8	21989868	21990087	4e-74	protein wiz-like	#N/A
Sedum.T00036784.1	maker-jcf7180000916615-augustus-gene-0.27-mRNA-1	OL8	22002163	22002266	4e-34	protein wiz-like isoform x3	#N/A
Sedum.T00021819.1	maker-jcf7180000931747-augustus-gene-0.39-mRNA-1	OL8	22099820	22100185	6e-45	prostaglandin f2-alpha receptor	#N/A
Sedum.T00021815.1	maker-jcf7180000931747-augustus-gene-0.40-mRNA-1	OL8	22114646	22114838	7e-94	interleukin enhancer-binding factor 3 isoform x1	#N/A
Sedum.T00021815.2	maker-jcf7180000931747-augustus-gene-0.40-mRNA-2	OL8	22114646	22114838	5e-94	interleukin enhancer-binding factor 3 isoform x1	#N/A
Sedum.T00021815.3	maker-jcf7180000931747-augustus-gene-0.40-mRNA-3	OL8	22114646	22114838	5e-94	interleukin enhancer-binding factor 3 isoform x1	#N/A
Sedum.T00021815.4	maker-jcf7180000931747-augustus-gene-0.40-mRNA-4	OL8	22114646	22114838	3e-94	interleukin enhancer-binding factor 3 isoform x2	#N/A
Sedum.T00021817.1	maker-jcf7180000931747-augustus-gene-0.41-mRNA-1	OL8	22137333	22137505	5e-56	phenylalanine--trna ligase alpha subunit	#N/A
Sedum.T00021820.1	maker-jcf7180000931747-augustus-gene-0.44-mRNA-1	OL8	22144962	22144809	1e-18	hypothetical protein EH28_05589 [Larimichthys crocea]	6.584
Sedum.T00015351.1	maker-jcf7180000918020-augustus-gene-0.35-mRNA-1	OL8	22152303	22152142	4e-35	glutaryl- mitochondrial-like	-3.19
Sedum.T00021821.1	maker-jcf7180000931747-augustus-gene-0.45-mRNA-1	OL8	22152303	22152141	3e-57	glutaryl- mitochondrial-like isoform x1	3.245
Sedum.T00021823.1	snap_masked-jcf7180000931747-processed-gene-0.34-mRNA-1	OL8	22173499	22173435	7e-19	---NA---	#N/A
Sedum.T00021818.1	maker-jcf7180000931747-snap-gene-0.49-mRNA-1	OL8	22178601	22178832	9e-65	choline transporter-like protein 2 isoform x3	#N/A
Sedum.T00037466.1	maker-jcf7180000931869-augustus-gene-0.23-mRNA-1	OL8	22180710	22180767	3e-11	choline transporter-like protein 5-a	#N/A
Sedum.T00021816.1	maker-jcf7180000931747-snap-gene-0.50-mRNA-1	OL8	22205882	22206003	1e-32	ral guanine nucleotide dissociation stimulator-like 1	-2.128
Sedum.T00036704.1	augustus_masked-jcf7180000931923-processed-gene-0.11-mRNA-1	OL8	22249022	22248261	3e-146	uncharacterized protein loc100707529	#N/A
Sedum.T00039781.1	augustus_masked-jcf7180000920204-processed-gene-0.15-mRNA-1	OL8	22265355	22265153	2e-26	nuclear factor interleukin-3-regulated	6.574
Sedum.T00036703.1	augustus_masked-jcf7180000931923-processed-gene-0.10-mRNA-1	OL8	22265483	22265072	3e-71	nuclear factor interleukin-3-regulated	#N/A
Sedum.T00036702.1	genemark-jcf7180000931923-processed-gene-0.0-mRNA-1	OL8	22295356	22295290	5e-15	uncharacterized protein loc102211224 isoform x1	#N/A
Sedum.T00037306.1	snap_masked-jcf7180000927722-processed-gene-0.33-mRNA-1	OL8	22297681	22297519	2e-28	uncharacterized protein loc100707003 isoform x1	#N/A
Sedum.T00024106.1	maker-jcf7180000921042-snap-gene-0.6-mRNA-1	OL8	22392706	22392799	9e-22	lipid phosphate phosphatase-related protein type 5 isoform x3	#N/A
Sedum.T00037298.1	maker-jcf7180000927722-augustus-gene-0.41-mRNA-1	OL8	22416871	22417123	4e-61	lipid phosphate phosphatase-related protein type 5 isoform x3	#N/A
Sedum.T00037298.2	maker-jcf7180000927722-augustus-gene-0.41-mRNA-2	OL8	22416871	22417123	4e-61	lipid phosphate phosphatase-related protein type 5 isoform x3	#N/A
Sedum.T00007455.1	maker-jcf7180000926365-augustus-gene-0.18-mRNA-1	OL8	22535962	22536224	7e-55	transmembrane protein 56-b-like	2.851
Sedum.T00021813.1	maker-jcf7180000918864-augustus-gene-0.17-mRNA-1	OL8	22555305	22555537	5e-97	PREDICTED: calponin-1 [Stegastes partitus]	#N/A
Sedum.T00021810.1	maker-jcf7180000918864-augustus-gene-0.15-mRNA-1	OL8	22558738	22558676	4e-12	transcription elongation factor 1 homolog	#N/A
Sedum.T00044756.1	maker-jcf7180000927349-snap-gene-0.12-mRNA-1	OL8	22587312	22587523	3e-29	erythropoietin receptor	#N/A
Sedum.T00010584.1	genemark-jcf7180000928861-processed-gene-0.1-mRNA-1	OL8	22592463	22592682	3e-43	zinc finger protein 653	#N/A
Sedum.T00010586.1	maker-jcf7180000928861-augustus-gene-0.27-mRNA-1	OL8	22614459	22614613	1e-21	PREDICTED: tetraspanin-16 [Stegastes partitus]	#N/A
Sedum.T00010585.1	maker-jcf7180000928861-augustus-gene-0.28-mRNA-1	OL8	22648337	22648487	2e-40	tetratricopeptide repeat protein 39a-like isoform x1	-4.933
Sedum.T00010588.1	maker-jcf7180000928861-augustus-gene-0.30-mRNA-1	OL8	22653970	22653801	3e-21	growth arrest and dna damage-inducible proteins-interacting protein 1	#N/A
Sedum.T00010588.2	maker-jcf7180000928861-augustus-gene-0.30-mRNA-2	OL8	22653970	22653801	4e-21	growth arrest and dna damage-inducible proteins-interacting protein 1-like	#N/A
Sedum.T00042484.1	genemark-jcf7180000926497-processed-gene-0.4-mRNA-1	OL8	22747806	22748331	0	nuclear factor 1 x-type isoform x13	#N/A
Sedum.T00015460.1	maker-jcf7180000924202-augustus-gene-0.6-mRNA-1	OL8	22747823	22748229	2e-43	nuclear factor 1 c-type isoform x2	#N/A
Sedum.T00015170.1	genemark-jcf7180000906296-processed-gene-0.6-mRNA-1	OL8	22941825	22941975	3e-76	nuclear factor 1 x-type isoform x7	#N/A
Sedum.T00000428.1	genemark-jcf7180000920859-processed-gene-0.2-mRNA-1	OL8	22975218	22975059	2e-36	uv excision repair protein rad23 homolog a	#N/A
Sedum.T00035499.1	genemark-jcf7180000917263-processed-gene-0.1-mRNA-1	OL8	23006728	23006593	5e-44	guanine nucleotide-binding protein g g g subunit gamma-13-like	6.106
Sedum.T00035498.1	genemark-jcf7180000917263-processed-gene-0.0-mRNA-1	OL8	23053472	23053594	4e-40	low quality protein: e3 ubiquitin-protein ligase traf7	#N/A
Sedum.T00024573.1	maker-jcf7180000928007-augustus-gene-0.9-mRNA-1	OL8	23068595	23068183	1e-69	PREDICTED: caskin-1-like [Larimichthys crocea]	2
Sedum.T00024574.1	maker-jcf7180000928007-augustus-gene-0.10-mRNA-1	OL8	23080300	23080392	8e-26	---NA---	#N/A
Sedum.T00024575.1	augustus_masked-jcf7180000928007-processed-gene-0.2-mRNA-1	OL8	23088834	23088585	2e-128	caskin-1 isoform x3	2.556
Sedum.T00000401.1	maker-jcf7180000919975-augustus-gene-0.8-mRNA-1	OL8	23229295	23229455	3e-56	phosphoribosyl pyrophosphate synthase-associated protein 2	#N/A
Sedum.T00000401.2	maker-jcf7180000919975-augustus-gene-0.8-mRNA-2	OL8	23229295	23229455	3e-56	phosphoribosyl pyrophosphate synthase-associated protein 2	#N/A
Sedum.T00000402.1	snap_masked-jcf7180000919975-processed-gene-0.4-mRNA-1	OL8	23229448	23229324	1e-44	---NA---	#N/A
Sedum.T00032892.1	snap_masked-jcf7180000919225-processed-gene-0.12-mRNA-1	OL8	23241979	23241845	3e-35	neurabin-2-like isoform x2	#N/A
Sedum.T00032894.1	snap_masked-jcf7180000919225-processed-gene-0.13-mRNA-1	OL8	23255993	23255756	4e-50	Neurabin-2 [Larimichthys crocea]	#N/A
Sedum.T00032893.1	maker-jcf7180000919225-augustus-gene-0.16-mRNA-1	OL8	23261278	23261116	2e-26	calcium-regulated heat stable protein 1	-2.365
Sedum.T00003852.1	maker-jcf7180000920532-augustus-gene-0.18-mRNA-1	OL8	23288672	23288425	5e-79	n-alpha-acetyltransferase 60	2.232
Sedum.T00003850.1	maker-jcf7180000920532-augustus-gene-0.16-mRNA-1	OL8	23301674	23301755	3e-16	deoxyribonuclease-1-like 2	#N/A
Sedum.T00003853.1	maker-jcf7180000920532-augustus-gene-0.19-mRNA-1	OL8	23303886	23303728	4e-38	enoyl- delta isomerase mitochondrial	#N/A
Sedum.T00003851.1	maker-jcf7180000920532-augustus-gene-0.17-mRNA-1	OL8	23320309	23320487	2e-45	growth hormone secretagogue receptor type 1-like	#N/A
Sedum.T00021832.1	maker-jcf7180000922733-snap-gene-0.17-mRNA-1	OL8	23375037	23374885	3e-39	histone acetyltransferase kat7-like isoform x2	#N/A
Sedum.T00036361.1	maker-jcf7180000926716-snap-gene-0.5-mRNA-1	OL8	23390420	23390487	4e-17	aldehyde dehydrogenase family 16 member a1	#N/A
Sedum.T00000712.1	snap_masked-jcf7180000932999-processed-gene-0.4-mRNA-1	OL8	23405731	23405596	1e-41	---NA---	#N/A
Sedum.T00000711.1	maker-jcf7180000932999-augustus-gene-0.5-mRNA-1	OL8	23421462	23421617	6e-63	middle subunit	-2.402
Sedum.T00008104.1	snap_masked-jcf7180000914544-processed-gene-0.5-mRNA-1	OL8	23438438	23438369	3e-12	---NA---	#N/A
Sedum.T00008102.1	maker-jcf7180000914544-augustus-gene-0.8-mRNA-1	OL8	23445348	23445541	2e-59	PREDICTED: synaptotagmin-2-like [Stegastes partitus]	#N/A
Sedum.T00008103.1	maker-jcf7180000914544-snap-gene-0.11-mRNA-1	OL8	23449822	23449734	4e-23	troponin slow skeletal muscle-like isoform x3	#N/A
Sedum.T00028814.1	maker-jcf7180000922806-snap-gene-0.12-mRNA-1	OL8	23479225	23479096	1e-18	pih1 domain-containing protein 1	#N/A
Sedum.T00044426.1	maker-jcf7180000918590-augustus-gene-0.6-mRNA-1	OL8	23586716	23586561	2e-31	low quality protein: carnitine o-palmitoyltransferase liver isoform-like	#N/A
Sedum.T00044426.2	maker-jcf7180000918590-augustus-gene-0.6-mRNA-2	OL8	23586716	23586561	3e-31	low quality protein: carnitine o-palmitoyltransferase liver isoform-like	#N/A
Sedum.T00044427.1	snap_masked-jcf7180000918590-processed-gene-0.4-mRNA-1	OL8	23588124	23588213	2e-19	---NA---	#N/A
Sedum.T00016439.1	snap_masked-jcf7180000933453-processed-gene-0.14-mRNA-1	OL8	23594450	23594371	1e-15	carnitine o-palmitoyltransferase liver isoform-like	#N/A
Sedum.T00013454.1	maker-jcf7180000930766-augustus-gene-0.51-mRNA-1	OL8	23604531	23604352	5e-46	carnitine o-palmitoyltransferase liver isoform-like	-3.096
Sedum.T00013464.1	snap_masked-jcf7180000930766-processed-gene-0.47-mRNA-1	OL8	23628606	23628727	8e-38	---NA---	#N/A
Sedum.T00013453.1	maker-jcf7180000930766-snap-gene-0.56-mRNA-1	OL8	23642265	23642129	6e-39	serine threonine-protein kinase brsk1-like isoform x2	#N/A
Sedum.T00013453.2	maker-jcf7180000930766-snap-gene-0.56-mRNA-2	OL8	23642265	23642129	6e-39	serine threonine-protein kinase brsk1-like isoform x2	#N/A
Sedum.T00013459.1	maker-jcf7180000930766-snap-gene-0.61-mRNA-1	OL8	23676003	23676112	2e-16	PREDICTED: prolactin-like [Stegastes partitus]	#N/A
Sedum.T00013457.1	snap_masked-jcf7180000930766-processed-gene-0.41-mRNA-1	OL8	23683222	23683458	4e-51	dual specificity protein phosphatase 3-like	2.175
Sedum.T00013460.1	snap_masked-jcf7180000930766-processed-gene-0.28-mRNA-1	OL8	23683438	23683221	3e-52	---NA---	#N/A
Sedum.T00013461.1	snap_masked-jcf7180000930766-processed-gene-0.39-mRNA-1	OL8	23698047	23698218	1e-58	---NA---	#N/A
Sedum.T00013455.1	maker-jcf7180000930766-snap-gene-0.55-mRNA-1	OL8	23698299	23698047	7e-85	thyroid hormone receptor alpha isoform x1	#N/A
Sedum.T00013462.1	snap_masked-jcf7180000930766-processed-gene-0.38-mRNA-1	OL8	23702710	23702843	5e-38	---NA---	#N/A
Sedum.T00013463.1	snap_masked-jcf7180000930766-processed-gene-0.36-mRNA-1	OL8	23731442	23731514	1e-11	---NA---	#N/A
Sedum.T00045377.1	augustus_masked-jcf7180000927927-processed-gene-0.13-mRNA-1	OL8	23902666	23902897	1e-38	protein tanc2 isoform x2	#N/A
Sedum.T00039881.1	genemark-jcf7180000930356-processed-gene-0.8-mRNA-1	OL8	23919493	23919630	6e-30	protein tanc2	#N/A
Sedum.T00039880.1	genemark-jcf7180000930356-processed-gene-0.4-mRNA-1	OL8	23933574	23933409	2e-32	cytochrome b561	2.078
Sedum.T00039882.1	maker-jcf7180000930356-augustus-gene-0.27-mRNA-1	OL8	23986329	23986447	3e-33	histone deacetylase 5	#N/A
Sedum.T00027942.1	maker-jcf7180000920725-augustus-gene-0.7-mRNA-1	OL8	23990335	23990435	3e-25	histone deacetylase 5	#N/A
Sedum.T00006784.1	maker-jcf7180000924949-augustus-gene-0.13-mRNA-1	OL8	23996476	23996220	3e-20	peroxisome assembly protein 12	#N/A
Sedum.T00006783.1	maker-jcf7180000924949-augustus-gene-0.12-mRNA-1	OL8	24002616	24002332	3e-75	insulin-like growth factor-binding protein complex acid labile subunit isoform x2	2.245
Sedum.T00007075.1	maker-jcf7180000916414-snap-gene-0.13-mRNA-1	OL8	24024250	24024080	3e-83	unnamed protein product [Oncorhynchus mykiss]	#N/A
Sedum.T00040850.1	maker-jcf7180000916483-augustus-gene-0.6-mRNA-1	OL8	24191764	24192627	0	potassium voltage-gated channel subfamily c member 1-like	#N/A
Sedum.T00007320.1	snap_masked-jcf7180000928619-processed-gene-0.7-mRNA-1	OL8	24229155	24229261	5e-19	---NA---	#N/A
Sedum.T00007318.1	maker-jcf7180000928619-snap-gene-0.14-mRNA-1	OL8	24229261	24229118	7e-38	ubiquitin-conjugating enzyme e2 z	#N/A
Sedum.T00007318.2	maker-jcf7180000928619-snap-gene-0.14-mRNA-2	OL8	24229261	24229118	8e-38	ubiquitin-conjugating enzyme e2 z	2.204
Sedum.T00007319.1	maker-jcf7180000928619-augustus-gene-0.13-mRNA-1	OL8	24236796	24236677	2e-48	atp synthase lipid-binding mitochondrial	#N/A
Sedum.T00007319.2	maker-jcf7180000928619-augustus-gene-0.13-mRNA-2	OL8	24236796	24236677	1e-48	atp synthase lipid-binding mitochondrial	#N/A
Sedum.T00035307.1	augustus_masked-jcf7180000918510-processed-gene-0.4-mRNA-1	OL8	24257362	24257253	2e-28	homeobox even-skipped homolog protein 1-like	#N/A
Sedum.T00018067.1	maker-jcf7180000933600-augustus-gene-0.10-mRNA-1	OL8	24280190	24280884	2e-109	homeobox protein hox-b13	#N/A
Sedum.T00025080.1	genemark-jcf7180000894943-processed-gene-0.0-mRNA-1	OL8	24308405	24308749	4e-35	homeobox protein hox-b9	#N/A
Sedum.T00025081.1	genemark-jcf7180000894943-processed-gene-0.2-mRNA-1	OL8	24318539	24318758	1e-77	hxb9a_takru ame: full=homeobox protein hox-b9a	#N/A
Sedum.T00025185.1	genemark-jcf7180000912851-processed-gene-0.0-mRNA-1	OL8	24328909	24329341	6e-157	homeobox protein hox-b8 isoform x4	#N/A
Sedum.T00025186.1	snap_masked-jcf7180000912851-processed-gene-0.6-mRNA-1	OL8	24329346	24328967	2e-139	---NA---	#N/A
Sedum.T00005212.1	genemark-jcf7180000926307-processed-gene-0.0-mRNA-1	OL8	24362783	24362979	4e-73	homeobox protein hox-b6a	2.947
Sedum.T00038445.1	genemark-jcf7180000926981-processed-gene-0.3-mRNA-1	OL8	24362801	24362978	2e-57	homeobox protein hox-b7a- partial	#N/A
Sedum.T00000371.1	snap_masked-jcf7180000917647-processed-gene-0.4-mRNA-1	OL8	24362979	24362936	2e-15	---NA---	#N/A
Sedum.T00005211.1	maker-jcf7180000926307-snap-gene-0.56-mRNA-1	OL8	24368282	24368505	7e-75	homeobox protein hox-b5a-like	#N/A
Sedum.T00005214.1	augustus_masked-jcf7180000926307-processed-gene-0.24-mRNA-1	OL8	24370606	24370704	7e-15	---NA---	#N/A
Sedum.T00005210.1	genemark-jcf7180000926307-processed-gene-0.8-mRNA-1	OL8	24382732	24382963	1e-60	hoxb-4 homeodomain protein	#N/A
Sedum.T00018285.1	augustus_masked-jcf7180000889174-processed-gene-0.5-mRNA-1	OL8	24414769	24415239	3e-111	homeobox protein hox-b3	3.32
Sedum.T00004501.1	maker-jcf7180000920772-augustus-gene-0.5-mRNA-1	OL8	24421469	24421833	4e-108	homeobox protein hox-b2a isoform x2	#N/A
Sedum.T00023537.1	snap_masked-jcf7180000904892-processed-gene-0.2-mRNA-1	OL8	24422881	24423092	2e-65	homeobox protein hox-b2a	#N/A
Sedum.T00012783.1	maker-jcf7180000889552-augustus-gene-0.14-mRNA-1	OL8	24441642	24441838	4e-80	homeobox protein hox-b1a-like	#N/A
Sedum.T00004028.1	maker-jcf7180000917571-augustus-gene-0.43-mRNA-1	OL8	24441684	24441823	4e-27	homeobox protein hox-c1a	#N/A
Sedum.T00023513.1	maker-jcf7180000916572-augustus-gene-0.22-mRNA-1	OL8	24585914	24585977	1e-17	chromobox protein	#N/A
Sedum.T00023514.1	snap_masked-jcf7180000916572-processed-gene-0.15-mRNA-1	OL8	24613370	24613464	3e-12	---NA---	#N/A
Sedum.T00023510.1	genemark-jcf7180000916572-processed-gene-0.2-mRNA-1	OL8	24613464	24613343	1e-23	pra1 family protein 3-like	#N/A
Sedum.T00014516.2	maker-jcf7180000891265-augustus-gene-0.8-mRNA-2	OL8	24625411	24625497	2e-14	coatomer subunit zeta-1-like isoform x1	#N/A
Sedum.T00014516.1	maker-jcf7180000891265-augustus-gene-0.8-mRNA-1	OL8	24678174	24678243	7e-21	coatomer subunit zeta-1-like isoform x2	#N/A
Sedum.T00027847.1	augustus_masked-jcf7180000904810-processed-gene-0.10-mRNA-1	OL8	24825051	24824874	9e-36	zinc finger protein 583-like	#N/A
Sedum.T00027843.1	maker-jcf7180000904810-augustus-gene-0.27-mRNA-1	OL8	24840283	24840167	8e-30	rab11 family-interacting protein 4a-like	4.969
Sedum.T00021172.1	maker-jcf7180000929937-augustus-gene-0.19-mRNA-1	OL8	24871031	24870824	1e-81	ap-2 complex subunit alpha-2-like isoform x3	#N/A
Sedum.T00021171.1	genemark-jcf7180000929937-processed-gene-0.0-mRNA-1	OL8	24873417	24873458	1e-11	---NA---	#N/A
Sedum.T00038876.1	snap_masked-jcf7180000932356-processed-gene-0.8-mRNA-1	OL8	24879417	24879529	3e-25	multidrug resistance-associated protein 1-like	#N/A
Sedum.T00031739.1	maker-jcf7180000927409-augustus-gene-0.5-mRNA-1	OL8	24901009	24901259	2e-47	multidrug resistance-associated protein 1-like	#N/A
Sedum.T00031739.2	maker-jcf7180000927409-augustus-gene-0.5-mRNA-2	OL8	24901009	24901259	2e-47	multidrug resistance-associated protein 1-like	#N/A
Sedum.T00014231.1	maker-jcf7180000922536-snap-gene-0.76-mRNA-1	OL8	24930294	24930220	1e-14	---NA---	2.26
Sedum.T00011384.1	maker-jcf7180000927691-snap-gene-0.4-mRNA-1	OL8	24984018	24984128	4e-22	---NA---	#N/A
Sedum.T00020631.1	maker-jcf7180000932261-augustus-gene-0.15-mRNA-1	OL8	24984018	24984196	2e-29	mhc class i partial	#N/A
Sedum.T00006872.1	maker-jcf7180000932097-augustus-gene-0.37-mRNA-1	OL8	25017494	25018064	1e-52	splicing arginine serine-rich 19-like	#N/A
Sedum.T00006872.2	maker-jcf7180000932097-augustus-gene-0.37-mRNA-2	OL8	25017494	25018064	1e-52	splicing arginine serine-rich 19-like	#N/A
Sedum.T00006873.2	maker-jcf7180000932097-augustus-gene-0.38-mRNA-2	OL8	25028198	25028352	7e-36	u1 small nuclear ribonucleoprotein 70 kda	#N/A
Sedum.T00006873.1	maker-jcf7180000932097-augustus-gene-0.38-mRNA-1	OL8	25033666	25033761	1e-43	u1 small nuclear ribonucleoprotein 70 kda	2.585
Sedum.T00006876.1	snap_masked-jcf7180000932097-processed-gene-0.35-mRNA-1	OL8	25042481	25042342	1e-43	---NA---	#N/A
Sedum.T00006874.1	maker-jcf7180000932097-snap-gene-0.42-mRNA-1	OL8	25042682	25042839	7e-50	protein lin-7 homolog b isoform x1	#N/A
Sedum.T00006874.2	maker-jcf7180000932097-snap-gene-0.42-mRNA-2	OL8	25042682	25042839	6e-50	protein lin-7 homolog b	#N/A
Sedum.T00021170.1	genemark-jcf7180000929937-processed-gene-0.1-mRNA-1	OL8	25050123	25049970	1e-56	protein arginine n-methyltransferase 1 isoform x1	#N/A
Sedum.T00038874.1	maker-jcf7180000932356-augustus-gene-0.14-mRNA-1	OL8	25059086	25059016	1e-12	acidic repeat-containing	#N/A
Sedum.T00038877.1	snap_masked-jcf7180000932356-processed-gene-0.11-mRNA-1	OL8	25060914	25061077	6e-68	---NA---	#N/A
Sedum.T00038875.1	maker-jcf7180000932356-snap-gene-0.15-mRNA-1	OL8	25086704	25086522	7e-31	transient receptor potential cation channel subfamily m member 4-like isoform x1	2.613
Sedum.T00005675.1	maker-jcf7180000929875-snap-gene-0.30-mRNA-1	OL8	25186591	25186540	3e-12	PREDICTED: battenin [Larimichthys crocea]	#N/A
Sedum.T00020461.1	maker-jcf7180000927708-augustus-gene-0.26-mRNA-1	OL8	25209811	25209579	1e-36	trna-dihydrouridine(16 17) synthase	#N/A
Sedum.T00020460.1	maker-jcf7180000927708-snap-gene-0.28-mRNA-1	OL8	25215214	25214923	4e-72	monocarboxylate transporter 4-like	#N/A
Sedum.T00020460.2	maker-jcf7180000927708-snap-gene-0.28-mRNA-2	OL8	25215214	25214923	4e-72	monocarboxylate transporter 4-like	#N/A
Sedum.T00002649.1	maker-jcf7180000929434-augustus-gene-0.71-mRNA-1	OL8	25219181	25218996	2e-42	monocarboxylate transporter 4	#N/A
Sedum.T00015346.1	maker-jcf7180000904934-snap-gene-0.4-mRNA-1	OL8	25233421	25233201	8e-64	casein kinase i isoform delta- partial	#N/A
Sedum.T00002646.1	maker-jcf7180000929434-snap-gene-0.72-mRNA-1	OL8	25233422	25233201	7e-64	casein kinase i isoform delta-b isoform x1	#N/A
Sedum.T00002646.2	maker-jcf7180000929434-snap-gene-0.72-mRNA-2	OL8	25233422	25233201	7e-64	casein kinase i isoform delta-b isoform x2	#N/A
Sedum.T00020462.1	maker-jcf7180000927708-augustus-gene-0.27-mRNA-1	OL8	25233422	25233193	4e-71	casein kinase i isoform delta	#N/A
Sedum.T00027844.1	maker-jcf7180000904810-augustus-gene-0.29-mRNA-1	OL8	25244633	25244810	1e-32	cytosolic endo-beta-n-acetylglucosaminidase	#N/A
Sedum.T00027841.1	augustus_masked-jcf7180000904810-processed-gene-0.9-mRNA-1	OL8	25255355	25255225	2e-33	retinoid-inducible serine carboxypeptidase	-3.639
Sedum.T00027842.1	maker-jcf7180000904810-snap-gene-0.32-mRNA-1	OL8	25260493	25260669	3e-20	PREDICTED: coilin [Stegastes partitus]	-2.644
Sedum.T00007675.1	maker-jcf7180000930954-augustus-gene-0.33-mRNA-1	OL8	25272324	25272487	8e-51	probable dual specificity protein phosphatase ddb_g0281963	-2.315
Sedum.T00007680.1	snap_masked-jcf7180000930954-processed-gene-0.22-mRNA-1	OL8	25272494	25272334	1e-53	---NA---	#N/A
Sedum.T00007677.1	maker-jcf7180000930954-augustus-gene-0.32-mRNA-1	OL8	25287550	25287670	8e-47	ras-related protein	#N/A
Sedum.T00007678.1	maker-jcf7180000930954-snap-gene-0.35-mRNA-1	OL8	25322526	25323044	3e-71	uncharacterized protein loc103373617	2.971
Sedum.T00007676.1	maker-jcf7180000930954-snap-gene-0.34-mRNA-1	OL8	25330550	25330773	7e-53	proline-rich protein 12	2.561
Sedum.T00007682.1	snap_masked-jcf7180000930954-processed-gene-0.24-mRNA-1	OL8	25341045	25341144	9e-25	uncharacterized protein loc104924878	#N/A
Sedum.T00021158.1	augustus_masked-jcf7180000930005-processed-gene-0.5-mRNA-1	OL8	25360662	25360873	9e-39	Synembryn-A [Larimichthys crocea]	#N/A
Sedum.T00017426.1	maker-jcf7180000927945-snap-gene-0.11-mRNA-1	OL8	25365670	25365824	2e-47	PREDICTED: tetraspanin-4-like [Austrofundulus limnaeus]	2.069
Sedum.T00021749.1	maker-jcf7180000928786-augustus-gene-0.31-mRNA-1	OL8	25401177	25401276	3e-22	nitric oxide synthase-interacting protein	#N/A
Sedum.T00021749.2	maker-jcf7180000928786-augustus-gene-0.31-mRNA-2	OL8	25401177	25401276	3e-22	nitric oxide synthase-interacting protein	#N/A
Sedum.T00026782.1	genemark-jcf7180000892434-processed-gene-0.0-mRNA-1	OL8	25401810	25401911	4e-12	---NA---	#N/A
Sedum.T00021747.1	maker-jcf7180000928786-snap-gene-0.33-mRNA-1	OL8	25408864	25408763	5e-21	reticulocalbin-3 isoform x1	#N/A
Sedum.T00021747.2	maker-jcf7180000928786-snap-gene-0.33-mRNA-2	OL8	25408864	25408763	5e-21	reticulocalbin-3 isoform x1	#N/A
Sedum.T00016295.1	maker-jcf7180000932836-snap-gene-0.56-mRNA-1	OL8	25453631	25453515	5e-42	histone-arginine methyltransferase carm1	#N/A
Sedum.T00016300.1	snap_masked-jcf7180000932836-processed-gene-0.35-mRNA-1	OL8	25453989	25454109	9e-38	hypothetical protein Z043_116016 [Scleropages formosus]	#N/A
Sedum.T00005673.1	maker-jcf7180000929875-augustus-gene-0.26-mRNA-1	OL8	25467972	25467852	1e-20	guanine nucleotide-binding protein g g g subunit gamma-5-like	#N/A
Sedum.T00005678.1	maker-jcf7180000929875-augustus-gene-0.28-mRNA-1	OL8	25482465	25482615	6e-36	atp-dependent clp protease proteolytic mitochondrial	-2.336
Sedum.T00005674.1	maker-jcf7180000929875-augustus-gene-0.25-mRNA-1	OL8	25485808	25485660	2e-39	aldehyde dehydrogenase family 3 member b1	#N/A
Sedum.T00005674.2	maker-jcf7180000929875-augustus-gene-0.25-mRNA-2	OL8	25485808	25485660	2e-39	aldehyde dehydrogenase family 3 member b1	#N/A
Sedum.T00005676.1	maker-jcf7180000929875-augustus-gene-0.24-mRNA-1	OL8	25496625	25496434	6e-58	serine threonine-protein phosphatase 4 catalytic subunit	#N/A
Sedum.T00035570.1	maker-jcf7180000917949-augustus-gene-0.4-mRNA-1	OL8	25506139	25506368	1e-49	actin-related protein 2 3 complex subunit 1a-like	#N/A
Sedum.T00003379.1	maker-jcf7180000932239-augustus-gene-0.17-mRNA-1	OL8	25516056	25516213	5e-28	wd repeat domain phosphoinositide-interacting protein 1-like isoform x1	#N/A
Sedum.T00003380.1	maker-jcf7180000932239-augustus-gene-0.18-mRNA-1	OL8	25519176	25519286	9e-17	wd repeat domain phosphoinositide-interacting protein 1-like isoform x3	#N/A
Sedum.T00003383.1	snap_masked-jcf7180000932239-processed-gene-0.16-mRNA-1	OL8	25535918	25535739	6e-25	---NA---	#N/A
Sedum.T00004367.1	maker-jcf7180000921124-snap-gene-0.6-mRNA-1	OL8	25536603	25537045	7e-100	monocarboxylate transporter 7-like isoform x2	#N/A
Sedum.T00004368.1	genemark-jcf7180000921124-processed-gene-0.1-mRNA-1	OL8	25537045	25536603	8e-100	---NA---	3.077
Sedum.T00020187.1	maker-jcf7180000930667-augustus-gene-0.7-mRNA-1	OL8	25541870	25541495	3e-132	guanine nucleotide-binding protein subunit alpha-13	#N/A
Sedum.T00020188.1	maker-jcf7180000930667-snap-gene-0.8-mRNA-1	OL8	25545335	25545443	5e-21	---NA---	#N/A
Sedum.T00020190.1	snap_masked-jcf7180000930667-processed-gene-0.6-mRNA-1	OL8	25545557	25545332	5e-35	guanine nucleotide-binding protein subunit alpha-13	#N/A
Sedum.T00015650.1	maker-jcf7180000926481-snap-gene-0.7-mRNA-1	OL8	25573854	25574015	1e-42	regulator of g-protein signaling 9-like	-6.61
Sedum.T00027840.1	snap_masked-jcf7180000918173-processed-gene-0.3-mRNA-1	OL8	25577541	25577592	8e-11	---NA---	#N/A
Sedum.T00000029.1	maker-jcf7180000926918-snap-gene-0.10-mRNA-1	OL8	25586946	25586698	5e-66	conserved oligomeric golgi complex subunit 1	#N/A
Sedum.T00001204.1	maker-jcf7180000917803-snap-gene-0.13-mRNA-1	OL8	25600734	25600608	1e-38	protein rogdi homolog	#N/A
Sedum.T00027584.1	augustus_masked-jcf7180000930870-processed-gene-0.3-mRNA-1	OL8	25611747	25611567	2e-58	oxidoreductase glyr1 isoform x3	#N/A
Sedum.T00020851.1	maker-jcf7180000923513-augustus-gene-0.9-mRNA-1	OL8	25682379	25682246	1e-20	peptide yy-a-like	#N/A
Sedum.T00025125.1	maker-jcf7180000927785-augustus-gene-0.23-mRNA-1	OL8	25708402	25708588	3e-40	oxysterol-binding protein 7-like isoform x1	-4.74
Sedum.T00025129.1	snap_masked-jcf7180000927785-processed-gene-0.22-mRNA-1	OL8	25710659	25710547	1e-25	---NA---	#N/A
Sedum.T00001275.1	maker-jcf7180000931079-snap-gene-0.60-mRNA-1	OL8	25724744	25724869	2e-32	next to brca1 1 protein	#N/A
Sedum.T00001275.2	maker-jcf7180000931079-snap-gene-0.60-mRNA-2	OL8	25724744	25724869	2e-32	next to brca1 1 protein	#N/A
Sedum.T00001275.3	maker-jcf7180000931079-snap-gene-0.60-mRNA-3	OL8	25724744	25724869	2e-32	next to brca1 1 protein	#N/A
Sedum.T00015210.1	maker-jcf7180000932176-augustus-gene-0.22-mRNA-1	OL8	25806037	25806216	4e-46	cop9 signalosome complex subunit 1	#N/A
Sedum.T00037759.1	genemark-jcf7180000920744-processed-gene-0.0-mRNA-1	OL8	25814013	25814153	5e-30	cop9 signalosome complex subunit 1	#N/A
Sedum.T00019858.1	maker-jcf7180000930605-snap-gene-0.13-mRNA-1	OL8	25827249	25827481	3e-44	primary amine liver isozyme-like	#N/A
Sedum.T00019860.1	snap_masked-jcf7180000930605-processed-gene-0.10-mRNA-1	OL8	25827481	25827342	2e-22	p2x purinoceptor 7-like isoform x1	#N/A
Sedum.T00028317.1	maker-jcf7180000927480-augustus-gene-1.57-mRNA-1	OL8	25847026	25846924	1e-28	actin-related protein 10	#N/A

## Sheet: SD12-STXI and STV
QuerID	QuerID-assembly	Stickleback Chr.	Stickleback start	Stickleback end	e-value	Transcript	Expression (negative values means lower expression in males)
Sedum.T00002887.1	genemark-jcf7180000928860-processed-gene-0.5-mRNA-1	chrXI	6494	6765	3e-96	fructose-bisphosphate aldolase a-like	#N/A
Sedum.T00037759.1	genemark-jcf7180000920744-processed-gene-0.0-mRNA-1	chrXI	12700	12564	9e-52	cop9 signalosome complex subunit 1	#N/A
Sedum.T00015210.1	maker-jcf7180000932176-augustus-gene-0.22-mRNA-1	chrXI	19696	19513	2e-77	cop9 signalosome complex subunit 1	#N/A
Sedum.T00027584.1	augustus_masked-jcf7180000930870-processed-gene-0.3-mRNA-1	chrXI	193808	193983	7e-75	oxidoreductase glyr1 isoform x3	#N/A
Sedum.T00001204.1	maker-jcf7180000917803-snap-gene-0.13-mRNA-1	chrXI	202473	202594	4e-43	protein rogdi homolog	#N/A
Sedum.T00000029.1	maker-jcf7180000926918-snap-gene-0.10-mRNA-1	chrXI	209892	210166	1e-86	conserved oligomeric golgi complex subunit 1	#N/A
Sedum.T00015650.1	maker-jcf7180000926481-snap-gene-0.7-mRNA-1	chrXI	225614	225454	1e-37	regulator of g-protein signaling 9-like	-6.61
Sedum.T00020190.1	snap_masked-jcf7180000930667-processed-gene-0.6-mRNA-1	chrXI	246756	246987	8e-54	guanine nucleotide-binding protein subunit alpha-13	#N/A
Sedum.T00020188.1	maker-jcf7180000930667-snap-gene-0.8-mRNA-1	chrXI	246984	246880	5e-26	---NA---	0
Sedum.T00020187.1	maker-jcf7180000930667-augustus-gene-0.7-mRNA-1	chrXI	249804	250179	9e-159	guanine nucleotide-binding protein subunit alpha-13	#N/A
Sedum.T00004368.1	genemark-jcf7180000921124-processed-gene-0.1-mRNA-1	chrXI	256007	256481	4e-134	---NA---	#N/A
Sedum.T00004367.1	maker-jcf7180000921124-snap-gene-0.6-mRNA-1	chrXI	256481	256008	1e-133	monocarboxylate transporter 7-like isoform x2	#N/A
Sedum.T00003383.1	snap_masked-jcf7180000932239-processed-gene-0.16-mRNA-1	chrXI	260421	260602	3e-62	---NA---	#N/A
Sedum.T00003380.1	maker-jcf7180000932239-augustus-gene-0.18-mRNA-1	chrXI	270051	269891	2e-44	wd repeat domain phosphoinositide-interacting protein 1-like isoform x3	0
Sedum.T00003379.1	maker-jcf7180000932239-augustus-gene-0.17-mRNA-1	chrXI	279161	278958	1e-55	wd repeat domain phosphoinositide-interacting protein 1-like isoform x1	#N/A
Sedum.T00035570.1	maker-jcf7180000917949-augustus-gene-0.4-mRNA-1	chrXI	283419	283233	1e-69	actin-related protein 2 3 complex subunit 1a-like	#N/A
Sedum.T00040527.1	genemark-jcf7180000933021-processed-gene-0.12-mRNA-1	chrXI	291371	291510	9e-49	camp-dependent protein kinase type i-alpha regulatory subunit	#N/A
Sedum.T00040528.1	snap_masked-jcf7180000933021-processed-gene-0.20-mRNA-1	chrXI	291512	291381	1e-46	---NA---	#N/A
Sedum.T00021749.1	maker-jcf7180000928786-augustus-gene-0.31-mRNA-1	chrXI	374931	374828	8e-37	nitric oxide synthase-interacting protein	#N/A
Sedum.T00021749.2	maker-jcf7180000928786-augustus-gene-0.31-mRNA-2	chrXI	374931	374828	7e-37	nitric oxide synthase-interacting protein	0
Sedum.T00007682.1	snap_masked-jcf7180000930954-processed-gene-0.24-mRNA-1	chrXI	407555	407423	8e-33	uncharacterized protein loc104924878	#N/A
Sedum.T00007676.1	maker-jcf7180000930954-snap-gene-0.34-mRNA-1	chrXI	412774	412324	1e-90	proline-rich protein 12	2.561
Sedum.T00007678.1	maker-jcf7180000930954-snap-gene-0.35-mRNA-1	chrXI	417591	416769	0	uncharacterized protein loc103373617	0
Sedum.T00007677.1	maker-jcf7180000930954-augustus-gene-0.32-mRNA-1	chrXI	447866	447763	4e-32	ras-related protein	#N/A
Sedum.T00007680.1	snap_masked-jcf7180000930954-processed-gene-0.22-mRNA-1	chrXI	453254	453418	4e-61	---NA---	#N/A
Sedum.T00007675.1	maker-jcf7180000930954-augustus-gene-0.33-mRNA-1	chrXI	453423	453262	2e-59	probable dual specificity protein phosphatase ddb_g0281963	-2.315
Sedum.T00021172.1	maker-jcf7180000929937-augustus-gene-0.19-mRNA-1	chrXI	464093	463855	2e-88	ap-2 complex subunit alpha-2-like isoform x3	0
Sedum.T00021171.1	genemark-jcf7180000929937-processed-gene-0.0-mRNA-1	chrXI	482605	482657	2e-11	---NA---	#N/A
Sedum.T00021170.1	genemark-jcf7180000929937-processed-gene-0.1-mRNA-1	chrXI	485468	485621	3e-59	protein arginine n-methyltransferase 1 isoform x1	#N/A
Sedum.T00038875.1	maker-jcf7180000932356-snap-gene-0.15-mRNA-1	chrXI	518304	518503	6e-39	transient receptor potential cation channel subfamily m member 4-like isoform x1	2.613
Sedum.T00010588.1	maker-jcf7180000928861-augustus-gene-0.30-mRNA-1	chrXI	676880	677010	1e-31	growth arrest and dna damage-inducible proteins-interacting protein 1	#N/A
Sedum.T00010588.2	maker-jcf7180000928861-augustus-gene-0.30-mRNA-2	chrXI	676880	677010	2e-31	growth arrest and dna damage-inducible proteins-interacting protein 1-like	0
Sedum.T00010585.1	maker-jcf7180000928861-augustus-gene-0.28-mRNA-1	chrXI	680354	680213	2e-47	tetratricopeptide repeat protein 39a-like isoform x1	-4.933
Sedum.T00023155.1	augustus_masked-jcf7180000931794-processed-gene-0.9-mRNA-1	chrXI	719578	719381	1e-76	homeobox protein dlx4a-like	#N/A
Sedum.T00036516.4	maker-jcf7180000918378-augustus-gene-0.29-mRNA-4	chrXI	908696	908775	9e-15	monocarboxylate transporter 12-b-like	0
Sedum.T00036516.5	maker-jcf7180000918378-augustus-gene-0.29-mRNA-5	chrXI	908696	908775	1e-14	monocarboxylate transporter 12-b-like	0
Sedum.T00007075.1	maker-jcf7180000916414-snap-gene-0.13-mRNA-1	chrXI	927286	927568	1e-102	unnamed protein product [Oncorhynchus mykiss]	#N/A
Sedum.T00006783.1	maker-jcf7180000924949-augustus-gene-0.12-mRNA-1	chrXI	949494	949223	6e-63	insulin-like growth factor-binding protein complex acid labile subunit isoform x2	2.245
Sedum.T00006784.1	maker-jcf7180000924949-augustus-gene-0.13-mRNA-1	chrXI	962894	963206	9e-47	peroxisome assembly protein 12	#N/A
Sedum.T00027942.1	maker-jcf7180000920725-augustus-gene-0.7-mRNA-1	chrXI	969521	969340	4e-26	histone deacetylase 5	#N/A
Sedum.T00039882.1	maker-jcf7180000930356-augustus-gene-0.27-mRNA-1	chrXI	986829	986678	5e-58	histone deacetylase 5	0
Sedum.T00039880.1	genemark-jcf7180000930356-processed-gene-0.4-mRNA-1	chrXI	1007882	1008044	3e-38	cytochrome b561	#N/A
Sedum.T00039881.1	genemark-jcf7180000930356-processed-gene-0.8-mRNA-1	chrXI	1022941	1022807	1e-42	protein tanc2	#N/A
Sedum.T00045377.1	augustus_masked-jcf7180000927927-processed-gene-0.13-mRNA-1	chrXI	1028730	1028508	2e-69	protein tanc2 isoform x2	#N/A
Sedum.T00020462.1	maker-jcf7180000927708-augustus-gene-0.27-mRNA-1	chrXI	1310283	1310512	4e-76	casein kinase i isoform delta	#N/A
Sedum.T00020460.1	maker-jcf7180000927708-snap-gene-0.28-mRNA-1	chrXI	1321409	1321728	9e-87	monocarboxylate transporter 4-like	#N/A
Sedum.T00020460.2	maker-jcf7180000927708-snap-gene-0.28-mRNA-2	chrXI	1321409	1321728	9e-87	monocarboxylate transporter 4-like	0
Sedum.T00020461.1	maker-jcf7180000927708-augustus-gene-0.26-mRNA-1	chrXI	1327001	1327239	2e-52	trna-dihydrouridine(16 17) synthase	#N/A
Sedum.T00005675.1	maker-jcf7180000929875-snap-gene-0.30-mRNA-1	chrXI	1343652	1343795	8e-27	PREDICTED: battenin [Larimichthys crocea]	#N/A
Sedum.T00005676.1	maker-jcf7180000929875-augustus-gene-0.24-mRNA-1	chrXI	1347147	1347292	9e-62	serine threonine-protein phosphatase 4 catalytic subunit	#N/A
Sedum.T00005674.1	maker-jcf7180000929875-augustus-gene-0.25-mRNA-1	chrXI	1358339	1358731	5e-73	aldehyde dehydrogenase family 3 member b1	#N/A
Sedum.T00005674.2	maker-jcf7180000929875-augustus-gene-0.25-mRNA-2	chrXI	1358339	1358731	5e-73	aldehyde dehydrogenase family 3 member b1	0
Sedum.T00005678.1	maker-jcf7180000929875-augustus-gene-0.28-mRNA-1	chrXI	1363453	1363284	7e-62	atp-dependent clp protease proteolytic mitochondrial	-2.336
Sedum.T00005673.1	maker-jcf7180000929875-augustus-gene-0.26-mRNA-1	chrXI	1368805	1368925	1e-37	guanine nucleotide-binding protein g g g subunit gamma-5-like	#N/A
Sedum.T00016300.1	snap_masked-jcf7180000932836-processed-gene-0.35-mRNA-1	chrXI	1385723	1385604	3e-42	hypothetical protein Z043_116016 [Scleropages formosus]	#N/A
Sedum.T00016295.1	maker-jcf7180000932836-snap-gene-0.56-mRNA-1	chrXI	1389875	1390012	4e-50	histone-arginine methyltransferase carm1	#N/A
Sedum.T00035970.1	augustus_masked-jcf7180000933148-processed-gene-0.1-mRNA-1	chrXI	1408703	1408804	1e-33	tank-binding kinase 1-binding protein 1-like	#N/A
Sedum.T00007318.1	maker-jcf7180000928619-snap-gene-0.14-mRNA-1	chrXI	1442076	1441886	1e-44	ubiquitin-conjugating enzyme e2 z	#N/A
Sedum.T00007318.2	maker-jcf7180000928619-snap-gene-0.14-mRNA-2	chrXI	1442076	1441886	1e-44	ubiquitin-conjugating enzyme e2 z	0
Sedum.T00007320.1	snap_masked-jcf7180000928619-processed-gene-0.7-mRNA-1	chrXI	1443184	1443286	9e-32	---NA---	#N/A
Sedum.T00007319.2	maker-jcf7180000928619-augustus-gene-0.13-mRNA-2	chrXI	1446896	1446715	9e-55	atp synthase lipid-binding mitochondrial	0
Sedum.T00007319.1	maker-jcf7180000928619-augustus-gene-0.13-mRNA-1	chrXI	1446898	1446715	6e-56	atp synthase lipid-binding mitochondrial	#N/A
Sedum.T00035307.1	augustus_masked-jcf7180000918510-processed-gene-0.4-mRNA-1	chrXI	1484232	1484084	3e-35	homeobox even-skipped homolog protein 1-like	#N/A
Sedum.T00025080.1	genemark-jcf7180000894943-processed-gene-0.0-mRNA-1	chrXI	1617567	1618176	3e-130	homeobox protein hox-b9	#N/A
Sedum.T00025081.1	genemark-jcf7180000894943-processed-gene-0.2-mRNA-1	chrXI	1626212	1626441	1e-76	hxb9a_takru ame: full=homeobox protein hox-b9a	#N/A
Sedum.T00005212.1	genemark-jcf7180000926307-processed-gene-0.0-mRNA-1	chrXI	1655553	1655758	9e-79	homeobox protein hox-b6a	#N/A
Sedum.T00038445.1	genemark-jcf7180000926981-processed-gene-0.3-mRNA-1	chrXI	1655569	1655748	1e-63	homeobox protein hox-b7a- partial	#N/A
Sedum.T00000371.1	snap_masked-jcf7180000917647-processed-gene-0.4-mRNA-1	chrXI	1655749	1655597	3e-16	---NA---	#N/A
Sedum.T00005211.1	maker-jcf7180000926307-snap-gene-0.56-mRNA-1	chrXI	1659578	1660030	3e-131	homeobox protein hox-b5a-like	#N/A
Sedum.T00005214.1	augustus_masked-jcf7180000926307-processed-gene-0.24-mRNA-1	chrXI	1663313	1663401	3e-28	---NA---	#N/A
Sedum.T00005210.1	genemark-jcf7180000926307-processed-gene-0.8-mRNA-1	chrXI	1679332	1679598	3e-103	hoxb-4 homeodomain protein	#N/A
Sedum.T00018285.1	augustus_masked-jcf7180000889174-processed-gene-0.5-mRNA-1	chrXI	1713117	1713577	3e-147	homeobox protein hox-b3	#N/A
Sedum.T00004501.1	maker-jcf7180000920772-augustus-gene-0.5-mRNA-1	chrXI	1720324	1720807	1e-143	homeobox protein hox-b2a isoform x2	#N/A
Sedum.T00023537.1	snap_masked-jcf7180000904892-processed-gene-0.2-mRNA-1	chrXI	1722087	1722307	1e-68	homeobox protein hox-b2a	#N/A
Sedum.T00012783.1	maker-jcf7180000889552-augustus-gene-0.14-mRNA-1	chrXI	1740299	1740493	3e-79	homeobox protein hox-b1a-like	#N/A
Sedum.T00023513.1	maker-jcf7180000916572-augustus-gene-0.22-mRNA-1	chrXI	1916873	1916967	3e-29	chromobox protein	#N/A
Sedum.T00023514.1	snap_masked-jcf7180000916572-processed-gene-0.15-mRNA-1	chrXI	1936176	1936345	2e-45	---NA---	#N/A
Sedum.T00023510.1	genemark-jcf7180000916572-processed-gene-0.2-mRNA-1	chrXI	1945804	1945677	2e-39	pra1 family protein 3-like	#N/A
Sedum.T00014516.1	maker-jcf7180000891265-augustus-gene-0.8-mRNA-1	chrXI	1954832	1954910	2e-26	coatomer subunit zeta-1-like isoform x2	#N/A
Sedum.T00014516.2	maker-jcf7180000891265-augustus-gene-0.8-mRNA-2	chrXI	1954832	1954910	1e-26	coatomer subunit zeta-1-like isoform x1	0
Sedum.T00040850.1	maker-jcf7180000916483-augustus-gene-0.6-mRNA-1	chrXI	2096288	2095425	0	potassium voltage-gated channel subfamily c member 1-like	#N/A
Sedum.T00019860.1	snap_masked-jcf7180000930605-processed-gene-0.10-mRNA-1	chrXI	2186141	2186299	1e-43	p2x purinoceptor 7-like isoform x1	#N/A
Sedum.T00019858.1	maker-jcf7180000930605-snap-gene-0.13-mRNA-1	chrXI	2192989	2192352	2e-121	primary amine liver isozyme-like	#N/A
Sedum.T00015170.1	genemark-jcf7180000906296-processed-gene-0.6-mRNA-1	chrXI	2223660	2223849	3e-78	nuclear factor 1 x-type isoform x7	#N/A
Sedum.T00000428.1	genemark-jcf7180000920859-processed-gene-0.2-mRNA-1	chrXI	2241491	2241328	1e-48	uv excision repair protein rad23 homolog a	#N/A
Sedum.T00035499.1	genemark-jcf7180000917263-processed-gene-0.1-mRNA-1	chrXI	2259351	2259248	9e-32	guanine nucleotide-binding protein g g g subunit gamma-13-like	#N/A
Sedum.T00035498.1	genemark-jcf7180000917263-processed-gene-0.0-mRNA-1	chrXI	2280727	2280845	5e-50	low quality protein: e3 ubiquitin-protein ligase traf7	#N/A
Sedum.T00024573.1	maker-jcf7180000928007-augustus-gene-0.9-mRNA-1	chrXI	2293058	2292803	3e-69	PREDICTED: caskin-1-like [Larimichthys crocea]	0
Sedum.T00024574.1	maker-jcf7180000928007-augustus-gene-0.10-mRNA-1	chrXI	2298510	2298655	7e-34	---NA---	0
Sedum.T00024575.1	augustus_masked-jcf7180000928007-processed-gene-0.2-mRNA-1	chrXI	2304017	2303768	4e-119	caskin-1 isoform x3	#N/A
Sedum.T00000401.1	maker-jcf7180000919975-augustus-gene-0.8-mRNA-1	chrXI	2360650	2360810	3e-61	phosphoribosyl pyrophosphate synthase-associated protein 2	#N/A
Sedum.T00000401.2	maker-jcf7180000919975-augustus-gene-0.8-mRNA-2	chrXI	2360650	2360810	3e-61	phosphoribosyl pyrophosphate synthase-associated protein 2	0
Sedum.T00000402.1	snap_masked-jcf7180000919975-processed-gene-0.4-mRNA-1	chrXI	2360797	2360667	8e-51	---NA---	#N/A
Sedum.T00032892.1	snap_masked-jcf7180000919225-processed-gene-0.12-mRNA-1	chrXI	2371549	2371415	8e-50	neurabin-2-like isoform x2	#N/A
Sedum.T00032894.1	snap_masked-jcf7180000919225-processed-gene-0.13-mRNA-1	chrXI	2383540	2383284	2e-75	Neurabin-2 [Larimichthys crocea]	#N/A
Sedum.T00032893.1	maker-jcf7180000919225-augustus-gene-0.16-mRNA-1	chrXI	2392530	2392378	1e-20	calcium-regulated heat stable protein 1	-2.365
Sedum.T00003852.1	maker-jcf7180000920532-augustus-gene-0.18-mRNA-1	chrXI	2408194	2407948	7e-86	n-alpha-acetyltransferase 60	2.232
Sedum.T00003850.1	maker-jcf7180000920532-augustus-gene-0.16-mRNA-1	chrXI	2449760	2449915	7e-37	deoxyribonuclease-1-like 2	#N/A
Sedum.T00003853.1	maker-jcf7180000920532-augustus-gene-0.19-mRNA-1	chrXI	2452366	2452187	8e-44	enoyl- delta isomerase mitochondrial	#N/A
Sedum.T00003851.1	maker-jcf7180000920532-augustus-gene-0.17-mRNA-1	chrXI	2458138	2458438	1e-82	growth hormone secretagogue receptor type 1-like	#N/A
Sedum.T00021832.1	maker-jcf7180000922733-snap-gene-0.17-mRNA-1	chrXI	2495800	2495523	3e-90	histone acetyltransferase kat7-like isoform x2	#N/A
Sedum.T00036361.1	maker-jcf7180000926716-snap-gene-0.5-mRNA-1	chrXI	2507494	2507682	2e-39	aldehyde dehydrogenase family 16 member a1	#N/A
Sedum.T00000712.1	snap_masked-jcf7180000932999-processed-gene-0.4-mRNA-1	chrXI	2515602	2515454	4e-40	---NA---	#N/A
Sedum.T00000711.1	maker-jcf7180000932999-augustus-gene-0.5-mRNA-1	chrXI	2515951	2516091	2e-49	middle subunit	-2.402
Sedum.T00041379.1	maker-jcf7180000921106-augustus-gene-0.6-mRNA-1	chrXI	2533008	2533110	5e-29	uncharacterized protein c19orf43 homolog	0
Sedum.T00007374.1	snap_masked-jcf7180000895564-processed-gene-0.2-mRNA-1	chrXI	2535084	2534919	4e-41	PREDICTED: ubinuclein-2-like [Austrofundulus limnaeus]	#N/A
Sedum.T00041380.1	augustus_masked-jcf7180000921106-processed-gene-0.2-mRNA-1	chrXI	2535084	2534919	6e-41	PREDICTED: ubinuclein-2-like [Austrofundulus limnaeus]	#N/A
Sedum.T00005486.1	maker-jcf7180000928404-snap-gene-0.71-mRNA-1	chrXI	2535827	2535341	2e-70	ubinuclein-2-like isoform x1	#N/A
Sedum.T00005486.2	maker-jcf7180000928404-snap-gene-0.71-mRNA-2	chrXI	2535827	2535341	2e-70	ubinuclein-2-like isoform x1	0
Sedum.T00043377.1	augustus_masked-jcf7180000894733-processed-gene-0.1-mRNA-1	chrXI	2546615	2546368	6e-97	40s ribosomal protein sa isoform x1	#N/A
Sedum.T00040857.1	augustus_masked-jcf7180000921795-processed-gene-0.11-mRNA-1	chrXI	2546615	2546367	5e-97	rssa_spaau ame: full=40s ribosomal protein sa ame: full=37 kda laminin receptor precursor short=37lrp ame: full=37 67 kda laminin receptor short=lrp lr ame: full=67 kda laminin receptor short=67lr ame: full=laminin receptor 1 short= ame: full=laminin-binding protein precursor p40 short=lbp p40	#N/A
Sedum.T00016177.1	maker-jcf7180000926416-snap-gene-0.58-mRNA-1	chrXI	2546615	2546368	6e-97	40s ribosomal protein sa isoform x1	#N/A
Sedum.T00016175.1	maker-jcf7180000926416-augustus-gene-0.49-mRNA-1	chrXI	2550722	2550561	4e-52	solute carrier family 25 member 38-a-like	#N/A
Sedum.T00016178.1	maker-jcf7180000926416-snap-gene-0.56-mRNA-1	chrXI	2573422	2573108	1e-128	myosin-9-like isoform x1	#N/A
Sedum.T00016178.2	maker-jcf7180000926416-snap-gene-0.56-mRNA-2	chrXI	2573422	2573108	1e-128	myosin-9-like isoform x2	0
Sedum.T00016174.1	maker-jcf7180000926416-augustus-gene-0.47-mRNA-1	chrXI	2588582	2588472	1e-33	PREDICTED: thioredoxin, mitochondrial-like [Neolamprologus brichardi]	-2.482
Sedum.T00016180.1	maker-jcf7180000926416-snap-gene-0.60-mRNA-1	chrXI	2600023	2600461	7e-108	protein cyr61-like	#N/A
Sedum.T00016176.1	augustus_masked-jcf7180000926416-processed-gene-0.14-mRNA-1	chrXI	2610960	2609842	0	leucine-rich repeat-containing protein 8d-like	#N/A
Sedum.T00016181.1	snap_masked-jcf7180000926416-processed-gene-0.36-mRNA-1	chrXI	2618702	2618865	5e-37	zinc finger protein gfi-1	#N/A
Sedum.T00005340.1	maker-jcf7180000926734-snap-gene-0.35-mRNA-1	chrXI	2622704	2622884	7e-52	zinc finger protein gfi-1	#N/A
Sedum.T00005338.1	maker-jcf7180000926734-snap-gene-0.34-mRNA-1	chrXI	2624262	2624224	5e-12	transforming growth factor beta receptor type 3-like	#N/A
Sedum.T00005343.1	snap_masked-jcf7180000926734-processed-gene-0.25-mRNA-1	chrXI	2634634	2634807	1e-52	---NA---	#N/A
Sedum.T00005339.1	maker-jcf7180000926734-augustus-gene-0.30-mRNA-1	chrXI	2637674	2637399	1e-105	serine threonine-protein kinase n1-like	#N/A
Sedum.T00005341.1	augustus_masked-jcf7180000926734-processed-gene-0.7-mRNA-1	chrXI	2660486	2660175	6e-63	microtubule-associated protein futsch-like	#N/A
Sedum.T00036789.1	augustus_masked-jcf7180000916615-processed-gene-0.14-mRNA-1	chrXI	2684447	2684519	4e-26	---NA---	#N/A
Sedum.T00036787.1	maker-jcf7180000916615-snap-gene-0.36-mRNA-1	chrXI	2688103	2688328	3e-88	---NA---	0
Sedum.T00036783.1	snap_masked-jcf7180000916615-processed-gene-0.18-mRNA-1	chrXI	2688315	2688111	3e-80	PREDICTED: mucolipin-1-like [Larimichthys crocea]	#N/A
Sedum.T00027916.1	snap_masked-jcf7180000888246-processed-gene-0.23-mRNA-1	chrXI	2694947	2695059	2e-28	---NA---	#N/A
Sedum.T00027909.1	genemark-jcf7180000888246-processed-gene-0.0-mRNA-1	chrXI	2695167	2694890	1e-49	trafficking protein particle complex subunit 5-like	#N/A
Sedum.T00035513.1	maker-jcf7180000908924-augustus-gene-0.3-mRNA-1	chrXI	2695535	2695267	6e-81	trafficking protein particle complex subunit 5-like	#N/A
Sedum.T00036781.1	maker-jcf7180000916615-augustus-gene-0.25-mRNA-1	chrXI	2695540	2695267	1e-85	trafficking protein particle complex subunit 5-like	0
Sedum.T00036786.1	maker-jcf7180000916615-augustus-gene-0.29-mRNA-1	chrXI	2699033	2699330	1e-56	peptidoglycan recognition protein l1	#N/A
Sedum.T00036785.1	maker-jcf7180000916615-augustus-gene-0.28-mRNA-1	chrXI	2706977	2707244	3e-86	protein wiz-like	0
Sedum.T00036784.1	maker-jcf7180000916615-augustus-gene-0.27-mRNA-1	chrXI	2715336	2715425	3e-33	protein wiz-like isoform x3	#N/A
Sedum.T00021819.1	maker-jcf7180000931747-augustus-gene-0.39-mRNA-1	chrXI	2743457	2743939	3e-98	prostaglandin f2-alpha receptor	#N/A
Sedum.T00021815.1	maker-jcf7180000931747-augustus-gene-0.40-mRNA-1	chrXI	2752154	2752441	8e-120	interleukin enhancer-binding factor 3 isoform x1	#N/A
Sedum.T00021815.4	maker-jcf7180000931747-augustus-gene-0.40-mRNA-4	chrXI	2752154	2752441	4e-120	interleukin enhancer-binding factor 3 isoform x2	0
Sedum.T00021815.2	maker-jcf7180000931747-augustus-gene-0.40-mRNA-2	chrXI	2752218	2752441	7e-101	interleukin enhancer-binding factor 3 isoform x1	0
Sedum.T00021815.3	maker-jcf7180000931747-augustus-gene-0.40-mRNA-3	chrXI	2752218	2752441	7e-101	interleukin enhancer-binding factor 3 isoform x1	0
Sedum.T00021817.1	maker-jcf7180000931747-augustus-gene-0.41-mRNA-1	chrXI	2765479	2765651	1e-58	phenylalanine--trna ligase alpha subunit	#N/A
Sedum.T00021820.1	maker-jcf7180000931747-augustus-gene-0.44-mRNA-1	chrXI	2768677	2768554	7e-19	hypothetical protein EH28_05589 [Larimichthys crocea]	6.584
Sedum.T00021821.1	maker-jcf7180000931747-augustus-gene-0.45-mRNA-1	chrXI	2772524	2772366	2e-57	glutaryl- mitochondrial-like isoform x1	3.245
Sedum.T00021823.1	snap_masked-jcf7180000931747-processed-gene-0.34-mRNA-1	chrXI	2785537	2785464	6e-27	---NA---	#N/A
Sedum.T00021818.1	maker-jcf7180000931747-snap-gene-0.49-mRNA-1	chrXI	2788813	2789052	1e-74	choline transporter-like protein 2 isoform x3	#N/A
Sedum.T00021816.1	maker-jcf7180000931747-snap-gene-0.50-mRNA-1	chrXI	2802093	2802294	1e-49	ral guanine nucleotide dissociation stimulator-like 1	-2.128
Sedum.T00036704.1	augustus_masked-jcf7180000931923-processed-gene-0.11-mRNA-1	chrXI	2834375	2833739	2e-136	uncharacterized protein loc100707529	#N/A
Sedum.T00036703.1	augustus_masked-jcf7180000931923-processed-gene-0.10-mRNA-1	chrXI	2843253	2843155	2e-24	nuclear factor interleukin-3-regulated	#N/A
Sedum.T00036702.1	genemark-jcf7180000931923-processed-gene-0.0-mRNA-1	chrXI	2857647	2857567	3e-09	uncharacterized protein loc102211224 isoform x1	#N/A
Sedum.T00037306.1	snap_masked-jcf7180000927722-processed-gene-0.33-mRNA-1	chrXI	2860456	2860335	2e-35	uncharacterized protein loc100707003 isoform x1	#N/A
Sedum.T00037298.2	maker-jcf7180000927722-augustus-gene-0.41-mRNA-2	chrXI	2924053	2924256	5e-99	lipid phosphate phosphatase-related protein type 5 isoform x3	0
Sedum.T00037298.1	maker-jcf7180000927722-augustus-gene-0.41-mRNA-1	chrXI	2924054	2924256	2e-98	lipid phosphate phosphatase-related protein type 5 isoform x3	#N/A
Sedum.T00007455.1	maker-jcf7180000926365-augustus-gene-0.18-mRNA-1	chrXI	2968878	2969068	8e-41	transmembrane protein 56-b-like	2.851
Sedum.T00021813.1	maker-jcf7180000918864-augustus-gene-0.17-mRNA-1	chrXI	2984886	2985068	5e-65	PREDICTED: calponin-1 [Stegastes partitus]	#N/A
Sedum.T00021810.1	maker-jcf7180000918864-augustus-gene-0.15-mRNA-1	chrXI	2988276	2988148	1e-29	transcription elongation factor 1 homolog	#N/A
Sedum.T00044757.1	maker-jcf7180000927349-augustus-gene-0.7-mRNA-1	chrXI	2995950	2996187	5e-98	ras-related protein rab-3d-like isoform x1	0
Sedum.T00032188.1	maker-jcf7180000929441-snap-gene-0.15-mRNA-1	chrXI	2996139	2996004	5e-49	---NA---	0
Sedum.T00044758.1	snap_masked-jcf7180000927349-processed-gene-0.6-mRNA-1	chrXI	2996193	2995956	6e-98	---NA---	#N/A
Sedum.T00010584.1	genemark-jcf7180000928861-processed-gene-0.1-mRNA-1	chrXI	3012926	3013105	7e-58	zinc finger protein 653	#N/A
Sedum.T00010586.1	maker-jcf7180000928861-augustus-gene-0.27-mRNA-1	chrXI	3017797	3018012	8e-25	PREDICTED: tetraspanin-16 [Stegastes partitus]	#N/A
Sedum.T00013463.1	snap_masked-jcf7180000930766-processed-gene-0.36-mRNA-1	chrXI	3096275	3096103	7e-43	---NA---	#N/A
Sedum.T00013462.1	snap_masked-jcf7180000930766-processed-gene-0.38-mRNA-1	chrXI	3103880	3103769	3e-44	---NA---	#N/A
Sedum.T00013455.1	maker-jcf7180000930766-snap-gene-0.55-mRNA-1	chrXI	3109438	3109680	1e-100	thyroid hormone receptor alpha isoform x1	#N/A
Sedum.T00013460.1	snap_masked-jcf7180000930766-processed-gene-0.28-mRNA-1	chrXI	3121974	3122191	2e-57	---NA---	#N/A
Sedum.T00013457.1	snap_masked-jcf7180000930766-processed-gene-0.41-mRNA-1	chrXI	3122189	3121953	2e-63	dual specificity protein phosphatase 3-like	#N/A
Sedum.T00013459.1	maker-jcf7180000930766-snap-gene-0.61-mRNA-1	chrXI	3127328	3127180	1e-25	PREDICTED: prolactin-like [Stegastes partitus]	#N/A
Sedum.T00013453.1	maker-jcf7180000930766-snap-gene-0.56-mRNA-1	chrXI	3152744	3152880	1e-60	serine threonine-protein kinase brsk1-like isoform x2	#N/A
Sedum.T00013453.2	maker-jcf7180000930766-snap-gene-0.56-mRNA-2	chrXI	3152744	3152880	1e-60	serine threonine-protein kinase brsk1-like isoform x2	0
Sedum.T00013464.1	snap_masked-jcf7180000930766-processed-gene-0.47-mRNA-1	chrXI	3163084	3162945	4e-44	---NA---	#N/A
Sedum.T00013454.1	maker-jcf7180000930766-augustus-gene-0.51-mRNA-1	chrXI	3178624	3178781	7e-50	carnitine o-palmitoyltransferase liver isoform-like	0
Sedum.T00044427.1	snap_masked-jcf7180000918590-processed-gene-0.4-mRNA-1	chrXI	3192530	3192463	7e-21	---NA---	#N/A
Sedum.T00044426.1	maker-jcf7180000918590-augustus-gene-0.6-mRNA-1	chrXI	3192674	3192833	3e-41	low quality protein: carnitine o-palmitoyltransferase liver isoform-like	#N/A
Sedum.T00044426.2	maker-jcf7180000918590-augustus-gene-0.6-mRNA-2	chrXI	3192674	3192833	5e-41	low quality protein: carnitine o-palmitoyltransferase liver isoform-like	0
Sedum.T00028814.1	maker-jcf7180000922806-snap-gene-0.12-mRNA-1	chrXI	3231173	3231353	3e-30	pih1 domain-containing protein 1	#N/A
Sedum.T00008103.1	maker-jcf7180000914544-snap-gene-0.11-mRNA-1	chrXI	3246962	3247071	2e-33	troponin slow skeletal muscle-like isoform x3	#N/A
Sedum.T00008102.1	maker-jcf7180000914544-augustus-gene-0.8-mRNA-1	chrXI	3252701	3252499	9e-70	PREDICTED: synaptotagmin-2-like [Stegastes partitus]	#N/A
Sedum.T00008104.1	snap_masked-jcf7180000914544-processed-gene-0.5-mRNA-1	chrXI	3254952	3255014	1e-10	---NA---	#N/A
Sedum.T00035752.1	genemark-jcf7180000920922-processed-gene-0.7-mRNA-1	chrXI	3269994	3269778	3e-68	protein hook homolog 2-like isoform x2	#N/A
Sedum.T00035751.2	maker-jcf7180000920922-snap-gene-0.42-mRNA-2	chrXI	3309566	3310473	0	transcription factor jun-b-like	#N/A
Sedum.T00035755.1	snap_masked-jcf7180000920922-processed-gene-0.30-mRNA-1	chrXI	3316943	3317287	1e-80	---NA---	#N/A
Sedum.T00014225.1	maker-jcf7180000922536-snap-gene-0.68-mRNA-1	chrXI	3358205	3358437	1e-79	microtubule-associated serine threonine-protein kinase 1-like	0
Sedum.T00014226.1	maker-jcf7180000922536-augustus-gene-0.60-mRNA-1	chrXI	3366522	3366642	7e-28	cysteine protease atg4d-like	#N/A
Sedum.T00014223.1	maker-jcf7180000922536-augustus-gene-0.61-mRNA-1	chrXI	3380389	3380659	1e-97	transcription activator brg1 isoform x1	#N/A
Sedum.T00014223.2	maker-jcf7180000922536-augustus-gene-0.61-mRNA-2	chrXI	3380389	3380659	1e-97	transcription activator brg1 isoform x1	0
Sedum.T00014223.3	maker-jcf7180000922536-augustus-gene-0.61-mRNA-3	chrXI	3380389	3380659	1e-97	transcription activator brg1 isoform x1	0
Sedum.T00014231.1	maker-jcf7180000922536-snap-gene-0.76-mRNA-1	chrXI	3393406	3393033	2e-83	---NA---	0
Sedum.T00014232.1	augustus_masked-jcf7180000922536-processed-gene-0.32-mRNA-1	chrXI	3415362	3414163	0	sphingosine 1-phosphate receptor 1-like	#N/A
Sedum.T00035031.1	augustus_masked-jcf7180000931607-processed-gene-0.54-mRNA-1	chrXI	3444192	3444945	0	forkhead box protein d2-like	#N/A
Sedum.T00035022.1	maker-jcf7180000931607-snap-gene-0.120-mRNA-1	chrXI	3466575	3466167	4e-61	gtpase imap family member 7-like	0
Sedum.T00035025.1	maker-jcf7180000931607-augustus-gene-0.108-mRNA-1	chrXI	3473104	3472548	9e-140	hmg domain-containing protein 4 isoform x1	0
Sedum.T00035025.2	maker-jcf7180000931607-augustus-gene-0.108-mRNA-2	chrXI	3473104	3472548	1e-139	hmg domain-containing protein 4 isoform x1	0
Sedum.T00035026.1	snap_masked-jcf7180000931607-processed-gene-0.69-mRNA-1	chrXI	3475999	3475887	2e-44	ankyrin repeat domain-containing protein 54	#N/A
Sedum.T00035034.1	snap_masked-jcf7180000931607-processed-gene-0.95-mRNA-1	chrXI	3478274	3478367	4e-24	---NA---	#N/A
Sedum.T00035019.1	maker-jcf7180000931607-augustus-gene-0.106-mRNA-1	chrXI	3482919	3482695	3e-68	fad-dependent oxidoreductase domain-containing protein 2	2.237
Sedum.T00035018.1	maker-jcf7180000931607-augustus-gene-0.103-mRNA-1	chrXI	3504647	3504543	2e-32	target of myb protein 1 isoform x1	#N/A
Sedum.T00035027.1	maker-jcf7180000931607-augustus-gene-0.102-mRNA-1	chrXI	3518003	3517885	4e-36	uncharacterized protein c16orf45 homolog	#N/A
Sedum.T00035035.1	snap_masked-jcf7180000931607-processed-gene-0.89-mRNA-1	chrXI	3524801	3525088	3e-51	---NA---	#N/A
Sedum.T00035024.1	maker-jcf7180000931607-augustus-gene-0.100-mRNA-1	chrXI	3534724	3534528	7e-61	phosphoinositide 3-kinase regulatory subunit 5	#N/A
Sedum.T00035024.2	maker-jcf7180000931607-augustus-gene-0.100-mRNA-2	chrXI	3534724	3534528	7e-61	phosphoinositide 3-kinase regulatory subunit 5	0
Sedum.T00035029.1	augustus_masked-jcf7180000931607-processed-gene-0.51-mRNA-1	chrXI	3540856	3541876	0	PREDICTED: netrin-1 [Larimichthys crocea]	#N/A
Sedum.T00035033.1	snap_masked-jcf7180000931607-processed-gene-0.59-mRNA-1	chrXI	3575791	3575444	6e-155	unnamed protein product [Oncorhynchus mykiss]	#N/A
Sedum.T00035028.2	maker-jcf7180000931607-snap-gene-0.111-mRNA-2	chrXI	3582307	3582214	2e-31	---NA---	0
Sedum.T00033370.1	snap_masked-jcf7180000927669-processed-gene-0.34-mRNA-1	chrXI	3602686	3602896	1e-62	ubiquitin carboxyl-terminal hydrolase 43-like	#N/A
Sedum.T00033363.1	maker-jcf7180000927669-snap-gene-0.65-mRNA-1	chrXI	3644671	3645032	9e-56	ubiquitin carboxyl-terminal hydrolase 43-like	2.561
Sedum.T00033366.1	maker-jcf7180000927669-augustus-gene-0.61-mRNA-1	chrXI	3671386	3671578	4e-83	growth factor receptor-bound protein 2	#N/A
Sedum.T00033372.1	snap_masked-jcf7180000927669-processed-gene-0.56-mRNA-1	chrXI	3671583	3671390	1e-83	---NA---	#N/A
Sedum.T00033364.1	maker-jcf7180000927669-snap-gene-0.67-mRNA-1	chrXI	3677936	3678730	0	nucleosome-remodeling factor subunit bptf-like isoform x1	0
Sedum.T00033364.2	maker-jcf7180000927669-snap-gene-0.67-mRNA-2	chrXI	3677936	3678730	0	nucleosome-remodeling factor subunit bptf-like	0
Sedum.T00033365.1	maker-jcf7180000927669-augustus-gene-0.63-mRNA-1	chrXI	3700422	3700653	2e-60	importin subunit alpha-2	#N/A
Sedum.T00033365.2	maker-jcf7180000927669-augustus-gene-0.63-mRNA-2	chrXI	3700422	3700653	2e-60	importin subunit alpha-2	0
Sedum.T00010802.1	snap_masked-jcf7180000922793-processed-gene-0.4-mRNA-1	chrXI	3726459	3726338	2e-40	---NA---	#N/A
Sedum.T00010801.1	maker-jcf7180000922793-augustus-gene-0.9-mRNA-1	chrXI	3738235	3738488	5e-100	e3 ubiquitin-protein ligase smurf2 isoform x2	#N/A
Sedum.T00009164.1	maker-jcf7180000929749-augustus-gene-0.12-mRNA-1	chrXI	3748129	3748354	1e-99	probable atp-dependent rna helicase ddx5 isoform x1	-2.873
Sedum.T00009164.2	maker-jcf7180000929749-augustus-gene-0.12-mRNA-2	chrXI	3748129	3748365	2e-106	probable atp-dependent rna helicase ddx5 isoform x1	0
Sedum.T00009166.1	maker-jcf7180000929749-snap-gene-0.17-mRNA-1	chrXI	3754330	3754214	7e-26	---NA---	0
Sedum.T00009163.1	maker-jcf7180000929749-augustus-gene-0.13-mRNA-1	chrXI	3761123	3761604	3e-92	Envoplakin [Larimichthys crocea]	#N/A
Sedum.T00009165.1	maker-jcf7180000929749-augustus-gene-0.14-mRNA-1	chrXI	3767034	3766672	3e-122	arylalkylamine n-acetyltransferase 1	#N/A
Sedum.T00007808.1	maker-jcf7180000888632-augustus-gene-0.15-mRNA-1	chrXI	3783317	3783101	7e-87	myosin-10 isoform x3	2.485
Sedum.T00028151.1	snap_masked-jcf7180000932914-processed-gene-0.18-mRNA-1	chrXI	3792658	3792795	1e-57	---NA---	#N/A
Sedum.T00003706.1	maker-jcf7180000931338-snap-gene-0.21-mRNA-1	chrXI	3815733	3815387	3e-127	PREDICTED: myosin-10-like [Neolamprologus brichardi]	#N/A
Sedum.T00003705.1	maker-jcf7180000931338-augustus-gene-0.18-mRNA-1	chrXI	3821798	3821621	4e-45	atp-dependent rna helicase ddx47	#N/A
Sedum.T00003704.1	genemark-jcf7180000931338-processed-gene-0.0-mRNA-1	chrXI	3825485	3825231	7e-67	ww domain-binding protein 11	#N/A
Sedum.T00036625.1	maker-jcf7180000932652-augustus-gene-0.24-mRNA-1	chrXI	3841764	3841676	1e-13	matrix gla partial	#N/A
Sedum.T00020822.1	maker-jcf7180000931656-snap-gene-0.76-mRNA-1	chrXI	3856002	3856158	5e-38	retinal cone rhodopsin-sensitive cgmp 3 -cyclic phosphodiesterase subunit gamma-like	#N/A
Sedum.T00038137.1	maker-jcf7180000931242-augustus-gene-0.51-mRNA-1	chrXI	3856259	3856368	7e-34	cgmp phosphodiesterase gamma subunit partial	0
Sedum.T00038141.1	maker-jcf7180000931242-augustus-gene-0.54-mRNA-1	chrXI	3856259	3856356	8e-27	retinal cone rhodopsin-sensitive cgmp 3 -cyclic phosphodiesterase subunit gamma	0
Sedum.T00020819.1	maker-jcf7180000931656-augustus-gene-0.66-mRNA-1	chrXI	3860478	3861424	0	retinoic acid-induced protein 3-like	4.218
Sedum.T00020815.1	maker-jcf7180000931656-snap-gene-0.72-mRNA-1	chrXI	3867303	3867239	3e-11	rna binding protein fox-1 homolog 2-like isoform x2	#N/A
Sedum.T00020818.1	maker-jcf7180000931656-snap-gene-0.71-mRNA-1	chrXI	3879209	3879089	1e-37	rna binding protein fox-1 homolog 2-like isoform x3	#N/A
Sedum.T00020814.1	maker-jcf7180000931656-augustus-gene-0.61-mRNA-1	chrXI	3913757	3913661	4e-13	uncharacterized protein loc102075640 isoform x1	0
Sedum.T00020816.1	genemark-jcf7180000931656-processed-gene-0.1-mRNA-1	chrXI	3927607	3927465	3e-43	germ cell-specific gene 1 protein	#N/A
Sedum.T00020817.1	snap_masked-jcf7180000931656-processed-gene-0.35-mRNA-1	chrXI	3939451	3939133	8e-125	transcription factor 20 isoform x2	#N/A
Sedum.T00020824.1	snap_masked-jcf7180000931656-processed-gene-0.33-mRNA-1	chrXI	3950972	3950877	7e-35	---NA---	#N/A
Sedum.T00013792.1	snap_masked-jcf7180000923191-processed-gene-0.10-mRNA-1	chrXI	3963709	3964114	6e-134	---NA---	#N/A
Sedum.T00013791.1	maker-jcf7180000923191-augustus-gene-0.20-mRNA-1	chrXI	3965060	3964125	0	glutamate receptor nmda 2b	0
Sedum.T00013790.1	maker-jcf7180000923191-snap-gene-0.23-mRNA-1	chrXI	3972363	3972132	2e-87	glutamate receptor nmda 2b-like	#N/A
Sedum.T00040856.1	maker-jcf7180000921795-snap-gene-0.24-mRNA-1	chrXI	4045840	4046047	2e-39	upf0562 protein	0
Sedum.T00040855.1	maker-jcf7180000921795-augustus-gene-0.21-mRNA-1	chrXI	4051278	4051460	6e-60	heme-binding protein 1	0
Sedum.T00040858.1	maker-jcf7180000921795-augustus-gene-0.22-mRNA-1	chrXI	4055814	4055671	9e-44	postacrosomal sheath ww domain-binding protein	0
Sedum.T00005481.1	maker-jcf7180000928404-snap-gene-0.66-mRNA-1	chrXI	4059609	4059786	3e-47	zona pellucida sperm-binding protein 4	-8.086
Sedum.T00005487.1	maker-jcf7180000928404-augustus-gene-0.56-mRNA-1	chrXI	4061247	4061094	2e-28	ribosomal rna-processing protein 7 homolog a	-2.553
Sedum.T00005485.1	maker-jcf7180000928404-augustus-gene-0.57-mRNA-1	chrXI	4067099	4066673	1e-107	polymerase delta-interacting protein 3	#N/A
Sedum.T00005480.1	genemark-jcf7180000928404-processed-gene-0.1-mRNA-1	chrXI	4068561	4068701	2e-39	uncharacterized protein kiaa1467 homolog	#N/A
Sedum.T00005484.1	maker-jcf7180000928404-augustus-gene-0.58-mRNA-1	chrXI	4089046	4088905	8e-43	unnamed protein product [Tetraodon nigroviridis]	#N/A
Sedum.T00005489.1	maker-jcf7180000928404-augustus-gene-0.59-mRNA-1	chrXI	4090344	4090225	2e-48	trio and f-actin-binding protein	#N/A
Sedum.T00005489.2	maker-jcf7180000928404-augustus-gene-0.59-mRNA-2	chrXI	4090344	4090225	2e-48	trio and f-actin-binding protein	0
Sedum.T00005490.1	maker-jcf7180000928404-snap-gene-0.76-mRNA-1	chrXI	4101855	4101697	2e-36	trio and f-actin-binding protein	0
Sedum.T00005488.1	maker-jcf7180000928404-snap-gene-0.78-mRNA-1	chrXI	4116412	4116139	9e-76	sterol regulatory element-binding protein 2	#N/A
Sedum.T00024239.1	maker-jcf7180000892163-augustus-gene-0.3-mRNA-1	chrXI	4124841	4124476	1e-83	uncharacterized protein loc103371177	#N/A
Sedum.T00005492.1	maker-jcf7180000928404-augustus-gene-0.63-mRNA-1	chrXI	4124841	4124422	4e-89	uncharacterized protein loc103371177	0
Sedum.T00005491.1	maker-jcf7180000928404-snap-gene-0.80-mRNA-1	chrXI	4129181	4129059	1e-52	coiled-coil domain-containing protein 134 isoform x1	0
Sedum.T00005491.2	maker-jcf7180000928404-snap-gene-0.80-mRNA-2	chrXI	4129181	4129056	2e-54	coiled-coil domain-containing protein 134 isoform x1	0
Sedum.T00005491.3	maker-jcf7180000928404-snap-gene-0.80-mRNA-3	chrXI	4129181	4129056	1e-54	coiled-coil domain-containing protein 134 isoform x1	0
Sedum.T00005491.4	maker-jcf7180000928404-snap-gene-0.80-mRNA-4	chrXI	4129181	4129056	1e-54	coiled-coil domain-containing protein 134 isoform x1	0
Sedum.T00005491.5	maker-jcf7180000928404-snap-gene-0.80-mRNA-5	chrXI	4133083	4133006	2e-15	---NA---	0
Sedum.T00005482.1	maker-jcf7180000928404-snap-gene-0.70-mRNA-1	chrXI	4137377	4137286	1e-22	meiosis inhibitor protein 1	4.78
Sedum.T00005479.1	maker-jcf7180000928404-augustus-gene-0.53-mRNA-1	chrXI	4148511	4148336	1e-34	---NA---	0
Sedum.T00025673.1	augustus_masked-jcf7180000932006-processed-gene-0.33-mRNA-1	chrXI	4188770	4189257	1e-91	ankyrin repeat and fibronectin type-iii domain-containing protein 1	#N/A
Sedum.T00025680.1	snap_masked-jcf7180000932006-processed-gene-0.45-mRNA-1	chrXI	4189176	4188770	2e-77	unnamed protein product [Tetraodon nigroviridis]	#N/A
Sedum.T00025669.1	maker-jcf7180000932006-augustus-gene-0.65-mRNA-1	chrXI	4191434	4191183	5e-113	er lumen protein-retaining receptor 3	#N/A
Sedum.T00025676.1	augustus_masked-jcf7180000932006-processed-gene-0.30-mRNA-1	chrXI	4201161	4201957	0	inward rectifier potassium channel 4	#N/A
Sedum.T00025674.1	augustus_masked-jcf7180000932006-processed-gene-0.28-mRNA-1	chrXI	4220154	4220518	6e-109	transcription factor sox-10 isoform x1	#N/A
Sedum.T00025668.1	maker-jcf7180000932006-augustus-gene-0.63-mRNA-1	chrXI	4225552	4225439	7e-31	dna-directed rna polymerases and iii subunit rpabc2	0
Sedum.T00020458.1	maker-jcf7180000896228-augustus-gene-0.3-mRNA-1	chrXI	4226453	4226327	7e-30	dna-directed rna polymerases and iii subunit rpabc2	#N/A
Sedum.T00025667.1	genemark-jcf7180000932006-processed-gene-0.2-mRNA-1	chrXI	4228176	4228062	2e-33	mical-like protein 1	#N/A
Sedum.T00025675.1	maker-jcf7180000932006-augustus-gene-0.66-mRNA-1	chrXI	4239057	4239249	2e-58	adp-ribosylation factor-binding protein gga1	#N/A
Sedum.T00025670.1	maker-jcf7180000932006-augustus-gene-0.61-mRNA-1	chrXI	4242672	4242443	2e-85	probable atp-dependent rna helicase ddx17 isoform x1	#N/A
Sedum.T00025670.4	maker-jcf7180000932006-augustus-gene-0.61-mRNA-4	chrXI	4242720	4242443	9e-95	atp-dependent rna helicase ddx17	0
Sedum.T00025670.2	maker-jcf7180000932006-augustus-gene-0.61-mRNA-2	chrXI	4244188	4243986	3e-77	probable atp-dependent rna helicase ddx17 isoform x1	0
Sedum.T00025670.3	maker-jcf7180000932006-augustus-gene-0.61-mRNA-3	chrXI	4244188	4243986	3e-77	probable atp-dependent rna helicase ddx17 isoform x2	0
Sedum.T00022852.1	genemark-jcf7180000901686-processed-gene-0.0-mRNA-1	chrXI	4247473	4247350	2e-32	probable atp-dependent rna helicase ddx17 isoform x2	#N/A
Sedum.T00007303.1	augustus_masked-jcf7180000925024-processed-gene-0.4-mRNA-1	chrXI	4250234	4250004	1e-90	transmembrane protein 184b-like	#N/A
Sedum.T00007304.1	maker-jcf7180000925024-augustus-gene-0.8-mRNA-1	chrXI	4264372	4264147	5e-95	casein kinase i isoform epsilon	#N/A
Sedum.T00002172.1	genemark-jcf7180000921047-processed-gene-0.2-mRNA-1	chrXI	4268870	4268703	2e-31	---NA---	#N/A
Sedum.T00002173.1	snap_masked-jcf7180000921047-processed-gene-0.6-mRNA-1	chrXI	4271282	4271588	1e-64	---NA---	#N/A
Sedum.T00002171.1	maker-jcf7180000921047-augustus-gene-0.9-mRNA-1	chrXI	4280069	4279270	0	trinucleotide repeat-containing gene 6b	#N/A
Sedum.T00025959.1	maker-jcf7180000926815-snap-gene-0.27-mRNA-1	chrXI	4286270	4286420	2e-41	---NA---	0
Sedum.T00025958.1	maker-jcf7180000926815-snap-gene-0.28-mRNA-1	chrXI	4292500	4292642	3e-34	---NA---	0
Sedum.T00025960.1	maker-jcf7180000926815-snap-gene-0.32-mRNA-1	chrXI	4293659	4293423	2e-58	caspase recruitment domain-containing protein 10	#N/A
Sedum.T00025956.1	maker-jcf7180000926815-augustus-gene-0.24-mRNA-1	chrXI	4307276	4307726	2e-93	cdc42 effector protein 1-like	#N/A
Sedum.T00019908.1	snap_masked-jcf7180000932179-processed-gene-0.8-mRNA-1	chrXI	4378941	4378864	6e-22	---NA---	#N/A
Sedum.T00004148.1	snap_masked-jcf7180000929309-processed-gene-0.1-mRNA-1	chrXI	4398029	4398425	4e-57	interferon-induced very large gtpase 1	#N/A
Sedum.T00022737.1	genemark-jcf7180000931234-processed-gene-0.0-mRNA-1	chrXI	4398243	4398425	6e-39	interferon-induced very large gtpase 1	#N/A
Sedum.T00002144.1	genemark-jcf7180000933330-processed-gene-0.0-mRNA-1	chrXI	4398243	4398835	8e-69	interferon-induced very large gtpase 1	#N/A
Sedum.T00004584.1	augustus_masked-jcf7180000932215-processed-gene-0.1-mRNA-1	chrXI	4398320	4398897	9e-79	low quality protein: interferon-induced very large gtpase 1-like	#N/A
Sedum.T00037314.1	snap_masked-jcf7180000933594-processed-gene-0.2-mRNA-1	chrXI	4448864	4449832	0	interferon-induced very large gtpase 1-like	#N/A
Sedum.T00038703.1	snap_masked-jcf7180000924556-processed-gene-0.2-mRNA-1	chrXI	4505013	4504648	1e-109	interferon-induced very large gtpase 1	#N/A
Sedum.T00030698.1	snap_masked-jcf7180000933226-processed-gene-0.19-mRNA-1	chrXI	4550688	4550807	9e-26	---NA---	#N/A
Sedum.T00030254.1	maker-jcf7180000918588-augustus-gene-0.6-mRNA-1	chrXI	4552789	4552635	1e-31	PREDICTED: galectin-2-like [Oreochromis niloticus]	#N/A
Sedum.T00030695.1	augustus_masked-jcf7180000933226-processed-gene-0.15-mRNA-1	chrXI	4552789	4552635	6e-34	PREDICTED: galectin-2-like [Oreochromis niloticus]	#N/A
Sedum.T00030691.1	genemark-jcf7180000933226-processed-gene-0.2-mRNA-1	chrXI	4555454	4555586	5e-47	prkca-binding protein	#N/A
Sedum.T00030690.1	maker-jcf7180000933226-augustus-gene-0.31-mRNA-1	chrXI	4563537	4563681	3e-49	phospholipase b-like 1	0
Sedum.T00038056.1	snap_masked-jcf7180000930170-processed-gene-0.2-mRNA-1	chrXI	4572451	4571380	0	interferon-induced very large gtpase 1-like	#N/A
Sedum.T00030697.1	augustus_masked-jcf7180000933226-processed-gene-0.10-mRNA-1	chrXI	4572577	4571380	0	interferon-induced very large gtpase 1	#N/A
Sedum.T00030696.1	maker-jcf7180000933226-augustus-gene-0.34-mRNA-1	chrXI	4610567	4610398	3e-54	heat-stable enterotoxin receptor	#N/A
Sedum.T00030692.1	maker-jcf7180000933226-augustus-gene-0.32-mRNA-1	chrXI	4626622	4626739	3e-40	phosphomannomutase 1	3.989
Sedum.T00008192.1	maker-jcf7180000932370-augustus-gene-0.28-mRNA-1	chrXI	4635429	4635247	5e-39	cold shock domain-containing protein c2-like	#N/A
Sedum.T00008193.1	maker-jcf7180000932370-snap-gene-0.33-mRNA-1	chrXI	4639131	4638995	2e-37	dna-directed rna polymerase iii subunit rpc8	-2.161
Sedum.T00008193.2	maker-jcf7180000932370-snap-gene-0.33-mRNA-2	chrXI	4639131	4638995	2e-37	dna-directed rna polymerase iii subunit rpc8	0
Sedum.T00008190.1	augustus_masked-jcf7180000932370-processed-gene-0.10-mRNA-1	chrXI	4656691	4657453	0	protein tob2	#N/A
Sedum.T00008197.1	snap_masked-jcf7180000932370-processed-gene-0.21-mRNA-1	chrXI	4665266	4665460	1e-62	---NA---	#N/A
Sedum.T00008194.1	maker-jcf7180000932370-augustus-gene-0.31-mRNA-1	chrXI	4665473	4665255	1e-71	thyrotroph embryonic factor	#N/A
Sedum.T00019906.1	maker-jcf7180000932179-augustus-gene-0.11-mRNA-1	chrXI	4671430	4671253	3e-54	zinc finger ccch domain-containing protein 7b-like	#N/A
Sedum.T00019906.2	maker-jcf7180000932179-augustus-gene-0.11-mRNA-2	chrXI	4671430	4671253	3e-54	zinc finger ccch domain-containing protein 7b-like	0
Sedum.T00019906.3	maker-jcf7180000932179-augustus-gene-0.11-mRNA-3	chrXI	4671430	4671253	3e-54	zinc finger ccch domain-containing protein 7b-like	0
Sedum.T00041843.1	maker-jcf7180000928711-augustus-gene-0.8-mRNA-1	chrXI	4685432	4685594	1e-52	ran gtpase-activating protein 1 isoform x2	#N/A
Sedum.T00015139.1	snap_masked-jcf7180000933269-processed-gene-0.17-mRNA-1	chrXI	4695334	4695029	2e-64	---NA---	#N/A
Sedum.T00015136.1	maker-jcf7180000933269-augustus-gene-0.31-mRNA-1	chrXI	4695497	4695840	3e-72	chondroadherin-like protein	#N/A
Sedum.T00015136.2	maker-jcf7180000933269-augustus-gene-0.31-mRNA-2	chrXI	4695497	4695840	3e-72	chondroadherin-like protein	0
Sedum.T00015138.1	maker-jcf7180000933269-augustus-gene-0.30-mRNA-1	chrXI	4698501	4698583	2e-29	e3 ubiquitin-protein ligase rbx1	#N/A
Sedum.T00015134.1	maker-jcf7180000933269-snap-gene-0.32-mRNA-1	chrXI	4701670	4701531	4e-46	---NA---	0
Sedum.T00015134.2	maker-jcf7180000933269-snap-gene-0.32-mRNA-2	chrXI	4701670	4701531	4e-46	---NA---	0
Sedum.T00015134.3	maker-jcf7180000933269-snap-gene-0.32-mRNA-3	chrXI	4701670	4701531	4e-46	hsc70-interacting protein	0
Sedum.T00015134.4	maker-jcf7180000933269-snap-gene-0.32-mRNA-4	chrXI	4701670	4701531	3e-46	hsc70-interacting protein	0
Sedum.T00015134.5	maker-jcf7180000933269-snap-gene-0.32-mRNA-5	chrXI	4701670	4701531	4e-46	hsc70-interacting protein	0
Sedum.T00015141.1	snap_masked-jcf7180000933269-processed-gene-0.23-mRNA-1	chrXI	4706193	4706343	1e-34	---NA---	#N/A
Sedum.T00015135.1	maker-jcf7180000933269-augustus-gene-0.29-mRNA-1	chrXI	4708965	4709189	4e-87	probable xaa-pro aminopeptidase 3	-2.236
Sedum.T00015137.5	maker-jcf7180000933269-snap-gene-0.33-mRNA-5	chrXI	4718228	4718314	1e-30	---NA---	0
Sedum.T00015137.6	maker-jcf7180000933269-snap-gene-0.33-mRNA-6	chrXI	4718228	4718314	1e-30	---NA---	0
Sedum.T00015137.1	maker-jcf7180000933269-snap-gene-0.33-mRNA-1	chrXI	4740909	4741193	2e-103	histone acetyltransferase p300-like isoform x2	#N/A
Sedum.T00015137.2	maker-jcf7180000933269-snap-gene-0.33-mRNA-2	chrXI	4740909	4741193	2e-103	histone acetyltransferase p300-like isoform x2	0
Sedum.T00015137.3	maker-jcf7180000933269-snap-gene-0.33-mRNA-3	chrXI	4740909	4741193	2e-103	histone acetyltransferase p300-like isoform x2	0
Sedum.T00015137.4	maker-jcf7180000933269-snap-gene-0.33-mRNA-4	chrXI	4740909	4741193	2e-103	histone acetyltransferase p300-like isoform x2	0
Sedum.T00015140.1	snap_masked-jcf7180000933269-processed-gene-0.13-mRNA-1	chrXI	4741182	4740909	1e-102	---NA---	#N/A
Sedum.T00041071.1	augustus_masked-jcf7180000902682-processed-gene-0.1-mRNA-1	chrXI	4741413	4741873	9e-176	histone acetyltransferase p300	#N/A
Sedum.T00042525.1	augustus_masked-jcf7180000923676-processed-gene-0.2-mRNA-1	chrXI	4741464	4741873	7e-150	unnamed protein product [Tetraodon nigroviridis]	#N/A
Sedum.T00007888.1	maker-jcf7180000923776-augustus-gene-0.26-mRNA-1	chrXI	4747797	4747546	1e-67	chromobox protein homolog 8-like	#N/A
Sedum.T00007889.1	maker-jcf7180000923776-snap-gene-0.31-mRNA-1	chrXI	4763738	4763566	1e-65	dna topoisomerase 3-alpha isoform x1	#N/A
Sedum.T00007891.1	genemark-jcf7180000923776-processed-gene-0.5-mRNA-1	chrXI	4767391	4768010	0	smith-magenis syndrome chromosomal region candidate gene 8 protein	#N/A
Sedum.T00007890.1	maker-jcf7180000923776-augustus-gene-0.24-mRNA-1	chrXI	4775083	4774916	3e-70	protein bud31 homolog	#N/A
Sedum.T00007892.1	maker-jcf7180000923776-augustus-gene-0.28-mRNA-1	chrXI	4779809	4779879	9e-15	28 kda heat- and acid-stable phosphoprotein	#N/A
Sedum.T00007893.1	augustus_masked-jcf7180000923776-processed-gene-0.11-mRNA-1	chrXI	4783065	4783274	4e-59	serine cytosolic isoform x1	#N/A
Sedum.T00006694.1	maker-jcf7180000930089-augustus-gene-0.16-mRNA-1	chrXI	4788214	4788363	1e-61	cleavage and polyadenylation specificity factor subunit 4	#N/A
Sedum.T00006696.1	maker-jcf7180000930089-augustus-gene-0.18-mRNA-1	chrXI	4790884	4790767	2e-26	atp synthase subunit mitochondrial	#N/A
Sedum.T00010410.1	maker-jcf7180000929607-augustus-gene-0.6-mRNA-1	chrXI	4805863	4806121	3e-81	equilibrative nucleoside transporter 4	3.619
Sedum.T00010411.1	snap_masked-jcf7180000929607-processed-gene-0.5-mRNA-1	chrXI	4806101	4805849	1e-73	---NA---	#N/A
Sedum.T00031929.1	maker-jcf7180000928855-augustus-gene-0.10-mRNA-1	chrXI	4822757	4822518	6e-96	trinucleotide repeat-containing 18 partial	#N/A
Sedum.T00024464.1	snap_masked-jcf7180000891485-processed-gene-0.2-mRNA-1	chrXI	4865344	4865080	2e-90	beta- partial	#N/A
Sedum.T00043379.1	maker-jcf7180000922893-augustus-gene-0.11-mRNA-1	chrXI	4865344	4864899	2e-145	alpha cardiac muscle 1	0
Sedum.T00039911.1	snap_masked-jcf7180000931765-processed-gene-0.29-mRNA-1	chrXI	4865344	4864899	0	cytoplasmic 1 isoform x1	#N/A
Sedum.T00019639.1	augustus_masked-jcf7180000929293-processed-gene-0.8-mRNA-1	chrXI	4885690	4886530	0	PREDICTED: fascin [Larimichthys crocea]	#N/A
Sedum.T00019640.1	augustus_masked-jcf7180000929293-processed-gene-0.10-mRNA-1	chrXI	4895628	4895838	1e-86	PREDICTED: fascin [Cynoglossus semilaevis]	#N/A
Sedum.T00039912.1	maker-jcf7180000931765-snap-gene-0.46-mRNA-1	chrXI	4906265	4906043	2e-86	e3 ubiquitin-protein ligase rnf216	0
Sedum.T00009112.1	maker-jcf7180000924460-snap-gene-0.18-mRNA-1	chrXI	4914199	4914036	9e-63	e3 ubiquitin-protein ligase rnf216	#N/A
Sedum.T00003663.1	maker-jcf7180000896129-augustus-gene-0.2-mRNA-1	chrXI	4921168	4921068	2e-30	e3 ubiquitin-protein ligase smurf1	#N/A
Sedum.T00009111.1	maker-jcf7180000924460-snap-gene-0.17-mRNA-1	chrXI	4922889	4922713	2e-70	e3 ubiquitin-protein ligase smurf1	0
Sedum.T00009114.1	snap_masked-jcf7180000924460-processed-gene-0.11-mRNA-1	chrXI	4932747	4932919	9e-62	---NA---	#N/A
Sedum.T00003858.1	maker-jcf7180000929654-augustus-gene-0.27-mRNA-1	chrXI	4942298	4942129	1e-61	wd repeat domain phosphoinositide-interacting protein 2 isoform x1	#N/A
Sedum.T00003863.1	maker-jcf7180000929654-augustus-gene-0.29-mRNA-1	chrXI	4951765	4951957	5e-47	monocyte to macrophage differentiation factor 2	3.778
Sedum.T00003857.1	maker-jcf7180000929654-snap-gene-0.33-mRNA-1	chrXI	4953266	4953012	2e-76	ap-5 complex subunit zeta-1 isoform x1	#N/A
Sedum.T00003857.2	maker-jcf7180000929654-snap-gene-0.33-mRNA-2	chrXI	4953266	4953012	2e-76	hypothetical protein EH28_18742 [Larimichthys crocea]	0
Sedum.T00003860.1	snap_masked-jcf7180000929654-processed-gene-0.15-mRNA-1	chrXI	4975462	4975277	5e-29	---NA---	#N/A
Sedum.T00003862.1	augustus_masked-jcf7180000929654-processed-gene-0.10-mRNA-1	chrXI	4978853	4979046	2e-61	caspase recruitment domain-containing protein 11 isoform x1	#N/A
Sedum.T00003859.1	maker-jcf7180000929654-snap-gene-0.31-mRNA-1	chrXI	4979041	4978929	3e-33	---NA---	0
Sedum.T00008062.1	snap_masked-jcf7180000895940-processed-gene-0.2-mRNA-1	chrXI	4984733	4985156	3e-130	carbohydrate sulfotransferase 12-like	#N/A
Sedum.T00000979.1	maker-jcf7180000929834-augustus-gene-0.22-mRNA-1	chrXI	4984733	4985157	3e-130	carbohydrate sulfotransferase 12-like	#N/A
Sedum.T00000979.2	maker-jcf7180000929834-augustus-gene-0.22-mRNA-2	chrXI	4984733	4985157	3e-130	carbohydrate sulfotransferase 12-like	0
Sedum.T00000984.1	snap_masked-jcf7180000929834-processed-gene-0.18-mRNA-1	chrXI	4989565	4989033	9e-145	complement c1q tumor necrosis factor-related protein 6	#N/A
Sedum.T00000983.1	maker-jcf7180000929834-snap-gene-0.33-mRNA-1	chrXI	5010083	5009974	4e-36	sumo-conjugating enzyme ubc9-like	0
Sedum.T00024360.1	maker-jcf7180000895533-snap-gene-0.2-mRNA-1	chrXI	5011119	5011036	4e-28	sumo-conjugating enzyme ubc9-like	#N/A
Sedum.T00004101.1	snap_masked-jcf7180000928496-processed-gene-0.10-mRNA-1	chrXI	5014803	5015104	8e-67	hypothetical protein N309_04765, partial [Tinamus guttatus]	#N/A
Sedum.T00004099.1	maker-jcf7180000928496-snap-gene-0.25-mRNA-1	chrXI	5015230	5014636	2e-88	unnamed protein product [Tetraodon nigroviridis]	#N/A
Sedum.T00004098.1	snap_masked-jcf7180000928496-processed-gene-0.12-mRNA-1	chrXI	5021734	5018921	0	isoaspartyl peptidase	#N/A
Sedum.T00004097.1	snap_masked-jcf7180000928496-processed-gene-0.11-mRNA-1	chrXI	5024503	5024051	1e-106	isoaspartyl peptidase	#N/A
Sedum.T00004096.1	maker-jcf7180000928496-augustus-gene-0.19-mRNA-1	chrXI	5064966	5065777	0	unnamed protein product [Oncorhynchus mykiss]	#N/A
Sedum.T00004100.1	maker-jcf7180000928496-snap-gene-0.26-mRNA-1	chrXI	5068740	5068580	5e-40	cathepsin d-like	-2.446
Sedum.T00001288.1	maker-jcf7180000930088-snap-gene-0.55-mRNA-1	chrXI	5079799	5079994	7e-44	cyclic-amp response element-binding protein 2	-2.418
Sedum.T00001283.1	genemark-jcf7180000930088-processed-gene-0.5-mRNA-1	chrXI	5084989	5084414	0	gtpase imap family member 8-like isoform x1	#N/A
Sedum.T00001291.1	augustus_masked-jcf7180000930088-processed-gene-0.20-mRNA-1	chrXI	5103761	5103874	1e-40	---NA---	#N/A
Sedum.T00001284.1	maker-jcf7180000930088-snap-gene-0.52-mRNA-1	chrXI	5122782	5122980	2e-29	platelet-derived growth factor subunit b	#N/A
Sedum.T00001289.1	snap_masked-jcf7180000930088-processed-gene-0.26-mRNA-1	chrXI	5122936	5122782	7e-22	---NA---	#N/A
Sedum.T00021838.1	maker-jcf7180000933223-augustus-gene-0.34-mRNA-1	chrXI	5170790	5170927	7e-29	PREDICTED: parvalbumin-7-like [Stegastes partitus]	#N/A
Sedum.T00037524.1	snap_masked-jcf7180000922950-processed-gene-0.10-mRNA-1	chrXI	5189194	5189580	3e-103	neuronal pentraxin-2-like	#N/A
Sedum.T00037522.1	snap_masked-jcf7180000922950-processed-gene-0.7-mRNA-1	chrXI	5194855	5194617	2e-67	---NA---	#N/A
Sedum.T00037521.1	maker-jcf7180000922950-augustus-gene-0.12-mRNA-1	chrXI	5195610	5195794	4e-52	neuronal pentraxin-2-like	#N/A
Sedum.T00033878.1	maker-jcf7180000888361-augustus-gene-0.7-mRNA-1	chrXI	5209246	5209416	6e-41	unnamed protein product, partial [Tetraodon nigroviridis]	#N/A
Sedum.T00033878.2	maker-jcf7180000888361-augustus-gene-0.7-mRNA-2	chrXI	5209246	5209416	5e-41	unnamed protein product, partial [Tetraodon nigroviridis]	0
Sedum.T00033879.1	snap_masked-jcf7180000888361-processed-gene-0.6-mRNA-1	chrXI	5209388	5209221	9e-35	---NA---	#N/A
Sedum.T00008399.1	maker-jcf7180000926647-augustus-gene-0.21-mRNA-1	chrXI	5248476	5248770	1e-95	PREDICTED: mucin-19-like [Stegastes partitus]	0
Sedum.T00008397.1	augustus_masked-jcf7180000926647-processed-gene-0.9-mRNA-1	chrXI	5253587	5253872	2e-48	gtpase imap family member 4-like	#N/A
Sedum.T00008396.1	maker-jcf7180000926647-augustus-gene-0.19-mRNA-1	chrXI	5255392	5255277	2e-34	coiled-coil domain-containing protein 97-like	#N/A
Sedum.T00008396.2	maker-jcf7180000926647-augustus-gene-0.19-mRNA-2	chrXI	5255392	5255277	2e-34	coiled-coil domain-containing protein 97-like	0
Sedum.T00008396.3	maker-jcf7180000926647-augustus-gene-0.19-mRNA-3	chrXI	5255870	5255789	1e-28	coiled-coil domain-containing protein 97 isoform x2	0
Sedum.T00035309.1	genemark-jcf7180000931473-processed-gene-0.5-mRNA-1	chrXI	5282876	5283109	1e-44	mkl myocardin-like protein 1	#N/A
Sedum.T00035310.1	snap_masked-jcf7180000931473-processed-gene-0.28-mRNA-1	chrXI	5283109	5282876	3e-45	---NA---	#N/A
Sedum.T00045068.1	snap_masked-jcf7180000930744-processed-gene-0.15-mRNA-1	chrXI	5319536	5319165	8e-67	---NA---	#N/A
Sedum.T00003183.1	maker-jcf7180000927959-augustus-gene-0.21-mRNA-1	chrXI	5411455	5411330	3e-47	desumoylating isopeptidase 1-like	#N/A
Sedum.T00003183.2	maker-jcf7180000927959-augustus-gene-0.21-mRNA-2	chrXI	5411455	5411330	3e-47	desumoylating isopeptidase 1-like	0
Sedum.T00003182.1	maker-jcf7180000927959-snap-gene-0.22-mRNA-1	chrXI	5421253	5421439	9e-79	protein flightless-1 homolog	#N/A
Sedum.T00010672.1	maker-jcf7180000927603-augustus-gene-0.32-mRNA-1	chrXI	5428464	5427998	6e-97	protein fam134c	#N/A
Sedum.T00006077.1	augustus_masked-jcf7180000917594-processed-gene-0.3-mRNA-1	chrXI	5432366	5432185	1e-31	protein fam134c	#N/A
Sedum.T00006076.1	maker-jcf7180000917594-augustus-gene-0.7-mRNA-1	chrXI	5446280	5446461	9e-69	tubulin gamma-1 chain	#N/A
Sedum.T00018237.1	maker-jcf7180000919411-augustus-gene-0.10-mRNA-1	chrXI	5451308	5450866	1e-143	unconventional myosin-x- partial	#N/A
Sedum.T00018238.1	snap_masked-jcf7180000919411-processed-gene-0.8-mRNA-1	chrXI	5454567	5454730	3e-63	---NA---	#N/A
Sedum.T00017105.1	maker-jcf7180000914496-augustus-gene-0.9-mRNA-1	chrXI	5491776	5492040	3e-94	contactin-associated protein 1	#N/A
Sedum.T00040423.3	maker-jcf7180000929741-augustus-gene-0.38-mRNA-3	chrXI	5504039	5503868	2e-48	histone-lysine n-methyltransferase ezh1	0
Sedum.T00040423.4	maker-jcf7180000929741-augustus-gene-0.38-mRNA-4	chrXI	5504039	5503868	2e-48	histone-lysine n-methyltransferase ezh1-like	0
Sedum.T00040423.5	maker-jcf7180000929741-augustus-gene-0.38-mRNA-5	chrXI	5504039	5503868	2e-48	histone-lysine n-methyltransferase ezh1	0
Sedum.T00040423.6	maker-jcf7180000929741-augustus-gene-0.38-mRNA-6	chrXI	5504039	5503868	2e-48	histone-lysine n-methyltransferase ezh1	0
Sedum.T00040423.1	maker-jcf7180000929741-augustus-gene-0.38-mRNA-1	chrXI	5509216	5509057	2e-55	histone-lysine n-methyltransferase ezh1-like	#N/A
Sedum.T00040423.2	maker-jcf7180000929741-augustus-gene-0.38-mRNA-2	chrXI	5509216	5509057	9e-56	histone-lysine n-methyltransferase ezh1	0
Sedum.T00040421.1	maker-jcf7180000929741-snap-gene-0.41-mRNA-1	chrXI	5519552	5519694	4e-24	receptor activity-modifying protein 2 isoform x2	#N/A
Sedum.T00040421.2	maker-jcf7180000929741-snap-gene-0.41-mRNA-2	chrXI	5519552	5519685	3e-24	receptor activity-modifying protein 1-like isoform x2	#N/A
Sedum.T00040425.1	snap_masked-jcf7180000929741-processed-gene-0.31-mRNA-1	chrXI	5519694	5519552	1e-24	---NA---	#N/A
Sedum.T00040424.1	maker-jcf7180000929741-augustus-gene-0.39-mRNA-1	chrXI	5527542	5527094	5e-138	cytolysin src-1-like	#N/A
Sedum.T00040422.1	augustus_masked-jcf7180000929741-processed-gene-0.20-mRNA-1	chrXI	5529600	5529293	2e-89	cytolysin rtx-s-2-like	#N/A
Sedum.T00035550.1	snap_masked-jcf7180000920009-processed-gene-0.23-mRNA-1	chrXI	5561185	5561917	0	c1q-related factor-like	#N/A
Sedum.T00011587.1	maker-jcf7180000929778-snap-gene-0.39-mRNA-1	chrXI	5613416	5613246	4e-43	---NA---	0
Sedum.T00011592.1	maker-jcf7180000929778-augustus-gene-0.36-mRNA-1	chrXI	5633888	5634104	4e-52	coiled-coil domain-containing protein 43 isoform x1	0
Sedum.T00011593.1	augustus_masked-jcf7180000929778-processed-gene-0.17-mRNA-1	chrXI	5635844	5636006	5e-49	coiled-coil domain-containing protein 43-like	#N/A
Sedum.T00011590.1	augustus_masked-jcf7180000929778-processed-gene-0.16-mRNA-1	chrXI	5644995	5646080	0	PREDICTED: frizzled-2 [Larimichthys crocea]	#N/A
Sedum.T00011589.1	maker-jcf7180000929778-snap-gene-0.41-mRNA-1	chrXI	5663067	5663270	6e-39	myosin light chain smooth muscle-like	#N/A
Sedum.T00002580.1	maker-jcf7180000918464-augustus-gene-0.52-mRNA-1	chrXI	5669249	5669057	3e-37	coenzyme q-binding protein mitochondrial	2.029
Sedum.T00002579.1	maker-jcf7180000918464-augustus-gene-0.53-mRNA-1	chrXI	5673081	5672896	5e-40	estradiol 17-beta-dehydrogenase 1	#N/A
Sedum.T00002579.2	maker-jcf7180000918464-augustus-gene-0.53-mRNA-2	chrXI	5673081	5672903	3e-38	estradiol 17-beta-dehydrogenase 1	0
Sedum.T00002574.1	maker-jcf7180000918464-snap-gene-0.57-mRNA-1	chrXI	5694187	5694396	4e-55	serine threonine-protein kinase 17a-like	#N/A
Sedum.T00018922.1	snap_masked-jcf7180000894178-processed-gene-0.2-mRNA-1	chrXI	5697548	5697713	4e-55	serine threonine-protein kinase 17a-like	#N/A
Sedum.T00002586.1	snap_masked-jcf7180000918464-processed-gene-0.42-mRNA-1	chrXI	5697711	5697531	2e-61	---NA---	#N/A
Sedum.T00002584.1	snap_masked-jcf7180000918464-processed-gene-0.31-mRNA-1	chrXI	5713523	5713722	2e-84	---NA---	#N/A
Sedum.T00002578.1	maker-jcf7180000918464-augustus-gene-0.55-mRNA-1	chrXI	5713720	5713506	5e-86	v-type proton atpase 116 kda subunit a isoform 1 isoform x1	#N/A
Sedum.T00002578.2	maker-jcf7180000918464-augustus-gene-0.55-mRNA-2	chrXI	5713720	5713506	5e-86	v-type proton atpase 116 kda subunit a isoform 1 isoform x1	0
Sedum.T00002578.3	maker-jcf7180000918464-augustus-gene-0.55-mRNA-3	chrXI	5713720	5713506	5e-86	v-type proton atpase 116 kda subunit a isoform 1 isoform x3	0
Sedum.T00002578.4	maker-jcf7180000918464-augustus-gene-0.55-mRNA-4	chrXI	5713720	5713506	5e-86	v-type proton atpase 116 kda subunit a isoform 1 isoform x3	0
Sedum.T00002575.1	genemark-jcf7180000918464-processed-gene-0.5-mRNA-1	chrXI	5730374	5730789	2e-91	polymerase i and transcript release factor	#N/A
Sedum.T00002576.1	augustus_masked-jcf7180000918464-processed-gene-0.19-mRNA-1	chrXI	5741621	5741799	3e-57	signal transducer and activator of transcription 3 isoform x1	#N/A
Sedum.T00039402.1	genemark-jcf7180000916788-processed-gene-0.7-mRNA-1	chrXI	5773701	5773875	7e-74	signal transducer and activator of transcription 5b-like isoform x1	#N/A
Sedum.T00039404.1	snap_masked-jcf7180000916788-processed-gene-0.19-mRNA-1	chrXI	5773883	5773789	2e-39	---NA---	#N/A
Sedum.T00039403.1	snap_masked-jcf7180000916788-processed-gene-0.18-mRNA-1	chrXI	5774748	5774590	8e-75	---NA---	#N/A
Sedum.T00039405.1	augustus_masked-jcf7180000916788-processed-gene-0.12-mRNA-1	chrXI	5789907	5790085	1e-29	inactive phospholipase c-like protein 2	#N/A
Sedum.T00032068.1	snap_masked-jcf7180000892044-processed-gene-0.19-mRNA-1	chrXI	5818984	5821430	0	inactive phospholipase c-like protein 2	#N/A
Sedum.T00032078.1	snap_masked-jcf7180000892044-processed-gene-0.31-mRNA-1	chrXI	5832832	5832702	7e-44	---NA---	#N/A
Sedum.T00032073.1	augustus_masked-jcf7180000892044-processed-gene-0.14-mRNA-1	chrXI	5840167	5840355	6e-26	prepro-orexin [Verasper moseri]	#N/A
Sedum.T00032076.1	snap_masked-jcf7180000892044-processed-gene-0.33-mRNA-1	chrXI	5840355	5840167	8e-26	---NA---	#N/A
Sedum.T00032069.1	maker-jcf7180000892044-augustus-gene-0.39-mRNA-1	chrXI	5850010	5850218	2e-89	potassium voltage-gated channel subfamily h member 4	-6.423
Sedum.T00040208.1	maker-jcf7180000903696-snap-gene-0.4-mRNA-1	chrXI	5850010	5850216	2e-89	potassium voltage-gated channel subfamily h member 4	0
Sedum.T00036853.1	maker-jcf7180000916556-augustus-gene-0.23-mRNA-1	chrXI	5872082	5872232	8e-48	ras-related protein rab-5c	#N/A
Sedum.T00036855.1	maker-jcf7180000916556-augustus-gene-0.24-mRNA-1	chrXI	5875535	5875792	2e-76	histone acetyltransferase kat2a	#N/A
Sedum.T00036855.2	maker-jcf7180000916556-augustus-gene-0.24-mRNA-2	chrXI	5875535	5875792	2e-76	histone acetyltransferase kat2a	0
Sedum.T00036854.1	maker-jcf7180000916556-augustus-gene-0.25-mRNA-1	chrXI	5886940	5887094	3e-38	LGP2 [Lateolabrax japonicus]	3.079
Sedum.T00036856.1	snap_masked-jcf7180000916556-processed-gene-0.19-mRNA-1	chrXI	5894114	5894188	1e-13	---NA---	#N/A
Sedum.T00003632.1	maker-jcf7180000917529-snap-gene-0.22-mRNA-1	chrXI	5991287	5991511	4e-83	zinc finger protein 385c isoform x2	#N/A
Sedum.T00003631.1	maker-jcf7180000917529-augustus-gene-0.15-mRNA-1	chrXI	5999542	5999238	6e-73	nf-kappa-b inhibitor-interacting ras-like protein 2	#N/A
Sedum.T00003631.2	maker-jcf7180000917529-augustus-gene-0.15-mRNA-2	chrXI	5999542	5999238	5e-73	nf-kappa-b inhibitor-interacting ras-like protein 2	0
Sedum.T00003633.1	maker-jcf7180000917529-augustus-gene-0.17-mRNA-1	chrXI	6003706	6003869	4e-65	dnaj homolog subfamily c member 7 isoform x1	#N/A
Sedum.T00027695.1	maker-jcf7180000926771-augustus-gene-0.64-mRNA-1	chrXI	6014561	6014937	4e-75	2 -cyclic-nucleotide 3 -phosphodiesterase	-2.438
Sedum.T00027698.1	augustus_masked-jcf7180000926771-processed-gene-0.23-mRNA-1	chrXI	6028566	6028739	2e-56	atp-citrate synthase	#N/A
Sedum.T00027694.1	augustus_masked-jcf7180000926771-processed-gene-0.24-mRNA-1	chrXI	6034971	6036555	0	kelch-like protein 11	#N/A
Sedum.T00027697.1	maker-jcf7180000926771-augustus-gene-0.67-mRNA-1	chrXI	6040544	6040699	5e-46	cytosolic 5 -nucleotidase 3-like	#N/A
Sedum.T00027697.2	maker-jcf7180000926771-augustus-gene-0.67-mRNA-2	chrXI	6040544	6040699	4e-46	cytosolic 5 -nucleotidase 3-like	0
Sedum.T00027701.1	genemark-jcf7180000926771-processed-gene-0.14-mRNA-1	chrXI	6044610	6044435	4e-58	peptidyl-prolyl cis-trans isomerase fkbp10 isoform x1	#N/A
Sedum.T00027696.1	maker-jcf7180000926771-augustus-gene-0.68-mRNA-1	chrXI	6048675	6049065	2e-93	synaptonemal complex protein sc65	-3.339
Sedum.T00027706.1	augustus_masked-jcf7180000926771-processed-gene-0.27-mRNA-1	chrXI	6056021	6056092	2e-32	hypothetical protein EH28_20640 [Larimichthys crocea]	#N/A
Sedum.T00027702.1	maker-jcf7180000926771-snap-gene-0.82-mRNA-1	chrXI	6057520	6057349	2e-53	disintegrin and metalloproteinase domain-containing protein 11-like isoform x2	#N/A
Sedum.T00027705.1	maker-jcf7180000926771-snap-gene-0.83-mRNA-1	chrXI	6062400	6062315	3e-24	---NA---	0
Sedum.T00027699.1	maker-jcf7180000926771-augustus-gene-0.69-mRNA-1	chrXI	6071965	6072171	1e-57	p43 5s rna-binding	-5.875
Sedum.T00027704.3	maker-jcf7180000926771-snap-gene-0.84-mRNA-3	chrXI	6085861	6085732	4e-36	sh3 and cysteine-rich domain-containing protein 2	#N/A
Sedum.T00027704.4	maker-jcf7180000926771-snap-gene-0.84-mRNA-4	chrXI	6085861	6085732	4e-36	sh3 and cysteine-rich domain-containing protein 2	0
Sedum.T00027704.1	maker-jcf7180000926771-snap-gene-0.84-mRNA-1	chrXI	6085866	6085732	4e-39	sh3 and cysteine-rich domain-containing protein 2	0
Sedum.T00027704.2	maker-jcf7180000926771-snap-gene-0.84-mRNA-2	chrXI	6085866	6085732	4e-39	sh3 and cysteine-rich domain-containing protein 2	0
Sedum.T00027708.1	snap_masked-jcf7180000926771-processed-gene-0.49-mRNA-1	chrXI	6088851	6088939	4e-33	---NA---	#N/A
Sedum.T00027707.1	snap_masked-jcf7180000926771-processed-gene-0.52-mRNA-1	chrXI	6107973	6108067	5e-32	---NA---	#N/A
Sedum.T00027703.1	maker-jcf7180000926771-augustus-gene-0.73-mRNA-1	chrXI	6108077	6107867	8e-84	f-box lrr-repeat protein 20	#N/A
Sedum.T00027703.2	maker-jcf7180000926771-augustus-gene-0.73-mRNA-2	chrXI	6108077	6107867	8e-84	f-box lrr-repeat protein 20	0
Sedum.T00040297.1	snap_masked-jcf7180000920261-processed-gene-0.9-mRNA-1	chrXI	6122357	6122544	2e-72	cyclin-dependent kinase 12 isoform x1	#N/A
Sedum.T00040296.1	snap_masked-jcf7180000920261-processed-gene-0.10-mRNA-1	chrXI	6125123	6125519	3e-111	cyclin-dependent kinase 12	#N/A
Sedum.T00040300.1	snap_masked-jcf7180000920261-processed-gene-0.14-mRNA-1	chrXI	6127456	6127351	9e-22	---NA---	#N/A
Sedum.T00040299.1	augustus_masked-jcf7180000920261-processed-gene-0.8-mRNA-1	chrXI	6133904	6133791	9e-39	---NA---	#N/A
Sedum.T00039126.1	snap_masked-jcf7180000923424-processed-gene-0.24-mRNA-1	chrXI	6138918	6138744	3e-58	uncharacterized protein c6orf132 homolog	#N/A
Sedum.T00039127.1	snap_masked-jcf7180000923424-processed-gene-0.26-mRNA-1	chrXI	6146171	6146088	2e-37	---NA---	#N/A
Sedum.T00039125.1	augustus_masked-jcf7180000923424-processed-gene-0.18-mRNA-1	chrXI	6152465	6151638	0	neurogenic differentiation factor 2	#N/A
Sedum.T00039124.1	augustus_masked-jcf7180000923424-processed-gene-0.16-mRNA-1	chrXI	6176482	6176609	3e-49	protein phosphatase 1 regulatory subunit 1b-like isoform x2	#N/A
Sedum.T00030403.1	augustus_masked-jcf7180000917597-processed-gene-0.12-mRNA-1	chrXI	6182306	6182544	1e-57	star-related lipid transfer protein 3-like isoform x2	#N/A
Sedum.T00030400.1	maker-jcf7180000917597-snap-gene-0.51-mRNA-1	chrXI	6189592	6189751	1e-34	PREDICTED: melanoregulin-like [Larimichthys crocea]	#N/A
Sedum.T00030398.1	maker-jcf7180000917597-augustus-gene-0.44-mRNA-1	chrXI	6194202	6194575	6e-81	PREDICTED: telethonin [Oreochromis niloticus]	#N/A
Sedum.T00030404.1	augustus_masked-jcf7180000917597-processed-gene-0.23-mRNA-1	chrXI	6209119	6208784	2e-92	reprimo-like protein	#N/A
Sedum.T00030402.1	maker-jcf7180000917597-augustus-gene-0.45-mRNA-1	chrXI	6217166	6217387	3e-66	integrin beta-3-like	3.357
Sedum.T00030401.1	snap_masked-jcf7180000917597-processed-gene-0.30-mRNA-1	chrXI	6229711	6230097	9e-101	serine threonine-protein kinase tousled-like 2	#N/A
Sedum.T00030399.3	maker-jcf7180000917597-augustus-gene-0.48-mRNA-3	chrXI	6248552	6248884	7e-88	c-type mannose receptor 2 isoform x1	0
Sedum.T00030399.1	maker-jcf7180000917597-augustus-gene-0.48-mRNA-1	chrXI	6248581	6248884	2e-77	c-type mannose receptor 2	#N/A
Sedum.T00030399.2	maker-jcf7180000917597-augustus-gene-0.48-mRNA-2	chrXI	6248581	6248884	2e-77	c-type mannose receptor 2	0
Sedum.T00034223.1	maker-jcf7180000931771-augustus-gene-0.44-mRNA-1	chrXI	6292395	6292196	2e-63	rho-related gtp-binding	#N/A
Sedum.T00034224.1	maker-jcf7180000931771-snap-gene-0.47-mRNA-1	chrXI	6315856	6315599	2e-102	---NA---	0
Sedum.T00034222.1	maker-jcf7180000931771-snap-gene-0.45-mRNA-1	chrXI	6332475	6332710	1e-96	synaptic vesicle membrane protein vat-1 homolog	#N/A
Sedum.T00003652.1	snap_masked-jcf7180000895415-processed-gene-0.24-mRNA-1	chrXI	6337873	6337789	3e-28	---NA---	#N/A
Sedum.T00003647.1	augustus_masked-jcf7180000895415-processed-gene-0.9-mRNA-1	chrXI	6352101	6352325	5e-73	PREDICTED: prohibitin [Poecilia reticulata]	#N/A
Sedum.T00003649.1	maker-jcf7180000895415-snap-gene-0.35-mRNA-1	chrXI	6363999	6364145	7e-65	unnamed protein product, partial [Tetraodon nigroviridis]	#N/A
Sedum.T00003649.2	maker-jcf7180000895415-snap-gene-0.35-mRNA-2	chrXI	6363999	6364152	8e-69	unnamed protein product, partial [Tetraodon nigroviridis]	0
Sedum.T00003648.1	maker-jcf7180000895415-augustus-gene-0.30-mRNA-1	chrXI	6371606	6372400	0	phosphoethanolamine phosphocholine phosphatase isoform x1	#N/A
Sedum.T00003646.1	snap_masked-jcf7180000895415-processed-gene-0.22-mRNA-1	chrXI	6377752	6377918	3e-57	116 kda u5 small nuclear ribonucleoprotein component	#N/A
Sedum.T00025519.1	genemark-jcf7180000888797-processed-gene-0.7-mRNA-1	chrXI	6419925	6421315	0	gap junction gamma-1 protein	#N/A
Sedum.T00009053.1	maker-jcf7180000913953-augustus-gene-0.44-mRNA-1	chrXI	6526296	6526188	8e-47	60s ribosomal protein l19 isoform x1	#N/A
Sedum.T00009053.2	maker-jcf7180000913953-augustus-gene-0.44-mRNA-2	chrXI	6526296	6526188	5e-47	60s ribosomal protein l19 isoform x1	0
Sedum.T00009058.1	maker-jcf7180000913953-snap-gene-0.56-mRNA-1	chrXI	6527627	6527694	3e-30	---NA---	0
Sedum.T00009059.1	maker-jcf7180000913953-augustus-gene-0.49-mRNA-1	chrXI	6532911	6533054	2e-58	voltage-dependent l-type calcium channel subunit beta-1-like	0
Sedum.T00009057.1	maker-jcf7180000913953-snap-gene-0.54-mRNA-1	chrXI	6556046	6556464	5e-142	voltage-dependent l-type calcium channel subunit beta-1 isoform x1	#N/A
Sedum.T00009057.2	maker-jcf7180000913953-snap-gene-0.54-mRNA-2	chrXI	6556046	6556464	4e-142	voltage-dependent l-type calcium channel subunit beta-1 isoform x1	0
Sedum.T00009055.1	maker-jcf7180000913953-snap-gene-0.53-mRNA-1	chrXI	6560447	6560593	4e-36	adp-ribosylation factor-like protein 5c	#N/A
Sedum.T00009056.1	augustus_masked-jcf7180000913953-processed-gene-0.21-mRNA-1	chrXI	6572417	6572542	4e-45	plexin domain-containing protein 1-like	#N/A
Sedum.T00009061.1	snap_masked-jcf7180000913953-processed-gene-0.37-mRNA-1	chrXI	6584250	6584346	2e-37	lim and sh3 domain protein 1-like	#N/A
Sedum.T00009060.1	maker-jcf7180000913953-snap-gene-0.51-mRNA-1	chrXI	6600307	6600408	4e-31	---NA---	0
Sedum.T00017449.1	snap_masked-jcf7180000933380-processed-gene-0.52-mRNA-1	chrXI	6648693	6648488	1e-83	---NA---	#N/A
Sedum.T00017451.1	snap_masked-jcf7180000933380-processed-gene-0.51-mRNA-1	chrXI	6654946	6654637	6e-59	---NA---	#N/A
Sedum.T00017444.1	augustus_masked-jcf7180000933380-processed-gene-0.30-mRNA-1	chrXI	6658750	6658425	8e-129	protein hexim-like	#N/A
Sedum.T00017447.1	maker-jcf7180000933380-augustus-gene-0.84-mRNA-1	chrXI	6674105	6674332	7e-58	phospholipase c delta 3a	2.94
Sedum.T00017445.1	maker-jcf7180000933380-snap-gene-0.88-mRNA-1	chrXI	6683765	6683937	1e-77	all-trans-retinol -reductase	-2.128
Sedum.T00017448.1	genemark-jcf7180000933380-processed-gene-0.16-mRNA-1	chrXI	6688952	6689176	5e-68	cyclin-dependent kinase 4-like	#N/A
Sedum.T00017450.1	snap_masked-jcf7180000933380-processed-gene-0.46-mRNA-1	chrXI	6692156	6692040	3e-35	---NA---	#N/A
Sedum.T00017446.1	maker-jcf7180000933380-snap-gene-0.86-mRNA-1	chrXI	6712194	6712436	1e-54	supervillin-like isoform x3	#N/A
Sedum.T00017446.2	maker-jcf7180000933380-snap-gene-0.86-mRNA-2	chrXI	6712194	6712436	1e-54	supervillin-like isoform x4	0
Sedum.T00017446.3	maker-jcf7180000933380-snap-gene-0.86-mRNA-3	chrXI	6712194	6712436	1e-54	supervillin-like isoform x4	0
Sedum.T00017446.4	maker-jcf7180000933380-snap-gene-0.86-mRNA-4	chrXI	6712194	6712436	1e-54	supervillin-like isoform x6	0
Sedum.T00017446.5	maker-jcf7180000933380-snap-gene-0.86-mRNA-5	chrXI	6712194	6712436	1e-54	supervillin-like isoform x6	0
Sedum.T00017443.1	maker-jcf7180000933380-augustus-gene-0.78-mRNA-1	chrXI	6717315	6717110	5e-50	transmembrane protein 98	-3.514
Sedum.T00017452.1	snap_masked-jcf7180000933380-processed-gene-0.58-mRNA-1	chrXI	6719384	6719481	2e-29	---NA---	#N/A
Sedum.T00035718.1	maker-jcf7180000932526-augustus-gene-0.22-mRNA-1	chrXI	6777396	6777165	2e-94	g protein-activated inward rectifier potassium channel 1-like	#N/A
Sedum.T00035723.1	snap_masked-jcf7180000932526-processed-gene-0.21-mRNA-1	chrXI	6785446	6785757	1e-134	---NA---	#N/A
Sedum.T00035719.1	augustus_masked-jcf7180000932526-processed-gene-0.9-mRNA-1	chrXI	6786117	6785452	0	g protein-activated inward rectifier potassium channel 1-like	#N/A
Sedum.T00035721.1	maker-jcf7180000932526-augustus-gene-0.24-mRNA-1	chrXI	6797065	6797792	0	zinc finger protein 281-like	#N/A
Sedum.T00035721.2	maker-jcf7180000932526-augustus-gene-0.24-mRNA-2	chrXI	6797065	6797792	0	zinc finger protein 281-like	0
Sedum.T00018380.1	maker-jcf7180000917903-augustus-gene-0.22-mRNA-1	chrXI	6836154	6836341	4e-60	maguk p55 subfamily member 3	0
Sedum.T00018380.2	maker-jcf7180000917903-augustus-gene-0.22-mRNA-2	chrXI	6836154	6836341	4e-60	maguk p55 subfamily member 3	0
Sedum.T00018380.3	maker-jcf7180000917903-augustus-gene-0.22-mRNA-3	chrXI	6836154	6836341	4e-60	maguk p55 subfamily member 3	0
Sedum.T00018380.4	maker-jcf7180000917903-augustus-gene-0.22-mRNA-4	chrXI	6836154	6836341	4e-60	maguk p55 subfamily member 3	0
Sedum.T00018378.1	maker-jcf7180000917903-augustus-gene-0.21-mRNA-1	chrXI	6853081	6852925	1e-58	acid-sensing ion channel partial	2.384
Sedum.T00030039.1	augustus_masked-jcf7180000929526-processed-gene-0.6-mRNA-1	chrXI	7054255	7053685	6e-113	acid-sensing ion channel 2-like	#N/A
Sedum.T00030036.1	maker-jcf7180000929526-augustus-gene-0.14-mRNA-1	chrXI	7061513	7061445	1e-29	uncharacterized protein c17orf53 homolog	0
Sedum.T00030038.1	maker-jcf7180000929526-augustus-gene-0.16-mRNA-1	chrXI	7066635	7066973	7e-79	ankyrin repeat and socs box protein 16	#N/A
Sedum.T00030038.2	maker-jcf7180000929526-augustus-gene-0.16-mRNA-2	chrXI	7066635	7066973	7e-79	ankyrin repeat and socs box protein 16	0
Sedum.T00030037.1	maker-jcf7180000929526-augustus-gene-0.15-mRNA-1	chrXI	7071721	7072003	5e-46	transmembrane and ubiquitin-like domain-containing protein 2	0
Sedum.T00011273.1	maker-jcf7180000895231-augustus-gene-0.3-mRNA-1	chrXI	7072916	7073116	2e-56	transmembrane and ubiquitin-like domain-containing protein 2	#N/A
Sedum.T00031566.1	maker-jcf7180000903485-augustus-gene-0.5-mRNA-1	chrXI	7072916	7073116	2e-56	transmembrane and ubiquitin-like domain-containing protein 2	0
Sedum.T00011549.1	maker-jcf7180000894090-snap-gene-0.4-mRNA-1	chrXI	7079708	7079576	4e-52	ataxin-7-like protein 3 isoform x2	#N/A
Sedum.T00030580.1	maker-jcf7180000900739-augustus-gene-0.3-mRNA-1	chrXI	7079708	7079576	2e-52	ataxin-7-like protein 3 isoform x2	0
Sedum.T00031567.1	maker-jcf7180000903485-augustus-gene-0.6-mRNA-1	chrXI	7079708	7079576	4e-51	ataxin-7-like protein 3 isoform x1	0
Sedum.T00031567.2	maker-jcf7180000903485-augustus-gene-0.6-mRNA-2	chrXI	7079708	7079576	4e-51	ataxin-7-like protein 3 isoform x1	0
Sedum.T00013959.1	maker-jcf7180000917335-augustus-gene-0.47-mRNA-1	chrXI	7079708	7079576	2e-52	ataxin-7-like protein 3 isoform x2	0
Sedum.T00013955.1	augustus_masked-jcf7180000917335-processed-gene-0.18-mRNA-1	chrXI	7090352	7090422	6e-18	---NA---	#N/A
Sedum.T00013958.1	maker-jcf7180000917335-snap-gene-0.53-mRNA-1	chrXI	7092322	7092170	5e-60	nucleolar transcription factor 1-like isoform x1	0
Sedum.T00013958.2	maker-jcf7180000917335-snap-gene-0.53-mRNA-2	chrXI	7092322	7092170	5e-60	nucleolar transcription factor 1-like isoform x1	0
Sedum.T00013958.3	maker-jcf7180000917335-snap-gene-0.53-mRNA-3	chrXI	7092322	7092170	5e-60	nucleolar transcription factor 1-like isoform x1	0
Sedum.T00013957.1	genemark-jcf7180000917335-processed-gene-0.12-mRNA-1	chrXI	7097028	7096834	2e-83	solute carrier family 4 member a1 anion exchanger	#N/A
Sedum.T00013960.1	maker-jcf7180000917335-augustus-gene-0.50-mRNA-1	chrXI	7106742	7106682	4e-11	low quality protein: migration and invasion enhancer 1-like	#N/A
Sedum.T00013956.1	maker-jcf7180000917335-snap-gene-0.51-mRNA-1	chrXI	7109828	7110186	5e-55	gtpase imap family member 8	#N/A
Sedum.T00013956.2	maker-jcf7180000917335-snap-gene-0.51-mRNA-2	chrXI	7113343	7113463	2e-30	---NA---	0
Sedum.T00010814.1	augustus_masked-jcf7180000890837-processed-gene-0.4-mRNA-1	chrXI	7217832	7218605	0	PREDICTED: neurexophilin-3 [Stegastes partitus]	#N/A
Sedum.T00011156.1	augustus_masked-jcf7180000894054-processed-gene-0.2-mRNA-1	chrXI	7218105	7218605	0	PREDICTED: neurexophilin-3 [Cynoglossus semilaevis]	#N/A
Sedum.T00018614.1	augustus_masked-jcf7180000901086-processed-gene-0.1-mRNA-1	chrXI	7218105	7218605	0	PREDICTED: neurexophilin-3 [Cynoglossus semilaevis]	#N/A
Sedum.T00038714.1	snap_masked-jcf7180000917825-processed-gene-0.38-mRNA-1	chrXI	7243289	7243197	8e-29	---NA---	#N/A
Sedum.T00032803.1	snap_masked-jcf7180000926336-processed-gene-0.64-mRNA-1	chrXI	7343283	7343373	1e-29	---NA---	#N/A
Sedum.T00032789.1	maker-jcf7180000926336-snap-gene-0.85-mRNA-1	chrXI	7343571	7343283	2e-85	nadh dehydrogenase 1 partial	#N/A
Sedum.T00032789.3	maker-jcf7180000926336-snap-gene-0.85-mRNA-3	chrXI	7343571	7343283	9e-86	---NA---	0
Sedum.T00032789.2	maker-jcf7180000926336-snap-gene-0.85-mRNA-2	chrXI	7347152	7347053	8e-18	cytochrome c oxidase subunit ndufa4	#N/A
Sedum.T00032787.1	maker-jcf7180000926336-augustus-gene-0.70-mRNA-1	chrXI	7353472	7353312	3e-56	solute carrier family 35 member partial	#N/A
Sedum.T00032787.2	maker-jcf7180000926336-augustus-gene-0.70-mRNA-2	chrXI	7353472	7353312	2e-56	solute carrier family 35 member partial	0
Sedum.T00032786.1	maker-jcf7180000926336-augustus-gene-0.69-mRNA-1	chrXI	7357397	7357164	4e-83	protein fam117a	0
Sedum.T00032804.1	snap_masked-jcf7180000926336-processed-gene-0.63-mRNA-1	chrXI	7367493	7367642	1e-47	---NA---	#N/A
Sedum.T00032784.1	maker-jcf7180000926336-augustus-gene-0.68-mRNA-1	chrXI	7367899	7367737	1e-64	run domain-containing protein 3a	0
Sedum.T00032799.1	augustus_masked-jcf7180000926336-processed-gene-0.35-mRNA-1	chrXI	7370297	7370625	2e-102	---NA---	#N/A
Sedum.T00032801.1	snap_masked-jcf7180000926336-processed-gene-0.43-mRNA-1	chrXI	7371679	7371555	9e-43	---NA---	#N/A
Sedum.T00032800.1	augustus_masked-jcf7180000926336-processed-gene-0.23-mRNA-1	chrXI	7372150	7371680	4e-135	---NA---	#N/A
Sedum.T00032794.1	maker-jcf7180000926336-augustus-gene-0.79-mRNA-1	chrXI	7380072	7380177	3e-45	ring finger protein 113a	-2.101
Sedum.T00032785.1	maker-jcf7180000926336-snap-gene-0.81-mRNA-1	chrXI	7383025	7382857	1e-39	ste20-related kinase adapter protein alpha isoform x1	#N/A
Sedum.T00032796.1	genemark-jcf7180000926336-processed-gene-0.16-mRNA-1	chrXI	7393107	7393385	5e-62	atp-dependent rna helicase ddx42	#N/A
Sedum.T00032793.1	maker-jcf7180000926336-snap-gene-0.90-mRNA-1	chrXI	7405565	7405811	8e-67	lim domain-containing protein 2	#N/A
Sedum.T00032797.1	maker-jcf7180000926336-augustus-gene-0.76-mRNA-1	chrXI	7419821	7419997	2e-70	mitogen-activated protein kinase kinase kinase 3	#N/A
Sedum.T00032797.2	maker-jcf7180000926336-augustus-gene-0.76-mRNA-2	chrXI	7419821	7419997	2e-70	mitogen-activated protein kinase kinase kinase 3	0
Sedum.T00032792.1	maker-jcf7180000926336-augustus-gene-0.75-mRNA-1	chrXI	7431932	7432435	3e-144	glial fibrillary acidic protein	#N/A
Sedum.T00032802.1	snap_masked-jcf7180000926336-processed-gene-0.38-mRNA-1	chrXI	7432401	7432008	5e-109	---NA---	#N/A
Sedum.T00032798.1	augustus_masked-jcf7180000926336-processed-gene-0.29-mRNA-1	chrXI	7444447	7444679	9e-76	potassium voltage-gated channel subfamily h member 6 isoform x2	#N/A
Sedum.T00032795.1	augustus_masked-jcf7180000926336-processed-gene-0.28-mRNA-1	chrXI	7452313	7452724	0	potassium voltage-gated channel subfamily h member 7-like	#N/A
Sedum.T00005236.1	snap_masked-jcf7180000901173-processed-gene-0.2-mRNA-1	chrXI	7454154	7454347	1e-55	potassium voltage-gated channel subfamily h member 7-like	#N/A
Sedum.T00000940.1	snap_masked-jcf7180000901607-processed-gene-0.2-mRNA-1	chrXI	7454154	7454347	1e-55	potassium voltage-gated channel subfamily h member 7-like	#N/A
Sedum.T00002849.1	maker-jcf7180000916435-snap-gene-0.85-mRNA-1	chrXI	7455096	7455340	3e-87	potassium voltage-gated channel subfamily h member 6	4.266
Sedum.T00002860.1	maker-jcf7180000916435-augustus-gene-0.79-mRNA-1	chrXI	7498296	7498082	4e-74	ddb1- and cul4-associated factor 7	#N/A
Sedum.T00032070.1	genemark-jcf7180000892044-processed-gene-0.5-mRNA-1	chrXI	7502311	7502782	5e-84	angiopoietin-related protein 6	#N/A
Sedum.T00032072.1	maker-jcf7180000892044-augustus-gene-0.42-mRNA-1	chrXI	7519103	7519287	5e-61	cdc42-interacting protein 4	#N/A
Sedum.T00032072.2	maker-jcf7180000892044-augustus-gene-0.42-mRNA-2	chrXI	7519103	7519287	5e-61	cdc42-interacting protein 4	0
Sedum.T00008814.1	augustus_masked-jcf7180000902698-processed-gene-0.3-mRNA-1	chrXI	7556437	7555772	0	noelin-2-like isoform x2	#N/A
Sedum.T00037885.1	maker-jcf7180000928212-snap-gene-0.42-mRNA-1	chrXI	7556446	7555772	0	PREDICTED: noelin-2 [Stegastes partitus]	#N/A
Sedum.T00037887.1	augustus_masked-jcf7180000928212-processed-gene-0.17-mRNA-1	chrXI	7609206	7608970	5e-78	collagen alpha-3 chain	#N/A
Sedum.T00040027.1	maker-jcf7180000931223-snap-gene-0.6-mRNA-1	chrXI	7621280	7621368	3e-28	---NA---	0
Sedum.T00040029.1	snap_masked-jcf7180000931223-processed-gene-0.5-mRNA-1	chrXI	7621368	7621257	1e-38	collagen alpha-3 chain	#N/A
Sedum.T00040028.1	snap_masked-jcf7180000931223-processed-gene-0.4-mRNA-1	chrXI	7627532	7627622	1e-24	---NA---	#N/A
Sedum.T00008343.1	augustus_masked-jcf7180000922734-processed-gene-0.20-mRNA-1	chrXI	7660334	7660568	4e-86	retinol dehydrogenase 8-like	#N/A
Sedum.T00008345.1	maker-jcf7180000922734-augustus-gene-0.42-mRNA-1	chrXI	7714256	7715230	0	neurogenic locus notch homolog protein 2-like	#N/A
Sedum.T00008342.1	augustus_masked-jcf7180000922734-processed-gene-0.13-mRNA-1	chrXI	7719973	7719774	7e-42	retinol dehydrogenase 8-like isoform x3	#N/A
Sedum.T00034011.1	maker-jcf7180000887818-snap-gene-0.20-mRNA-1	chrXI	7729911	7730156	6e-69	nuclear receptor subfamily 5 group a member 2	#N/A
Sedum.T00034008.1	genemark-jcf7180000887818-processed-gene-0.2-mRNA-1	chrXI	7736508	7736088	4e-106	calmodulin-regulated spectrin-associated protein 3 isoform x1	#N/A
Sedum.T00034009.1	maker-jcf7180000887818-augustus-gene-0.13-mRNA-1	chrXI	7754948	7754788	1e-65	pre-mrna-splicing factor syf1	#N/A
Sedum.T00011977.1	genemark-jcf7180000889282-processed-gene-0.0-mRNA-1	chrXI	7766860	7767084	5e-102	myosin heavy chain	#N/A
Sedum.T00039135.1	genemark-jcf7180000918917-processed-gene-0.0-mRNA-1	chrXI	7767897	7768292	1e-158	myosin heavy fast skeletal muscle- partial	#N/A
Sedum.T00020239.1	maker-jcf7180000929759-snap-gene-0.8-mRNA-1	chrXI	7767897	7768292	3e-158	myosin heavy chain	0
Sedum.T00028442.1	maker-jcf7180000918345-augustus-gene-0.3-mRNA-1	chrXI	7770591	7770794	1e-77	unnamed protein product, partial [Tetraodon nigroviridis]	#N/A
Sedum.T00020618.1	maker-jcf7180000924673-augustus-gene-0.6-mRNA-1	chrXI	7771097	7771269	3e-71	myosin heavy partial	0
Sedum.T00043297.1	maker-jcf7180000929237-augustus-gene-0.36-mRNA-1	chrXI	7782376	7782542	3e-52	PREDICTED: myosin-4-like [Stegastes partitus]	#N/A
Sedum.T00043297.2	maker-jcf7180000929237-augustus-gene-0.36-mRNA-2	chrXI	7782376	7782542	3e-52	PREDICTED: myosin-4-like [Stegastes partitus]	#N/A
Sedum.T00011286.1	augustus_masked-jcf7180000890393-processed-gene-0.1-mRNA-1	chrXI	7782641	7782914	7e-98	myosin heavy fast skeletal muscle- partial	#N/A
Sedum.T00019223.1	genemark-jcf7180000891075-processed-gene-0.0-mRNA-1	chrXI	7782641	7782927	1e-98	myosin heavy fast skeletal muscle- partial	#N/A
Sedum.T00026234.1	maker-jcf7180000932085-snap-gene-0.4-mRNA-1	chrXI	7784441	7784685	2e-106	myosin heavy chain	0
Sedum.T00031030.1	snap_masked-jcf7180000916841-processed-gene-0.11-mRNA-1	chrXI	7787615	7787458	1e-52	hypothetical protein Z043_123086, partial [Scleropages formosus]	#N/A
Sedum.T00010962.1	maker-jcf7180000917038-augustus-gene-0.10-mRNA-1	chrXI	7823609	7823993	3e-113	bromodomain-containing protein 4-like	0
Sedum.T00010966.1	snap_masked-jcf7180000917038-processed-gene-0.7-mRNA-1	chrXI	7827654	7827504	5e-43	---NA---	#N/A
Sedum.T00010963.1	snap_masked-jcf7180000917038-processed-gene-0.6-mRNA-1	chrXI	7838066	7838701	3e-132	lysophosphatidic acid receptor 1-a-like	#N/A
Sedum.T00010964.1	maker-jcf7180000917038-snap-gene-0.16-mRNA-1	chrXI	7842531	7842165	7e-166	pre-b-cell leukemia transcription factor 4 isoform x3	2.042
Sedum.T00010965.1	maker-jcf7180000917038-snap-gene-0.17-mRNA-1	chrXI	7848595	7848350	3e-93	pre-b-cell leukemia transcription factor 1-like	#N/A
Sedum.T00002827.1	maker-jcf7180000918049-augustus-gene-0.32-mRNA-1	chrXI	7864439	7864142	6e-99	pre-b-cell leukemia transcription factor 4 isoform x1	0
Sedum.T00002829.1	maker-jcf7180000918049-snap-gene-0.38-mRNA-1	chrXI	7866966	7866767	1e-77	low quality protein: kinetochore-associated protein dsn1 homolog	#N/A
Sedum.T00002829.2	maker-jcf7180000918049-snap-gene-0.38-mRNA-2	chrXI	7866966	7866767	1e-77	low quality protein: kinetochore-associated protein dsn1 homolog	0
Sedum.T00002829.3	maker-jcf7180000918049-snap-gene-0.38-mRNA-3	chrXI	7866966	7866767	1e-77	low quality protein: kinetochore-associated protein dsn1 homolog	0
Sedum.T00002831.1	maker-jcf7180000918049-augustus-gene-0.34-mRNA-1	chrXI	7873519	7873708	2e-76	---NA---	0
Sedum.T00002832.1	augustus_masked-jcf7180000918049-processed-gene-0.15-mRNA-1	chrXI	7879964	7880267	1e-72	coiled-coil-helix-coiled-coil-helix domain-containing protein 5	#N/A
Sedum.T00002828.1	maker-jcf7180000918049-augustus-gene-0.30-mRNA-1	chrXI	7880267	7879908	2e-86	manganese-transporting atpase 13a1	#N/A
Sedum.T00002828.2	maker-jcf7180000918049-augustus-gene-0.30-mRNA-2	chrXI	7880267	7879908	2e-86	manganese-transporting atpase 13a1	0
Sedum.T00002826.1	genemark-jcf7180000918049-processed-gene-0.2-mRNA-1	chrXI	7885879	7885647	3e-99	lim homeobox transcription factor 1-alpha-like isoform x2	#N/A
Sedum.T00002834.1	snap_masked-jcf7180000918049-processed-gene-0.23-mRNA-1	chrXI	7890118	7890313	1e-87	---NA---	#N/A
Sedum.T00002830.1	genemark-jcf7180000918049-processed-gene-0.1-mRNA-1	chrXI	7894714	7894526	9e-81	lim homeobox transcription factor 1-alpha-like	#N/A
Sedum.T00002833.1	augustus_masked-jcf7180000918049-processed-gene-0.10-mRNA-1	chrXI	7899737	7899635	1e-31	gem-interacting protein isoform x2	#N/A
Sedum.T00023339.1	snap_masked-jcf7180000894491-processed-gene-0.11-mRNA-1	chrXI	7901171	7901032	9e-44	gem-interacting protein isoform x3	#N/A
Sedum.T00023336.1	maker-jcf7180000894491-augustus-gene-0.15-mRNA-1	chrXI	7912931	7912724	3e-84	procollagen galactosyltransferase 1	-2.271
Sedum.T00023338.1	snap_masked-jcf7180000894491-processed-gene-0.9-mRNA-1	chrXI	7918910	7919159	3e-69	---NA---	#N/A
Sedum.T00023337.1	maker-jcf7180000894491-augustus-gene-0.16-mRNA-1	chrXI	7919159	7918899	2e-75	PREDICTED: 6-phosphogluconolactonase [Notothenia coriiceps]	#N/A
Sedum.T00023337.2	maker-jcf7180000894491-augustus-gene-0.16-mRNA-2	chrXI	7919159	7918899	2e-75	PREDICTED: 6-phosphogluconolactonase [Notothenia coriiceps]	0
Sedum.T00009321.1	maker-jcf7180000923346-snap-gene-0.10-mRNA-1	chrXI	8068477	8068785	7e-104	latrophilin-1-like isoform x3	#N/A
Sedum.T00009321.2	maker-jcf7180000923346-snap-gene-0.10-mRNA-2	chrXI	8068477	8068785	7e-104	PREDICTED: latrophilin-1-like [Larimichthys crocea]	0
Sedum.T00028707.1	augustus_masked-jcf7180000919829-processed-gene-0.6-mRNA-1	chrXI	8084739	8085245	1e-155	Latrophilin-1 [Larimichthys crocea]	#N/A
Sedum.T00000502.1	maker-jcf7180000917180-augustus-gene-0.18-mRNA-1	chrXI	8107903	8107622	8e-79	lipid phosphate phosphohydrolase 3-like	#N/A
Sedum.T00000503.1	snap_masked-jcf7180000917180-processed-gene-0.11-mRNA-1	chrXI	8111409	8111526	5e-36	---NA---	#N/A
Sedum.T00000504.1	augustus_masked-jcf7180000917180-processed-gene-0.9-mRNA-1	chrXI	8118866	8118658	3e-57	lipid phosphate phosphohydrolase 3-like	#N/A
Sedum.T00023938.1	augustus_masked-jcf7180000924930-processed-gene-0.7-mRNA-1	chrXI	8133150	8133313	2e-32	transmembrane emp24 domain-containing protein 1	#N/A
Sedum.T00023942.1	snap_masked-jcf7180000924930-processed-gene-0.12-mRNA-1	chrXI	8150781	8151008	8e-97	PREDICTED: dynamin-2-like [Notothenia coriiceps]	#N/A
Sedum.T00023941.1	maker-jcf7180000924930-snap-gene-0.27-mRNA-1	chrXI	8150955	8150781	7e-79	Dynamin-2 [Myotis davidii]	#N/A
Sedum.T00023941.2	maker-jcf7180000924930-snap-gene-0.27-mRNA-2	chrXI	8150955	8150781	7e-79	Dynamin-2 [Myotis davidii]	#N/A
Sedum.T00023939.1	maker-jcf7180000924930-augustus-gene-0.20-mRNA-1	chrXI	8160677	8160969	6e-66	queuine trna-ribosyltransferase isoform x1	#N/A
Sedum.T00016933.1	snap_masked-jcf7180000916802-processed-gene-0.6-mRNA-1	chrXI	8165850	8165739	9e-47	---NA---	#N/A
Sedum.T00016932.1	maker-jcf7180000916802-snap-gene-0.10-mRNA-1	chrXI	8175147	8175249	5e-32	potassium channel subfamily t member 2	0
Sedum.T00016931.1	maker-jcf7180000916802-augustus-gene-0.9-mRNA-1	chrXI	8181547	8181706	2e-68	potassium channel subfamily t member 2-like	0
Sedum.T00039069.1	maker-jcf7180000888972-snap-gene-0.4-mRNA-1	chrXI	8189311	8189638	2e-77	potassium channel subfamily t member 2-like	#N/A
Sedum.T00008007.1	maker-jcf7180000924351-augustus-gene-0.11-mRNA-1	chrXI	8190674	8190808	2e-46	potassium channel subfamily t member 2- partial	0
Sedum.T00008008.1	maker-jcf7180000924351-snap-gene-0.13-mRNA-1	chrXI	8192533	8192789	1e-97	potassium channel subfamily t member 2-like	0
Sedum.T00008006.1	maker-jcf7180000924351-augustus-gene-0.9-mRNA-1	chrXI	8198990	8198430	3e-161	pdz domain-containing protein gipc1	#N/A
Sedum.T00026075.1	maker-jcf7180000914727-augustus-gene-0.13-mRNA-1	chrXI	8204571	8204282	1e-68	pdz domain-containing protein gipc1	#N/A
Sedum.T00026074.1	maker-jcf7180000914727-augustus-gene-0.14-mRNA-1	chrXI	8208932	8208565	1e-105	dnaj homolog subfamily b member 1-like	#N/A
Sedum.T00026073.1	genemark-jcf7180000914727-processed-gene-0.1-mRNA-1	chrXI	8217259	8217427	2e-61	very-long-chain enoyl- reductase-like	#N/A
Sedum.T00009086.1	snap_masked-jcf7180000927753-processed-gene-0.33-mRNA-1	chrXI	8226142	8226264	1e-53	---NA---	#N/A
Sedum.T00043094.1	augustus_masked-jcf7180000905067-processed-gene-0.1-mRNA-1	chrXI	8235753	8235584	1e-74	camp-dependent protein kinase catalytic subunit alpha-like	#N/A
Sedum.T00009084.1	maker-jcf7180000927753-snap-gene-0.73-mRNA-1	chrXI	8235755	8235586	6e-74	camp-dependent protein kinase catalytic subunit alpha-like isoform x3	#N/A
Sedum.T00009085.1	maker-jcf7180000927753-augustus-gene-0.62-mRNA-1	chrXI	8248010	8247808	2e-62	histone chaperone asf1b-b	#N/A
Sedum.T00009085.2	maker-jcf7180000927753-augustus-gene-0.62-mRNA-2	chrXI	8248010	8247808	2e-62	histone chaperone asf1b-b	0
Sedum.T00009072.1	maker-jcf7180000927753-snap-gene-0.66-mRNA-1	chrXI	8254170	8254375	1e-47	protein crumbs homolog 3	#N/A
Sedum.T00009072.2	maker-jcf7180000927753-snap-gene-0.66-mRNA-2	chrXI	8254170	8254375	2e-47	protein crumbs homolog 3	0
Sedum.T00041979.1	maker-jcf7180000931029-snap-gene-0.35-mRNA-1	chrXI	8256718	8255724	0	tubulin beta-5 chain	0
Sedum.T00009079.1	genemark-jcf7180000927753-processed-gene-0.12-mRNA-1	chrXI	8256733	8255685	0	tubulin beta-4a chain-like	#N/A
Sedum.T00000408.1	maker-jcf7180000917373-augustus-gene-0.19-mRNA-1	chrXI	8256736	8255700	0	tubulin beta chain-like isoform x1	0
Sedum.T00009073.1	maker-jcf7180000927753-augustus-gene-0.55-mRNA-1	chrXI	8260819	8261355	3e-92	nuclear factor brain-like	0
Sedum.T00009075.1	maker-jcf7180000927753-snap-gene-0.69-mRNA-1	chrXI	8295785	8295975	4e-67	glucagon receptor-like	#N/A
Sedum.T00009080.1	maker-jcf7180000927753-augustus-gene-0.64-mRNA-1	chrXI	8327088	8326989	2e-34	39s ribosomal protein mitochondrial	-2.396
Sedum.T00009076.1	maker-jcf7180000927753-snap-gene-0.71-mRNA-1	chrXI	8329529	8329725	1e-61	upf0585 protein c16orf13 homolog b-like	0
Sedum.T00009083.1	maker-jcf7180000927753-augustus-gene-0.65-mRNA-1	chrXI	8333084	8332910	6e-67	hepatocyte growth factor-regulated tyrosine kinase substrate isoform x1	#N/A
Sedum.T00009087.1	snap_masked-jcf7180000927753-processed-gene-0.41-mRNA-1	chrXI	8335609	8335749	6e-38	---NA---	#N/A
Sedum.T00009082.1	genemark-jcf7180000927753-processed-gene-0.19-mRNA-1	chrXI	8341689	8341046	0	PREDICTED: claudin-4-like [Stegastes partitus]	#N/A
Sedum.T00009081.1	genemark-jcf7180000927753-processed-gene-0.20-mRNA-1	chrXI	8343941	8343522	3e-123	e3 ubiquitin-protein ligase trim39-like	#N/A
Sedum.T00003274.1	genemark-jcf7180000887790-processed-gene-0.5-mRNA-1	chrXI	8344004	8343522	3e-141	e3 ubiquitin-protein ligase trim39-like	#N/A
Sedum.T00003275.1	maker-jcf7180000887790-augustus-gene-0.27-mRNA-1	chrXI	8347910	8346902	5e-164	gtpase imap family member 7	#N/A
Sedum.T00003269.1	genemark-jcf7180000887790-processed-gene-0.0-mRNA-1	chrXI	8349962	8350095	5e-33	radical s-adenosyl methionine domain-containing protein mitochondrial	#N/A
Sedum.T00003273.1	maker-jcf7180000887790-augustus-gene-0.28-mRNA-1	chrXI	8355075	8354797	2e-55	dexamethasone-induced ras-related protein 1-like	#N/A
Sedum.T00003270.1	maker-jcf7180000887790-augustus-gene-0.24-mRNA-1	chrXI	8361198	8361677	4e-127	epsin-3 isoform x2	#N/A
Sedum.T00003270.2	maker-jcf7180000887790-augustus-gene-0.24-mRNA-2	chrXI	8361198	8361677	4e-127	epsin-3 isoform x2	0
Sedum.T00003270.3	maker-jcf7180000887790-augustus-gene-0.24-mRNA-3	chrXI	8361198	8361677	4e-127	epsin-3 isoform x2	0
Sedum.T00003270.4	maker-jcf7180000887790-augustus-gene-0.24-mRNA-4	chrXI	8361198	8361677	4e-127	epsin-3 isoform x2	0
Sedum.T00003270.5	maker-jcf7180000887790-augustus-gene-0.24-mRNA-5	chrXI	8361198	8361677	2e-127	epsin-3 isoform x2	0
Sedum.T00003272.1	maker-jcf7180000887790-augustus-gene-0.29-mRNA-1	chrXI	8368386	8368219	1e-41	adp-ribosylation factor-like protein 16	#N/A
Sedum.T00003272.2	maker-jcf7180000887790-augustus-gene-0.29-mRNA-2	chrXI	8368386	8368219	2e-41	adp-ribosylation factor-like protein 16 isoform x1	0
Sedum.T00003271.1	maker-jcf7180000887790-augustus-gene-0.25-mRNA-1	chrXI	8370853	8371196	5e-111	PREDICTED: ketosamine-3-kinase-like [Notothenia coriiceps]	#N/A
Sedum.T00033023.1	maker-jcf7180000893555-snap-gene-0.5-mRNA-1	chrXI	8370853	8371193	2e-109	PREDICTED: ketosamine-3-kinase-like [Larimichthys crocea]	0
Sedum.T00022018.1	maker-jcf7180000929589-snap-gene-0.34-mRNA-1	chrXI	8370853	8371193	2e-109	PREDICTED: ketosamine-3-kinase-like [Larimichthys crocea]	0
Sedum.T00022020.1	genemark-jcf7180000929589-processed-gene-0.2-mRNA-1	chrXI	8373408	8373556	4e-42	tubulin-specific chaperone d	#N/A
Sedum.T00022021.1	maker-jcf7180000929589-snap-gene-0.36-mRNA-1	chrXI	8389662	8389796	6e-36	tubulin-specific chaperone d isoform x3	#N/A
Sedum.T00022019.1	maker-jcf7180000929589-snap-gene-0.37-mRNA-1	chrXI	8420121	8420489	4e-104	meteorin-like protein	-2.952
Sedum.T00025496.1	maker-jcf7180000924719-augustus-gene-0.33-mRNA-1	chrXI	8441884	8441743	5e-50	nuclear distribution protein nude-like 1	#N/A
Sedum.T00025492.1	augustus_masked-jcf7180000924719-processed-gene-0.13-mRNA-1	chrXI	8447201	8447390	7e-48	ring finger protein 222	#N/A
Sedum.T00025497.1	maker-jcf7180000924719-snap-gene-0.40-mRNA-1	chrXI	8455056	8454683	2e-79	rho gtpase-activating protein 44-like isoform x3	#N/A
Sedum.T00025495.1	maker-jcf7180000924719-snap-gene-0.41-mRNA-1	chrXI	8460363	8460179	2e-80	rho gtpase-activating protein 44-like	#N/A
Sedum.T00025494.1	genemark-jcf7180000924719-processed-gene-0.5-mRNA-1	chrXI	8492642	8493260	0	heparan sulfate glucosamine 3-o-sulfotransferase 3a1	#N/A
Sedum.T00025498.1	snap_masked-jcf7180000924719-processed-gene-0.30-mRNA-1	chrXI	8493130	8492796	3e-84	heparan sulfate glucosamine 3-o-sulfotransferase 3a1- partial	#N/A
Sedum.T00044141.1	maker-jcf7180000894120-augustus-gene-0.16-mRNA-1	chrXI	8512586	8512446	6e-47	peripheral myelin protein 22-like	#N/A
Sedum.T00020588.1	augustus_masked-jcf7180000930492-processed-gene-0.21-mRNA-1	chrXI	8530749	8530499	7e-46	cdc42 effector protein 4-like	#N/A
Sedum.T00020590.1	snap_masked-jcf7180000930492-processed-gene-0.32-mRNA-1	chrXI	8544276	8544455	5e-68	---NA---	#N/A
Sedum.T00020589.1	genemark-jcf7180000930492-processed-gene-0.12-mRNA-1	chrXI	8555515	8555279	7e-75	protein sidekick-2-like	#N/A
Sedum.T00001052.1	maker-jcf7180000922214-snap-gene-0.46-mRNA-1	chrXI	8645856	8645997	2e-40	protein tweety homolog 2-like	-2.652
Sedum.T00001051.1	maker-jcf7180000922214-augustus-gene-0.42-mRNA-1	chrXI	8664255	8664435	5e-52	protein tweety homolog 2-like isoform x2	0
Sedum.T00001050.1	maker-jcf7180000922214-augustus-gene-0.43-mRNA-1	chrXI	8668349	8668459	2e-24	charged multivesicular body protein 6-like	#N/A
Sedum.T00001049.1	maker-jcf7180000922214-snap-gene-0.49-mRNA-1	chrXI	8705355	8705583	7e-95	brain-specific angiogenesis inhibitor 1-associated protein 2-like isoform x1	-2.191
Sedum.T00001053.1	maker-jcf7180000922214-augustus-gene-0.45-mRNA-1	chrXI	8718863	8717667	0	serine threonine-protein kinase lmtk1- partial	3.685
Sedum.T00021074.1	augustus_masked-jcf7180000933365-processed-gene-0.48-mRNA-1	chrXI	8829617	8829332	4e-31	hypothetical protein EH28_23933 [Larimichthys crocea]	#N/A
Sedum.T00021069.1	maker-jcf7180000933365-augustus-gene-0.96-mRNA-1	chrXI	8833494	8833963	7e-112	PREDICTED: tetraspanin-10 [Larimichthys crocea]	-4.137
Sedum.T00021072.1	maker-jcf7180000933365-augustus-gene-0.97-mRNA-1	chrXI	8837622	8837760	1e-26	coiled-coil domain-containing protein 137	0
Sedum.T00021072.2	maker-jcf7180000933365-augustus-gene-0.97-mRNA-2	chrXI	8837622	8837760	2e-26	coiled-coil domain-containing protein 137	0
Sedum.T00021078.1	maker-jcf7180000933365-augustus-gene-0.109-mRNA-1	chrXI	8842310	8841867	2e-103	g-protein coupled receptor family c group 5 member c-like	#N/A
Sedum.T00021064.1	augustus_masked-jcf7180000933365-processed-gene-0.36-mRNA-1	chrXI	8849268	8850320	0	btb poz domain-containing protein 17-like	#N/A
Sedum.T00021070.1	maker-jcf7180000933365-augustus-gene-0.99-mRNA-1	chrXI	8851333	8851485	4e-54	dual specificity mitogen-activated protein kinase kinase 6	#N/A
Sedum.T00021079.1	augustus_masked-jcf7180000933365-processed-gene-0.51-mRNA-1	chrXI	8877464	8876148	0	inward rectifier potassium channel 2-like	#N/A
Sedum.T00021081.1	augustus_masked-jcf7180000933365-processed-gene-0.52-mRNA-1	chrXI	8882136	8881572	2e-92	inward rectifier potassium channel 16-like	#N/A
Sedum.T00021063.1	maker-jcf7180000933365-snap-gene-0.119-mRNA-1	chrXI	8887554	8887660	1e-17	neuronal acetylcholine receptor subunit alpha-5-like	#N/A
Sedum.T00021067.1	maker-jcf7180000933365-augustus-gene-0.103-mRNA-1	chrXI	8891554	8891251	6e-27	PREDICTED: otopetrin-2-like [Larimichthys crocea]	-8.391
Sedum.T00021076.1	maker-jcf7180000933365-augustus-gene-0.110-mRNA-1	chrXI	8900786	8900668	9e-39	golgi apparatus membrane protein tvp23 homolog b-like	#N/A
Sedum.T00021077.1	maker-jcf7180000933365-augustus-gene-0.111-mRNA-1	chrXI	8902946	8902608	7e-72	otopetrin-2-like isoform x1	0
Sedum.T00021065.1	maker-jcf7180000933365-augustus-gene-0.101-mRNA-1	chrXI	8910158	8910956	0	usher syndrome type-1g protein homolog	#N/A
Sedum.T00021083.1	augustus_masked-jcf7180000933365-processed-gene-0.54-mRNA-1	chrXI	8918630	8917696	3e-156	protein amnionless	#N/A
Sedum.T00021075.1	maker-jcf7180000933365-augustus-gene-0.112-mRNA-1	chrXI	8926278	8926072	2e-71	protein hid1-like	#N/A
Sedum.T00021084.1	snap_masked-jcf7180000933365-processed-gene-0.91-mRNA-1	chrXI	8932141	8932069	1e-23	---NA---	#N/A
Sedum.T00021068.1	maker-jcf7180000933365-snap-gene-0.123-mRNA-1	chrXI	8932476	8932687	2e-55	protein fam104a-like	0
Sedum.T00024097.1	maker-jcf7180000916288-snap-gene-0.22-mRNA-1	chrXI	8986288	8986675	2e-146	low quality protein: bah and coiled-coil domain-containing protein 1-like	-2.813
Sedum.T00024098.1	snap_masked-jcf7180000916288-processed-gene-0.19-mRNA-1	chrXI	8998197	8997988	7e-81	---NA---	#N/A
Sedum.T00024096.1	genemark-jcf7180000916288-processed-gene-0.4-mRNA-1	chrXI	8998455	8998692	3e-62	bah and coiled-coil domain-containing protein 1	#N/A
Sedum.T00028254.1	maker-jcf7180000917169-snap-gene-0.5-mRNA-1	chrXI	9008891	9009437	0	low quality protein: bah and coiled-coil domain-containing protein 1-like	0
Sedum.T00034464.1	maker-jcf7180000888419-augustus-gene-0.32-mRNA-1	chrXI	9024039	9024862	0	PREDICTED: fascin-2-like [Stegastes partitus]	#N/A
Sedum.T00034466.1	snap_masked-jcf7180000888419-processed-gene-0.20-mRNA-1	chrXI	9024869	9024528	3e-98	PREDICTED: hypothetical protein LOC100423063 [Macaca mulatta]	#N/A
Sedum.T00034462.1	snap_masked-jcf7180000888419-processed-gene-0.19-mRNA-1	chrXI	9028097	9027962	2e-25	---NA---	#N/A
Sedum.T00034463.1	maker-jcf7180000888419-augustus-gene-0.31-mRNA-1	chrXI	9038261	9038470	3e-40	transmembrane protein 235	#N/A
Sedum.T00034461.1	maker-jcf7180000888419-snap-gene-0.34-mRNA-1	chrXI	9066760	9066130	9e-156	suppressor of cytokine signaling 3	2.375
Sedum.T00034468.1	augustus_masked-jcf7180000888419-processed-gene-0.12-mRNA-1	chrXI	9075186	9075249	7e-21	---NA---	#N/A
Sedum.T00034460.1	maker-jcf7180000888419-snap-gene-0.33-mRNA-1	chrXI	9085198	9085047	1e-60	cytohesin-1 isoform x1	#N/A
Sedum.T00028144.1	maker-jcf7180000917372-augustus-gene-0.5-mRNA-1	chrXI	9119388	9119115	7e-95	ubiquitin carboxyl-terminal hydrolase 36	#N/A
Sedum.T00009881.1	snap_masked-jcf7180000888276-processed-gene-0.8-mRNA-1	chrXI	9124105	9124317	7e-69	---NA---	#N/A
Sedum.T00009880.1	maker-jcf7180000888276-snap-gene-0.15-mRNA-1	chrXI	9124313	9124118	4e-61	metalloproteinase inhibitor 2-like	#N/A
Sedum.T00001985.1	genemark-jcf7180000918654-processed-gene-0.15-mRNA-1	chrXI	9139091	9138720	7e-75	soluble calcium-activated nucleotidase 1 isoform x2	#N/A
Sedum.T00001986.1	snap_masked-jcf7180000918654-processed-gene-0.53-mRNA-1	chrXI	9147058	9146917	1e-42	PREDICTED: synaptogyrin-2-like [Stegastes partitus]	#N/A
Sedum.T00001979.1	maker-jcf7180000918654-augustus-gene-0.64-mRNA-1	chrXI	9161602	9161860	2e-68	centromere protein x isoform x1	#N/A
Sedum.T00001987.1	maker-jcf7180000918654-augustus-gene-0.74-mRNA-1	chrXI	9187022	9186921	1e-45	---NA---	0
Sedum.T00001980.1	maker-jcf7180000918654-snap-gene-0.80-mRNA-1	chrXI	9194695	9195007	7e-133	protein notum homolog	#N/A
Sedum.T00001970.1	augustus_masked-jcf7180000918654-processed-gene-0.28-mRNA-1	chrXI	9203751	9204662	0	myeloid-associated differentiation marker-like protein 2	#N/A
Sedum.T00001976.1	maker-jcf7180000918654-augustus-gene-0.66-mRNA-1	chrXI	9210283	9210506	3e-65	pyrroline-5-carboxylate reductase mitochondrial-like	#N/A
Sedum.T00001975.1	augustus_masked-jcf7180000918654-processed-gene-0.30-mRNA-1	chrXI	9222057	9222651	2e-175	transcription factor	#N/A
Sedum.T00001982.1	augustus_masked-jcf7180000918654-processed-gene-0.31-mRNA-1	chrXI	9234211	9234370	7e-56	ethanolamine-phosphate cytidylyltransferase-like	#N/A
Sedum.T00001981.1	maker-jcf7180000918654-augustus-gene-0.69-mRNA-1	chrXI	9239578	9239732	2e-38	guanine nucleotide-binding protein g subunit alpha-like	-5.871
Sedum.T00001984.1	maker-jcf7180000918654-augustus-gene-0.75-mRNA-1	chrXI	9246043	9245930	4e-24	neuropeptide b-like	#N/A
Sedum.T00001199.1	maker-jcf7180000888177-snap-gene-0.5-mRNA-1	chrXI	9261891	9262082	2e-36	e3 ubiquitin-protein ligase rnf213	#N/A
Sedum.T00001973.1	maker-jcf7180000918654-augustus-gene-0.71-mRNA-1	chrXI	9266335	9268998	0	e3 ubiquitin-protein ligase rnf213	0
Sedum.T00001973.2	maker-jcf7180000918654-augustus-gene-0.71-mRNA-2	chrXI	9266335	9268998	0	e3 ubiquitin-protein ligase rnf213	0
Sedum.T00001973.3	maker-jcf7180000918654-augustus-gene-0.71-mRNA-3	chrXI	9266335	9268998	0	e3 ubiquitin-protein ligase rnf213	0
Sedum.T00008067.1	snap_masked-jcf7180000917384-processed-gene-0.25-mRNA-1	chrXI	9311106	9311013	3e-38	---NA---	#N/A
Sedum.T00008066.1	augustus_masked-jcf7180000917384-processed-gene-0.16-mRNA-1	chrXI	9362028	9361905	2e-44	---NA---	#N/A
Sedum.T00030371.1	maker-jcf7180000897021-augustus-gene-0.34-mRNA-1	chrXI	9377860	9378316	0	SOX9 [Lates calcarifer]	#N/A
Sedum.T00030372.1	snap_masked-jcf7180000897021-processed-gene-0.30-mRNA-1	chrXI	9385950	9385800	8e-42	---NA---	#N/A
Sedum.T00003872.1	augustus_masked-jcf7180000922652-processed-gene-0.2-mRNA-1	chrXI	9427727	9427640	4e-23	---NA---	#N/A
Sedum.T00003873.1	snap_masked-jcf7180000922652-processed-gene-0.6-mRNA-1	chrXI	9428376	9428520	1e-44	---NA---	#N/A
Sedum.T00008908.1	snap_masked-jcf7180000929022-processed-gene-0.32-mRNA-1	chrXI	9435896	9435743	9e-60	---NA---	#N/A
Sedum.T00011976.1	maker-jcf7180000888182-snap-gene-0.34-mRNA-1	chrXI	9503131	9504155	0	---NA---	0
Sedum.T00011976.2	maker-jcf7180000888182-snap-gene-0.34-mRNA-2	chrXI	9503131	9504155	0	---NA---	0
Sedum.T00011976.3	maker-jcf7180000888182-snap-gene-0.34-mRNA-3	chrXI	9503131	9504155	0	---NA---	0
Sedum.T00011976.4	maker-jcf7180000888182-snap-gene-0.34-mRNA-4	chrXI	9503131	9504032	0	somatostatin receptor type 2-like	#N/A
Sedum.T00011976.5	maker-jcf7180000888182-snap-gene-0.34-mRNA-5	chrXI	9503131	9504155	0	---NA---	0
Sedum.T00011974.1	snap_masked-jcf7180000888182-processed-gene-0.18-mRNA-1	chrXI	9503975	9503878	1e-31	---NA---	#N/A
Sedum.T00011970.1	maker-jcf7180000888182-augustus-gene-0.26-mRNA-1	chrXI	9513726	9513565	9e-67	ubiquitin carboxyl-terminal hydrolase 22-like isoform x1	#N/A
Sedum.T00011975.1	maker-jcf7180000888182-augustus-gene-0.27-mRNA-1	chrXI	9534291	9534511	9e-69	mediator of rna polymerase ii transcription subunit 9	#N/A
Sedum.T00011969.1	maker-jcf7180000888182-augustus-gene-0.24-mRNA-1	chrXI	9535999	9535475	2e-142	dexamethasone-induced ras-related protein 1	0
Sedum.T00034777.1	maker-jcf7180000916736-augustus-gene-0.9-mRNA-1	chrXI	9562185	9561438	0	sex determining region y-box 8	#N/A
Sedum.T00028233.1	augustus_masked-jcf7180000890257-processed-gene-0.1-mRNA-1	chrXI	9633119	9632961	2e-46	arf-gap with dual ph domain-containing protein 1-like isoform x2	#N/A
Sedum.T00040653.1	maker-jcf7180000916084-augustus-gene-0.15-mRNA-1	chrXI	9633119	9632972	4e-44	arf-gap with dual ph domain-containing protein 1-like	#N/A
Sedum.T00040653.2	maker-jcf7180000916084-augustus-gene-0.15-mRNA-2	chrXI	9633119	9632972	1e-43	arf-gap with dual ph domain-containing protein 1-like	0
Sedum.T00013227.1	maker-jcf7180000933087-augustus-gene-0.15-mRNA-1	chrXI	9637842	9637707	3e-25	arf-gap with dual ph domain-containing protein 1	#N/A
Sedum.T00013228.1	maker-jcf7180000933087-snap-gene-0.22-mRNA-1	chrXI	9643018	9642861	7e-43	rna-binding protein with serine-rich domain 1-like	#N/A
Sedum.T00013228.2	maker-jcf7180000933087-snap-gene-0.22-mRNA-2	chrXI	9643018	9642861	7e-43	rna-binding protein with serine-rich domain 1-like	0
Sedum.T00013226.1	maker-jcf7180000933087-augustus-gene-0.14-mRNA-1	chrXI	9646785	9647537	2e-134	hypothetical protein EH28_02351 [Larimichthys crocea]	0
Sedum.T00013226.2	maker-jcf7180000933087-augustus-gene-0.14-mRNA-2	chrXI	9646785	9647537	2e-134	hypothetical protein EH28_02351 [Larimichthys crocea]	0
Sedum.T00013399.1	augustus_masked-jcf7180000889562-processed-gene-0.1-mRNA-1	chrXI	9690141	9689975	1e-45	uncharacterized protein loc103457298	#N/A
Sedum.T00014009.1	augustus_masked-jcf7180000930002-processed-gene-0.14-mRNA-1	chrXI	9690141	9689975	1e-45	uncharacterized protein loc103457298	#N/A
Sedum.T00018084.1	maker-jcf7180000933567-augustus-gene-0.15-mRNA-1	chrXI	9690141	9689975	1e-45	cytochrome p450 2k1-like	0
Sedum.T00025898.1	maker-jcf7180000920418-augustus-gene-0.3-mRNA-1	chrXI	9709869	9709682	2e-58	cytochrome p450 2k1-like isoform x1	#N/A
Sedum.T00001748.1	snap_masked-jcf7180000930407-processed-gene-0.3-mRNA-1	chrXI	9709872	9709682	5e-60	cytochrome p450 2k1	#N/A
Sedum.T00018086.1	snap_masked-jcf7180000933567-processed-gene-0.13-mRNA-1	chrXI	9723244	9723083	3e-33	---NA---	#N/A
Sedum.T00018083.1	augustus_masked-jcf7180000933567-processed-gene-0.5-mRNA-1	chrXI	9733826	9733649	5e-47	cytochrome p450 2k1	#N/A
Sedum.T00013229.1	augustus_masked-jcf7180000933087-processed-gene-0.8-mRNA-1	chrXI	9743095	9743271	6e-59	cytochrome p450 2k1-like isoform x2	#N/A
Sedum.T00026599.1	maker-jcf7180000930216-augustus-gene-0.7-mRNA-1	chrXI	9795105	9794924	1e-61	cytochrome p450 2k1	0
Sedum.T00026599.2	maker-jcf7180000930216-augustus-gene-0.7-mRNA-2	chrXI	9795105	9794924	1e-61	cytochrome p450 2k1	0
Sedum.T00024206.1	maker-jcf7180000903020-augustus-gene-0.3-mRNA-1	chrXI	9803261	9803072	2e-69	atp-binding cassette sub-family a member 3	#N/A
Sedum.T00026598.1	maker-jcf7180000930216-snap-gene-0.10-mRNA-1	chrXI	9803261	9803072	1e-68	atp-binding cassette sub-family a member 3	0
Sedum.T00007444.1	snap_masked-jcf7180000928453-processed-gene-0.16-mRNA-1	chrXI	9814671	9814746	5e-30	---NA---	#N/A
Sedum.T00007438.1	maker-jcf7180000928453-augustus-gene-0.33-mRNA-1	chrXI	9818649	9818394	7e-51	atp-binding cassette sub-family a member 3-like	0
Sedum.T00007438.2	maker-jcf7180000928453-augustus-gene-0.33-mRNA-2	chrXI	9818649	9818394	7e-51	atp-binding cassette sub-family a member 3-like	0
Sedum.T00007440.1	maker-jcf7180000928453-augustus-gene-0.34-mRNA-1	chrXI	9824699	9824562	5e-59	cyclin-f isoform x1	3.95
Sedum.T00007442.1	augustus_masked-jcf7180000928453-processed-gene-0.12-mRNA-1	chrXI	9836601	9836304	1e-97	---NA---	#N/A
Sedum.T00007445.1	augustus_masked-jcf7180000928453-processed-gene-0.13-mRNA-1	chrXI	9837423	9837039	4e-92	transmembrane protein 100	#N/A
Sedum.T00007443.1	snap_masked-jcf7180000928453-processed-gene-0.18-mRNA-1	chrXI	9839955	9840042	4e-25	---NA---	#N/A
Sedum.T00007441.1	maker-jcf7180000928453-augustus-gene-0.35-mRNA-1	chrXI	9841577	9841391	5e-24	uncharacterized protein loc101480220 isoform x2	0
Sedum.T00007441.2	maker-jcf7180000928453-augustus-gene-0.35-mRNA-2	chrXI	9841577	9841391	5e-24	uncharacterized protein loc101480220 isoform x2	0
Sedum.T00007436.1	genemark-jcf7180000928453-processed-gene-0.1-mRNA-1	chrXI	9851658	9852142	3e-140	heme oxygenase 2-like	#N/A
Sedum.T00000429.1	maker-jcf7180000931721-augustus-gene-0.27-mRNA-1	chrXI	9851872	9852079	8e-32	heme oxygenase 2-like	0
Sedum.T00007439.1	maker-jcf7180000928453-augustus-gene-0.36-mRNA-1	chrXI	9857919	9857755	1e-34	dnaj homolog subfamily a member mitochondrial isoform x1	#N/A
Sedum.T00007450.1	augustus_masked-jcf7180000928453-processed-gene-1.33-mRNA-1	chrXI	9903409	9902313	0	PREDICTED: vasorin [Stegastes partitus]	#N/A
Sedum.T00007449.1	maker-jcf7180000928453-snap-gene-1.66-mRNA-1	chrXI	9928000	9928193	6e-67	coronin-7-like isoform x2	#N/A
Sedum.T00007454.1	snap_masked-jcf7180000928453-processed-gene-1.56-mRNA-1	chrXI	9936232	9936138	8e-25	---NA---	#N/A
Sedum.T00007446.1	maker-jcf7180000928453-augustus-gene-1.62-mRNA-1	chrXI	9941444	9941585	2e-26	mitochondrial import inner membrane translocase subunit tim16-like isoform x2	-2.578
Sedum.T00007448.1	maker-jcf7180000928453-snap-gene-1.68-mRNA-1	chrXI	9946710	9946971	4e-69	---NA---	0
Sedum.T00007451.1	maker-jcf7180000928453-snap-gene-1.70-mRNA-1	chrXI	9947058	9946425	8e-160	zinc finger protein glis2	#N/A
Sedum.T00004246.1	maker-jcf7180000930128-augustus-gene-0.41-mRNA-1	chrXI	9947058	9946869	3e-42	zinc finger protein glis2-like	0
Sedum.T00004246.2	maker-jcf7180000930128-augustus-gene-0.41-mRNA-2	chrXI	9947058	9946869	3e-42	zinc finger protein glis2-like	0
Sedum.T00007447.1	maker-jcf7180000928453-augustus-gene-1.64-mRNA-1	chrXI	9970682	9970851	3e-64	transcription factor ap-4	2.057
Sedum.T00026923.1	maker-jcf7180000919383-snap-gene-0.43-mRNA-1	chrXI	9987480	9988293	0	sarcalumenin isoform x2	#N/A
Sedum.T00026930.1	snap_masked-jcf7180000919383-processed-gene-0.31-mRNA-1	chrXI	9987967	9987645	2e-119	---NA---	#N/A
Sedum.T00026927.1	augustus_masked-jcf7180000919383-processed-gene-0.17-mRNA-1	chrXI	9993572	9995384	0	adenylate cyclase type 9	#N/A
Sedum.T00026931.1	snap_masked-jcf7180000919383-processed-gene-0.32-mRNA-1	chrXI	9994786	9994469	2e-102	---NA---	#N/A
Sedum.T00026926.1	maker-jcf7180000919383-augustus-gene-0.39-mRNA-1	chrXI	10012128	10013046	0	adenylate cyclase type 9	#N/A
Sedum.T00026924.1	maker-jcf7180000919383-augustus-gene-0.40-mRNA-1	chrXI	10042035	10042700	0	creb-binding isoform x1	#N/A
Sedum.T00026925.1	maker-jcf7180000919383-snap-gene-0.47-mRNA-1	chrXI	10047455	10047606	2e-55	heat shock protein 75 mitochondrial	#N/A
Sedum.T00026928.1	maker-jcf7180000919383-augustus-gene-0.42-mRNA-1	chrXI	10050595	10050496	2e-22	protein fam195a-like	0
Sedum.T00040661.1	snap_masked-jcf7180000917411-processed-gene-0.10-mRNA-1	chrXI	10063553	10063736	2e-34	---NA---	#N/A
Sedum.T00040660.1	maker-jcf7180000917411-augustus-gene-0.19-mRNA-1	chrXI	10079093	10078560	7e-124	heat repeat-containing protein 2	#N/A
Sedum.T00024421.1	augustus_masked-jcf7180000930554-processed-gene-0.19-mRNA-1	chrXI	10129044	10129217	7e-55	camp-dependent protein kinase type i-beta regulatory subunit- partial	#N/A
Sedum.T00024419.1	snap_masked-jcf7180000930554-processed-gene-0.29-mRNA-1	chrXI	10148320	10148508	1e-75	platelet-derived growth factor subunit a-like isoform x3	#N/A
Sedum.T00024422.1	snap_masked-jcf7180000930554-processed-gene-0.41-mRNA-1	chrXI	10151998	10151856	1e-44	---NA---	#N/A
Sedum.T00024418.1	maker-jcf7180000930554-snap-gene-0.50-mRNA-1	chrXI	10156052	10156177	8e-55	platelet-derived growth factor subunit a	3.049
Sedum.T00024420.1	snap_masked-jcf7180000930554-processed-gene-0.32-mRNA-1	chrXI	10180271	10180439	7e-40	---NA---	#N/A
Sedum.T00024417.1	augustus_masked-jcf7180000930554-processed-gene-0.22-mRNA-1	chrXI	10192861	10193045	6e-41	---NA---	#N/A
Sedum.T00032165.1	maker-jcf7180000929456-augustus-gene-0.19-mRNA-1	chrXI	10297235	10297374	6e-53	sun domain-containing protein 1	0
Sedum.T00002516.2	maker-jcf7180000923747-snap-gene-0.30-mRNA-2	chrXI	10318789	10318710	4e-23	---NA---	0
Sedum.T00002516.1	maker-jcf7180000923747-snap-gene-0.30-mRNA-1	chrXI	10324809	10324139	1e-164	g-protein coupled receptor family c group 5 member b isoform x2	#N/A
Sedum.T00002514.1	maker-jcf7180000923747-snap-gene-0.29-mRNA-1	chrXI	10337662	10337838	5e-40	---NA---	0
Sedum.T00002515.1	maker-jcf7180000923747-snap-gene-0.31-mRNA-1	chrXI	10338005	10337559	5e-79	---NA---	0
Sedum.T00002515.2	maker-jcf7180000923747-snap-gene-0.31-mRNA-2	chrXI	10338005	10337559	5e-79	---NA---	0
Sedum.T00002515.3	maker-jcf7180000923747-snap-gene-0.31-mRNA-3	chrXI	10338005	10337559	5e-79	coagulation factor x	#N/A
Sedum.T00002515.4	maker-jcf7180000923747-snap-gene-0.31-mRNA-4	chrXI	10338005	10337559	5e-79	coagulation factor x	0
Sedum.T00002515.5	maker-jcf7180000923747-snap-gene-0.31-mRNA-5	chrXI	10338005	10337559	4e-79	coagulation factor x	0
Sedum.T00002513.1	augustus_masked-jcf7180000923747-processed-gene-0.12-mRNA-1	chrXI	10355179	10355725	0	probable g-protein coupled receptor 139	#N/A
Sedum.T00023009.1	maker-jcf7180000916076-snap-gene-0.81-mRNA-1	chrXI	10373060	10372806	4e-96	er lumen protein retaining receptor 2	#N/A
Sedum.T00023009.2	maker-jcf7180000916076-snap-gene-0.81-mRNA-2	chrXI	10373060	10372806	1e-95	er lumen protein retaining receptor 2	0
Sedum.T00023005.1	maker-jcf7180000916076-snap-gene-0.80-mRNA-1	chrXI	10383808	10383487	3e-83	transmembrane protein 180-like isoform x3	#N/A
Sedum.T00023005.2	maker-jcf7180000916076-snap-gene-0.80-mRNA-2	chrXI	10383808	10383487	3e-83	transmembrane protein 180-like	0
Sedum.T00023013.1	maker-jcf7180000916076-augustus-gene-0.69-mRNA-1	chrXI	10386437	10386550	1e-37	cerebellar degeneration-related protein 2-like	#N/A
Sedum.T00023010.1	maker-jcf7180000916076-augustus-gene-0.64-mRNA-1	chrXI	10394768	10394658	2e-38	short-chain dehydrogenase reductase family 42e member 2	#N/A
Sedum.T00023010.2	maker-jcf7180000916076-augustus-gene-0.64-mRNA-2	chrXI	10394768	10394658	2e-38	short-chain dehydrogenase reductase family 42e member 2	0
Sedum.T00023010.3	maker-jcf7180000916076-augustus-gene-0.64-mRNA-3	chrXI	10394768	10394658	2e-38	short-chain dehydrogenase reductase family 42e member 2	0
Sedum.T00023010.4	maker-jcf7180000916076-augustus-gene-0.64-mRNA-4	chrXI	10394768	10394658	1e-38	short-chain dehydrogenase reductase family 42e member 2	0
Sedum.T00023018.1	snap_masked-jcf7180000916076-processed-gene-0.53-mRNA-1	chrXI	10410209	10410411	2e-74	hypothetical protein I79_022780 [Cricetulus griseus]	#N/A
Sedum.T00023012.1	genemark-jcf7180000916076-processed-gene-0.5-mRNA-1	chrXI	10410403	10410170	2e-71	uncharacterized protein c16orf52 homolog	#N/A
Sedum.T00022964.1	maker-jcf7180000922980-snap-gene-0.35-mRNA-1	chrXI	10414712	10414522	3e-46	uncharacterized protein c16orf52 homolog	0
Sedum.T00023011.1	maker-jcf7180000916076-augustus-gene-0.62-mRNA-1	chrXI	10423651	10423451	1e-39	cytochrome b-c1 complex subunit mitochondrial	#N/A
Sedum.T00023019.1	snap_masked-jcf7180000916076-processed-gene-0.50-mRNA-1	chrXI	10428136	10428283	2e-46	---NA---	#N/A
Sedum.T00023008.1	maker-jcf7180000916076-augustus-gene-0.61-mRNA-1	chrXI	10430118	10429927	5e-58	kelch-like protein 20	#N/A
Sedum.T00023008.2	maker-jcf7180000916076-augustus-gene-0.61-mRNA-2	chrXI	10430118	10429927	6e-58	kelch-like protein 20	0
Sedum.T00023003.1	maker-jcf7180000916076-augustus-gene-0.60-mRNA-1	chrXI	10433968	10433660	2e-111	ankyrin repeat and sam domain-containing protein 4b	0
Sedum.T00023014.1	maker-jcf7180000916076-augustus-gene-0.68-mRNA-1	chrXI	10437130	10437278	4e-56	peroxisomal membrane protein pmp34-like	#N/A
Sedum.T00023006.1	maker-jcf7180000916076-augustus-gene-0.59-mRNA-1	chrXI	10443175	10442918	5e-64	decapping and exoribonuclease protein	#N/A
Sedum.T00023006.2	maker-jcf7180000916076-augustus-gene-0.59-mRNA-2	chrXI	10443175	10442918	4e-64	decapping and exoribonuclease protein	0
Sedum.T00023006.3	maker-jcf7180000916076-augustus-gene-0.59-mRNA-3	chrXI	10443175	10442918	5e-64	decapping and exoribonuclease protein	0
Sedum.T00023016.1	maker-jcf7180000916076-snap-gene-0.82-mRNA-1	chrXI	10445846	10445986	7e-35	serine threonine-protein kinase 19	0
Sedum.T00023016.2	maker-jcf7180000916076-snap-gene-0.82-mRNA-2	chrXI	10445846	10445986	7e-35	serine threonine-protein kinase 19	0
Sedum.T00023016.3	maker-jcf7180000916076-snap-gene-0.82-mRNA-3	chrXI	10445846	10445986	8e-35	serine threonine-protein kinase 19	0
Sedum.T00023004.1	maker-jcf7180000916076-snap-gene-0.72-mRNA-1	chrXI	10447592	10447238	2e-127	ras-related c3 botulinum toxin substrate 1	#N/A
Sedum.T00043730.1	maker-jcf7180000924798-snap-gene-0.25-mRNA-1	chrXI	10453084	10453211	4e-47	uncharacterized protein mgc39606-like	#N/A
Sedum.T00043728.1	maker-jcf7180000924798-snap-gene-0.26-mRNA-1	chrXI	10476447	10476602	3e-58	cytohesin-3 isoform x1	#N/A
Sedum.T00043729.1	maker-jcf7180000924798-augustus-gene-0.24-mRNA-1	chrXI	10486263	10485997	1e-69	voltage-dependent calcium channel gamma-5 subunit	#N/A
Sedum.T00026228.1	genemark-jcf7180000929974-processed-gene-0.2-mRNA-1	chrXI	10493946	10493724	2e-69	protein kinase c alpha partial	#N/A
Sedum.T00014189.1	snap_masked-jcf7180000920480-processed-gene-0.17-mRNA-1	chrXI	10496199	10496344	5e-24	---NA---	#N/A
Sedum.T00042136.1	snap_masked-jcf7180000917941-processed-gene-0.31-mRNA-1	chrXI	10602583	10602712	4e-19	unnamed protein product [Tetraodon nigroviridis]	#N/A
Sedum.T00042135.1	maker-jcf7180000917941-augustus-gene-0.52-mRNA-1	chrXI	10632513	10632586	5e-22	centrosomal protein of 112 kda	2.375
Sedum.T00042133.1	maker-jcf7180000917941-augustus-gene-0.53-mRNA-1	chrXI	10654983	10655273	1e-133	PREDICTED: axin-2-like [Oreochromis niloticus]	#N/A
Sedum.T00042134.1	maker-jcf7180000917941-augustus-gene-0.54-mRNA-1	chrXI	10688474	10688866	2e-105	testis-expressed sequence 2	#N/A
Sedum.T00025073.1	maker-jcf7180000918558-augustus-gene-0.26-mRNA-1	chrXI	10713905	10714105	2e-82	serine threonine-protein kinase endoribonuclease ire1	-2.3
Sedum.T00025072.1	maker-jcf7180000918558-augustus-gene-0.28-mRNA-1	chrXI	10730453	10730582	6e-40	lysosomal alpha-glucosidase	#N/A
Sedum.T00025076.1	maker-jcf7180000918558-snap-gene-0.32-mRNA-1	chrXI	10739415	10739626	3e-51	tbc1 domain family member 16	0
Sedum.T00025074.1	genemark-jcf7180000918558-processed-gene-0.4-mRNA-1	chrXI	10749641	10749829	3e-75	tbc1 domain family member 16	#N/A
Sedum.T00025077.1	snap_masked-jcf7180000918558-processed-gene-0.23-mRNA-1	chrXI	10750362	10750199	8e-61	---NA---	#N/A
Sedum.T00004508.1	maker-jcf7180000924364-augustus-gene-0.38-mRNA-1	chrXI	10785091	10786205	0	e3 sumo-protein ligase cbx4	#N/A
Sedum.T00004508.2	maker-jcf7180000924364-augustus-gene-0.38-mRNA-2	chrXI	10785091	10786205	0	e3 sumo-protein ligase cbx4	0
Sedum.T00004507.1	maker-jcf7180000924364-augustus-gene-0.37-mRNA-1	chrXI	10793325	10793528	2e-41	chromobox protein homolog 8-like	#N/A
Sedum.T00004506.1	maker-jcf7180000924364-augustus-gene-0.36-mRNA-1	chrXI	10798643	10799031	2e-74	meteorin-like protein	0
Sedum.T00004509.1	genemark-jcf7180000924364-processed-gene-0.4-mRNA-1	chrXI	10819980	10820229	2e-63	low quality protein: rho gtpase-activating protein 17-like	#N/A
Sedum.T00004505.1	genemark-jcf7180000924364-processed-gene-0.1-mRNA-1	chrXI	10826099	10825882	4e-52	sodium myo-inositol cotransporter 2	#N/A
Sedum.T00004504.1	maker-jcf7180000924364-snap-gene-0.39-mRNA-1	chrXI	10832940	10832809	3e-39	PREDICTED: delphilin-like [Stegastes partitus]	#N/A
Sedum.T00007020.1	maker-jcf7180000927611-snap-gene-0.76-mRNA-1	chrXI	10842013	10841734	7e-84	delphilin-like isoform x4	#N/A
Sedum.T00007013.1	maker-jcf7180000927611-augustus-gene-0.62-mRNA-1	chrXI	10848514	10848249	2e-86	PREDICTED: delphilin-like [Maylandia zebra]	0
Sedum.T00007014.1	maker-jcf7180000927611-augustus-gene-0.63-mRNA-1	chrXI	10852728	10852354	5e-108	transcription factor e4f1	#N/A
Sedum.T00007010.1	maker-jcf7180000927611-augustus-gene-0.55-mRNA-1	chrXI	10861269	10861431	9e-53	cytosolic fe-s cluster assembly factor narfl	#N/A
Sedum.T00007019.1	maker-jcf7180000927611-augustus-gene-0.65-mRNA-1	chrXI	10865650	10865463	3e-46	hydroxyacylglutathione mitochondrial isoform x1	#N/A
Sedum.T00007011.1	augustus_masked-jcf7180000927611-processed-gene-0.19-mRNA-1	chrXI	10866607	10867269	2e-177	acylpyruvase mitochondrial	#N/A
Sedum.T00007012.1	augustus_masked-jcf7180000927611-processed-gene-0.26-mRNA-1	chrXI	10877662	10877053	0	heparan sulfate glucosamine 3-o-sulfotransferase 3b1-like	#N/A
Sedum.T00022475.1	genemark-jcf7180000895676-processed-gene-0.6-mRNA-1	chrXI	10877666	10877097	1e-52	heparan sulfate glucosamine 3-o-sulfotransferase 3b1-like	#N/A
Sedum.T00007022.1	snap_masked-jcf7180000927611-processed-gene-0.36-mRNA-1	chrXI	10886659	10886976	2e-63	---NA---	#N/A
Sedum.T00007018.1	augustus_masked-jcf7180000927611-processed-gene-0.28-mRNA-1	chrXI	10898039	10897923	9e-33	methionine-r-sulfoxide reductase b1	#N/A
Sedum.T00007007.1	maker-jcf7180000927611-augustus-gene-0.58-mRNA-1	chrXI	10910686	10910900	3e-69	testis-expressed sequence 2	-3.434
Sedum.T00007017.1	maker-jcf7180000927611-snap-gene-0.81-mRNA-1	chrXI	10914801	10914617	2e-49	60s ribosomal protein l3-like	#N/A
Sedum.T00007006.1	maker-jcf7180000927611-augustus-gene-0.59-mRNA-1	chrXI	10916523	10916653	6e-34	nadh dehydrogenase	#N/A
Sedum.T00007016.1	augustus_masked-jcf7180000927611-processed-gene-0.30-mRNA-1	chrXI	10918554	10918221	5e-136	40s ribosomal protein s2	#N/A
Sedum.T00007015.1	maker-jcf7180000927611-augustus-gene-0.69-mRNA-1	chrXI	10921123	10920646	8e-172	ring finger protein 151	#N/A
Sedum.T00007009.1	maker-jcf7180000927611-augustus-gene-0.60-mRNA-1	chrXI	10928497	10928737	3e-49	transducin beta-like protein 3	#N/A
Sedum.T00032337.1	genemark-jcf7180000924769-processed-gene-0.3-mRNA-1	chrXI	10931842	10932002	3e-56	transducin beta-like protein 3	#N/A
Sedum.T00032335.1	maker-jcf7180000924769-augustus-gene-0.15-mRNA-1	chrXI	10936149	10936052	2e-30	nadph oxidase organizer 1	-6.272
Sedum.T00032336.1	augustus_masked-jcf7180000924769-processed-gene-0.4-mRNA-1	chrXI	10944599	10944368	1e-67	leucine-rich repeat-containing protein 48-like	#N/A
Sedum.T00043948.1	maker-jcf7180000919422-snap-gene-0.16-mRNA-1	chrXI	10954573	10954693	7e-40	tom1-like protein 2 isoform x4	#N/A
Sedum.T00043947.1	maker-jcf7180000919422-augustus-gene-0.11-mRNA-1	chrXI	10960111	10960182	2e-27	tom1-like protein 2 isoform x3	#N/A
Sedum.T00043949.1	maker-jcf7180000919422-augustus-gene-0.10-mRNA-1	chrXI	10964718	10964847	4e-38	low quality protein: sterol regulatory element-binding protein 1	0
Sedum.T00043946.1	maker-jcf7180000919422-snap-gene-0.13-mRNA-1	chrXI	10970306	10970566	7e-78	sterol regulatory element-binding protein 1	#N/A
Sedum.T00031381.1	snap_masked-jcf7180000892207-processed-gene-0.14-mRNA-1	chrXI	10974783	10975003	6e-95	SREBP1, partial [Dicentrarchus labrax]	#N/A
Sedum.T00031380.1	snap_masked-jcf7180000892207-processed-gene-0.8-mRNA-1	chrXI	10988708	10986425	0	retinoic acid-induced protein 1	#N/A
Sedum.T00039443.1	augustus_masked-jcf7180000919616-processed-gene-0.2-mRNA-1	chrXI	11031883	11031727	2e-42	dentin matrix protein 4	#N/A
Sedum.T00039442.1	snap_masked-jcf7180000919616-processed-gene-0.4-mRNA-1	chrXI	11032617	11032738	2e-12	---NA---	#N/A
Sedum.T00003830.1	maker-jcf7180000918387-snap-gene-0.34-mRNA-1	chrXI	11168613	11169085	4e-147	neuronal pentraxin-2-like isoform x1	#N/A
Sedum.T00003830.2	maker-jcf7180000918387-snap-gene-0.34-mRNA-2	chrXI	11168613	11169085	5e-147	neuronal pentraxin-2-like isoform x1	0
Sedum.T00003829.1	genemark-jcf7180000918387-processed-gene-0.4-mRNA-1	chrXI	11205579	11205718	2e-17	brain-specific angiogenesis inhibitor 1-associated protein 2-like protein 1	#N/A
Sedum.T00003833.1	snap_masked-jcf7180000918387-processed-gene-0.23-mRNA-1	chrXI	11207414	11207505	7e-40	---NA---	#N/A
Sedum.T00003828.1	maker-jcf7180000918387-augustus-gene-0.31-mRNA-1	chrXI	11207538	11207390	9e-52	brain protein i3	#N/A
Sedum.T00035252.1	maker-jcf7180000923115-augustus-gene-0.40-mRNA-1	chrXI	11213050	11213287	1e-75	tectonin beta-propeller repeat-containing protein 1-like	#N/A
Sedum.T00035256.1	maker-jcf7180000923115-augustus-gene-0.47-mRNA-1	chrXI	11227366	11226186	0	serine threonine-protein kinase lmtk2	3.431
Sedum.T00035254.1	maker-jcf7180000923115-snap-gene-0.50-mRNA-1	chrXI	11250004	11250140	1e-37	probable calcium-binding protein cml20	#N/A
Sedum.T00035251.1	maker-jcf7180000923115-augustus-gene-0.44-mRNA-1	chrXI	11256801	11257015	7e-61	thymic cpv3-like isoform x2	#N/A
Sedum.T00035251.2	maker-jcf7180000923115-augustus-gene-0.44-mRNA-2	chrXI	11258002	11258134	3e-47	thymic cpv3-like isoform x2	0
Sedum.T00035250.2	maker-jcf7180000923115-snap-gene-0.52-mRNA-2	chrXI	11278625	11279175	3e-121	aminoacyl trna synthase complex-interacting multifunctional protein 2 isoform x1	#N/A
Sedum.T00035250.1	maker-jcf7180000923115-snap-gene-0.52-mRNA-1	chrXI	11282032	11282435	4e-63	---NA---	0
Sedum.T00035255.1	maker-jcf7180000923115-augustus-gene-0.48-mRNA-1	chrXI	11283632	11281953	0	uncharacterized protein loc103361864	-3.166
Sedum.T00035253.1	maker-jcf7180000923115-snap-gene-0.53-mRNA-1	chrXI	11294088	11294598	5e-130	voltage-dependent calcium channel gamma-4 subunit-like	#N/A
Sedum.T00000046.1	maker-jcf7180000916748-snap-gene-0.9-mRNA-1	chrXI	11305788	11306008	4e-76	voltage-dependent calcium channel gamma-1 subunit-like	#N/A
Sedum.T00009633.1	maker-jcf7180000927108-augustus-gene-0.36-mRNA-1	chrXI	11337487	11337636	4e-64	cytoplasmic phosphatidylinositol transfer protein 1-like	4.743
Sedum.T00009640.1	maker-jcf7180000927108-augustus-gene-0.41-mRNA-1	chrXI	11349276	11349152	7e-35	mitochondrial thiamine pyrophosphate carrier	#N/A
Sedum.T00009640.2	maker-jcf7180000927108-augustus-gene-0.41-mRNA-2	chrXI	11349276	11349152	7e-35	mitochondrial thiamine pyrophosphate carrier	0
Sedum.T00009634.1	maker-jcf7180000927108-augustus-gene-0.37-mRNA-1	chrXI	11354790	11355021	7e-75	mif4g domain-containing protein	3.998
Sedum.T00009643.1	snap_masked-jcf7180000927108-processed-gene-0.29-mRNA-1	chrXI	11354994	11354788	7e-68	---NA---	#N/A
Sedum.T00009639.1	maker-jcf7180000927108-augustus-gene-0.42-mRNA-1	chrXI	11356838	11356610	4e-54	28s ribosomal protein mitochondrial-like	#N/A
Sedum.T00009639.2	maker-jcf7180000927108-augustus-gene-0.42-mRNA-2	chrXI	11356838	11356610	3e-54	28s ribosomal protein mitochondrial-like	0
Sedum.T00009632.1	maker-jcf7180000927108-augustus-gene-0.38-mRNA-1	chrXI	11362699	11362853	4e-50	adp-ribosylation factor-binding protein gga3 isoform x2	2.194
Sedum.T00009641.1	maker-jcf7180000927108-augustus-gene-0.43-mRNA-1	chrXI	11365245	11365094	3e-53	nuclear pore complex protein nup85	-2.42
Sedum.T00009637.1	maker-jcf7180000927108-snap-gene-0.49-mRNA-1	chrXI	11370689	11370823	3e-55	small ubiquitin-related modifier 2	#N/A
Sedum.T00009638.1	maker-jcf7180000927108-snap-gene-0.50-mRNA-1	chrXI	11379801	11379938	3e-52	hematological and neurological expressed 1	#N/A
Sedum.T00009638.2	maker-jcf7180000927108-snap-gene-0.50-mRNA-2	chrXI	11379801	11379938	2e-52	hematological and neurological expressed 1	0
Sedum.T00009642.1	snap_masked-jcf7180000927108-processed-gene-0.33-mRNA-1	chrXI	11379918	11379801	1e-43	---NA---	#N/A
Sedum.T00031338.1	augustus_masked-jcf7180000889253-processed-gene-0.6-mRNA-1	chrXI	11440691	11441083	3e-50	neuronal-specific septin-3-like isoform x3	#N/A
Sedum.T00031339.1	augustus_masked-jcf7180000889253-processed-gene-0.5-mRNA-1	chrXI	11449959	11449766	1e-18	uncharacterized protein loc102787260	#N/A
Sedum.T00004874.1	maker-jcf7180000889215-augustus-gene-0.10-mRNA-1	chrXI	11466406	11466601	5e-56	neuronal-specific septin-3-like isoform x2	-3.135
Sedum.T00010200.1	maker-jcf7180000918691-snap-gene-0.7-mRNA-1	chrXI	11512634	11513654	0	trinucleotide repeat-containing 6c protein	2.042
Sedum.T00020230.1	maker-jcf7180000888114-augustus-gene-0.18-mRNA-1	chrXI	11529186	11529080	2e-50	hypothetical protein EH28_02593 [Larimichthys crocea]	#N/A
Sedum.T00031285.2	maker-jcf7180000897108-augustus-gene-0.6-mRNA-2	chrXI	11573561	11573463	1e-21	zinc finger protein 207	0
Sedum.T00044167.1	maker-jcf7180000922833-snap-gene-0.12-mRNA-1	chrXI	11577192	11577408	2e-63	protein njmu-r1-like isoform x1	0
Sedum.T00044167.2	maker-jcf7180000922833-snap-gene-0.12-mRNA-2	chrXI	11577192	11577408	2e-63	protein njmu-r1 isoform x1	0
Sedum.T00044167.3	maker-jcf7180000922833-snap-gene-0.12-mRNA-3	chrXI	11577192	11577408	2e-63	protein njmu-r1	0
Sedum.T00044168.1	augustus_masked-jcf7180000922833-processed-gene-0.6-mRNA-1	chrXI	11582132	11582012	1e-40	mitochondrial rho gtpase 1-a	#N/A
Sedum.T00038213.1	maker-jcf7180000929484-augustus-gene-0.27-mRNA-1	chrXI	11586502	11586294	6e-66	mitochondrial rho gtpase 1 isoform x2	-2.857
Sedum.T00038216.1	maker-jcf7180000929484-augustus-gene-0.28-mRNA-1	chrXI	11595146	11595004	9e-46	arf-gap with dual ph domain-containing protein 2-like	#N/A
Sedum.T00038216.2	maker-jcf7180000929484-augustus-gene-0.28-mRNA-2	chrXI	11595146	11595004	9e-46	arf-gap with dual ph domain-containing protein 2-like	0
Sedum.T00038214.1	augustus_masked-jcf7180000929484-processed-gene-0.12-mRNA-1	chrXI	11601487	11601347	4e-39	atpase family aaa domain-containing protein 5	#N/A
Sedum.T00038215.1	maker-jcf7180000929484-augustus-gene-0.30-mRNA-1	chrXI	11629836	11629442	2e-95	mhc class ii regulatory factor rfx1-like	#N/A
Sedum.T00038215.2	maker-jcf7180000929484-augustus-gene-0.30-mRNA-2	chrXI	11629836	11629442	2e-95	mhc class ii regulatory factor rfx1-like	0
Sedum.T00038215.3	maker-jcf7180000929484-augustus-gene-0.30-mRNA-3	chrXI	11629836	11629442	2e-95	mhc class ii regulatory factor rfx1-like	0
Sedum.T00038211.1	maker-jcf7180000929484-snap-gene-0.33-mRNA-1	chrXI	11636520	11636782	2e-53	PREDICTED: relaxin-3-like [Stegastes partitus]	#N/A
Sedum.T00038209.1	maker-jcf7180000929484-snap-gene-0.35-mRNA-1	chrXI	11653477	11653703	1e-71	transportin-2 isoform x2	#N/A
Sedum.T00038225.1	maker-jcf7180000929484-augustus-gene-1.71-mRNA-1	chrXI	11670517	11670386	3e-18	guanine nucleotide-binding protein g g g subunit gamma-7-like	#N/A
Sedum.T00038219.1	maker-jcf7180000929484-augustus-gene-1.66-mRNA-1	chrXI	11672215	11672388	2e-35	deoxyhypusine synthase	#N/A
Sedum.T00038232.1	snap_masked-jcf7180000929484-processed-gene-1.51-mRNA-1	chrXI	11678558	11678503	4e-14	---NA---	#N/A
Sedum.T00038228.1	maker-jcf7180000929484-augustus-gene-1.72-mRNA-1	chrXI	11696674	11696506	4e-37	na(+) h(+) exchange regulatory cofactor nhe-rf2-like isoform x2	#N/A
Sedum.T00038231.1	augustus_masked-jcf7180000929484-processed-gene-1.31-mRNA-1	chrXI	11701741	11701638	7e-16	na(+) h(+) exchange regulatory cofactor nhe-rf2-like isoform x3	#N/A
Sedum.T00038230.1	augustus_masked-jcf7180000929484-processed-gene-1.32-mRNA-1	chrXI	11714685	11714476	3e-62	na(+) h(+) exchange regulatory cofactor nhe-rf2-like	#N/A
Sedum.T00038229.1	augustus_masked-jcf7180000929484-processed-gene-1.33-mRNA-1	chrXI	11723220	11722637	5e-156	somtostatin receptor type five	#N/A
Sedum.T00038227.1	maker-jcf7180000929484-snap-gene-1.87-mRNA-1	chrXI	11732852	11732115	9e-102	myeloid-associated differentiation marker	#N/A
Sedum.T00038221.1	augustus_masked-jcf7180000929484-processed-gene-1.28-mRNA-1	chrXI	11840248	11840556	2e-139	c-jun-amino-terminal kinase-interacting protein 4 isoform x2	#N/A
Sedum.T00033208.1	maker-jcf7180000918526-snap-gene-0.32-mRNA-1	chrXI	11893084	11893873	0	---NA---	0
Sedum.T00033211.1	maker-jcf7180000918526-augustus-gene-0.30-mRNA-1	chrXI	11923333	11922124	0	kunitz and ntr domain-containing protein 2	-3.87
Sedum.T00033210.1	maker-jcf7180000918526-augustus-gene-0.31-mRNA-1	chrXI	11930110	11929876	3e-76	ankyrin repeat domain-containing protein 40	0
Sedum.T00033210.2	maker-jcf7180000918526-augustus-gene-0.31-mRNA-2	chrXI	11930110	11929876	3e-76	ankyrin repeat domain-containing protein 40	0
Sedum.T00033209.1	snap_masked-jcf7180000918526-processed-gene-0.24-mRNA-1	chrXI	11935869	11936032	4e-46	luc7-like protein 3	#N/A
Sedum.T00003717.1	maker-jcf7180000920904-augustus-gene-0.17-mRNA-1	chrXI	11956099	11955668	2e-136	voltage-dependent t-type calcium channel subunit alpha-1i	2
Sedum.T00032058.1	maker-jcf7180000921338-augustus-gene-0.50-mRNA-1	chrXI	11965577	11965398	7e-42	voltage-dependent t-type calcium channel subunit alpha-1i	0
Sedum.T00003719.1	maker-jcf7180000920904-augustus-gene-0.16-mRNA-1	chrXI	11971027	11970895	2e-47	t-type calcium partial	0
Sedum.T00003721.1	augustus_masked-jcf7180000920904-processed-gene-0.4-mRNA-1	chrXI	11981183	11981024	3e-53	voltage-dependent t-type calcium channel subunit alpha-1i-like	#N/A
Sedum.T00031730.1	snap_masked-jcf7180000928217-processed-gene-0.5-mRNA-1	chrXI	11982582	11982772	2e-84	---NA---	#N/A
Sedum.T00029660.1	augustus_masked-jcf7180000932789-processed-gene-0.13-mRNA-1	chrXI	12027592	12027319	3e-79	voltage-dependent t-type calcium channel subunit alpha-1i	#N/A
Sedum.T00029661.1	augustus_masked-jcf7180000932789-processed-gene-1.14-mRNA-1	chrXI	12092134	12092324	1e-83	gtp-binding protein 1-like isoform x1	#N/A
Sedum.T00022159.4	maker-jcf7180000916419-augustus-gene-0.5-mRNA-4	chrXI	12094200	12094376	5e-42	gtp-binding protein 1-like	0
Sedum.T00029663.1	maker-jcf7180000932789-augustus-gene-1.31-mRNA-1	chrXI	12105408	12105212	4e-75	small g protein signaling modulator 3	#N/A
Sedum.T00029664.1	snap_masked-jcf7180000932789-processed-gene-1.24-mRNA-1	chrXI	12139640	12139810	1e-52	---NA---	#N/A
Sedum.T00029662.1	augustus_masked-jcf7180000932789-processed-gene-1.18-mRNA-1	chrXI	12141717	12140989	2e-174	protein phosphatase 1 regulatory subunit 29-like	#N/A
Sedum.T00026199.1	maker-jcf7180000917893-snap-gene-0.41-mRNA-1	chrXI	12246320	12246426	3e-39	voltage-dependent p q-type calcium channel subunit alpha-1a- partial	#N/A
Sedum.T00026198.1	maker-jcf7180000917893-snap-gene-0.42-mRNA-1	chrXI	12251751	12251871	1e-47	voltage-dependent p q-type calcium channel subunit alpha-1a-like	#N/A
Sedum.T00026200.1	maker-jcf7180000917893-snap-gene-0.44-mRNA-1	chrXI	12273015	12273211	1e-78	---NA---	0
Sedum.T00026202.1	maker-jcf7180000917893-snap-gene-0.45-mRNA-1	chrXI	12278142	12278356	1e-53	voltage-dependent p q-type calcium channel subunit alpha-1a-like	0
Sedum.T00026205.1	augustus_masked-jcf7180000917893-processed-gene-0.21-mRNA-1	chrXI	12287211	12287059	6e-45	immediate early response gene 2	#N/A
Sedum.T00009501.1	maker-jcf7180000917755-augustus-gene-0.10-mRNA-1	chrXI	12294581	12294245	4e-113	nucleus accumbens-associated protein 1-like	#N/A
Sedum.T00009501.2	maker-jcf7180000917755-augustus-gene-0.10-mRNA-2	chrXI	12294581	12294245	4e-113	nucleus accumbens-associated protein 1-like	0
Sedum.T00023773.1	genemark-jcf7180000916517-processed-gene-0.1-mRNA-1	chrXI	12335506	12335411	6e-27	---NA---	#N/A
Sedum.T00038684.1	maker-jcf7180000929041-snap-gene-0.2-mRNA-1	chrXI	12349685	12349325	5e-86	immunoglobulin heavy chain	0
Sedum.T00000436.1	maker-jcf7180000933322-augustus-gene-0.3-mRNA-1	chrXI	12363033	12362690	7e-69	ig heavy chain v region 5a	0
Sedum.T00011566.1	snap_masked-jcf7180000931084-processed-gene-0.1-mRNA-1	chrXI	12395628	12395266	8e-78	immunoglobulin mu heavy chain	#N/A
Sedum.T00006867.1	snap_masked-jcf7180000892103-processed-gene-0.2-mRNA-1	chrXI	12402986	12402820	1e-17	immunoglobulin mu heavy chain	#N/A
Sedum.T00043769.1	maker-jcf7180000933068-snap-gene-0.3-mRNA-1	chrXI	12408592	12408462	3e-25	IGHV2S11, partial [Takifugu rubripes]	0
Sedum.T00033876.1	genemark-jcf7180000933606-processed-gene-0.0-mRNA-1	chrXI	12424984	12424717	1e-70	ig heavy chain v-iii region hil	#N/A
Sedum.T00033339.1	maker-jcf7180000932226-augustus-gene-0.3-mRNA-1	chrXI	12426555	12426196	2e-92	immunoglobulin mu heavy chain	0
Sedum.T00001992.1	genemark-jcf7180000913668-processed-gene-0.0-mRNA-1	chrXI	12431956	12431859	2e-24	immunoglobulin mu tau heavy partial	#N/A
Sedum.T00017113.1	snap_masked-jcf7180000921569-processed-gene-0.1-mRNA-1	chrXI	12479169	12478810	3e-71	immunoglobulin mu heavy chain	#N/A
Sedum.T00020714.1	maker-jcf7180000928945-augustus-gene-0.15-mRNA-1	chrXI	12492380	12491926	2e-117	aspartate beta-hydroxylase domain-containing protein 2-like	#N/A
Sedum.T00020717.1	maker-jcf7180000928945-augustus-gene-0.17-mRNA-1	chrXI	12502455	12502650	4e-65	seizure 6-like protein 2	2.425
Sedum.T00020716.1	maker-jcf7180000928945-augustus-gene-0.16-mRNA-1	chrXI	12509287	12509487	7e-73	btb poz domain-containing adapter for cul3-mediated degradation protein 1	#N/A
Sedum.T00007248.1	snap_masked-jcf7180000922821-processed-gene-0.5-mRNA-1	chrXI	12517162	12517065	1e-19	---NA---	#N/A
Sedum.T00007247.1	maker-jcf7180000922821-augustus-gene-0.8-mRNA-1	chrXI	12517744	12517966	4e-40	hira-interacting protein 3 isoform x2	#N/A
Sedum.T00021709.1	maker-jcf7180000897373-snap-gene-0.20-mRNA-1	chrXI	12530139	12530367	1e-89	PREDICTED: exportin-6 [Stegastes partitus]	#N/A
Sedum.T00021710.1	maker-jcf7180000897373-augustus-gene-0.14-mRNA-1	chrXI	12534452	12534558	5e-34	nucleoside diphosphate mitochondrial	3.582
Sedum.T00021706.1	maker-jcf7180000897373-augustus-gene-0.12-mRNA-1	chrXI	12538003	12537923	2e-20	epidermal growth factor receptor kinase substrate 8-like protein 1	#N/A
Sedum.T00021708.1	maker-jcf7180000897373-augustus-gene-0.13-mRNA-1	chrXI	12548158	12548395	4e-71	sodium-dependent neutral amino acid transporter b at2-like	2.213
Sedum.T00009466.1	maker-jcf7180000917327-snap-gene-0.30-mRNA-1	chrXI	12559533	12559756	4e-70	vesicular glutamate transporter 1-like	#N/A
Sedum.T00009467.1	maker-jcf7180000917327-augustus-gene-0.25-mRNA-1	chrXI	12569050	12569230	5e-68	gtpase hras-like	#N/A
Sedum.T00009465.1	snap_masked-jcf7180000917327-processed-gene-0.15-mRNA-1	chrXI	12575003	12574819	6e-68	dna polymerase delta catalytic subunit	#N/A
Sedum.T00009468.1	augustus_masked-jcf7180000917327-processed-gene-0.11-mRNA-1	chrXI	12584164	12584347	9e-82	Glycogen [starch] synthase, muscle [Larimichthys crocea]	#N/A
Sedum.T00013679.1	maker-jcf7180000916121-augustus-gene-0.16-mRNA-1	chrXI	12589938	12589717	8e-62	l-aspartate dehydrogenase	#N/A
Sedum.T00013680.1	genemark-jcf7180000916121-processed-gene-0.2-mRNA-1	chrXI	12599653	12599513	1e-46	hsp70-binding protein 1	#N/A
Sedum.T00013681.1	maker-jcf7180000916121-augustus-gene-0.17-mRNA-1	chrXI	12599748	12599991	4e-82	elongation factor mitochondrial	#N/A
Sedum.T00013682.1	maker-jcf7180000916121-snap-gene-0.20-mRNA-1	chrXI	12605923	12606254	2e-75	---NA---	0
Sedum.T00013678.1	genemark-jcf7180000916121-processed-gene-0.1-mRNA-1	chrXI	12606908	12605683	0	atp-sensitive inward rectifier potassium channel 12-like	#N/A
Sedum.T00002520.1	maker-jcf7180000916820-augustus-gene-0.36-mRNA-1	chrXI	12619210	12618217	5e-140	PREDICTED: trichohyalin-like [Stegastes partitus]	0
Sedum.T00002520.2	maker-jcf7180000916820-augustus-gene-0.36-mRNA-2	chrXI	12619210	12618217	5e-140	PREDICTED: trichohyalin-like [Stegastes partitus]	0
Sedum.T00002524.4	maker-jcf7180000916820-snap-gene-0.49-mRNA-4	chrXI	12625347	12625478	4e-58	protein gtlf3b	#N/A
Sedum.T00002524.2	maker-jcf7180000916820-snap-gene-0.49-mRNA-2	chrXI	12629926	12630437	0	dehydrogenase reductase sdr family member 7b	0
Sedum.T00002524.1	maker-jcf7180000916820-snap-gene-0.49-mRNA-1	chrXI	12629932	12630437	0	dehydrogenase reductase sdr family member 7b	#N/A
Sedum.T00002525.1	maker-jcf7180000916820-snap-gene-0.48-mRNA-1	chrXI	12638052	12638209	2e-36	---NA---	0
Sedum.T00002521.1	genemark-jcf7180000916820-processed-gene-0.2-mRNA-1	chrXI	12641243	12640873	1e-63	protein cramped-like protein	#N/A
Sedum.T00002523.1	maker-jcf7180000916820-augustus-gene-0.38-mRNA-1	chrXI	12649711	12649872	1e-42	hematological and neurological expressed 1-like protein isoform x1	0
Sedum.T00002523.2	maker-jcf7180000916820-augustus-gene-0.38-mRNA-2	chrXI	12649711	12649866	4e-39	hematological and neurological expressed 1-like protein	0
Sedum.T00002526.1	augustus_masked-jcf7180000916820-processed-gene-0.14-mRNA-1	chrXI	12655439	12655744	2e-126	c-jun-amino-terminal kinase-interacting protein 3 isoform x2	#N/A
Sedum.T00002522.1	maker-jcf7180000916820-snap-gene-0.45-mRNA-1	chrXI	12662201	12662435	4e-69	c-jun-amino-terminal kinase-interacting protein 3	#N/A
Sedum.T00002522.2	maker-jcf7180000916820-snap-gene-0.45-mRNA-2	chrXI	12662201	12662435	4e-69	c-jun-amino-terminal kinase-interacting protein 3 isoform x2	0
Sedum.T00002519.1	augustus_masked-jcf7180000916820-processed-gene-0.10-mRNA-1	chrXI	12674927	12674805	2e-31	nucleoside diphosphate kinase 3 isoform x1	#N/A
Sedum.T00019350.1	genemark-jcf7180000927692-processed-gene-0.0-mRNA-1	chrXI	12683664	12683806	2e-39	heat shock protein 1	#N/A
Sedum.T00026025.1	maker-jcf7180000928987-snap-gene-0.18-mRNA-1	chrXI	12683961	12684094	2e-20	heat shock protein partial	#N/A
Sedum.T00039051.1	snap_masked-jcf7180000889740-processed-gene-0.2-mRNA-1	chrXI	12685323	12685586	1e-44	stress protein hsp70	#N/A
Sedum.T00039392.1	augustus_masked-jcf7180000923029-processed-gene-0.6-mRNA-1	chrXI	12685323	12685586	1e-44	stress protein hsp70	#N/A
Sedum.T00026919.1	augustus_masked-jcf7180000926950-processed-gene-0.1-mRNA-1	chrXI	12685323	12685586	1e-44	stress protein hsp70	#N/A
Sedum.T00022804.1	genemark-jcf7180000932644-processed-gene-0.0-mRNA-1	chrXI	12697400	12699213	0	stress protein hsp70	#N/A
Sedum.T00040791.1	maker-jcf7180000917775-augustus-gene-0.10-mRNA-1	chrXI	12709813	12709254	5e-168	v-type proton atpase 16 kda proteolipid subunit	#N/A
Sedum.T00040792.1	maker-jcf7180000917775-augustus-gene-0.9-mRNA-1	chrXI	12715587	12715230	1e-106	protein yippee-like 3 isoform x1	#N/A
Sedum.T00015785.1	maker-jcf7180000921084-snap-gene-0.5-mRNA-1	chrXI	12721718	12721583	1e-36	glycerophosphodiester phosphodiesterase domain-containing protein 3-like	-6.444
Sedum.T00007987.1	genemark-jcf7180000918727-processed-gene-0.1-mRNA-1	chrXI	12733651	12733462	2e-78	mitogen-activated protein kinase 3	#N/A
Sedum.T00007989.1	maker-jcf7180000918727-augustus-gene-0.18-mRNA-1	chrXI	12739419	12739567	2e-27	adp-ribose mitochondrial isoform x2	#N/A
Sedum.T00007990.1	genemark-jcf7180000918727-processed-gene-0.3-mRNA-1	chrXI	12749213	12749366	1e-56	uncharacterized protein loc103375184	#N/A
Sedum.T00011619.1	maker-jcf7180000920602-snap-gene-0.30-mRNA-1	chrXI	12795200	12794850	4e-113	na(+) h(+) exchange regulatory cofactor nhe-rf1-like	#N/A
Sedum.T00011618.1	genemark-jcf7180000920602-processed-gene-0.3-mRNA-1	chrXI	12804226	12804118	6e-42	ras-related protein rab-37-like isoform x1	#N/A
Sedum.T00011617.1	genemark-jcf7180000920602-processed-gene-0.2-mRNA-1	chrXI	12814210	12813997	7e-64	xylosyltransferase 2	#N/A
Sedum.T00011620.1	maker-jcf7180000920602-snap-gene-0.31-mRNA-1	chrXI	12823630	12823799	7e-69	uncharacterized protein loc104929518	-4.956
Sedum.T00006788.1	maker-jcf7180000924552-augustus-gene-0.18-mRNA-1	chrXI	12831013	12831521	1e-147	tripartite motif-containing protein 34a-like isoform x1	#N/A
Sedum.T00006790.1	snap_masked-jcf7180000924552-processed-gene-0.14-mRNA-1	chrXI	12831521	12831013	6e-148	---NA---	#N/A
Sedum.T00006789.1	maker-jcf7180000924552-snap-gene-0.21-mRNA-1	chrXI	12833359	12833843	2e-125	atp-dependent dna helicase q5	#N/A
Sedum.T00040552.1	snap_masked-jcf7180000916905-processed-gene-0.11-mRNA-1	chrXI	12848437	12848232	6e-45	rho gdp-dissociation inhibitor 1	#N/A
Sedum.T00040553.1	snap_masked-jcf7180000916905-processed-gene-0.10-mRNA-1	chrXI	12858798	12858274	1e-132	tho complex subunit 4-like isoform x2	#N/A
Sedum.T00040554.1	maker-jcf7180000916905-augustus-gene-0.15-mRNA-1	chrXI	12859800	12859579	1e-66	protein fam195b	2.53
Sedum.T00012640.1	augustus_masked-jcf7180000891928-processed-gene-0.1-mRNA-1	chrXI	12863994	12863844	2e-39	protein phosphatase 1 regulatory subunit 27-like	#N/A
Sedum.T00039611.1	augustus_masked-jcf7180000916095-processed-gene-0.7-mRNA-1	chrXI	12863994	12863844	2e-39	protein phosphatase 1 regulatory subunit 27-like	#N/A
Sedum.T00040555.1	augustus_masked-jcf7180000916905-processed-gene-0.4-mRNA-1	chrXI	12863994	12863844	4e-39	protein phosphatase 1 regulatory subunit 27-like	#N/A
Sedum.T00017527.1	maker-jcf7180000931761-augustus-gene-0.19-mRNA-1	chrXI	12936658	12936919	3e-90	neuronal pentraxin-1	#N/A
Sedum.T00017528.1	maker-jcf7180000931761-augustus-gene-1.9-mRNA-1	chrXI	12963285	12963038	2e-67	sec14-like protein 1	#N/A
Sedum.T00017528.2	maker-jcf7180000931761-augustus-gene-1.9-mRNA-2	chrXI	12963285	12963038	2e-67	sec14-like protein 1	0
Sedum.T00017537.1	maker-jcf7180000931761-augustus-gene-2.38-mRNA-1	chrXI	12983775	12983623	4e-49	alpha- -mannosylglycoprotein 6-beta-n-acetylglucosaminyltransferase b	#N/A
Sedum.T00017537.2	maker-jcf7180000931761-augustus-gene-2.38-mRNA-2	chrXI	12983775	12983623	3e-49	alpha- -mannosylglycoprotein 6-beta-n-acetylglucosaminyltransferase b-like isoform x1	0
Sedum.T00017537.3	maker-jcf7180000931761-augustus-gene-2.38-mRNA-3	chrXI	12988290	12988155	8e-47	alpha- -mannosylglycoprotein 6-beta-n-acetylglucosaminyltransferase b-like isoform x2	0
Sedum.T00017529.1	augustus_masked-jcf7180000931761-processed-gene-2.14-mRNA-1	chrXI	13026003	13026608	0	ras-related protein rap-2a-like	#N/A
Sedum.T00017536.1	maker-jcf7180000931761-augustus-gene-2.39-mRNA-1	chrXI	13030364	13030203	1e-56	phosphoribosyl pyrophosphate synthase-associated protein 1 isoform x1	#N/A
Sedum.T00017536.2	maker-jcf7180000931761-augustus-gene-2.39-mRNA-2	chrXI	13030364	13030203	5e-57	phosphoribosyl pyrophosphate synthase-associated protein 1 isoform x2	#N/A
Sedum.T00017536.3	maker-jcf7180000931761-augustus-gene-2.39-mRNA-3	chrXI	13030364	13030203	1e-56	phosphoribosyl pyrophosphate synthase-associated protein 1 isoform x2	0
Sedum.T00019897.1	maker-jcf7180000931408-augustus-gene-0.21-mRNA-1	chrXI	13038031	13038164	3e-40	proline-rich akt1 substrate 1	#N/A
Sedum.T00019897.2	maker-jcf7180000931408-augustus-gene-0.21-mRNA-2	chrXI	13038031	13038164	4e-40	proline-rich akt1 substrate 1	0
Sedum.T00019901.1	snap_masked-jcf7180000931408-processed-gene-0.16-mRNA-1	chrXI	13041645	13042009	2e-95	---NA---	#N/A
Sedum.T00019898.1	genemark-jcf7180000931408-processed-gene-0.6-mRNA-1	chrXI	13051363	13051266	4e-33	er membrane protein complex subunit 10-like isoform x1	#N/A
Sedum.T00008903.1	maker-jcf7180000925953-augustus-gene-0.2-mRNA-1	chrXI	13053479	13053351	6e-26	er membrane protein complex subunit 10-like isoform x2	#N/A
Sedum.T00008903.2	maker-jcf7180000925953-augustus-gene-0.2-mRNA-2	chrXI	13053479	13053351	5e-26	---NA---	0
Sedum.T00017479.1	maker-jcf7180000917623-augustus-gene-0.43-mRNA-1	chrXI	13073960	13074086	2e-46	myosin-binding protein fast-type	0
Sedum.T00017478.1	maker-jcf7180000917623-augustus-gene-0.44-mRNA-1	chrXI	13082488	13082625	1e-49	myosin-binding protein fast-type	0
Sedum.T00017481.1	maker-jcf7180000917623-snap-gene-0.47-mRNA-1	chrXI	13082610	13082498	2e-37	---NA---	0
Sedum.T00017480.1	maker-jcf7180000917623-augustus-gene-0.45-mRNA-1	chrXI	13113650	13111693	0	leucine-rich repeat-containing protein 4b	#N/A
Sedum.T00016636.1	augustus_masked-jcf7180000927389-processed-gene-0.28-mRNA-1	chrXI	13136672	13136601	4e-28	---NA---	#N/A
Sedum.T00016635.1	maker-jcf7180000927389-snap-gene-0.74-mRNA-1	chrXI	13142300	13142117	8e-78	mediator of rna polymerase ii transcription subunit 25 isoform x6	0
Sedum.T00016632.1	maker-jcf7180000927389-snap-gene-0.73-mRNA-1	chrXI	13147873	13147754	9e-37	mediator of rna polymerase ii transcription subunit 25 isoform x1	#N/A
Sedum.T00016643.1	snap_masked-jcf7180000927389-processed-gene-0.59-mRNA-1	chrXI	13157812	13157889	2e-19	---NA---	#N/A
Sedum.T00016634.1	maker-jcf7180000927389-snap-gene-0.72-mRNA-1	chrXI	13162322	13162101	3e-88	PREDICTED: synaptotagmin-3 [Larimichthys crocea]	#N/A
Sedum.T00016644.1	snap_masked-jcf7180000927389-processed-gene-0.53-mRNA-1	chrXI	13192963	13193102	2e-51	---NA---	#N/A
Sedum.T00016633.1	maker-jcf7180000927389-snap-gene-0.70-mRNA-1	chrXI	13194107	13193872	5e-65	protein kinase c and casein kinase substrate in neurons protein 3-like	#N/A
Sedum.T00016637.1	genemark-jcf7180000927389-processed-gene-0.2-mRNA-1	chrXI	13209750	13209214	2e-163	sh3 and multiple ankyrin repeat domains protein 1	#N/A
Sedum.T00016639.1	maker-jcf7180000927389-snap-gene-0.75-mRNA-1	chrXI	13215360	13215502	1e-43	---NA---	0
Sedum.T00016642.1	snap_masked-jcf7180000927389-processed-gene-0.48-mRNA-1	chrXI	13229727	13229902	4e-75	---NA---	#N/A
Sedum.T00016638.1	maker-jcf7180000927389-snap-gene-0.68-mRNA-1	chrXI	13229902	13229728	5e-72	sh3 and multiple ankyrin repeat domains protein 1	0
Sedum.T00011614.1	augustus_masked-jcf7180000922925-processed-gene-0.18-mRNA-1	chrXI	13239617	13239503	4e-41	sh3 and multiple ankyrin repeat domains protein 1	#N/A
Sedum.T00011609.1	maker-jcf7180000922925-augustus-gene-0.44-mRNA-1	chrXI	13260493	13259346	0	uncharacterized protein loc103367323 isoform x1	#N/A
Sedum.T00027386.1	snap_masked-jcf7180000933418-processed-gene-0.14-mRNA-1	chrXI	13264721	13264596	2e-16	histone-lysine n-methyltransferase suv420h2-like isoform x3	#N/A
Sedum.T00011611.1	maker-jcf7180000922925-augustus-gene-0.43-mRNA-1	chrXI	13274717	13274492	2e-95	serine threonine-protein phosphatase pp1-beta	#N/A
Sedum.T00011613.1	genemark-jcf7180000922925-processed-gene-0.11-mRNA-1	chrXI	13283137	13283302	6e-36	PREDICTED: claudin-4-like [Stegastes partitus]	#N/A
Sedum.T00011610.1	maker-jcf7180000922925-augustus-gene-0.42-mRNA-1	chrXI	13288289	13288083	6e-72	coronin-1a-like isoform x1	#N/A
Sedum.T00011612.1	maker-jcf7180000922925-augustus-gene-0.41-mRNA-1	chrXI	13293885	13293451	3e-148	progestin and adipoq receptor family member 4	2.442
Sedum.T00039055.1	maker-jcf7180000925095-augustus-gene-0.10-mRNA-1	chrXI	13300445	13300801	4e-49	perforin [Oplegnathus fasciatus]	#N/A
Sedum.T00002848.1	maker-jcf7180000916435-augustus-gene-0.77-mRNA-1	chrXI	13322772	13321945	2e-167	armadillo repeat-containing protein 5	0
Sedum.T00002848.2	maker-jcf7180000916435-augustus-gene-0.77-mRNA-2	chrXI	13322772	13321945	2e-167	armadillo repeat-containing protein 5	0
Sedum.T00002866.1	maker-jcf7180000916435-snap-gene-0.103-mRNA-1	chrXI	13323751	13323949	4e-53	---NA---	0
Sedum.T00002861.1	maker-jcf7180000916435-augustus-gene-0.83-mRNA-1	chrXI	13325446	13326044	8e-161	uncharacterized protein loc102077857 isoform x2	0
Sedum.T00002847.1	maker-jcf7180000916435-augustus-gene-0.76-mRNA-1	chrXI	13328428	13328196	1e-63	uncharacterized protein loc103367332	0
Sedum.T00002871.1	snap_masked-jcf7180000916435-processed-gene-0.63-mRNA-1	chrXI	13330777	13330886	4e-43	---NA---	#N/A
Sedum.T00002854.1	maker-jcf7180000916435-augustus-gene-0.75-mRNA-1	chrXI	13331715	13331579	4e-54	transcription elongation factor b polypeptide 2-like	#N/A
Sedum.T00002857.1	maker-jcf7180000916435-augustus-gene-0.74-mRNA-1	chrXI	13338392	13338217	2e-29	upf0420 protein	#N/A
Sedum.T00002858.1	maker-jcf7180000916435-augustus-gene-0.73-mRNA-1	chrXI	13342523	13342406	6e-38	upf0420 protein c16orf58 homolog isoform x1	#N/A
Sedum.T00002858.2	maker-jcf7180000916435-augustus-gene-0.73-mRNA-2	chrXI	13342523	13342406	6e-38	upf0420 protein c16orf58 homolog isoform x1	0
Sedum.T00002852.1	maker-jcf7180000916435-snap-gene-0.91-mRNA-1	chrXI	13348589	13348333	2e-34	uncharacterized protein loc104930233 isoform x1	0
Sedum.T00002852.3	maker-jcf7180000916435-snap-gene-0.91-mRNA-3	chrXI	13348589	13348333	1e-34	uncharacterized protein loc104930233 isoform x1	0
Sedum.T00002870.1	snap_masked-jcf7180000916435-processed-gene-0.60-mRNA-1	chrXI	13349960	13350057	1e-16	---NA---	#N/A
Sedum.T00002852.2	maker-jcf7180000916435-snap-gene-0.91-mRNA-2	chrXI	13354994	13354860	8e-27	protein prr14l	#N/A
Sedum.T00002851.1	maker-jcf7180000916435-snap-gene-0.90-mRNA-1	chrXI	13358806	13358432	6e-85	cd2 antigen cytoplasmic tail-binding protein 2	#N/A
Sedum.T00002851.2	maker-jcf7180000916435-snap-gene-0.90-mRNA-2	chrXI	13358806	13358432	7e-85	cd2 antigen cytoplasmic tail-binding protein 2	0
Sedum.T00002864.1	augustus_masked-jcf7180000916435-processed-gene-0.33-mRNA-1	chrXI	13362970	13363127	1e-35	PREDICTED: sesquipedalian-1-like [Larimichthys crocea]	#N/A
Sedum.T00002859.1	maker-jcf7180000916435-snap-gene-0.89-mRNA-1	chrXI	13368966	13368861	5e-36	---NA---	0
Sedum.T00002856.1	maker-jcf7180000916435-snap-gene-0.88-mRNA-1	chrXI	13375231	13374933	1e-78	tbc1 domain family member 10b	#N/A
Sedum.T00002856.2	maker-jcf7180000916435-snap-gene-0.88-mRNA-2	chrXI	13375231	13374933	1e-78	tbc1 domain family member 10b	0
Sedum.T00002850.1	maker-jcf7180000916435-snap-gene-0.87-mRNA-1	chrXI	13406663	13406144	4e-123	histone-lysine n-methyltransferase setd1a isoform x2	#N/A
Sedum.T00002850.2	maker-jcf7180000916435-snap-gene-0.87-mRNA-2	chrXI	13406663	13406144	4e-123	histone-lysine n-methyltransferase setd1a isoform x2	0
Sedum.T00002850.3	maker-jcf7180000916435-snap-gene-0.87-mRNA-3	chrXI	13406663	13406144	4e-123	histone-lysine n-methyltransferase setd1a isoform x2	0
Sedum.T00002853.1	maker-jcf7180000916435-augustus-gene-0.67-mRNA-1	chrXI	13413665	13413492	2e-54	coiled-coil domain-containing protein 47	#N/A
Sedum.T00002853.2	maker-jcf7180000916435-augustus-gene-0.67-mRNA-2	chrXI	13413665	13413486	1e-55	coiled-coil domain-containing protein 47	0
Sedum.T00004011.1	maker-jcf7180000931792-augustus-gene-0.47-mRNA-1	chrXI	13417813	13417974	4e-52	suppressor of swi4 1 homolog	-2.44
Sedum.T00004017.1	augustus_masked-jcf7180000931792-processed-gene-0.21-mRNA-1	chrXI	13422207	13422465	8e-27	p2y purinoceptor 11	#N/A
Sedum.T00004012.1	maker-jcf7180000931792-snap-gene-0.54-mRNA-1	chrXI	13426952	13427147	1e-53	eukaryotic translation initiation factor 3 subunit g	#N/A
Sedum.T00004015.1	maker-jcf7180000931792-augustus-gene-0.51-mRNA-1	chrXI	13432014	13431740	3e-76	dna (cytosine-5)-methyltransferase 1	#N/A
Sedum.T00004015.2	maker-jcf7180000931792-augustus-gene-0.51-mRNA-2	chrXI	13432014	13431740	3e-76	dna (cytosine-5)-methyltransferase 1	0
Sedum.T00004014.1	augustus_masked-jcf7180000931792-processed-gene-0.26-mRNA-1	chrXI	13445025	13443921	0	sphingosine 1-phosphate receptor 2	#N/A
Sedum.T00004019.1	augustus_masked-jcf7180000931792-processed-gene-0.27-mRNA-1	chrXI	13445764	13445664	6e-12	---NA---	#N/A
Sedum.T00004020.1	augustus_masked-jcf7180000931792-processed-gene-0.28-mRNA-1	chrXI	13452860	13452774	3e-22	---NA---	#N/A
Sedum.T00007157.1	maker-jcf7180000897553-augustus-gene-0.12-mRNA-1	chrXI	13490186	13490390	8e-61	hemicentin-1-like isoform x1	#N/A
Sedum.T00007155.1	maker-jcf7180000897553-augustus-gene-0.14-mRNA-1	chrXI	13497093	13497412	5e-75	cell adhesion molecule 3-like	6.076
Sedum.T00007156.1	maker-jcf7180000897553-augustus-gene-0.15-mRNA-1	chrXI	13499360	13499458	1e-19	cx9c motif-containing protein 4	0
Sedum.T00007158.1	maker-jcf7180000897553-augustus-gene-0.16-mRNA-1	chrXI	13504118	13504263	3e-47	hsp90 co-chaperone cdc37	#N/A
Sedum.T00027021.1	maker-jcf7180000932697-snap-gene-0.77-mRNA-1	chrXI	13509744	13509902	2e-52	tyrosine kinase 2	#N/A
Sedum.T00027021.2	maker-jcf7180000932697-snap-gene-0.77-mRNA-2	chrXI	13509744	13509902	2e-52	tyrosine kinase 2	0
Sedum.T00027019.1	maker-jcf7180000932697-snap-gene-0.78-mRNA-1	chrXI	13518832	13519304	2e-144	ribonucleoprotein ptb-binding 1 isoform x2	#N/A
Sedum.T00027019.2	maker-jcf7180000932697-snap-gene-0.78-mRNA-2	chrXI	13518832	13519304	2e-144	ribonucleoprotein ptb-binding 1	0
Sedum.T00027023.1	maker-jcf7180000932697-snap-gene-0.79-mRNA-1	chrXI	13554875	13555063	3e-78	camp-specific 3 -cyclic phosphodiesterase 4a isoform x2	#N/A
Sedum.T00027024.1	maker-jcf7180000932697-augustus-gene-0.70-mRNA-1	chrXI	13559735	13560145	1e-150	camp-specific 3 -cyclic phosphodiesterase 4d	0
Sedum.T00027024.2	maker-jcf7180000932697-augustus-gene-0.70-mRNA-2	chrXI	13559735	13560145	1e-150	camp-specific 3 -cyclic phosphodiesterase 4d	0
Sedum.T00027026.1	snap_masked-jcf7180000932697-processed-gene-0.61-mRNA-1	chrXI	13565186	13564907	1e-80	---NA---	#N/A
Sedum.T00027020.1	maker-jcf7180000932697-augustus-gene-0.71-mRNA-1	chrXI	13570031	13570129	2e-26	glucosidase 2 subunit beta isoform x4	-2.494
Sedum.T00027025.1	genemark-jcf7180000932697-processed-gene-0.20-mRNA-1	chrXI	13579870	13579541	8e-129	elav-like protein 3 isoform x9	#N/A
Sedum.T00027022.1	maker-jcf7180000932697-snap-gene-0.82-mRNA-1	chrXI	13610560	13610780	4e-82	dedicator of cytokinesis protein 7-like isoform x1	#N/A
Sedum.T00027022.2	maker-jcf7180000932697-snap-gene-0.82-mRNA-2	chrXI	13610560	13610780	4e-82	dedicator of cytokinesis protein 7-like isoform x1	0
Sedum.T00027022.3	maker-jcf7180000932697-snap-gene-0.82-mRNA-3	chrXI	13610560	13610780	4e-82	dedicator of cytokinesis protein 7-like isoform x4	#N/A
Sedum.T00017852.1	maker-jcf7180000929071-augustus-gene-0.12-mRNA-1	chrXI	13632541	13633309	0	---NA---	0
Sedum.T00017852.2	maker-jcf7180000929071-augustus-gene-0.12-mRNA-2	chrXI	13632541	13633309	0	kn motif and ankyrin repeat domain-containing protein 2-like	#N/A
Sedum.T00017852.3	maker-jcf7180000929071-augustus-gene-0.12-mRNA-3	chrXI	13632541	13633309	0	---NA---	0
Sedum.T00014879.1	maker-jcf7180000923600-augustus-gene-0.4-mRNA-1	chrXI	13640662	13640874	1e-37	alpha-type globin	-9.143
Sedum.T00036360.1	maker-jcf7180000927504-snap-gene-0.5-mRNA-1	chrXI	13640664	13640893	2e-43	head-kidney alpha-type globin	0
Sedum.T00017853.1	maker-jcf7180000929071-augustus-gene-0.11-mRNA-1	chrXI	13640664	13640893	2e-43	hemoglobin embryonic subunit alpha-like	0
Sedum.T00019079.1	maker-jcf7180000931674-snap-gene-0.5-mRNA-1	chrXI	13641027	13641146	8e-40	hemoglobin subunit alpha-1	0
Sedum.T00041230.1	snap_masked-jcf7180000889545-processed-gene-0.3-mRNA-1	chrXI	13646457	13646594	8e-39	---NA---	#N/A
Sedum.T00022319.1	augustus_masked-jcf7180000921179-processed-gene-0.1-mRNA-1	chrXI	13655776	13655548	9e-55	hemoglobin subunit beta	#N/A
Sedum.T00006392.1	maker-jcf7180000927730-augustus-gene-0.23-mRNA-1	chrXI	13672600	13672793	2e-73	nitrogen permease regulator 3-like protein isoform x2	0
Sedum.T00006388.1	maker-jcf7180000927730-augustus-gene-0.20-mRNA-1	chrXI	13674504	13674132	6e-78	dna-3-methyladenine glycosylase	-2.56
Sedum.T00043541.1	maker-jcf7180000891066-augustus-gene-0.27-mRNA-1	chrXI	13701499	13701918	1e-132	inactive rhomboid protein 1	2.208
Sedum.T00043542.1	maker-jcf7180000891066-augustus-gene-0.28-mRNA-1	chrXI	13703163	13702853	5e-89	arylalkylamine n-acetyltransferase	#N/A
Sedum.T00022825.1	maker-jcf7180000919859-augustus-gene-0.24-mRNA-1	chrXI	13716783	13717055	3e-80	cell death-inducing p53-target protein 1-like	#N/A
Sedum.T00022825.2	maker-jcf7180000919859-augustus-gene-0.24-mRNA-2	chrXI	13716783	13717055	3e-80	cell death-inducing p53-target protein 1-like	0
Sedum.T00022828.1	maker-jcf7180000919859-snap-gene-0.30-mRNA-1	chrXI	13716932	13716808	2e-28	---NA---	0
Sedum.T00022827.1	maker-jcf7180000919859-augustus-gene-0.26-mRNA-1	chrXI	13718832	13718686	1e-35	dna-directed rna polymerase iii subunit rpc10	-2.071
Sedum.T00022824.1	maker-jcf7180000919859-augustus-gene-0.25-mRNA-1	chrXI	13720588	13720679	2e-27	u11 u12 small nuclear ribonucleoprotein	#N/A
Sedum.T00022831.1	snap_masked-jcf7180000919859-processed-gene-0.20-mRNA-1	chrXI	13743787	13743682	3e-33	mkl myocardin-like protein 2-like	#N/A
Sedum.T00022829.1	snap_masked-jcf7180000919859-processed-gene-0.22-mRNA-1	chrXI	13753599	13753432	2e-39	---NA---	#N/A
Sedum.T00004998.1	augustus_masked-jcf7180000916493-processed-gene-0.23-mRNA-1	chrXI	13772291	13774012	0	insulin-like growth factor-binding protein complex acid labile subunit	#N/A
Sedum.T00004997.1	maker-jcf7180000916493-snap-gene-0.49-mRNA-1	chrXI	13773151	13773016	7e-42	---NA---	0
Sedum.T00004996.2	maker-jcf7180000916493-augustus-gene-0.44-mRNA-2	chrXI	13787948	13787662	6e-80	e3 ubiquitin-protein ligase unkl isoform x1	0
Sedum.T00004996.3	maker-jcf7180000916493-augustus-gene-0.44-mRNA-3	chrXI	13787948	13787662	6e-80	e3 ubiquitin-protein ligase unkl isoform x1	0
Sedum.T00004996.1	maker-jcf7180000916493-augustus-gene-0.44-mRNA-1	chrXI	13788272	13788014	5e-74	e3 ubiquitin-protein ligase unkl isoform x1	#N/A
Sedum.T00004996.4	maker-jcf7180000916493-augustus-gene-0.44-mRNA-4	chrXI	13788272	13788014	5e-74	e3 ubiquitin-protein ligase unkl isoform x1	0
Sedum.T00004993.1	augustus_masked-jcf7180000916493-processed-gene-0.20-mRNA-1	chrXI	13799507	13798443	0	g-protein coupled estrogen receptor 1	#N/A
Sedum.T00004994.1	augustus_masked-jcf7180000916493-processed-gene-0.19-mRNA-1	chrXI	13808803	13808052	0	g-protein coupled receptor 146	#N/A
Sedum.T00004995.1	maker-jcf7180000916493-snap-gene-0.46-mRNA-1	chrXI	13838623	13838419	5e-68	bai1-associated protein 3	0
Sedum.T00004995.2	maker-jcf7180000916493-snap-gene-0.46-mRNA-2	chrXI	13838623	13838419	5e-68	bai1-associated protein 3	0
Sedum.T00005001.1	snap_masked-jcf7180000916493-processed-gene-0.24-mRNA-1	chrXI	13850668	13850589	5e-21	bai1-associated protein 3	#N/A
Sedum.T00015998.1	augustus_masked-jcf7180000924457-processed-gene-0.4-mRNA-1	chrXI	13893010	13892403	1e-175	heparan sulfate glucosamine 3-o-sulfotransferase 2	#N/A
Sedum.T00015999.1	augustus_masked-jcf7180000924457-processed-gene-0.5-mRNA-1	chrXI	13903454	13903262	1e-68	heparan sulfate glucosamine 3-o-sulfotransferase 2	#N/A
Sedum.T00023754.1	genemark-jcf7180000918892-processed-gene-0.5-mRNA-1	chrXI	13993203	13993856	0	heparan sulfate glucosamine 3-o-sulfotransferase 4	#N/A
Sedum.T00025928.1	maker-jcf7180000920211-augustus-gene-0.42-mRNA-1	chrXI	14069579	14069811	4e-54	lysine-specific demethylase 8 isoform x1	#N/A
Sedum.T00025928.2	maker-jcf7180000920211-augustus-gene-0.42-mRNA-2	chrXI	14069579	14069811	4e-54	lysine-specific demethylase 8 isoform x1	0
Sedum.T00025929.1	maker-jcf7180000920211-augustus-gene-0.45-mRNA-1	chrXI	14077080	14076930	1e-33	unc93-like protein mfsd11	#N/A
Sedum.T00025924.1	maker-jcf7180000920211-snap-gene-0.48-mRNA-1	chrXI	14083183	14083392	5e-76	ubiquitin domain-containing protein ubfd1	#N/A
Sedum.T00025924.2	maker-jcf7180000920211-snap-gene-0.48-mRNA-2	chrXI	14083183	14083392	5e-76	ubiquitin domain-containing protein ubfd1	0
Sedum.T00025925.1	maker-jcf7180000920211-augustus-gene-0.44-mRNA-1	chrXI	14087720	14087867	2e-22	recq-mediated genome instability protein 2	#N/A
Sedum.T00025930.1	maker-jcf7180000920211-snap-gene-0.52-mRNA-1	chrXI	14091532	14091322	1e-59	zinc finger ccch domain-containing protein 7a isoform x3	#N/A
Sedum.T00025930.2	maker-jcf7180000920211-snap-gene-0.52-mRNA-2	chrXI	14091532	14091322	1e-59	zinc finger ccch domain-containing protein 7a isoform x3	0
Sedum.T00025927.1	maker-jcf7180000920211-snap-gene-0.50-mRNA-1	chrXI	14100381	14100499	1e-36	group 10 secretory phospholipase a2-like	#N/A
Sedum.T00009545.1	genemark-jcf7180000917782-processed-gene-0.2-mRNA-1	chrXI	14109492	14109661	2e-55	---NA---	#N/A
Sedum.T00009547.1	augustus_masked-jcf7180000917782-processed-gene-0.3-mRNA-1	chrXI	14118110	14118777	2e-141	PREDICTED: axin-1-like [Notothenia coriiceps]	#N/A
Sedum.T00018480.1	maker-jcf7180000918888-snap-gene-0.5-mRNA-1	chrXI	14121123	14121253	1e-33	axin-1 isoform x1	#N/A
Sedum.T00009168.1	augustus_masked-jcf7180000917363-processed-gene-0.13-mRNA-1	chrXI	14135366	14134616	0	galanin receptor 2b	#N/A
Sedum.T00009172.1	snap_masked-jcf7180000917363-processed-gene-0.22-mRNA-1	chrXI	14165185	14165304	3e-37	---NA---	#N/A
Sedum.T00009169.1	maker-jcf7180000917363-augustus-gene-0.24-mRNA-1	chrXI	14166300	14166154	5e-60	an1-type zinc finger protein 2a isoform x2	#N/A
Sedum.T00009169.2	maker-jcf7180000917363-augustus-gene-0.24-mRNA-2	chrXI	14166300	14166154	5e-60	an1-type zinc finger protein 2a isoform x2	0
Sedum.T00009169.3	maker-jcf7180000917363-augustus-gene-0.24-mRNA-3	chrXI	14166300	14166154	5e-60	an1-type zinc finger protein 2a isoform x2	0
Sedum.T00009170.1	maker-jcf7180000917363-augustus-gene-0.25-mRNA-1	chrXI	14174803	14175261	2e-179	homeobox protein unc-4 homolog	#N/A
Sedum.T00025717.1	genemark-jcf7180000889438-processed-gene-0.8-mRNA-1	chrXI	14241927	14241585	3e-119	mical-like protein 2	#N/A
Sedum.T00025719.1	maker-jcf7180000889438-augustus-gene-0.23-mRNA-1	chrXI	14253955	14253800	1e-72	paired mesoderm homeobox protein 2-like	#N/A
Sedum.T00025719.2	maker-jcf7180000889438-augustus-gene-0.23-mRNA-2	chrXI	14253955	14253800	1e-72	paired mesoderm homeobox protein 2-like	0
Sedum.T00025718.1	genemark-jcf7180000889438-processed-gene-0.11-mRNA-1	chrXI	14267851	14267669	2e-64	integrator complex subunit 1	#N/A
Sedum.T00044983.1	maker-jcf7180000917043-snap-gene-0.15-mRNA-1	chrXI	14267851	14267669	2e-64	integrator complex subunit 1 isoform x3	#N/A
Sedum.T00044986.1	maker-jcf7180000917043-augustus-gene-0.13-mRNA-1	chrXI	14282806	14283299	1e-126	transcription factor	#N/A
Sedum.T00044985.1	snap_masked-jcf7180000917043-processed-gene-0.7-mRNA-1	chrXI	14283005	14282804	9e-53	---NA---	#N/A
Sedum.T00044984.1	genemark-jcf7180000917043-processed-gene-0.0-mRNA-1	chrXI	14288218	14288010	4e-71	transmembrane protein 184a	#N/A
Sedum.T00009029.1	maker-jcf7180000926388-snap-gene-0.7-mRNA-1	chrXI	14301475	14301268	5e-66	proteasome assembly chaperone 3	#N/A
Sedum.T00034559.1	augustus_masked-jcf7180000927505-processed-gene-0.21-mRNA-1	chrXI	14370981	14373327	0	protein elfn1	#N/A
Sedum.T00033499.1	maker-jcf7180000894494-augustus-gene-0.13-mRNA-1	chrXI	14422217	14421889	1e-70	ribosomal rna methyltransferase 2	-2.671
Sedum.T00033500.1	genemark-jcf7180000894494-processed-gene-0.2-mRNA-1	chrXI	14423937	14424066	3e-33	#NAME?	#N/A
Sedum.T00033498.1	genemark-jcf7180000894494-processed-gene-0.0-mRNA-1	chrXI	14427535	14427383	7e-52	sorting nexin-8	#N/A
Sedum.T00033501.1	snap_masked-jcf7180000894494-processed-gene-0.9-mRNA-1	chrXI	14429226	14429380	2e-29	---NA---	#N/A
Sedum.T00042386.1	maker-jcf7180000891692-augustus-gene-0.26-mRNA-1	chrXI	14438525	14438742	3e-59	protein tweety homolog 3	#N/A
Sedum.T00042386.2	maker-jcf7180000891692-augustus-gene-0.26-mRNA-2	chrXI	14438525	14438742	4e-59	protein tweety homolog 3	0
Sedum.T00042387.1	maker-jcf7180000891692-snap-gene-0.30-mRNA-1	chrXI	14455165	14455012	9e-60	beta- -n-acetylglucosaminyltransferase lunatic fringe	-2.26
Sedum.T00042390.1	augustus_masked-jcf7180000891692-processed-gene-0.10-mRNA-1	chrXI	14457786	14457999	6e-33	---NA---	#N/A
Sedum.T00042391.1	snap_masked-jcf7180000891692-processed-gene-0.19-mRNA-1	chrXI	14458876	14459063	4e-37	---NA---	#N/A
Sedum.T00042388.1	maker-jcf7180000891692-snap-gene-0.31-mRNA-1	chrXI	14459063	14458850	2e-45	beta- -n-acetylglucosaminyltransferase lunatic fringe	#N/A
Sedum.T00032016.1	snap_masked-jcf7180000928337-processed-gene-0.12-mRNA-1	chrXI	14479913	14480016	9e-28	---NA---	#N/A
Sedum.T00039830.1	augustus_masked-jcf7180000922557-processed-gene-0.1-mRNA-1	chrXI	14480404	14480289	1e-20	40s ribosomal protein s11 isoform x1	#N/A
Sedum.T00032015.1	maker-jcf7180000928337-augustus-gene-0.19-mRNA-1	chrXI	14481374	14481228	3e-60	40s ribosomal protein s11	#N/A
Sedum.T00032014.1	maker-jcf7180000928337-augustus-gene-0.20-mRNA-1	chrXI	14489953	14489825	7e-42	mitogen-activated protein kinase kinase kinase 14-like	#N/A
Sedum.T00038623.1	genemark-jcf7180000926206-processed-gene-0.0-mRNA-1	chrXI	14500408	14500488	2e-35	g patch domain-containing protein 8 isoform x1	#N/A
Sedum.T00038625.1	snap_masked-jcf7180000926206-processed-gene-0.9-mRNA-1	chrXI	14500528	14500423	1e-45	---NA---	#N/A
Sedum.T00038622.1	genemark-jcf7180000926206-processed-gene-0.1-mRNA-1	chrXI	14517538	14518034	2e-108	g patch domain-containing protein 8 isoform x1	#N/A
Sedum.T00038624.1	maker-jcf7180000926206-augustus-gene-0.13-mRNA-1	chrXI	14521302	14521137	1e-42	golgi snap receptor complex member 2	#N/A
Sedum.T00011591.1	maker-jcf7180000929778-augustus-gene-0.33-mRNA-1	chrXI	14531896	14531448	8e-128	protein wnt-9b	-2.273
Sedum.T00011586.1	maker-jcf7180000929778-snap-gene-0.37-mRNA-1	chrXI	14533480	14533646	8e-68	---NA---	0
Sedum.T00026120.1	maker-jcf7180000918138-augustus-gene-0.36-mRNA-1	chrXI	14539385	14539496	1e-41	adp-ribosylation factor 1-like	#N/A
Sedum.T00026121.1	snap_masked-jcf7180000918138-processed-gene-0.23-mRNA-1	chrXI	14549049	14549141	3e-23	---NA---	#N/A
Sedum.T00010668.1	augustus_masked-jcf7180000927603-processed-gene-0.10-mRNA-1	chrXI	14596547	14597352	4e-168	src kinase signaling inhibitor 1	#N/A
Sedum.T00010674.1	snap_masked-jcf7180000927603-processed-gene-0.22-mRNA-1	chrXI	14600042	14599981	3e-24	---NA---	#N/A
Sedum.T00010670.1	maker-jcf7180000927603-augustus-gene-0.30-mRNA-1	chrXI	14625952	14625673	7e-55	formin-like protein 1	#N/A
Sedum.T00010669.1	maker-jcf7180000927603-augustus-gene-0.29-mRNA-1	chrXI	14629861	14630055	4e-49	max-like protein x	#N/A
Sedum.T00010671.1	maker-jcf7180000927603-augustus-gene-0.31-mRNA-1	chrXI	14632552	14632401	3e-27	homologous-pairing protein 2 homolog	#N/A
Sedum.T00010671.2	maker-jcf7180000927603-augustus-gene-0.31-mRNA-2	chrXI	14632552	14632401	3e-27	homologous-pairing protein 2 homolog	0
Sedum.T00008465.1	maker-jcf7180000926854-snap-gene-0.16-mRNA-1	chrXI	14639135	14638827	1e-80	lethal giant larvae protein homolog 1	#N/A
Sedum.T00008465.2	maker-jcf7180000926854-snap-gene-0.16-mRNA-2	chrXI	14639135	14638827	1e-80	lethal giant larvae protein homolog 1	0
Sedum.T00029136.1	snap_masked-jcf7180000928724-processed-gene-0.27-mRNA-1	chrXI	14650557	14650461	1e-23	---NA---	#N/A
Sedum.T00037316.1	snap_masked-jcf7180000928256-processed-gene-0.2-mRNA-1	chrXI	14655439	14655591	1e-59	---NA---	#N/A
Sedum.T00037315.1	maker-jcf7180000928256-augustus-gene-0.5-mRNA-1	chrXI	14655591	14655427	6e-66	unconventional myosin-xv	2.206
Sedum.T00041826.1	maker-jcf7180000933145-snap-gene-0.17-mRNA-1	chrXI	14664074	14664026	9e-12	unconventional myosin-xv	0
Sedum.T00041827.1	snap_masked-jcf7180000933145-processed-gene-0.7-mRNA-1	chrXI	14671699	14671572	6e-51	unconventional myosin-xv	#N/A
Sedum.T00029132.1	genemark-jcf7180000928724-processed-gene-0.9-mRNA-1	chrXI	14693289	14693127	4e-55	developmentally-regulated gtp-binding protein 2	#N/A
Sedum.T00029128.1	maker-jcf7180000928724-augustus-gene-0.36-mRNA-1	chrXI	14694904	14695091	9e-59	fad-linked sulfhydryl oxidase alr	-3.126
Sedum.T00029129.1	maker-jcf7180000928724-augustus-gene-0.37-mRNA-1	chrXI	14699030	14699263	1e-90	PREDICTED: synaptogyrin-3 [Larimichthys crocea]	#N/A
Sedum.T00029135.1	snap_masked-jcf7180000928724-processed-gene-0.30-mRNA-1	chrXI	14699239	14699021	2e-91	---NA---	#N/A
Sedum.T00029131.1	maker-jcf7180000928724-augustus-gene-0.39-mRNA-1	chrXI	14705517	14705142	2e-98	zinc finger protein 598	#N/A
Sedum.T00029134.1	maker-jcf7180000928724-augustus-gene-0.40-mRNA-1	chrXI	14711436	14711279	3e-40	peroxisomal membrane protein pmp34-like	#N/A
Sedum.T00029133.1	genemark-jcf7180000928724-processed-gene-0.12-mRNA-1	chrXI	14715803	14715556	1e-72	rna pseudouridylate synthase domain-containing protein 1	#N/A
Sedum.T00044622.1	maker-jcf7180000929255-snap-gene-0.27-mRNA-1	chrXI	14736288	14736117	7e-51	h(+) cl(-) exchange transporter 7 isoform x1	#N/A
Sedum.T00044622.2	maker-jcf7180000929255-snap-gene-0.27-mRNA-2	chrXI	14736288	14736117	7e-51	h(+) cl(-) exchange transporter 7 isoform x2	#N/A
Sedum.T00044625.1	snap_masked-jcf7180000929255-processed-gene-0.15-mRNA-1	chrXI	14741947	14742087	3e-42	---NA---	#N/A
Sedum.T00044621.1	maker-jcf7180000929255-augustus-gene-0.22-mRNA-1	chrXI	14749222	14749520	9e-72	solute carrier family facilitated glucose transporter member 6	#N/A
Sedum.T00044623.1	maker-jcf7180000929255-snap-gene-0.28-mRNA-1	chrXI	14760875	14760754	2e-52	ubiquitin carboxyl-terminal hydrolase 7	#N/A
Sedum.T00004006.1	snap_masked-jcf7180000901603-processed-gene-0.4-mRNA-1	chrXI	14766953	14766823	2e-50	ubiquitin carboxyl-terminal hydrolase 7 isoform x3	#N/A
Sedum.T00004008.1	snap_masked-jcf7180000901603-processed-gene-0.8-mRNA-1	chrXI	14772045	14772180	2e-39	---NA---	#N/A
Sedum.T00004007.1	snap_masked-jcf7180000901603-processed-gene-0.5-mRNA-1	chrXI	14779712	14779950	1e-98	upf0472 protein c16orf72 homolog	#N/A
Sedum.T00045120.1	maker-jcf7180000895925-snap-gene-0.4-mRNA-1	chrXI	14788913	14788795	1e-36	dynactin subunit 5	#N/A
Sedum.T00040255.2	maker-jcf7180000927823-snap-gene-0.9-mRNA-2	chrXI	14788913	14788795	4e-36	dynactin subunit 5	0
Sedum.T00040256.1	maker-jcf7180000927823-augustus-gene-0.8-mRNA-1	chrXI	14789820	14789987	2e-39	acyl carrier mitochondrial	#N/A
Sedum.T00040255.1	maker-jcf7180000927823-snap-gene-0.9-mRNA-1	chrXI	14790010	14789820	7e-41	dynactin subunit 5	0
Sedum.T00040255.3	maker-jcf7180000927823-snap-gene-0.9-mRNA-3	chrXI	14790010	14789820	9e-42	---NA---	0
Sedum.T00028617.1	maker-jcf7180000917171-snap-gene-0.9-mRNA-1	chrXI	14797828	14797417	3e-175	trinucleotide repeat-containing 6a protein	#N/A
Sedum.T00028617.2	maker-jcf7180000917171-snap-gene-0.9-mRNA-2	chrXI	14797828	14797417	3e-175	trinucleotide repeat-containing 6a protein	0
Sedum.T00036560.1	augustus_masked-jcf7180000917756-processed-gene-0.4-mRNA-1	chrXI	14809207	14809159	6e-19	trinucleotide repeat-containing gene 6a protein	#N/A
Sedum.T00039256.1	snap_masked-jcf7180000919234-processed-gene-0.10-mRNA-1	chrXI	14842761	14842598	2e-50	e3 ubiquitin-protein ligase rbbp6	#N/A
Sedum.T00039257.1	maker-jcf7180000919234-snap-gene-0.16-mRNA-1	chrXI	14854960	14854456	0	voltage-dependent calcium channel gamma-3 partial	#N/A
Sedum.T00015745.1	snap_masked-jcf7180000919286-processed-gene-0.12-mRNA-1	chrXI	14879538	14879694	2e-47	---NA---	#N/A
Sedum.T00043794.1	maker-jcf7180000891764-snap-gene-0.32-mRNA-1	chrXI	15103856	15102665	0	Glutamate [NMDA] receptor subunit epsilon-1 [Larimichthys crocea]	#N/A
Sedum.T00043799.1	snap_masked-jcf7180000891764-processed-gene-0.29-mRNA-1	chrXI	15116344	15116190	3e-72	glutamate receptor nmda 2a- partial	#N/A
Sedum.T00025733.1	maker-jcf7180000918168-snap-gene-0.20-mRNA-1	chrXI	15130029	15129606	5e-123	glutamate receptor nmda 2a	0
Sedum.T00031005.1	augustus_masked-jcf7180000932881-processed-gene-0.17-mRNA-1	chrXI	15153834	15153984	8e-25	ectonucleotide pyrophosphatase phosphodiesterase family member 7-like	#N/A
Sedum.T00040954.1	maker-jcf7180000929867-augustus-gene-0.36-mRNA-1	chrXI	15153843	15153902	2e-10	ectonucleotide pyrophosphatase phosphodiesterase family member 7-like	3.621
Sedum.T00024752.1	snap_masked-jcf7180000893439-processed-gene-0.2-mRNA-1	chrXI	15154191	15154405	8e-58	ectonucleotide pyrophosphatase phosphodiesterase family member 7-like	#N/A
Sedum.T00029468.1	snap_masked-jcf7180000893441-processed-gene-0.2-mRNA-1	chrXI	15154191	15154405	8e-58	ectonucleotide pyrophosphatase phosphodiesterase family member 7-like	#N/A
Sedum.T00039259.1	maker-jcf7180000930540-snap-gene-0.49-mRNA-1	chrXI	15156443	15156654	1e-65	ectonucleotide pyrophosphatase phosphodiesterase family member 7-like	0
Sedum.T00039260.1	maker-jcf7180000930540-augustus-gene-0.46-mRNA-1	chrXI	15159993	15160050	3e-11	chromobox protein homolog 2	2.512
Sedum.T00039265.1	augustus_masked-jcf7180000930540-processed-gene-0.23-mRNA-1	chrXI	15176995	15176354	0	PREDICTED: noggin [Stegastes partitus]	#N/A
Sedum.T00039266.1	augustus_masked-jcf7180000930540-processed-gene-0.24-mRNA-1	chrXI	15177408	15177310	1e-22	---NA---	#N/A
Sedum.T00039263.1	augustus_masked-jcf7180000930540-processed-gene-0.18-mRNA-1	chrXI	15193482	15193627	2e-46	---NA---	#N/A
Sedum.T00039268.1	snap_masked-jcf7180000930540-processed-gene-0.40-mRNA-1	chrXI	15193627	15193523	4e-29	---NA---	#N/A
Sedum.T00039264.1	augustus_masked-jcf7180000930540-processed-gene-0.26-mRNA-1	chrXI	15202953	15202847	3e-27	phosphatidylcholine transfer protein	#N/A
Sedum.T00039262.1	maker-jcf7180000930540-snap-gene-0.51-mRNA-1	chrXI	15207479	15207584	2e-17	transmembrane protein 100	-4.756
Sedum.T00039261.1	maker-jcf7180000930540-augustus-gene-0.47-mRNA-1	chrXI	15227906	15228088	5e-72	monocyte to macrophage differentiation factor	#N/A
Sedum.T00044808.1	maker-jcf7180000928976-snap-gene-0.25-mRNA-1	chrXI	15232883	15232670	8e-53	hepatic leukemia factor-like	#N/A
Sedum.T00044807.1	maker-jcf7180000928976-snap-gene-0.26-mRNA-1	chrXI	15236159	15235973	4e-53	hepatic leukemia factor	#N/A
Sedum.T00025722.1	maker-jcf7180000931805-augustus-gene-0.21-mRNA-1	chrXI	15255599	15255401	4e-67	forkhead box protein k2-like	#N/A
Sedum.T00025722.2	maker-jcf7180000931805-augustus-gene-0.21-mRNA-2	chrXI	15255599	15255401	4e-67	forkhead box protein k2	0
Sedum.T00025727.1	snap_masked-jcf7180000931805-processed-gene-0.18-mRNA-1	chrXI	15266465	15266680	3e-44	---NA---	#N/A
Sedum.T00025726.1	augustus_masked-jcf7180000931805-processed-gene-0.12-mRNA-1	chrXI	15266616	15266465	2e-42	transmembrane protein 238	#N/A
Sedum.T00025724.1	augustus_masked-jcf7180000931805-processed-gene-0.11-mRNA-1	chrXI	15269083	15268963	2e-16	transmembrane protein 238-like	#N/A
Sedum.T00025723.1	genemark-jcf7180000931805-processed-gene-0.4-mRNA-1	chrXI	15271387	15270977	1e-98	PREDICTED: phosphoinositide-interacting protein-like [Stegastes partitus]	#N/A
Sedum.T00024182.1	maker-jcf7180000888184-snap-gene-0.20-mRNA-1	chrXI	15390141	15389994	1e-43	zinc phosphodiesterase elac protein 2	#N/A
Sedum.T00024182.2	maker-jcf7180000888184-snap-gene-0.20-mRNA-2	chrXI	15390141	15389994	1e-43	zinc phosphodiesterase elac protein 2	0
Sedum.T00024183.1	maker-jcf7180000888184-snap-gene-0.19-mRNA-1	chrXI	15400532	15400358	4e-53	dual specificity mitogen-activated protein kinase kinase 4-like isoform x3	-2.306
Sedum.T00009646.1	genemark-jcf7180000917231-processed-gene-0.2-mRNA-1	chrXI	15400534	15400358	4e-42	dual specificity mitogen-activated protein kinase kinase 4-like isoform x4	#N/A
Sedum.T00024184.1	maker-jcf7180000888184-augustus-gene-0.18-mRNA-1	chrXI	15405910	15406038	4e-35	transmembrane protein 220	-3.436
Sedum.T00024185.1	maker-jcf7180000888184-augustus-gene-0.17-mRNA-1	chrXI	15407880	15408034	4e-31	sco1 protein	#N/A
Sedum.T00024185.2	maker-jcf7180000888184-augustus-gene-0.17-mRNA-2	chrXI	15407880	15408034	4e-31	sco1 protein	0
Sedum.T00003861.1	maker-jcf7180000929654-augustus-gene-0.30-mRNA-1	chrXI	15415057	15415197	1e-48	PREDICTED: myosin-6-like [Cynoglossus semilaevis]	#N/A
Sedum.T00003864.1	snap_masked-jcf7180000929654-processed-gene-0.20-mRNA-1	chrXI	15415197	15415057	1e-49	hypothetical protein L345_14201, partial [Ophiophagus hannah]	#N/A
Sedum.T00043300.1	augustus_masked-jcf7180000929237-processed-gene-0.13-mRNA-1	chrXI	15453444	15453570	1e-50	growth arrest-specific protein 7-like	#N/A
Sedum.T00043295.1	snap_masked-jcf7180000929237-processed-gene-0.24-mRNA-1	chrXI	15458890	15459049	2e-37	---NA---	#N/A
Sedum.T00043298.1	maker-jcf7180000929237-augustus-gene-0.37-mRNA-1	chrXI	15459049	15458687	2e-105	PREDICTED: recoverin [Poecilia formosa]	7.411
Sedum.T00043292.1	maker-jcf7180000929237-augustus-gene-0.35-mRNA-1	chrXI	15467597	15467709	3e-49	germ cell-specific gene 1-like protein	0
Sedum.T00043292.2	maker-jcf7180000929237-augustus-gene-0.35-mRNA-2	chrXI	15467597	15467709	3e-49	germ cell-specific gene 1-like protein	0
Sedum.T00043301.1	snap_masked-jcf7180000929237-processed-gene-0.30-mRNA-1	chrXI	15468017	15467776	1e-47	---NA---	#N/A
Sedum.T00004010.1	augustus_masked-jcf7180000931792-processed-gene-0.19-mRNA-1	chrXI	15472476	15472279	7e-55	dehydrogenase reductase sdr family member 7c-b-like isoform x2	#N/A
Sedum.T00004013.1	maker-jcf7180000931792-augustus-gene-0.49-mRNA-1	chrXI	15489104	15489246	4e-29	myosin phosphatase rho-interacting	0
Sedum.T00000561.1	maker-jcf7180000892078-augustus-gene-0.25-mRNA-1	chrXI	15498868	15499198	2e-71	myosin phosphatase rho-interacting isoform x1	0
Sedum.T00000562.1	maker-jcf7180000892078-augustus-gene-0.24-mRNA-1	chrXI	15506703	15506802	3e-22	transcription factor 20-like	#N/A
Sedum.T00000562.2	maker-jcf7180000892078-augustus-gene-0.24-mRNA-2	chrXI	15506703	15506802	4e-22	transcription factor 20-like	0
Sedum.T00000559.1	snap_masked-jcf7180000892078-processed-gene-0.15-mRNA-1	chrXI	15512407	15511873	3e-146	serine threonine-protein kinase sbk1-like	#N/A
Sedum.T00000560.1	snap_masked-jcf7180000892078-processed-gene-0.14-mRNA-1	chrXI	15512836	15512640	8e-50	serine threonine-protein kinase sbk1-like	#N/A
Sedum.T00008101.1	maker-jcf7180000920244-augustus-gene-0.6-mRNA-1	chrXI	15544805	15544474	4e-115	ras-associating and dilute domain-containing	#N/A
Sedum.T00008101.2	maker-jcf7180000920244-augustus-gene-0.6-mRNA-2	chrXI	15544806	15544474	9e-116	ras-associating and dilute domain-containing	0
Sedum.T00013313.1	maker-jcf7180000922902-snap-gene-0.8-mRNA-1	chrXI	15556447	15556587	2e-35	grb2-related adaptor protein 2-like	0
Sedum.T00013314.1	maker-jcf7180000922902-snap-gene-0.7-mRNA-1	chrXI	15560022	15559892	9e-37	---NA---	0
Sedum.T00040806.1	augustus_masked-jcf7180000931010-processed-gene-0.10-mRNA-1	chrXI	15565905	15566216	5e-56	protein fam83f-like	#N/A
Sedum.T00040804.1	maker-jcf7180000931010-snap-gene-0.20-mRNA-1	chrXI	15571264	15571152	6e-42	PREDICTED: cytohesin-2-like [Oreochromis niloticus]	0
Sedum.T00021666.1	augustus_masked-jcf7180000933521-processed-gene-0.9-mRNA-1	chrXI	15590802	15591966	0	somatostatin receptor type 5-like	#N/A
Sedum.T00035203.1	maker-jcf7180000928231-augustus-gene-0.36-mRNA-1	chrXI	15591020	15591232	2e-44	somatostatin receptor type 5-like	0
Sedum.T00021667.1	maker-jcf7180000933521-augustus-gene-0.18-mRNA-1	chrXI	15603021	15603214	2e-78	eukaryotic translation initiation factor 3 subunit d	#N/A
Sedum.T00021669.1	snap_masked-jcf7180000933521-processed-gene-0.11-mRNA-1	chrXI	15603192	15603044	6e-64	---NA---	#N/A
Sedum.T00016066.1	maker-jcf7180000930466-augustus-gene-0.15-mRNA-1	chrXI	15624055	15623637	3e-81	apolipoprotein l3	#N/A
Sedum.T00021665.1	maker-jcf7180000933521-augustus-gene-0.16-mRNA-1	chrXI	15624055	15623763	2e-54	uncharacterized protein loc102790502 isoform x1	0
Sedum.T00035209.1	augustus_masked-jcf7180000928231-processed-gene-0.16-mRNA-1	chrXI	15637597	15637862	3e-93	voltage-dependent calcium channel gamma-2 subunit	#N/A
Sedum.T00016067.1	snap_masked-jcf7180000930466-processed-gene-0.10-mRNA-1	chrXI	15637611	15637460	4e-51	uncharacterized protein loc102219258	#N/A
Sedum.T00016068.1	snap_masked-jcf7180000930466-processed-gene-0.13-mRNA-1	chrXI	15637659	15637869	5e-101	hypothetical protein Z043_121430, partial [Scleropages formosus]	#N/A
Sedum.T00019174.1	maker-jcf7180000918719-augustus-gene-0.20-mRNA-1	chrXI	15673404	15673945	0	voltage-dependent calcium channel gamma-2 subunit	#N/A
Sedum.T00010455.1	maker-jcf7180000926207-augustus-gene-0.18-mRNA-1	chrXI	15673406	15673795	2e-95	voltage-dependent calcium channel gamma-2 subunit-like	0
Sedum.T00019177.1	snap_masked-jcf7180000918719-processed-gene-0.16-mRNA-1	chrXI	15677258	15677199	5e-11	---NA---	#N/A
Sedum.T00019175.1	maker-jcf7180000918719-augustus-gene-0.22-mRNA-1	chrXI	15680616	15680352	2e-99	60s ribosomal protein l3	#N/A
Sedum.T00019175.2	maker-jcf7180000918719-augustus-gene-0.22-mRNA-2	chrXI	15680616	15680352	2e-99	60s ribosomal protein partial	0
Sedum.T00019175.3	maker-jcf7180000918719-augustus-gene-0.22-mRNA-3	chrXI	15680616	15680352	1e-99	60s ribosomal protein l3	0
Sedum.T00019176.1	genemark-jcf7180000918719-processed-gene-0.6-mRNA-1	chrXI	15686741	15686633	6e-30	solute carrier family 25 member 39-like isoform x1	#N/A
[truncated: 5,892 more rows]
