# Supplementary material for: Full genome survey and dynamics of gene expression in the greater amberjack Seriola dumerili
Source: Gigascience. 2017 Nov 8;6(12):1–13. doi: 10.1093/gigascience/gix108 (PMC5751066; doi:10.1093/gigascience/gix108)
Supplement: Additional Files [file gix108_supp.zip › Additional file-5.xlsx]

## Sheet: Female DEGpadj<0.005 |log2FC|>2
Id (new)	Id	norm F1	norm F2	norm F3	norm F4	norm M1	norm M2	norm M3	norm M4	log2FoldChange	pvalue	padj	Sequence description
Sedum.T00019918.1	maker-jcf7180000928008-augustus-gene-0.41-mRNA-1	553	484	449	682	109	81	72	67	-2.713	3.18781e-22	3.21336e-21	1-acylglycerol-3-phosphate o-acyltransferase abhd5-like
Sedum.T00021745.1	genemark-jcf7180000929159-processed-gene-0.11-mRNA-1	420	278	310	239	58	30	44	38	-2.873	3.8055e-19	3.06979e-18	1-phosphatidylinositol -bisphosphate phosphodiesterase eta-2
Sedum.T00027695.1	maker-jcf7180000926771-augustus-gene-0.64-mRNA-1	8461	7903	8137	8324	1622	1464	1501	1471	-2.438	6.25972e-14	3.11462e-13	2 -cyclic-nucleotide 3 -phosphodiesterase
Sedum.T00029561.1	maker-jcf7180000920615-augustus-gene-0.14-mRNA-1	918	932	790	1129	207	154	179	161	-2.425	4.07218e-25	5.02092e-24	26s proteasome non-atpase regulatory subunit 10
Sedum.T00030948.1	maker-jcf7180000927746-augustus-gene-0.35-mRNA-1	2120	2355	1764	2927	204	237	206	234	-3.379	1.19357e-43	4.23275e-42	28s ribosomal protein mitochondrial
Sedum.T00001269.1	maker-jcf7180000931079-augustus-gene-0.48-mRNA-1	974	996	886	994	154	146	139	123	-2.777	1.00829e-34	2.17776e-33	28s ribosomal protein mitochondrial
Sedum.T00040358.1	maker-jcf7180000933486-augustus-gene-0.38-mRNA-1	1511	1501	1256	1798	229	212	250	220	-2.733	1.27412e-36	3.0257e-35	28s ribosomal protein mitochondrial
Sedum.T00016480.1	maker-jcf7180000920606-augustus-gene-0.25-mRNA-1	1470	1483	1370	1784	266	337	288	278	-2.385	1.10312e-29	1.82722e-28	28s ribosomal protein mitochondrial
Sedum.T00015367.1	maker-jcf7180000923000-augustus-gene-0.56-mRNA-1	527	544	501	667	93	124	102	122	-2.342	2.20991e-20	1.96204e-19	28s ribosomal protein mitochondrial
Sedum.T00033436.1	maker-jcf7180000916388-augustus-gene-0.32-mRNA-1	663	757	495	717	131	127	140	124	-2.33	5.98355e-21	5.5562e-20	28s ribosomal protein mitochondrial
Sedum.T00043568.1	maker-jcf7180000926357-augustus-gene-0.31-mRNA-1	979	880	792	954	182	168	195	196	-2.281	1.03534e-24	1.23405e-23	28s ribosomal protein mitochondrial
Sedum.T00031862.1	augustus_masked-jcf7180000929806-processed-gene-3.16-mRNA-1	369	575	640	648	106	123	134	120	-2.211	1.64419e-16	1.04727e-15	28s ribosomal protein mitochondrial
Sedum.T00022371.1	snap_masked-jcf7180000932114-processed-gene-0.19-mRNA-1	336	377	277	330	22	20	38	29	-3.591	2.84251e-29	4.57406e-28	2-aminoethanethiol dioxygenase-like
Sedum.T00044689.1	maker-jcf7180000916472-augustus-gene-0.11-mRNA-1	858	808	635	1035	139	148	153	78	-2.687	3.4382e-22	3.44894e-21	2-hydroxyacyl- lyase 1
Sedum.T00018182.1	maker-jcf7180000923137-snap-gene-0.30-mRNA-1	788	669	630	638	86	191	117	145	-2.34	3.77078e-17	2.54272e-16	2-methoxy-6-polyprenyl- -benzoquinol mitochondrial
Sedum.T00015969.1	maker-jcf7180000916254-augustus-gene-0.43-mRNA-1	1433	1393	1340	1648	127	107	141	132	-3.519	2.16309e-55	1.3887e-53	2-oxoglutarate and iron-dependent oxygenase domain-containing protein 1-like
Sedum.T00035875.1	maker-jcf7180000932674-augustus-gene-1.54-mRNA-1	624	588	591	765	138	118	139	139	-2.265	6.19995e-21	5.74282e-20	2-oxoisovalerate dehydrogenase subunit mitochondrial
Sedum.T00035881.1	snap_masked-jcf7180000932674-processed-gene-1.34-mRNA-1	13	21	14	24	5	6	3	1	-2.311	1.87117e-06	4.2898e-06	2-oxoisovalerate dehydrogenase subunit mitochondrial isoform x2
Sedum.T00022269.1	snap_masked-jcf7180000889838-processed-gene-0.47-mRNA-1	1537	1197	842	1582	119	51	64	56	-4.154	5.00598e-37	1.21673e-35	39s ribosomal protein mitochondrial
Sedum.T00029766.1	maker-jcf7180000928443-augustus-gene-0.65-mRNA-1	2963	3169	2854	4827	268	227	287	226	-3.776	4.84652e-41	1.46244e-39	39s ribosomal protein mitochondrial
Sedum.T00035177.1	maker-jcf7180000932916-augustus-gene-1.71-mRNA-1	1475	1266	1137	1644	109	98	118	88	-3.735	4.32124e-54	2.53794e-52	39s ribosomal protein mitochondrial
Sedum.T00028959.1	maker-jcf7180000916231-augustus-gene-0.34-mRNA-1	2066	2154	2357	2460	263	321	330	319	-2.873	1.05825e-38	2.77109e-37	39s ribosomal protein mitochondrial
Sedum.T00012538.1	maker-jcf7180000926694-augustus-gene-1.36-mRNA-1	1565	1507	1343	1605	200	187	236	216	-2.842	2.63694e-41	8.08806e-40	39s ribosomal protein mitochondrial
Sedum.T00041168.1	augustus_masked-jcf7180000930157-processed-gene-0.16-mRNA-1	617	760	528	698	92	86	103	97	-2.78	6.60661e-28	9.72347e-27	39s ribosomal protein mitochondrial
Sedum.T00045278.1	genemark-jcf7180000932419-processed-gene-1.10-mRNA-1	1582	1500	1222	2511	209	271	257	283	-2.741	3.6802e-26	4.84226e-25	39s ribosomal protein mitochondrial
Sedum.T00035814.1	maker-jcf7180000902252-snap-gene-0.17-mRNA-1	802	641	780	967	112	149	138	125	-2.605	4.25148e-26	5.57424e-25	39s ribosomal protein mitochondrial
Sedum.T00009080.1	maker-jcf7180000927753-augustus-gene-0.64-mRNA-1	2085	2330	2085	2913	463	440	475	410	-2.396	3.35113e-26	4.42805e-25	39s ribosomal protein mitochondrial
Sedum.T00037207.1	maker-jcf7180000916103-augustus-gene-0.21-mRNA-1	1066	1044	931	1197	220	199	226	198	-2.327	7.7958e-27	1.06801e-25	39s ribosomal protein mitochondrial
Sedum.T00018752.1	maker-jcf7180000889872-augustus-gene-0.43-mRNA-1	742	812	831	861	160	193	195	189	-2.138	1.21749e-21	1.1812e-20	39s ribosomal protein mitochondrial
Sedum.T00032206.1	maker-jcf7180000890859-augustus-gene-0.75-mRNA-1	191	214	175	239	42	57	43	50	-2.093	1.12596e-12	4.94415e-12	39s ribosomal protein mitochondrial
Sedum.T00009009.1	maker-jcf7180000932103-augustus-gene-0.6-mRNA-1	763	830	864	891	137	139	149	174	-2.486	3.03825e-27	4.26592e-26	39s ribosomal protein mitochondrial isoform x1
Sedum.T00007395.1	snap_masked-jcf7180000916220-processed-gene-0.38-mRNA-1	34	36	33	49	9	6	9	12	-2.075	5.70733e-07	1.38142e-06	39s ribosomal protein mitochondrial isoform x1
Sedum.T00002213.1	maker-jcf7180000928444-augustus-gene-0.32-mRNA-1	671	613	609	741	102	138	144	128	-2.363	4.00094e-22	4.00051e-21	39s ribosomal protein mitochondrial precursor
Sedum.T00016130.1	maker-jcf7180000889219-snap-gene-0.13-mRNA-1	621	694	515	709	68	83	80	84	-3.007	3.00391e-31	5.38275e-30	39s ribosomal protein mitochondrial-like
Sedum.T00003798.1	maker-jcf7180000931986-augustus-gene-1.51-mRNA-1	1466	1693	1308	1835	221	239	240	285	-2.678	2.28073e-34	4.84734e-33	39s ribosomal protein mitochondrial-like
Sedum.T00020295.1	maker-jcf7180000895852-augustus-gene-0.62-mRNA-1	1427	1344	1166	1674	217	301	262	325	-2.344	1.42281e-25	1.79958e-24	39s ribosomal protein mitochondrial-like
Sedum.T00000875.1	maker-jcf7180000928414-augustus-gene-0.43-mRNA-1	1148	863	849	1190	250	257	214	264	-2.038	3.31515e-19	2.69291e-18	3-hydroxyacyl- dehydrogenase type-2 isoform x1
Sedum.T00002011.1	maker-jcf7180000927291-augustus-gene-0.61-mRNA-1	849	819	957	1096	188	160	199	175	-2.367	3.62105e-25	4.48249e-24	3-hydroxyisobutyrate mitochondrial-like
Sedum.T00027191.2	maker-jcf7180000918145-snap-gene-0.13-mRNA-2	79	59	59	76	5	3	17	12	-2.91	7.18892e-10	2.35557e-09	40s ribosomal protein partial
Sedum.T00017207.1	maker-jcf7180000919180-augustus-gene-0.5-mRNA-1	577	600	566	568	102	70	103	82	-2.692	5.35388e-26	6.98029e-25	40s ribosomal protein partial
Sedum.T00030157.1	maker-jcf7180000888533-augustus-gene-0.25-mRNA-1	4666	3319	3103	3804	38	9	18	11	-7.596	8.67362e-71	1.33459e-68	4f2 cell-surface antigen heavy chain-like
Sedum.T00026050.1	maker-jcf7180000927264-augustus-gene-0.59-mRNA-1	638	693	551	836	39	32	51	41	-4.054	1.91436e-44	7.04379e-43	4-hydroxyphenylpyruvate dioxygenase-like protein
Sedum.T00008955.1	maker-jcf7180000926118-snap-gene-1.50-mRNA-1	16	21	18	14	0	0	1	0	-5.593	3.4557e-16	2.12688e-15	5 -amp-activated protein kinase subunit gamma-2-like isoform x2
Sedum.T00034583.1	maker-jcf7180000926355-snap-gene-0.29-mRNA-1	192	208	223	302	123	27	40	33	-2.042	1.85485e-06	4.25605e-06	5-aminolevulinate mitochondrial-like isoform x2
Sedum.T00001750.1	maker-jcf7180000929383-augustus-gene-0.20-mRNA-1	217	197	203	420	35	45	45	28	-2.751	5.8352e-15	3.21229e-14	5-formyltetrahydrofolate cyclo-ligase
Sedum.T00006896.1	genemark-jcf7180000897466-processed-gene-0.2-mRNA-1	12229	12217	8811	18354	2790	2104	2196	2146	-2.482	9.78034e-10	3.16734e-09	60s ribosomal protein l19-like
Sedum.T00036757.2	maker-jcf7180000917382-augustus-gene-0.30-mRNA-2	26	12	18	13	3	1	5	6	-2.169	1.57962e-05	3.27388e-05	60s ribosomal protein l32
Sedum.T00025102.4	maker-jcf7180000933004-augustus-gene-0.32-mRNA-4	10	12	12	12	3	2	1	0	-2.916	3.59994e-08	9.86368e-08	60s ribosomal protein l34
Sedum.T00028409.1	maker-jcf7180000931157-augustus-gene-0.14-mRNA-1	3085	3392	2890	3794	329	274	365	326	-3.346	1.00099e-40	2.97231e-39	60s ribosome subunit biogenesis protein nip7 homolog
Sedum.T00014534.1	maker-jcf7180000928421-snap-gene-0.33-mRNA-1	70	72	52	55	5	13	7	12	-2.752	1.02483e-10	3.68346e-10	6-phosphofructo-2-kinase fructose- -bisphosphatase-like isoform x1
Sedum.T00023518.1	snap_masked-jcf7180000926597-processed-gene-0.11-mRNA-1	25	22	30	33	10	5	6	5	-2.036	2.05826e-06	4.69271e-06	a disintegrin and metalloproteinase with thrombospondin motifs 7
Sedum.T00000715.1	augustus_masked-jcf7180000929919-processed-gene-0.16-mRNA-1	57	49	53	53	10	6	13	17	-2.191	7.65583e-08	2.02405e-07	a disintegrin and metalloproteinase with thrombospondin motifs partial
Sedum.T00043302.1	maker-jcf7180000893654-snap-gene-0.4-mRNA-1	28	21	25	24	4	2	4	9	-2.392	1.78129e-07	4.54614e-07	abelson tyrosine-protein kinase 2 isoform x1
Sedum.T00036690.1	augustus_masked-jcf7180000891610-processed-gene-0.8-mRNA-1	1329	1167	1031	1537	97	36	49	46	-4.47	1.78768e-44	6.60378e-43	abhydrolase domain-containing protein 4
Sedum.T00015910.1	maker-jcf7180000932298-augustus-gene-0.33-mRNA-1	2594	2089	2048	2339	551	417	475	366	-2.326	4.35729e-24	4.96779e-23	acetyl- mitochondrial
Sedum.T00022192.1	maker-jcf7180000918513-snap-gene-0.10-mRNA-1	678	590	497	605	89	39	41	47	-3.451	8.04354e-28	1.17363e-26	acid sphingomyelinase-like phosphodiesterase 3a
Sedum.T00007087.1	maker-jcf7180000889860-snap-gene-0.15-mRNA-1	648	729	637	622	106	154	145	149	-2.251	2.86971e-20	2.52139e-19	acidic leucine-rich nuclear phosphoprotein 32 family member a isoform x1
Sedum.T00021491.1	maker-jcf7180000933391-augustus-gene-0.97-mRNA-1	1713	1582	1367	1605	223	436	397	370	-2.134	4.30268e-19	3.45588e-18	acidic repeat-containing protein
Sedum.T00033035.1	maker-jcf7180000898808-augustus-gene-0.39-mRNA-1	449	636	504	886	27	30	49	27	-4.207	2.32077e-35	5.1561e-34	actin-related protein 2-like
Sedum.T00009298.1	maker-jcf7180000890782-augustus-gene-0.19-mRNA-1	437	370	390	484	56	19	43	24	-3.568	5.12268e-25	6.24994e-24	activated cdc42 kinase 1
Sedum.T00042168.1	maker-jcf7180000930392-augustus-gene-0.37-mRNA-1	2068	2182	2106	2226	444	511	532	559	-2.069	8.81907e-23	9.26077e-22	activator of 90 kda heat shock protein atpase homolog 1-like
Sedum.T00037279.1	maker-jcf7180000890186-augustus-gene-0.26-mRNA-1	1515	1387	1477	1340	196	144	150	128	-3.207	1.3812e-45	5.33509e-44	activator of basal transcription 1
Sedum.T00003096.1	maker-jcf7180000926105-augustus-gene-0.47-mRNA-1	641	636	629	487	15	8	10	5	-5.928	2.019e-64	2.17282e-62	activin type iib receptor 1
Sedum.T00006600.1	maker-jcf7180000923849-augustus-gene-0.18-mRNA-1	472	480	407	524	49	56	67	71	-2.949	1.97127e-27	2.80589e-26	acyl- dehydrogenase family member 11
Sedum.T00028578.1	maker-jcf7180000929372-snap-gene-0.66-mRNA-1	813	767	806	934	224	170	144	142	-2.285	5.47887e-21	5.10538e-20	acyl- dehydrogenase family member mitochondrial
Sedum.T00042944.2	maker-jcf7180000926645-snap-gene-0.91-mRNA-2	283	311	302	288	94	76	58	50	-2.09	4.58412e-13	2.09956e-12	acyl- desaturase-like
Sedum.T00022682.1	maker-jcf7180000933052-augustus-gene-0.39-mRNA-1	523	546	470	847	67	80	56	64	-3.163	1.94602e-27	2.77207e-26	acyl-coenzyme a thioesterase 8
Sedum.T00011960.2	maker-jcf7180000928826-snap-gene-0.58-mRNA-2	798	796	853	940	158	145	193	182	-2.32	4.27497e-24	4.87991e-23	acylglycerol mitochondrial
Sedum.T00039746.1	maker-jcf7180000928573-snap-gene-0.19-mRNA-1	312	354	299	323	49	50	60	49	-2.63	8.07632e-22	7.92646e-21	adaptin ear-binding coat-associated protein 1
Sedum.T00007122.1	genemark-jcf7180000930636-processed-gene-0.24-mRNA-1	54	38	35	61	6	7	10	3	-2.863	2.52815e-10	8.72133e-10	adenosine deaminase-like protein
Sedum.T00030217.1	maker-jcf7180000932936-augustus-gene-0.46-mRNA-1	282	218	209	218	25	26	31	25	-3.105	1.45212e-23	1.59596e-22	adenosine deaminase-like protein isoform x1
Sedum.T00029615.1	maker-jcf7180000931940-augustus-gene-3.69-mRNA-1	1347	1249	1445	1430	279	246	319	245	-2.328	4.22967e-29	6.71338e-28	adenosine kinase-like isoform x1
Sedum.T00012464.1	maker-jcf7180000924715-snap-gene-0.9-mRNA-1	229	199	162	177	12	15	15	10	-3.869	7.80652e-28	1.14173e-26	adenosine receptor partial
Sedum.T00001556.1	genemark-jcf7180000927193-processed-gene-0.8-mRNA-1	493	494	434	493	127	112	118	107	-2.042	1.05922e-16	6.86174e-16	adenosylhomocysteinase 3 isoform x4
Sedum.T00034573.1	maker-jcf7180000930694-augustus-gene-0.42-mRNA-1	106	100	87	60	33	16	22	15	-2.029	1.58708e-07	4.07057e-07	adenylate cyclase type 5-like
Sedum.T00040209.1	augustus_masked-jcf7180000919070-processed-gene-0.3-mRNA-1	1369	1512	1466	1871	279	301	372	330	-2.277	3.81923e-26	5.01809e-25	adenylate kinase isoenzyme 6
Sedum.T00001286.1	maker-jcf7180000930088-augustus-gene-0.48-mRNA-1	2452	2302	2180	3800	417	339	478	373	-2.739	2.29518e-25	2.86983e-24	adenylosuccinate lyase
Sedum.T00012914.1	augustus_masked-jcf7180000920344-processed-gene-0.24-mRNA-1	2419	2187	1733	1895	496	259	225	250	-2.742	1.54653e-22	1.60229e-21	adenylosuccinate synthetase isozyme 1 c
Sedum.T00022274.1	maker-jcf7180000921359-snap-gene-0.4-mRNA-1	32473	25209	18437	28986	110	7	5	4	-9.683	6.21008e-17	4.10872e-16	adhesive plaque matrix
Sedum.T00042904.1	maker-jcf7180000931912-augustus-gene-0.6-mRNA-1	4725	3612	2790	4339	18	1	0	1	-9.561	1.90775e-43	6.68897e-42	adhesive plaque matrix
Sedum.T00013740.1	maker-jcf7180000887972-snap-gene-0.20-mRNA-1	11808	10960	8037	12028	248	177	193	152	-5.797	1.29762e-42	4.30644e-41	adp atp translocase 2
Sedum.T00002266.1	maker-jcf7180000916678-augustus-gene-0.36-mRNA-1	221	174	155	169	44	26	39	29	-2.366	1.38549e-13	6.64823e-13	adp-ribosylarginine hydrolase
Sedum.T00037577.1	genemark-jcf7180000930888-processed-gene-0.1-mRNA-1	982	1181	885	1228	174	127	169	120	-2.853	9.57777e-32	1.77255e-30	adp-ribosylation factor-like protein 5a
Sedum.T00021480.1	maker-jcf7180000926069-augustus-gene-0.8-mRNA-1	3558	4154	3459	3733	841	777	717	660	-2.314	2.06548e-20	1.83644e-19	adp-ribosylation factor-like protein 6-interacting protein 1
Sedum.T00034365.1	maker-jcf7180000916516-snap-gene-0.24-mRNA-1	2645	2631	2118	2982	106	121	122	129	-4.437	2.46821e-71	3.96148e-69	a-kinase anchor protein mitochondrial
Sedum.T00009099.2	maker-jcf7180000926885-augustus-gene-0.46-mRNA-2	22	16	25	26	5	2	1	1	-3.313	1.84402e-10	6.45704e-10	akirin 2
Sedum.T00014287.1	maker-jcf7180000887970-augustus-gene-0.70-mRNA-1	2799	2854	2680	2815	481	437	451	436	-2.626	4.93433e-32	9.27017e-31	akt-interacting protein
Sedum.T00012964.2	maker-jcf7180000916870-augustus-gene-0.34-mRNA-2	416	415	323	342	9	6	9	4	-5.693	7.68682e-54	4.47229e-52	aldehyde dehydrogenase family 3 member b1-like
Sedum.T00036255.1	maker-jcf7180000916810-augustus-gene-0.33-mRNA-1	7402	6348	6679	9481	719	430	379	396	-3.958	1.12327e-26	1.52206e-25	aldolase a
Sedum.T00037710.1	snap_masked-jcf7180000888643-processed-gene-0.7-mRNA-1	138	115	86	89	7	5	11	10	-3.705	1.07227e-18	8.31119e-18	alk tyrosine kinase receptor
Sedum.T00037709.1	snap_masked-jcf7180000888643-processed-gene-0.8-mRNA-1	94	99	78	74	13	15	19	18	-2.38	6.73679e-11	2.47241e-10	alk tyrosine kinase receptor
Sedum.T00011169.1	maker-jcf7180000930202-snap-gene-0.67-mRNA-1	122	115	105	132	24	10	11	5	-3.204	5.18354e-15	2.86797e-14	alk tyrosine kinase receptor-like
Sedum.T00035445.1	maker-jcf7180000932332-augustus-gene-0.12-mRNA-1	657	673	510	902	155	150	175	138	-2.146	3.86957e-17	2.60556e-16	alkylated dna repair protein alkb homolog 1
Sedum.T00022840.1	augustus_masked-jcf7180000890244-processed-gene-0.2-mRNA-1	79	54	38	98	21	8	13	18	-2.145	1.40917e-06	3.27137e-06	alkylated dna repair protein alkb homolog 1 isoform x2
Sedum.T00024930.1	maker-jcf7180000926787-augustus-gene-0.45-mRNA-1	493	523	456	463	128	110	120	86	-2.117	9.99746e-17	6.49224e-16	alkylated dna repair protein alkb homolog 8
Sedum.T00017445.1	maker-jcf7180000933380-snap-gene-0.88-mRNA-1	2611	2486	2626	2526	648	533	566	597	-2.128	2.30181e-22	2.34566e-21	all-trans-retinol -reductase
Sedum.T00014782.1	maker-jcf7180000928238-snap-gene-0.40-mRNA-1	783	712	645	895	78	135	112	86	-2.879	2.54597e-27	3.59916e-26	alpha beta hydrolase domain-containing protein 13
Sedum.T00042286.1	maker-jcf7180000897479-augustus-gene-0.46-mRNA-1	374	379	431	480	83	110	90	86	-2.17	5.36334e-17	3.56751e-16	alpha beta hydrolase domain-containing protein 14a
Sedum.T00043330.1	augustus_masked-jcf7180000924013-processed-gene-0.6-mRNA-1	142	170	148	196	19	17	31	20	-2.892	3.40762e-17	2.31038e-16	alpha beta hydrolase domain-containing protein 17c-like isoform x1
Sedum.T00031033.1	maker-jcf7180000929511-augustus-gene-0.25-mRNA-1	1691	1596	1576	2044	153	90	98	111	-3.935	3.22679e-56	2.14558e-54	alpha- -mannosyl-glycoprotein 2-beta-n-acetylglucosaminyltransferase
Sedum.T00029750.1	maker-jcf7180000916738-augustus-gene-0.25-mRNA-1	952	860	851	967	35	18	21	11	-5.409	1.98765e-63	1.91741e-61	alpha- -sialyltransferase 8b
Sedum.T00034600.1	augustus_masked-jcf7180000933415-processed-gene-0.13-mRNA-1	136	224	106	223	4	6	1	6	-5.351	6.78799e-28	9.98252e-27	alpha-( )-fucosyltransferase 4-like
Sedum.T00029179.1	augustus_masked-jcf7180000928225-processed-gene-0.1-mRNA-1	11041	4967	8753	14273	24	1	2	1	-10.45	3.80813e-28	5.67652e-27	alpha-1-antitrypsin [Oplegnathus fasciatus]
Sedum.T00001038.1	maker-jcf7180000923713-augustus-gene-0.3-mRNA-1	43996	25878	37464	51314	160	23	18	17	-9.496	1.50725e-21	1.45023e-20	alpha-1-antitrypsin [Oplegnathus fasciatus]
Sedum.T00027388.1	maker-jcf7180000919567-snap-gene-0.13-mRNA-1	585	501	361	357	129	85	92	94	-2.172	3.39003e-14	1.72216e-13	alpha-2-macroglobulin-like isoform x1
Sedum.T00000894.1	augustus_masked-jcf7180000916063-processed-gene-0.3-mRNA-1	146394	141950	138350	229450	1587	557	520	623	-7.641	8.98826e-18	6.42393e-17	Alpha-actinin-2 [Larimichthys crocea]
Sedum.T00029617.1	augustus_masked-jcf7180000931940-processed-gene-3.38-mRNA-1	804	643	492	650	213	128	131	149	-2.059	1.90016e-14	9.8874e-14	alpha-class glutathione s-transferase
Sedum.T00011356.1	maker-jcf7180000926454-augustus-gene-0.42-mRNA-1	24	26	18	26	7	2	3	1	-2.773	1.56802e-08	4.46792e-08	alpha-ketoglutarate-dependent dioxygenase alkb homolog 2
Sedum.T00026204.1	maker-jcf7180000917893-augustus-gene-0.39-mRNA-1	250	256	190	281	49	54	53	56	-2.197	1.83644e-14	9.5719e-14	alpha-ketoglutarate-dependent dioxygenase alkb homolog mitochondrial
Sedum.T00005271.1	maker-jcf7180000927143-augustus-gene-0.30-mRNA-1	1233	978	771	1298	24	25	29	19	-5.449	3.18504e-71	5.02535e-69	Alpha-tectorin [Larimichthys crocea]
Sedum.T00011348.1	maker-jcf7180000933465-snap-gene-0.53-mRNA-1	804	954	1013	1041	281	252	226	184	-2.014	1.56343e-18	1.19295e-17	alpha-tocopherol transfer
Sedum.T00014879.1	maker-jcf7180000923600-augustus-gene-0.4-mRNA-1	69	48	55	110	0	0	0	0	-9.143	8.97666e-27	1.22438e-25	alpha-type globin
Sedum.T00021103.1	maker-jcf7180000927885-augustus-gene-0.43-mRNA-1	203	144	84	232	11	14	10	44	-3.071	4.49996e-10	1.50955e-09	amp deaminase 1 isoform x3
Sedum.T00032245.1	maker-jcf7180000931143-snap-gene-0.23-mRNA-1	29	38	18	32	2	6	3	2	-3.088	7.54617e-10	2.46785e-09	amylo- 6- 4-alpha-glucanotransferase isoform x2
Sedum.T00015863.1	maker-jcf7180000932381-augustus-gene-0.25-mRNA-1	800	629	428	417	54	83	72	99	-2.88	4.06899e-20	3.53671e-19	amyloid beta a4 precursor protein-binding family a member 1-like
Sedum.T00039695.2	maker-jcf7180000933294-snap-gene-0.43-mRNA-2	131	119	121	149	52	18	17	18	-2.295	8.77049e-09	2.5792e-08	an1-type zinc finger protein 5 isoform x1
Sedum.T00045188.1	maker-jcf7180000891010-augustus-gene-0.10-mRNA-1	736	668	554	669	133	172	159	191	-2.003	1.12713e-16	7.2864e-16	anaphase-promoting complex subunit 1
Sedum.T00001859.1	maker-jcf7180000929693-augustus-gene-0.51-mRNA-1	4433	3886	3569	3894	79	42	70	64	-5.951	2.96115e-80	7.98995e-78	and ph domain-containing protein 4-like
Sedum.T00031180.1	maker-jcf7180000930798-snap-gene-0.49-mRNA-1	166	243	311	217	51	24	34	16	-2.892	8.64606e-15	4.66993e-14	and ph domain-containing protein 6-like
Sedum.T00011473.1	snap_masked-jcf7180000931743-processed-gene-0.23-mRNA-1	195	191	146	144	75	29	31	29	-2.038	3.51261e-08	9.63433e-08	and pleckstrin domain-containing protein 1
Sedum.T00009455.1	maker-jcf7180000927721-augustus-gene-0.37-mRNA-1	283	280	235	234	82	18	17	20	-2.908	2.5853e-10	8.9086e-10	and pleckstrin domain-containing protein 1 isoform x2
Sedum.T00007552.1	augustus_masked-jcf7180000917442-processed-gene-0.7-mRNA-1	244	234	175	216	57	42	49	47	-2.152	1.6281e-13	7.76237e-13	and pleckstrin domain-containing protein 1-like isoform x4
Sedum.T00025192.1	augustus_masked-jcf7180000888821-processed-gene-0.6-mRNA-1	250	140	212	189	54	31	40	26	-2.386	1.42508e-12	6.20199e-12	and pleckstrin domain-containing protein 2
Sedum.T00027665.1	maker-jcf7180000927811-snap-gene-0.39-mRNA-1	438	273	353	383	79	33	44	54	-2.787	5.61552e-18	4.0776e-17	and pleckstrin domain-containing protein 2 isoform x1
Sedum.T00025322.1	augustus_masked-jcf7180000921582-processed-gene-0.2-mRNA-1	215	156	177	184	21	24	31	23	-2.875	6.68618e-19	5.27472e-18	androgen-induced gene 1 partial
Sedum.T00018784.1	maker-jcf7180000926507-augustus-gene-0.17-mRNA-1	70850	51056	59831	35648	264	13	23	18	-9.415	9.45007e-16	5.59432e-15	angiopoietin-related protein 5-like
Sedum.T00037357.1	maker-jcf7180000929964-snap-gene-0.11-mRNA-1	128	114	90	89	0	1	0	0	-8.178	3.62089e-35	7.94037e-34	angiopoietin-related protein 5-like
Sedum.T00018782.1	maker-jcf7180000926507-snap-gene-0.27-mRNA-1	33635	26033	31583	12458	228	15	15	11	-8.59	1.01349e-14	5.42062e-14	angiopoietin-related protein 5-like isoform x1
Sedum.T00044973.1	maker-jcf7180000930628-snap-gene-1.59-mRNA-1	700	874	662	749	152	80	96	65	-2.925	1.17289e-23	1.29673e-22	anion exchange protein 2 isoform x2
Sedum.T00009190.1	augustus_masked-jcf7180000927255-processed-gene-0.7-mRNA-1	64	45	54	73	13	8	18	8	-2.286	4.15458e-08	1.12771e-07	ankyrin repeat and btb poz domain-containing protein 2-like
Sedum.T00025673.1	augustus_masked-jcf7180000932006-processed-gene-0.33-mRNA-1	651	468	428	391	88	49	58	49	-2.99	2.83284e-22	2.86796e-21	ankyrin repeat and fibronectin type-iii domain-containing protein 1
Sedum.T00025221.1	maker-jcf7180000929747-snap-gene-0.65-mRNA-1	1918	1760	1538	1645	172	168	201	178	-3.252	4.09557e-51	2.07205e-49	ankyrin repeat and zinc finger domain-containing protein 1
Sedum.T00014262.1	maker-jcf7180000888444-augustus-gene-0.24-mRNA-1	184	124	90	152	24	21	28	14	-2.657	1.31601e-12	5.74612e-12	ankyrin repeat domain-containing protein 29 isoform x2
Sedum.T00026630.1	genemark-jcf7180000917878-processed-gene-0.4-mRNA-1	557	558	581	495	153	71	97	78	-2.458	1.9521e-17	1.35159e-16	ankyrin repeat domain-containing protein 50 isoform x1
Sedum.T00035554.1	augustus_masked-jcf7180000888332-processed-gene-0.7-mRNA-1	154	92	105	170	3	10	6	5	-4.369	2.60932e-22	2.65031e-21	ankyrin repeat domain-containing protein sowaha-like
Sedum.T00038098.1	maker-jcf7180000930835-snap-gene-0.16-mRNA-1	41	25	22	41	16	3	10	1	-2.046	0.000263111	0.000473615	ankyrin-1-like isoform x9
Sedum.T00015862.1	maker-jcf7180000932381-augustus-gene-0.23-mRNA-1	49	58	41	51	8	4	5	6	-3.088	1.14914e-12	5.03998e-12	annexin a1-like
Sedum.T00008750.1	maker-jcf7180000929941-augustus-gene-1.79-mRNA-1	190	105	154	164	67	23	19	27	-2.167	1.07035e-07	2.79219e-07	antigen peptide transporter 2-like
Sedum.T00016528.1	snap_masked-jcf7180000926788-processed-gene-0.35-mRNA-1	40	31	33	23	8	5	10	4	-2.189	5.64469e-07	1.36665e-06	ap-1 complex subunit sigma-3 isoform x3
Sedum.T00015487.1	maker-jcf7180000920837-augustus-gene-0.8-mRNA-1	37	33	27	64	3	1	1	4	-4.144	2.95005e-13	1.3731e-12	apolipoprotein d
Sedum.T00012205.1	maker-jcf7180000929884-augustus-gene-0.3-mRNA-1	380	712	413	1247	4	3	1	0	-8.411	2.58103e-48	1.13334e-46	apolipoprotein d-like
Sedum.T00037849.1	maker-jcf7180000929733-augustus-gene-0.6-mRNA-1	22	9	24	44	2	0	1	1	-4.526	1.19338e-10	4.25965e-10	apolipoprotein d-like
Sedum.T00009471.1	genemark-jcf7180000920971-processed-gene-0.1-mRNA-1	8	321	36	9	7	7	7	6	-3.785	3.64356e-05	7.23041e-05	apolipoprotein eb-like
Sedum.T00032013.1	maker-jcf7180000928337-augustus-gene-0.18-mRNA-1	5055	5289	5032	4527	390	599	455	589	-3.291	1.59007e-29	2.59912e-28	apoptosis regulator bax
Sedum.T00045105.1	maker-jcf7180000902817-augustus-gene-0.62-mRNA-1	2218	2158	2236	2852	457	550	553	453	-2.233	4.08641e-23	4.35993e-22	apoptosis-enhancing nuclease-like
Sedum.T00040944.1	maker-jcf7180000933093-augustus-gene-0.27-mRNA-1	101	186	217	290	40	36	38	18	-2.581	1.67355e-11	6.53622e-11	apoptosis-inducing factor 3
Sedum.T00025047.1	maker-jcf7180000931557-augustus-gene-0.31-mRNA-1	5542	4783	3175	5510	24	1	0	1	-9.507	6.62047e-27	9.11011e-26	aquaporin [Solea senegalensis]
Sedum.T00008351.1	genemark-jcf7180000929556-processed-gene-0.2-mRNA-1	350	672	358	571	60	22	18	25	-3.959	1.31072e-22	1.36178e-21	arachidonate 5-lipoxygenase
Sedum.T00009887.1	maker-jcf7180000927008-snap-gene-0.21-mRNA-1	93	48	57	107	6	5	8	3	-3.781	4.85357e-15	2.69582e-14	arf-gap with rho-gap ank repeat and ph domain-containing protein 1-like
Sedum.T00041615.1	maker-jcf7180000916332-augustus-gene-0.15-mRNA-1	730	651	634	710	64	36	48	46	-3.809	4.93598e-43	1.68004e-41	arf-gap with sh3 ank repeat and ph domain-containing protein 2
Sedum.T00041258.1	maker-jcf7180000932053-augustus-gene-0.20-mRNA-1	545	478	475	480	36	22	31	35	-4.011	9.20787e-43	3.08887e-41	arf-gap with sh3 ank repeat and ph domain-containing protein 2-like
Sedum.T00025883.1	maker-jcf7180000891814-snap-gene-0.32-mRNA-1	1743	1637	1314	1893	318	417	372	456	-2.075	5.75661e-21	5.35347e-20	arginine--trna cytoplasmic
Sedum.T00026510.1	augustus_masked-jcf7180000901985-processed-gene-0.13-mRNA-1	2799	3010	2852	3189	465	721	652	637	-2.259	9.63985e-21	8.78916e-20	arginine--trna partial
Sedum.T00019578.1	augustus_masked-jcf7180000926921-processed-gene-0.3-mRNA-1	236	254	371	237	56	61	63	60	-2.196	5.55448e-14	2.77471e-13	arrestin domain-containing protein 1-like
Sedum.T00002618.1	maker-jcf7180000888964-augustus-gene-0.3-mRNA-1	848	911	848	940	250	147	228	95	-2.298	1.98645e-15	1.13971e-14	arsenite methyltransferase-like isoform x1
Sedum.T00031508.1	maker-jcf7180000928113-augustus-gene-0.52-mRNA-1	322	311	295	330	56	37	32	44	-2.89	4.29144e-23	4.57606e-22	Aspartoacylase [Larimichthys crocea]
Sedum.T00018471.1	maker-jcf7180000916437-augustus-gene-0.4-mRNA-1	403	295	297	363	27	48	45	44	-3.039	1.04853e-23	1.16407e-22	atp synthase coupling factor mitochondrial precursor
Sedum.T00013182.1	augustus_masked-jcf7180000920260-processed-gene-0.12-mRNA-1	929	835	757	937	206	136	133	181	-2.397	7.19689e-23	7.57872e-22	atp synthase mitochondrial f1 complex assembly factor 1
Sedum.T00004822.1	maker-jcf7180000933271-augustus-gene-1.60-mRNA-1	334	379	314	365	75	31	26	24	-3.15	9.77369e-18	6.95325e-17	atp synthase subunit mitochondrial
Sedum.T00023789.1	maker-jcf7180000920348-snap-gene-1.57-mRNA-1	1353	1341	1399	1611	339	321	286	332	-2.158	2.37532e-26	3.16384e-25	atp synthase subunit mitochondrial
Sedum.T00013428.1	genemark-jcf7180000917323-processed-gene-0.0-mRNA-1	1780	1120	1254	1552	99	90	107	98	-3.854	8.01646e-55	4.94207e-53	atp synthase-coupling factor mitochondrial-like isoform x2
Sedum.T00036493.1	maker-jcf7180000933233-augustus-gene-0.64-mRNA-1	1481	1397	1538	1516	276	289	347	263	-2.334	9.86338e-30	1.63815e-28	atpase family aaa domain-containing protein 3-a-like
Sedum.T00026645.1	maker-jcf7180000919265-snap-gene-0.22-mRNA-1	51	38	34	61	4	8	6	10	-2.702	1.33648e-09	4.26728e-09	atpase family aaa domain-containing protein 5-like
Sedum.T00035059.1	maker-jcf7180000888806-snap-gene-0.66-mRNA-1	645	458	498	584	171	73	106	82	-2.336	1.41904e-14	7.49282e-14	atpase inhibitor mitochondrial-like
Sedum.T00044970.1	genemark-jcf7180000930628-processed-gene-1.12-mRNA-1	12325	11542	9842	11630	1325	2320	1808	2283	-2.551	3.09496e-11	1.17885e-10	atp-binding cassette sub-family f member 2
Sedum.T00043637.1	maker-jcf7180000930196-snap-gene-0.17-mRNA-1	1854	1390	823	1417	41	118	67	93	-4.101	7.21029e-33	1.4281e-31	atp-binding cassette sub-family g member 1 isoform x1
Sedum.T00027698.1	augustus_masked-jcf7180000926771-processed-gene-0.23-mRNA-1	2873	2074	2514	2292	220	293	256	292	-3.2	8.70646e-42	2.74276e-40	atp-citrate synthase
Sedum.T00005678.1	maker-jcf7180000929875-augustus-gene-0.28-mRNA-1	1430	1418	1361	1891	317	308	328	255	-2.336	4.44835e-27	6.18056e-26	atp-dependent clp protease proteolytic mitochondrial
Sedum.T00010495.1	augustus_masked-jcf7180000932027-processed-gene-0.20-mRNA-1	1647	1574	1267	1636	30	70	53	55	-4.873	8.50716e-68	1.063e-65	atp-dependent dna helicase pif1
Sedum.T00002892.1	maker-jcf7180000933246-augustus-gene-0.47-mRNA-1	1689	1599	1472	1795	258	240	255	238	-2.724	1.34241e-39	3.72474e-38	atp-dependent rna helicase ddx49
Sedum.T00023622.1	maker-jcf7180000928387-augustus-gene-0.36-mRNA-1	1280	1367	1165	1646	264	212	295	293	-2.359	1.85884e-26	2.49157e-25	atp-dependent rna helicase ddx56
Sedum.T00027550.1	maker-jcf7180000932507-augustus-gene-1.84-mRNA-1	1631	1630	1658	2091	429	433	432	357	-2.085	3.23221e-23	3.46245e-22	atp-dependent zinc metalloprotease yme1l1 isoform x1
Sedum.T00043080.1	maker-jcf7180000924424-augustus-gene-0.13-mRNA-1	389	527	293	471	203	48	62	61	-2.166	1.61118e-07	4.1284e-07	atrial natriuretic peptide receptor 1
Sedum.T00030212.1	maker-jcf7180000932936-augustus-gene-0.42-mRNA-1	1033	974	929	990	15	14	20	17	-5.873	1.02703e-89	3.90228e-87	at-rich interactive domain-containing protein 3a-like
Sedum.T00017967.1	snap_masked-jcf7180000917814-processed-gene-0.7-mRNA-1	24	24	18	10	3	1	5	4	-2.444	1.63637e-06	3.77147e-06	attractin- partial
Sedum.T00010646.1	maker-jcf7180000930804-augustus-gene-1.59-mRNA-1	877	765	781	857	140	177	166	170	-2.327	1.41747e-24	1.67558e-23	aurora kinase a and ninein-interacting protein
Sedum.T00034188.1	augustus_masked-jcf7180000929979-processed-gene-0.9-mRNA-1	735	572	560	621	90	162	126	203	-2.1	8.26383e-14	4.06596e-13	b9 domain-containing protein 2
Sedum.T00003760.1	maker-jcf7180000920459-augustus-gene-0.69-mRNA-1	2109	1678	1413	2142	11	1	0	1	-9.052	6.88622e-101	4.74843e-98	baculoviral iap repeat-containing protein -a-like
Sedum.T00010463.1	maker-jcf7180000926894-augustus-gene-0.14-mRNA-1	2354	1929	2385	2084	259	324	313	301	-2.87	1.20747e-38	3.15297e-37	bag family molecular chaperone regulator 4
Sedum.T00043098.1	genemark-jcf7180000924197-processed-gene-0.4-mRNA-1	147	109	130	100	11	7	3	10	-4.006	5.03455e-21	4.70077e-20	band -like protein 3
Sedum.T00016307.1	snap_masked-jcf7180000927274-processed-gene-0.46-mRNA-1	1047	1033	896	858	95	56	96	63	-3.624	8.13027e-42	2.56994e-40	band -like protein 3
Sedum.T00000437.1	genemark-jcf7180000921460-processed-gene-0.4-mRNA-1	45	31	54	44	7	7	6	3	-2.911	5.53067e-11	2.04997e-10	band -like protein partial
Sedum.T00033547.1	snap_masked-jcf7180000921485-processed-gene-0.28-mRNA-1	2386	1914	1777	1778	325	280	337	313	-2.645	1.19914e-33	2.46418e-32	b-cell cll lymphoma 9 protein
Sedum.T00016362.1	maker-jcf7180000920229-augustus-gene-0.59-mRNA-1	142	130	78	144	42	24	31	13	-2.141	4.54135e-08	1.22858e-07	b-cell lymphoma 6 isoform x1
Sedum.T00041364.1	maker-jcf7180000929114-augustus-gene-0.17-mRNA-1	274	224	230	297	69	51	56	38	-2.254	3.591e-14	1.82073e-13	b-cell lymphoma leukemia 10
Sedum.T00014587.1	maker-jcf7180000919395-augustus-gene-0.8-mRNA-1	884	778	805	690	60	56	71	46	-3.751	4.39079e-46	1.76561e-44	b-cell lymphoma leukemia 11a-like
Sedum.T00019459.1	maker-jcf7180000923378-snap-gene-0.6-mRNA-1	324	338	326	332	90	80	86	61	-2.054	5.77415e-15	3.18151e-14	b-cell receptor-associated protein 31
Sedum.T00023820.1	maker-jcf7180000931722-snap-gene-0.25-mRNA-1	46	54	54	51	5	2	2	2	-4.225	5.94885e-18	4.30454e-17	b-cell scaffold protein with ankyrin repeat
Sedum.T00004644.1	maker-jcf7180000916668-augustus-gene-0.9-mRNA-1	1408	1604	1613	1724	117	117	148	136	-3.614	2.63943e-59	2.03904e-57	bcl-2-like protein 10
Sedum.T00023547.1	maker-jcf7180000927624-augustus-gene-0.47-mRNA-1	717	652	575	583	100	22	30	22	-3.866	1.40503e-18	1.07916e-17	bcl-2-related ovarian killer protein homolog b-like
Sedum.T00018356.1	genemark-jcf7180000916908-processed-gene-0.7-mRNA-1	123	79	42	103	7	7	5	4	-3.834	5.93096e-15	3.26019e-14	beta a1-2- partial
Sedum.T00004247.1	maker-jcf7180000930128-snap-gene-0.50-mRNA-1	220	170	134	211	66	22	11	31	-2.484	1.33296e-08	3.83631e-08	beta- -galactosyltransferase 5-like
Sedum.T00027653.1	maker-jcf7180000932387-augustus-gene-2.52-mRNA-1	819	908	886	852	75	55	73	54	-3.744	1.12556e-48	5.02533e-47	beta- -galactosyltransferase 6
Sedum.T00042387.1	maker-jcf7180000891692-snap-gene-0.30-mRNA-1	23	56	61	87	15	7	10	15	-2.26	2.28543e-06	5.18082e-06	beta- -n-acetylglucosaminyltransferase lunatic fringe
Sedum.T00041704.1	maker-jcf7180000922970-augustus-gene-0.9-mRNA-1	824	738	702	848	195	122	158	95	-2.447	4.13056e-20	3.58689e-19	beta-lactamase-like protein 2
Sedum.T00003303.1	maker-jcf7180000933580-augustus-gene-0.81-mRNA-1	807	489	635	532	107	42	56	40	-3.324	6.66697e-22	6.57097e-21	bifunctional heparan sulfate n-deacetylase n-sulfotransferase 1
Sedum.T00039919.1	maker-jcf7180000932011-snap-gene-0.18-mRNA-1	665	632	722	792	90	87	68	72	-3.148	2.22344e-35	4.9576e-34	bifunctional lysine-specific demethylase and histidyl-hydroxylase mina
Sedum.T00039917.1	maker-jcf7180000932011-augustus-gene-0.15-mRNA-1	1091	1095	1036	1293	197	159	163	155	-2.742	1.00421e-34	2.17147e-33	bifunctional lysine-specific demethylase and histidyl-hydroxylase mina
Sedum.T00037061.1	augustus_masked-jcf7180000916088-processed-gene-0.6-mRNA-1	1261	1179	1083	1428	227	224	230	265	-2.387	8.84498e-29	1.37919e-27	bifunctional lysine-specific demethylase and histidyl-hydroxylase no66
Sedum.T00043876.1	maker-jcf7180000928127-augustus-gene-0.10-mRNA-1	1646	2204	1778	1528	148	167	223	161	-3.355	7.5676e-45	2.83488e-43	biogenesis of lysosome-related organelles complex 1 subunit 2
Sedum.T00012223.1	augustus_masked-jcf7180000930831-processed-gene-1.18-mRNA-1	512	391	369	491	71	97	93	93	-2.314	4.43803e-18	3.2441e-17	bis(5 -adenosyl)-triphosphatase
Sedum.T00045003.1	augustus_masked-jcf7180000894882-processed-gene-0.9-mRNA-1	79	64	54	88	10	7	3	5	-3.495	1.89746e-14	9.87613e-14	bmp retinoic acid-inducible neural-specific protein 3-like
Sedum.T00022727.1	maker-jcf7180000932123-augustus-gene-0.34-mRNA-1	316	351	146	126	30	22	31	29	-3.046	1.94085e-14	1.0085e-13	bmp-binding endothelial regulator protein
Sedum.T00010596.1	maker-jcf7180000928489-augustus-gene-0.14-mRNA-1	1856	2028	1577	1835	34	31	35	31	-5.793	5.96626e-111	7.93427e-108	bone morphogenetic protein 15
Sedum.T00008782.1	maker-jcf7180000926475-augustus-gene-0.35-mRNA-1	1239	870	808	1351	59	3	21	4	-5.596	1.22388e-17	8.61811e-17	bone morphogenetic protein 5
Sedum.T00024207.1	augustus_masked-jcf7180000909354-processed-gene-0.4-mRNA-1	346	262	270	265	78	18	24	20	-3.014	1.89002e-12	8.11167e-12	bone morphogenetic protein receptor type-1b isoform x2
Sedum.T00044271.1	genemark-jcf7180000928979-processed-gene-0.0-mRNA-1	527	408	383	368	119	42	39	37	-2.829	6.98507e-14	3.45781e-13	bone morphogenetic protein receptor type-1b isoform x2
Sedum.T00029122.1	maker-jcf7180000917415-augustus-gene-0.16-mRNA-1	4857	4038	3791	5518	171	152	199	129	-4.802	2.72811e-55	1.74543e-53	borealin-2-like isoform x1
Sedum.T00017049.1	maker-jcf7180000890309-augustus-gene-1.40-mRNA-1	218	238	263	240	55	46	49	29	-2.419	7.65368e-16	4.58187e-15	box c d snorna protein 1 isoform x2
Sedum.T00035427.1	genemark-jcf7180000918800-processed-gene-0.25-mRNA-1	292	265	246	186	21	16	15	18	-3.818	8.81841e-30	1.47116e-28	brain-specific angiogenesis inhibitor 1-associated protein 2 isoform x7
Sedum.T00001049.1	maker-jcf7180000922214-snap-gene-0.49-mRNA-1	84	94	68	94	30	13	10	20	-2.191	4.34912e-08	1.1788e-07	brain-specific angiogenesis inhibitor 1-associated protein 2-like isoform x1
Sedum.T00007478.1	maker-jcf7180000930431-augustus-gene-0.41-mRNA-1	832	562	671	593	176	75	98	94	-2.585	1.001e-17	7.11322e-17	brain-specific angiogenesis inhibitor 1-like
Sedum.T00019337.1	augustus_masked-jcf7180000931000-processed-gene-0.19-mRNA-1	636	533	474	462	57	58	84	69	-2.969	6.45867e-27	8.90063e-26	brca1-associated atm activator 1
Sedum.T00027793.1	maker-jcf7180000932070-augustus-gene-1.46-mRNA-1	1128	1105	1121	1380	75	150	109	127	-3.359	1.4043e-38	3.65158e-37	brca1-associated ring domain protein 1
Sedum.T00035140.1	genemark-jcf7180000932747-processed-gene-0.7-mRNA-1	166	130	130	77	41	26	11	20	-2.332	1.685e-08	4.78659e-08	breast cancer anti-estrogen resistance protein 3 isoform x2
Sedum.T00040934.1	augustus_masked-jcf7180000931425-processed-gene-1.12-mRNA-1	899	781	726	700	249	133	139	101	-2.316	8.07894e-16	4.82095e-15	brefeldin a-inhibited guanine nucleotide-exchange protein 1 isoform x2
Sedum.T00040861.2	maker-jcf7180000927181-augustus-gene-0.14-mRNA-2	32	27	30	14	5	3	3	5	-2.65	4.13056e-08	1.12185e-07	bri3-binding protein
Sedum.T00030517.1	maker-jcf7180000920445-snap-gene-0.34-mRNA-1	1286	1140	1069	1168	234	64	94	77	-3.314	2.05906e-20	1.83161e-19	brother of cdo isoform x3
Sedum.T00014377.1	augustus_masked-jcf7180000917325-processed-gene-0.32-mRNA-1	1225	1169	1200	1527	99	107	108	97	-3.638	5.93125e-55	3.71812e-53	c1galt1-specific chaperone 1
Sedum.T00010226.1	maker-jcf7180000923086-augustus-gene-0.28-mRNA-1	34	28	52	76	8	8	5	9	-2.621	2.43985e-08	6.80425e-08	c2 calcium-dependent domain-containing protein 4c
Sedum.T00013052.1	maker-jcf7180000888330-augustus-gene-0.36-mRNA-1	2384	2399	2276	3360	110	77	112	96	-4.717	1.22286e-68	1.66185e-66	c6orf130 homolog
Sedum.T00030674.1	maker-jcf7180000928427-augustus-gene-0.35-mRNA-1	1077	1255	1517	1324	250	255	264	201	-2.415	4.29647e-28	6.37892e-27	caax prenyl protease 1 homolog
Sedum.T00034701.1	genemark-jcf7180000924714-processed-gene-0.0-mRNA-1	1916	1423	1242	1192	239	279	307	316	-2.338	2.73563e-24	3.15955e-23	cad protein
Sedum.T00010499.1	maker-jcf7180000931432-snap-gene-0.38-mRNA-1	7534	5994	4924	5153	1077	1297	1265	1441	-2.216	5.04349e-13	2.29921e-12	cad protein
Sedum.T00036498.1	snap_masked-jcf7180000933233-processed-gene-0.49-mRNA-1	24	30	25	19	4	3	1	12	-2.355	8.70242e-06	1.85677e-05	cadherin egf lag seven-pass g-type receptor 2
Sedum.T00024757.1	maker-jcf7180000932272-snap-gene-0.24-mRNA-1	295	277	261	304	64	61	44	57	-2.326	1.10675e-16	7.15718e-16	calcipressin-1 isoform x3
Sedum.T00015899.1	maker-jcf7180000926936-augustus-gene-0.32-mRNA-1	205	171	170	166	28	7	11	9	-3.684	5.5204e-19	4.38476e-18	calcitonin gene-related peptide type 1 receptor
Sedum.T00027658.1	maker-jcf7180000932387-snap-gene-2.63-mRNA-1	268	297	210	143	16	11	24	15	-3.784	1.12055e-23	1.24181e-22	calcium calmodulin-dependent protein kinase ii inhibitor 2-like
Sedum.T00012090.1	maker-jcf7180000931724-augustus-gene-0.64-mRNA-1	1201	986	1023	1083	54	34	30	27	-4.89	2.48792e-65	2.80727e-63	calcium calmodulin-dependent protein kinase type 1d-like
Sedum.T00021130.1	augustus_masked-jcf7180000918366-processed-gene-0.19-mRNA-1	480	380	383	391	74	49	75	38	-2.785	8.88391e-21	8.12479e-20	calcium calmodulin-dependent protein kinase type 1d-like
Sedum.T00015820.1	snap_masked-jcf7180000926661-processed-gene-0.17-mRNA-1	132	103	115	110	16	9	8	9	-3.444	3.62715e-19	2.9361e-18	calcium calmodulin-dependent protein kinase type ii delta 1 chain isoform x3
Sedum.T00044336.1	maker-jcf7180000931653-augustus-gene-0.43-mRNA-1	754	736	781	734	137	50	61	53	-3.321	5.16684e-24	5.8692e-23	calcium calmodulin-dependent protein kinase type ii delta chain- partial
Sedum.T00010440.1	maker-jcf7180000931310-augustus-gene-1.42-mRNA-1	233	184	343	198	34	43	40	50	-2.527	3.97176e-15	2.21728e-14	calcium signal-modulating cyclophilin ligand isoform x1
Sedum.T00045520.1	snap_masked-jcf7180000927298-processed-gene-0.22-mRNA-1	574	683	467	695	52	77	82	87	-3.02	3.34173e-27	4.67441e-26	calcium-activated potassium channel subunit alpha-1
Sedum.T00039285.1	snap_masked-jcf7180000916696-processed-gene-0.8-mRNA-1	18	21	12	12	4	4	1	0	-2.797	8.86592e-08	2.32979e-07	calcium-activated potassium channel subunit alpha-1
Sedum.T00045518.1	genemark-jcf7180000927298-processed-gene-0.2-mRNA-1	201	277	194	261	18	29	31	25	-3.18	2.50806e-22	2.55164e-21	calcium-activated potassium channel subunit alpha-1- partial
Sedum.T00018436.1	maker-jcf7180000927079-augustus-gene-0.50-mRNA-1	1824	1522	1651	1519	77	41	65	42	-4.843	1.29981e-72	2.22017e-70	calcium-binding mitochondrial carrier protein s -2-a-like
Sedum.T00032893.1	maker-jcf7180000919225-augustus-gene-0.16-mRNA-1	143	123	103	120	41	17	16	20	-2.365	5.42219e-10	1.8014e-09	calcium-regulated heat stable protein 1
Sedum.T00004623.1	genemark-jcf7180000924708-processed-gene-0.1-mRNA-1	165	126	175	168	28	26	17	28	-2.678	1.00913e-15	5.96065e-15	calmodulin-binding transcription activator 2
Sedum.T00034008.1	genemark-jcf7180000887818-processed-gene-0.2-mRNA-1	932	714	806	666	258	100	120	111	-2.401	1.62607e-14	8.54721e-14	calmodulin-regulated spectrin-associated protein 3 isoform x1
Sedum.T00006138.1	maker-jcf7180000931822-snap-gene-0.69-mRNA-1	1114	1186	417	1297	1	1	1	0	-10.227	4.78043e-70	7.00804e-68	calpain-2 catalytic subunit-like
Sedum.T00006801.1	genemark-jcf7180000927243-processed-gene-0.3-mRNA-1	1470	1594	545	1578	8	68	26	27	-5.323	1.58107e-24	1.8607e-23	calpain-2 catalytic subunit-like
Sedum.T00030886.1	snap_masked-jcf7180000902839-processed-gene-0.1-mRNA-1	75	38	39	47	0	1	0	1	-6.371	3.93667e-21	3.68677e-20	calphotin-like isoform x1
Sedum.T00001076.1	genemark-jcf7180000917600-processed-gene-0.1-mRNA-1	140	99	130	148	22	26	29	23	-2.37	1.31314e-12	5.73492e-12	calsenilin-like isoform x2
Sedum.T00001075.1	maker-jcf7180000917600-augustus-gene-0.51-mRNA-1	431	441	460	475	70	67	85	77	-2.592	5.38887e-24	6.11396e-23	calsenilin-like isoform x5
Sedum.T00011346.1	maker-jcf7180000933465-snap-gene-0.52-mRNA-1	374	426	322	359	138	28	44	36	-2.588	1.03917e-09	3.35542e-09	camp-dependent protein kinase inhibitor gamma
Sedum.T00000353.1	snap_masked-jcf7180000888973-processed-gene-0.61-mRNA-1	314	328	271	352	19	14	18	12	-4.306	1.52172e-38	3.94038e-37	carbonic anhydrase 4-like
Sedum.T00011330.1	maker-jcf7180000917565-augustus-gene-0.50-mRNA-1	2137	1964	2301	2117	31	37	31	27	-6.081	1.61219e-118	3.00158e-115	carbonic anhydrase 7 isoform x2
Sedum.T00042354.1	maker-jcf7180000916261-snap-gene-0.10-mRNA-1	37	45	40	47	1	3	2	0	-4.779	1.63515e-18	1.24614e-17	carboxypeptidase inhibitor -like
Sedum.T00023572.1	augustus_masked-jcf7180000923882-processed-gene-0.13-mRNA-1	24	48	63	41	4	5	3	6	-3.25	5.00499e-11	1.86217e-10	carboxypeptidase o-like
Sedum.T00022207.1	maker-jcf7180000933053-augustus-gene-0.48-mRNA-1	1080	1125	861	1194	72	32	51	35	-4.491	2.70545e-50	1.33254e-48	carboxypeptidase z
Sedum.T00016018.1	maker-jcf7180000931515-snap-gene-0.36-mRNA-1	77	101	74	77	0	0	0	0	-9.363	5.07898e-33	1.0146e-31	carcinoembryonic antigen-related cell adhesion molecule 5
Sedum.T00016023.1	genemark-jcf7180000931515-processed-gene-0.6-mRNA-1	479	481	362	503	3	0	0	0	-9.087	2.8853e-76	6.03579e-74	carcinoembryonic antigen-related cell adhesion molecule 5-like
Sedum.T00044678.1	maker-jcf7180000930560-augustus-gene-0.30-mRNA-1	559	564	538	605	135	103	148	105	-2.205	8.87056e-19	6.91302e-18	cardiolipin synthase (cmp-forming)
Sedum.T00013454.1	maker-jcf7180000930766-augustus-gene-0.51-mRNA-1	1272	1084	970	1100	95	157	151	113	-3.096	7.3356e-36	1.68818e-34	carnitine o-palmitoyltransferase liver isoform-like
Sedum.T00006491.1	maker-jcf7180000932639-augustus-gene-0.56-mRNA-1	1155	1095	988	1314	89	66	78	49	-4.015	1.74029e-52	9.39151e-51	cartilage acidic protein 1-like
Sedum.T00014614.1	maker-jcf7180000888522-augustus-gene-0.21-mRNA-1	396	400	276	202	24	3	7	6	-4.945	1.2116e-23	1.33793e-22	cartilage intermediate layer protein 1
Sedum.T00004882.1	maker-jcf7180000914537-augustus-gene-0.21-mRNA-1	894	575	256	257	16	4	4	3	-6.146	2.30966e-27	3.27753e-26	cartilage intermediate layer protein 2
Sedum.T00020117.1	genemark-jcf7180000917203-processed-gene-0.6-mRNA-1	58	92	74	78	26	10	14	12	-2.257	3.40612e-08	9.35465e-08	cartilage oligomeric matrix protein
Sedum.T00005776.1	maker-jcf7180000927438-snap-gene-0.4-mRNA-1	126	111	146	88	10	6	7	6	-3.98	3.4318e-22	3.44438e-21	caspase recruitment domain-containing protein 16
Sedum.T00038085.1	maker-jcf7180000907195-augustus-gene-0.17-mRNA-1	577	559	622	666	123	84	79	73	-2.748	4.37566e-25	5.37375e-24	caspase-3 [Dicentrarchus labrax]
Sedum.T00001016.1	maker-jcf7180000917818-augustus-gene-0.34-mRNA-1	449	293	265	355	47	26	30	25	-3.406	7.71085e-25	9.30399e-24	cat eye syndrome critical region protein 5
Sedum.T00044292.1	maker-jcf7180000902539-augustus-gene-0.17-mRNA-1	1361	1390	1181	1109	478	195	207	188	-2.238	7.88368e-14	3.88817e-13	catenin beta-1 isoform x2
Sedum.T00030182.1	maker-jcf7180000928484-augustus-gene-0.50-mRNA-1	3252	3132	3336	4192	427	227	289	193	-3.612	1.02017e-32	2.00142e-31	cathepsin a
Sedum.T00008407.1	maker-jcf7180000929922-augustus-gene-0.31-mRNA-1	5513	6144	5973	7456	1394	863	1026	853	-2.601	4.74676e-16	2.89186e-15	cathepsin d
Sedum.T00004100.1	maker-jcf7180000928496-snap-gene-0.26-mRNA-1	1954	2171	1757	2582	659	214	366	314	-2.446	4.04498e-15	2.25612e-14	cathepsin d-like
Sedum.T00012204.2	maker-jcf7180000927103-snap-gene-0.44-mRNA-2	37500	40364	35974	50151	138	7	5	2	-10.075	3.88019e-14	1.96361e-13	cathepsin s
Sedum.T00000017.1	maker-jcf7180000927331-augustus-gene-0.37-mRNA-1	26360	25183	21717	27683	77	7	12	11	-9.864	5.14733e-27	7.13044e-26	cathepsin z-like
Sedum.T00033667.1	maker-jcf7180000929043-augustus-gene-0.8-mRNA-1	5120	4660	4631	6000	61	43	56	43	-6.644	7.46446e-85	2.27825e-82	cationic amino acid transporter 2-like
Sedum.T00006401.1	maker-jcf7180000930353-augustus-gene-1.41-mRNA-1	8532	8281	5523	5405	122	86	128	107	-5.968	4.74959e-55	2.98743e-53	c-binding protein
Sedum.T00019652.1	genemark-jcf7180000917170-processed-gene-0.0-mRNA-1	723	703	704	636	141	48	46	56	-3.245	4.03826e-20	3.51165e-19	cbp p300-interacting transactivator 3-like
Sedum.T00020854.1	augustus_masked-jcf7180000917900-processed-gene-0.7-mRNA-1	979	1010	962	883	133	214	203	225	-2.305	2.66026e-22	2.69912e-21	ccr4-not transcription complex subunit 10 isoform x1
Sedum.T00004310.1	snap_masked-jcf7180000920194-processed-gene-0.20-mRNA-1	1222	1240	961	1236	157	207	253	217	-2.481	1.14578e-26	1.55142e-25	cd109 antigen-like isoform x1
Sedum.T00015320.1	maker-jcf7180000927312-augustus-gene-0.22-mRNA-1	29	36	21	34	22	2	3	2	-2.052	0.0013701	0.00225082	cd209 antigen-like protein e
Sedum.T00026134.1	maker-jcf7180000932322-augustus-gene-0.24-mRNA-1	1486	1384	1174	1148	72	74	65	44	-4.34	3.82685e-63	3.63511e-61	cd9 antigen-like isoform x1
Sedum.T00020588.1	augustus_masked-jcf7180000930492-processed-gene-0.21-mRNA-1	304	256	346	311	19	9	13	11	-4.531	5.44841e-39	1.44705e-37	cdc42 effector protein 4-like
Sedum.T00039990.1	maker-jcf7180000926568-augustus-gene-0.36-mRNA-1	2363	2021	2095	2476	471	329	347	324	-2.605	1.13218e-29	1.87369e-28	cdgsh iron-sulfur domain-containing protein 1
Sedum.T00002939.1	maker-jcf7180000920841-augustus-gene-0.16-mRNA-1	233	189	251	287	66	28	48	50	-2.323	5.19318e-13	2.3634e-12	cdgsh iron-sulfur domain-containing protein mitochondrial
Sedum.T00002940.1	maker-jcf7180000920841-augustus-gene-0.17-mRNA-1	278	361	307	290	11	20	19	9	-4.369	4.19577e-36	9.75241e-35	cdgsh iron-sulfur domain-containing protein mitochondrial-like
Sedum.T00024443.1	maker-jcf7180000928425-augustus-gene-0.22-mRNA-1	339	497	459	481	61	91	85	64	-2.557	3.88139e-20	3.37997e-19	cdk5 regulatory subunit-associated protein 1
Sedum.T00022456.1	maker-jcf7180000932150-augustus-gene-0.37-mRNA-1	699	637	565	606	98	101	97	109	-2.63	2.73059e-27	3.85138e-26	cdp-diacylglycerol--glycerol-3-phosphate 3- mitochondrial
Sedum.T00038884.1	maker-jcf7180000928738-augustus-gene-0.32-mRNA-1	496	433	435	622	28	37	40	42	-3.744	7.92157e-37	1.90794e-35	cell cycle control protein 50a-like
Sedum.T00012498.1	augustus_masked-jcf7180000923046-processed-gene-1.20-mRNA-1	2751	2555	2177	3342	113	55	92	56	-5.09	6.16576e-60	4.94803e-58	cell death activator cide-3-like
Sedum.T00041978.1	maker-jcf7180000931029-augustus-gene-0.31-mRNA-1	8340	7814	6231	11633	46	23	29	32	-8.019	1.98088e-65	2.24878e-63	cell death activator cide-a-like isoform x1
Sedum.T00012594.1	maker-jcf7180000916059-augustus-gene-0.26-mRNA-1	1631	1657	1684	1733	249	487	378	395	-2.152	3.03854e-20	2.6626e-19	cell division control protein 45 homolog
Sedum.T00022260.1	maker-jcf7180000889838-augustus-gene-0.61-mRNA-1	2365	2586	1801	2368	484	493	622	593	-2.056	2.17898e-19	1.79984e-18	cell division control protein 6
Sedum.T00019764.1	maker-jcf7180000922952-augustus-gene-0.48-mRNA-1	333	264	243	139	16	32	37	29	-3.099	6.72266e-17	4.43681e-16	cell wall protein dan4-like
Sedum.T00036829.1	maker-jcf7180000889757-augustus-gene-0.3-mRNA-1	117	153	127	196	16	9	18	14	-3.348	5.41175e-19	4.30213e-18	ceramide-1-phosphate transfer protein
Sedum.T00024867.1	maker-jcf7180000921838-augustus-gene-0.12-mRNA-1	354	405	402	499	30	40	38	24	-3.636	1.20485e-33	2.47319e-32	cerebellar degeneration-related protein 2
Sedum.T00005278.1	augustus_masked-jcf7180000924284-processed-gene-0.4-mRNA-1	71	46	50	80	2	3	1	3	-4.76	3.08399e-19	2.51612e-18	cgmp-dependent protein kinase 1-like isoform x2
Sedum.T00021911.2	maker-jcf7180000929557-snap-gene-0.24-mRNA-2	170	157	126	109	11	5	18	15	-3.492	7.69476e-18	5.51853e-17	charged multivesicular body protein 4c
Sedum.T00021648.1	maker-jcf7180000925812-snap-gene-0.3-mRNA-1	545	703	652	1144	4	0	0	0	-9.466	5.01092e-75	9.82034e-73	chemokine cxc-like protein
Sedum.T00014080.1	maker-jcf7180000928323-augustus-gene-0.3-mRNA-1	5806	9718	10719	13239	67	2	26	8	-8.58	5.94892e-23	6.30017e-22	chemokine cxc-like protein
Sedum.T00028526.1	maker-jcf7180000913286-snap-gene-0.3-mRNA-1	522	394	923	437	6	1	0	2	-7.967	1.28942e-53	7.31903e-52	chemokine cxc-like protein
Sedum.T00004959.1	genemark-jcf7180000929886-processed-gene-0.8-mRNA-1	150	168	104	99	3	1	0	0	-6.921	7.7051e-34	1.60642e-32	chemokine-like receptor 1
Sedum.T00032534.1	augustus_masked-jcf7180000931378-processed-gene-0.1-mRNA-1	118	147	96	72	4	1	0	2	-5.909	1.09453e-26	1.48528e-25	chemokine-like receptor 1
Sedum.T00003459.1	genemark-jcf7180000920520-processed-gene-0.5-mRNA-1	1071	1181	1120	1524	52	54	63	52	-4.466	1.8032e-67	2.22331e-65	chitobiosyldiphosphodolichol beta-mannosyltransferase
Sedum.T00031998.2	maker-jcf7180000926078-snap-gene-0.81-mRNA-2	185	335	284	293	8	0	4	1	-6.226	2.53486e-39	6.9301e-38	cholesterol desaturase daf-36-like
Sedum.T00016286.1	maker-jcf7180000933433-augustus-gene-0.25-mRNA-1	59	32	44	65	0	0	0	0	-8.648	1.95389e-24	2.27787e-23	cholesteryl ester transfer
Sedum.T00018190.1	maker-jcf7180000929470-snap-gene-0.45-mRNA-1	12	9	14	15	5	1	4	1	-2.122	1.13161e-05	2.38951e-05	chondroitin sulfate proteoglycan 5
Sedum.T00010630.1	maker-jcf7180000930804-augustus-gene-0.49-mRNA-1	1679	1509	1349	2068	367	389	407	399	-2.08	6.16764e-22	6.0885e-21	chromatin accessibility complex protein 1
Sedum.T00034400.1	maker-jcf7180000916248-augustus-gene-0.7-mRNA-1	1713	1412	1199	1035	308	285	339	362	-2.05	8.14767e-20	6.94885e-19	chromodomain-helicase-dna-binding protein 8
Sedum.T00006768.1	genemark-jcf7180000916626-processed-gene-0.1-mRNA-1	961	827	653	570	160	186	193	170	-2.082	7.11939e-17	4.68205e-16	chromodomain-helicase-dna-binding protein 8 isoform x1
Sedum.T00014288.1	maker-jcf7180000887970-augustus-gene-0.69-mRNA-1	117	84	112	92	7	7	16	12	-3.295	6.23485e-16	3.75787e-15	chromodomain-helicase-dna-binding protein 9
Sedum.T00014286.1	maker-jcf7180000887970-augustus-gene-0.68-mRNA-1	1316	936	1068	871	247	106	172	115	-2.709	2.59092e-20	2.28183e-19	chromodomain-helicase-dna-binding protein 9 isoform x2
Sedum.T00041756.1	augustus_masked-jcf7180000923659-processed-gene-0.3-mRNA-1	17	12	9	17	0	0	1	1	-4.491	6.86249e-12	2.786e-11	chymotrypsinogen 1
Sedum.T00008262.1	augustus_masked-jcf7180000932862-processed-gene-0.16-mRNA-1	3344	3334	3104	4263	587	600	741	645	-2.448	2.26836e-22	2.31536e-21	cirhin isoform x2
Sedum.T00007435.1	snap_masked-jcf7180000922983-processed-gene-0.15-mRNA-1	136	139	141	120	24	16	20	18	-2.774	1.60677e-16	1.02483e-15	citrate lyase subunit beta-like mitochondrial
Sedum.T00001001.1	maker-jcf7180000924338-augustus-gene-0.17-mRNA-1	442	455	579	439	234	43	63	50	-2.297	3.73254e-07	9.20672e-07	clathrin heavy chain 1-like isoform x2
Sedum.T00039098.1	augustus_masked-jcf7180000933067-processed-gene-0.40-mRNA-1	30	62	92	58	5	7	1	9	-3.548	4.42946e-11	1.65898e-10	claudin 3a
Sedum.T00020643.1	maker-jcf7180000890177-augustus-gene-0.37-mRNA-1	300	304	255	395	22	18	17	14	-4.147	4.21774e-35	9.22749e-34	claudin domain-containing protein 1-like
Sedum.T00016459.2	maker-jcf7180000931257-snap-gene-0.107-mRNA-2	22701	25595	20537	30918	87	4	3	9	-9.931	6.73533e-18	4.84725e-17	claudin-like protein zf-a89
Sedum.T00006029.1	maker-jcf7180000932432-augustus-gene-0.12-mRNA-1	544	488	415	743	23	38	34	50	-3.92	9.98192e-33	1.96037e-31	cmp-n-acetylneuraminate-beta-galactosamide-alpha- -sialyltransferase 1-like
Sedum.T00035819.1	maker-jcf7180000931552-augustus-gene-0.12-mRNA-1	549	673	517	733	38	53	59	47	-3.638	1.0571e-37	2.66076e-36	cmp-n-acetylneuraminate-beta-galactosamide-alpha- -sialyltransferase 1-like isoform x3
Sedum.T00024830.1	genemark-jcf7180000924844-processed-gene-0.1-mRNA-1	215	223	263	184	66	48	41	49	-2.123	1.09113e-12	4.79799e-12	coactosin-like protein
Sedum.T00004559.1	maker-jcf7180000930524-snap-gene-0.42-mRNA-1	71	59	54	71	8	7	9	1	-3.256	5.2197e-13	2.37488e-12	coagulation factor ix
Sedum.T00033259.1	maker-jcf7180000922229-augustus-gene-0.86-mRNA-1	1226	1121	970	918	237	209	207	202	-2.308	1.29415e-25	1.64132e-24	coiled-coil domain-containing protein 12
Sedum.T00011592.1	maker-jcf7180000929778-augustus-gene-0.36-mRNA-1	72	93	72	67	20	7	12	17	-2.417	1.58315e-09	5.02217e-09	coiled-coil domain-containing protein 43 isoform x1
Sedum.T00011593.1	augustus_masked-jcf7180000929778-processed-gene-0.17-mRNA-1	81	77	82	76	13	11	17	11	-2.588	6.47957e-12	2.63629e-11	coiled-coil domain-containing protein 43-like
Sedum.T00006219.1	maker-jcf7180000924875-snap-gene-0.16-mRNA-1	53	35	28	45	8	8	7	14	-2.078	1.29344e-06	3.01429e-06	coiled-coil domain-containing protein 51-like isoform x2
Sedum.T00026734.1	augustus_masked-jcf7180000930302-processed-gene-0.5-mRNA-1	99	62	82	92	32	9	24	16	-2.019	7.38341e-07	1.76599e-06	coiled-coil domain-containing protein 69
Sedum.T00018849.1	maker-jcf7180000932108-augustus-gene-0.33-mRNA-1	996	921	780	928	185	136	165	136	-2.543	2.43708e-27	3.45046e-26	coiled-coil domain-containing protein 86 isoform x1
Sedum.T00040619.1	maker-jcf7180000932696-snap-gene-0.23-mRNA-1	20	16	22	11	3	1	2	1	-3.313	5.77482e-10	1.91207e-09	coiled-coil domain-containing protein 92-like
Sedum.T00030853.1	maker-jcf7180000926883-snap-gene-0.26-mRNA-1	65	57	71	84	13	22	17	10	-2.147	3.71158e-08	1.01487e-07	coiled-coil domain-containing protein 96
Sedum.T00002832.1	augustus_masked-jcf7180000918049-processed-gene-0.15-mRNA-1	207	278	282	413	57	47	73	37	-2.462	4.7984e-14	2.40995e-13	coiled-coil-helix-coiled-coil-helix domain-containing protein 5
Sedum.T00018970.2	maker-jcf7180000890260-snap-gene-0.8-mRNA-2	58	47	68	72	24	7	12	5	-2.311	3.14983e-07	7.84004e-07	coiled-coil-helix-coiled-coil-helix domain-containing protein mitochondrial
Sedum.T00020066.1	maker-jcf7180000918705-snap-gene-0.55-mRNA-1	23	28	13	35	0	0	1	0	-6.096	2.709e-15	1.53441e-14	collagen alpha-1 chain
Sedum.T00017666.1	genemark-jcf7180000929413-processed-gene-0.2-mRNA-1	23	30	48	90	16	8	10	3	-2.335	1.50896e-05	3.13197e-05	collagen alpha-1 chain-like
Sedum.T00029225.1	maker-jcf7180000928218-augustus-gene-1.51-mRNA-1	24	25	19	18	1	2	3	6	-2.834	1.01006e-08	2.95495e-08	collagen alpha-1 chain-like isoform x2
Sedum.T00017989.1	maker-jcf7180000931060-augustus-gene-0.65-mRNA-1	31	66	118	177	8	7	10	11	-3.46	8.5907e-11	3.11534e-10	complement c1q tumor necrosis factor-related protein 4-like
Sedum.T00033693.1	maker-jcf7180000926337-augustus-gene-1.63-mRNA-1	1280	1499	957	1166	113	13	24	18	-4.853	5.19299e-19	4.1406e-18	complement c1q tumor necrosis factor-related protein 5
Sedum.T00044086.1	maker-jcf7180000926742-augustus-gene-0.36-mRNA-1	4455	4810	5147	6961	985	1093	1102	999	-2.354	1.17652e-15	6.90555e-15	complement component 1 q subcomponent-binding mitochondrial
Sedum.T00011519.1	maker-jcf7180000929915-augustus-gene-0.36-mRNA-1	408	490	493	438	64	73	95	69	-2.599	1.7181e-22	1.77511e-21	complex i intermediate-associated protein mitochondrial
Sedum.T00019086.1	maker-jcf7180000916434-augustus-gene-0.37-mRNA-1	755	552	613	647	132	94	92	87	-2.664	1.52474e-24	1.79782e-23	connector enhancer of kinase suppressor of ras 3
Sedum.T00014546.1	maker-jcf7180000916153-snap-gene-0.35-mRNA-1	3919	4043	3355	3739	401	458	488	388	-3.116	1.16024e-34	2.50015e-33	conserved oligomeric golgi complex subunit 3
Sedum.T00012790.1	maker-jcf7180000927748-augustus-gene-0.49-mRNA-1	309	188	240	245	39	30	31	22	-3.016	8.91124e-21	8.14479e-20	contactin-1a-like isoform x1
Sedum.T00028562.1	augustus_masked-jcf7180000916659-processed-gene-0.2-mRNA-1	32	21	15	14	0	0	0	0	-7.37	1.33768e-16	8.59381e-16	contactin-associated 4
Sedum.T00041819.1	genemark-jcf7180000926521-processed-gene-1.10-mRNA-1	140	72	47	57	2	1	1	0	-6.2	4.04216e-21	3.78366e-20	contactin-associated 4
Sedum.T00025871.1	maker-jcf7180000932172-augustus-gene-0.49-mRNA-1	59	11	75	11	9	5	2	2	-3.088	1.54947e-05	3.2139e-05	copine-9 isoform x2
Sedum.T00036248.1	snap_masked-jcf7180000921068-processed-gene-0.7-mRNA-1	134	90	108	79	24	23	19	27	-2.127	1.21079e-09	3.8853e-09	cortactin-binding protein 2
Sedum.T00002311.1	augustus_masked-jcf7180000928440-processed-gene-0.10-mRNA-1	282	168	179	193	59	34	45	51	-2.117	3.08867e-11	1.17693e-10	cortactin-binding protein 2
Sedum.T00012615.1	maker-jcf7180000928066-augustus-gene-0.58-mRNA-1	900	1163	1165	1160	105	39	68	66	-3.98	3.65677e-41	1.11404e-39	costars family protein abracl-like
Sedum.T00003747.1	maker-jcf7180000926142-snap-gene-0.49-mRNA-1	544	521	435	508	110	91	85	75	-2.472	3.10819e-21	2.9345e-20	cox assembly mitochondrial protein homolog
Sedum.T00016852.1	maker-jcf7180000927293-augustus-gene-0.38-mRNA-1	277	257	89	230	24	18	23	11	-3.475	1.66284e-16	1.05878e-15	coxsackievirus and adenovirus receptor homolog
Sedum.T00026414.1	maker-jcf7180000932888-augustus-gene-0.33-mRNA-1	4221	3017	3610	3510	218	317	284	312	-3.666	1.01101e-42	3.38544e-41	crossover junction endonuclease mus81
Sedum.T00032850.1	maker-jcf7180000933012-augustus-gene-0.23-mRNA-1	3439	3182	2747	2800	548	767	654	624	-2.23	2.22169e-20	1.97063e-19	cryptochrome dash
Sedum.T00027251.1	augustus_masked-jcf7180000932451-processed-gene-0.14-mRNA-1	2060	1890	1841	2247	151	100	131	85	-4.102	2.58197e-59	2.00296e-57	cryptochrome-1-like isoform x1
Sedum.T00010836.1	maker-jcf7180000916842-snap-gene-0.45-mRNA-1	1305	1428	1478	1625	184	301	255	263	-2.539	6.7832e-30	1.13468e-28	ctd nuclear envelope phosphatase 1
Sedum.T00030822.1	maker-jcf7180000927224-augustus-gene-0.58-mRNA-1	10	12	18	15	2	2	1	1	-3.188	1.93727e-09	6.10084e-09	c-type natriuretic peptide 3-like
Sedum.T00011513.1	maker-jcf7180000916482-snap-gene-0.10-mRNA-1	393	400	297	243	9	9	10	6	-5.191	1.03057e-43	3.66869e-42	cub and sushi domain-containing protein 3
Sedum.T00033171.1	snap_masked-jcf7180000918370-processed-gene-0.13-mRNA-1	476	413	337	290	14	4	11	13	-5.157	5.06596e-42	1.61781e-40	cub and sushi domain-containing protein 3
Sedum.T00033169.1	genemark-jcf7180000918370-processed-gene-0.1-mRNA-1	119	106	53	82	7	6	10	3	-3.745	1.77264e-15	1.02271e-14	cub and sushi domain-containing protein 3-like
Sedum.T00033170.1	genemark-jcf7180000918370-processed-gene-0.2-mRNA-1	55	35	34	30	2	2	5	2	-3.704	5.82572e-13	2.63644e-12	cub and sushi domain-containing protein partial
Sedum.T00033595.1	maker-jcf7180000931546-augustus-gene-0.44-mRNA-1	137	146	126	189	39	37	48	24	-2.014	1.07242e-09	3.45616e-09	cullin-associated nedd8-dissociated protein 1-like
Sedum.T00007156.1	maker-jcf7180000897553-augustus-gene-0.15-mRNA-1	134	202	199	177	36	23	35	24	-2.588	3.6337e-15	2.03526e-14	cx9c motif-containing protein 4
Sedum.T00010184.1	maker-jcf7180000932405-augustus-gene-0.51-mRNA-1	333	337	212	331	40	55	38	46	-2.752	1.408e-19	1.17922e-18	cyclic nucleotide-gated cation channel beta-1-like
Sedum.T00001288.1	maker-jcf7180000930088-snap-gene-0.55-mRNA-1	5986	6211	3649	4441	1468	836	715	775	-2.418	6.87565e-13	3.09429e-12	cyclic-amp response element-binding protein 2
Sedum.T00031184.1	maker-jcf7180000930798-snap-gene-0.45-mRNA-1	152	139	111	93	19	11	17	24	-2.808	5.10246e-14	2.55852e-13	cyclin-dependent kinase 17
Sedum.T00045468.1	augustus_masked-jcf7180000920115-processed-gene-0.23-mRNA-1	111	98	72	93	21	6	8	6	-3.175	1.06453e-12	4.68764e-12	cyclin-dependent kinase 6
Sedum.T00012424.1	maker-jcf7180000929914-augustus-gene-0.45-mRNA-1	177	254	114	324	7	7	3	0	-5.714	4.8248e-28	7.14624e-27	cyclin-dependent kinase inhibitor 1c
Sedum.T00003903.1	genemark-jcf7180000930829-processed-gene-0.27-mRNA-1	1142	1255	728	1076	121	147	166	220	-2.683	8.08328e-24	9.06048e-23	cyclin-dependent kinase inhibitor 3
Sedum.T00015257.1	maker-jcf7180000929780-snap-gene-1.90-mRNA-1	4296	4185	4294	4601	282	520	450	471	-3.334	5.93858e-31	1.04503e-29	cyclin-dependent kinases regulatory subunit 1
Sedum.T00040873.1	maker-jcf7180000923414-augustus-gene-0.27-mRNA-1	2181	2094	1964	1787	238	424	400	427	-2.43	7.79236e-24	8.74491e-23	cyclin-y-like protein 1
Sedum.T00000057.1	maker-jcf7180000911686-augustus-gene-0.3-mRNA-1	12	2	14	12	0	0	6	2	-2.238	0.00042366	0.000742301	cyclophilin a
Sedum.T00038993.1	augustus_masked-jcf7180000929196-processed-gene-0.28-mRNA-1	479	298	263	462	62	33	35	31	-3.214	6.34256e-21	5.86907e-20	cystathionine beta-synthase
Sedum.T00039870.2	maker-jcf7180000926165-snap-gene-0.43-mRNA-2	428	462	306	408	35	84	68	86	-2.551	7.68673e-16	4.59722e-15	cystatin-like isoform x1
Sedum.T00020445.1	augustus_masked-jcf7180000916649-processed-gene-0.10-mRNA-1	126	153	131	164	26	22	18	4	-2.988	2.42048e-13	1.1337e-12	cysteine and tyrosine-rich protein 1
Sedum.T00002281.1	maker-jcf7180000928221-augustus-gene-0.28-mRNA-1	659	584	569	603	215	63	66	72	-2.536	9.15242e-12	3.67083e-11	cysteine serine-rich nuclear protein 1
Sedum.T00021035.1	maker-jcf7180000916677-augustus-gene-0.43-mRNA-1	91	57	71	79	18	5	10	9	-2.856	6.79396e-11	2.49143e-10	cysteine-rich motor neuron 1 partial
Sedum.T00019520.1	maker-jcf7180000915176-augustus-gene-0.20-mRNA-1	306	366	356	401	57	20	29	32	-3.366	2.86908e-23	3.08054e-22	cysteine-rich protein 2-like
Sedum.T00024433.1	augustus_masked-jcf7180000887974-processed-gene-0.10-mRNA-1	830	820	755	736	57	98	114	84	-3.15	1.02687e-31	1.89289e-30	cysteine-rich with egf-like domain protein 1-like
Sedum.T00018800.1	augustus_masked-jcf7180000914382-processed-gene-0.18-mRNA-1	123	120	91	169	12	8	10	11	-3.567	1.13119e-19	9.55558e-19	cystine glutamate transporter-like
Sedum.T00044314.1	maker-jcf7180000887899-augustus-gene-0.57-mRNA-1	707	677	313	925	79	51	91	58	-3.229	2.38395e-20	2.10853e-19	cytochrome b reductase 1
Sedum.T00042279.1	maker-jcf7180000897479-augustus-gene-0.42-mRNA-1	81	78	85	140	24	11	24	14	-2.392	1.72469e-09	5.45167e-09	cytochrome b561 domain-containing protein 2
Sedum.T00008984.1	maker-jcf7180000901490-augustus-gene-0.14-mRNA-1	1824	1655	1531	1714	229	259	206	255	-2.826	1.0827e-40	3.20983e-39	cytochrome b5-like isoform x2
Sedum.T00010494.1	augustus_masked-jcf7180000932027-processed-gene-0.18-mRNA-1	591	486	504	605	157	89	114	88	-2.282	6.37482e-17	4.21472e-16	cytochrome b-c1 complex subunit mitochondrial-like
Sedum.T00011683.1	augustus_masked-jcf7180000917112-processed-gene-0.3-mRNA-1	90	116	91	131	5	6	5	5	-4.323	6.29475e-24	7.10707e-23	cytochrome c oxidase assembly factor 4 mitochondrial-like
Sedum.T00010207.1	maker-jcf7180000928298-augustus-gene-0.52-mRNA-1	461	428	461	402	66	43	66	59	-2.898	2.73947e-26	3.6405e-25	cytochrome c oxidase assembly factor 7
Sedum.T00030919.1	genemark-jcf7180000931524-processed-gene-2.12-mRNA-1	971	901	608	1212	115	64	97	69	-3.418	3.38324e-30	5.75244e-29	cytochrome c oxidase assembly protein cox14 homolog
Sedum.T00020054.1	maker-jcf7180000928578-augustus-gene-0.38-mRNA-1	1607	1573	1468	2149	202	215	211	184	-3.063	2.27703e-42	7.45057e-41	cytochrome c oxidase assembly protein cox15 homolog
Sedum.T00019237.1	maker-jcf7180000929394-augustus-gene-1.57-mRNA-1	357	308	251	424	67	51	59	60	-2.497	5.14908e-18	3.75208e-17	cytochrome c oxidase assembly protein cox19
Sedum.T00013530.1	maker-jcf7180000931122-augustus-gene-0.39-mRNA-1	1299	1338	1363	1566	139	132	126	109	-3.455	8.82602e-54	5.0874e-52	cytochrome c oxidase assembly protein mitochondrial
Sedum.T00024488.1	maker-jcf7180000929264-augustus-gene-0.53-mRNA-1	1362	915	762	1503	23	5	10	10	-6.563	1.79375e-59	1.40912e-57	cytochrome c oxidase copper chaperone
Sedum.T00000881.1	maker-jcf7180000892933-augustus-gene-0.14-mRNA-1	883	915	918	1034	130	209	208	167	-2.391	1.31589e-23	1.44966e-22	cytochrome c oxidase protein 20 homolog
Sedum.T00034326.1	maker-jcf7180000920495-augustus-gene-0.59-mRNA-1	2116	2349	1798	2560	205	171	159	195	-3.592	3.67914e-52	1.94597e-50	cytochrome c-like
Sedum.T00042119.1	maker-jcf7180000922861-augustus-gene-0.6-mRNA-1	97	79	73	68	5	7	9	2	-3.728	8.24736e-17	5.38959e-16	cytochrome p450 120
Sedum.T00019959.1	maker-jcf7180000932770-augustus-gene-0.11-mRNA-1	1741	1643	1767	2104	41	21	42	22	-5.85	6.76097e-89	2.28865e-86	cytochrome p450 26a1
Sedum.T00012475.1	maker-jcf7180000888829-augustus-gene-0.29-mRNA-1	721	682	790	1101	14	6	6	2	-6.834	8.87754e-69	1.22431e-66	cytochrome p450 27c1-like
Sedum.T00038447.1	maker-jcf7180000930586-augustus-gene-0.64-mRNA-1	579	410	411	779	44	6	10	4	-5.077	1.04567e-18	8.11179e-18	cytochrome p450 2f2-like
Sedum.T00021692.1	maker-jcf7180000922784-augustus-gene-0.19-mRNA-1	272	285	252	308	42	24	31	32	-3.102	2.53161e-24	2.93118e-23	cytochrome p450 2u1
Sedum.T00020550.1	maker-jcf7180000922954-augustus-gene-0.18-mRNA-1	122	121	194	261	36	17	31	30	-2.619	5.32666e-12	2.18344e-11	cytochrome p450 3a
Sedum.T00023430.1	genemark-jcf7180000923799-processed-gene-0.0-mRNA-1	313	375	291	389	86	0	12	3	-3.749	1.28702e-05	2.69445e-05	cytochrome p450 aromatase
Sedum.T00039090.1	maker-jcf7180000933067-snap-gene-0.85-mRNA-1	526	448	471	607	153	111	110	82	-2.167	1.23461e-15	7.23739e-15	cytochrome partial
Sedum.T00000767.1	maker-jcf7180000932071-snap-gene-0.50-mRNA-1	937	1000	1093	1646	236	226	280	275	-2.201	9.3515e-20	7.95006e-19	cytokine induced apoptosis inhibitor
Sedum.T00023272.1	genemark-jcf7180000930904-processed-gene-0.4-mRNA-1	17865	18340	15385	17114	283	143	173	163	-6.493	4.5381e-38	1.16218e-36	cytoplasmic 3-like
Sedum.T00011005.1	maker-jcf7180000919164-augustus-gene-0.4-mRNA-1	7388	6955	5760	6107	155	150	168	140	-5.415	1.01263e-58	7.48142e-57	cytoplasmic polyadenylation element-binding protein 1
Sedum.T00024475.1	maker-jcf7180000916475-snap-gene-0.29-mRNA-1	936	813	650	842	24	13	17	36	-5.166	8.01733e-56	5.25587e-54	cytoplasmic polyadenylation element-binding protein 1 isoform x1
Sedum.T00010492.1	maker-jcf7180000891799-augustus-gene-0.11-mRNA-1	450	467	592	486	123	53	73	46	-2.747	2.96288e-17	2.02136e-16	cytoplasmic protein nck2
Sedum.T00037508.1	maker-jcf7180000933006-augustus-gene-0.21-mRNA-1	266	389	322	443	30	48	47	52	-3.004	1.38204e-22	1.43347e-21	cytoplasmic trna 2-thiolation protein 1
Sedum.T00028637.1	maker-jcf7180000919280-augustus-gene-0.16-mRNA-1	1185	1079	1025	1205	247	281	251	270	-2.1	9.37755e-24	1.04483e-22	cytosol aminopeptidase
Sedum.T00003106.1	maker-jcf7180000930242-snap-gene-0.25-mRNA-1	867	739	651	930	176	142	146	162	-2.346	8.13367e-23	8.55069e-22	cytosolic 5 -nucleotidase 1b
Sedum.T00015153.1	snap_masked-jcf7180000891792-processed-gene-0.11-mRNA-1	188	153	199	170	30	25	20	14	-2.976	2.13809e-18	1.61358e-17	cytosolic beta-glucosidase
Sedum.T00008361.1	maker-jcf7180000932751-snap-gene-0.20-mRNA-1	806	1023	9	11	12	7	8	4	-5.832	1.64501e-07	4.21157e-07	cytosolic phosphoenolpyruvate carboxykinase
Sedum.T00026157.1	maker-jcf7180000927161-augustus-gene-0.43-mRNA-1	159	136	166	140	2	1	3	2	-6.215	5.23386e-39	1.39805e-37	cytosolic sulfotransferase 3-like
Sedum.T00026514.1	maker-jcf7180000901985-augustus-gene-0.43-mRNA-1	1906	1703	1442	1466	28	36	42	29	-5.584	1.38804e-97	8.61417e-95	Cytospin-A [Larimichthys crocea]
Sedum.T00004312.1	augustus_masked-jcf7180000920194-processed-gene-0.11-mRNA-1	327	251	290	229	53	43	48	27	-2.676	6.7334e-18	4.84725e-17	Cytospin-A [Larimichthys crocea]
Sedum.T00007163.1	maker-jcf7180000924336-augustus-gene-0.47-mRNA-1	373	384	373	349	68	87	90	96	-2.118	2.76323e-16	1.72002e-15	dapper homolog 3
Sedum.T00011033.3	maker-jcf7180000928050-snap-gene-0.46-mRNA-3	1426	1395	1518	1180	308	329	346	357	-2.042	1.00057e-23	1.11149e-22	dcn1-like protein 3
Sedum.T00005532.1	augustus_masked-jcf7180000928709-processed-gene-0.9-mRNA-1	1985	1984	1523	2068	269	326	412	390	-2.436	2.31825e-26	3.09621e-25	dctp pyrophosphatase 1
Sedum.T00039477.1	maker-jcf7180000888844-augustus-gene-0.40-mRNA-1	331	382	289	385	68	47	50	42	-2.743	1.40491e-21	1.35386e-20	ddb1- and cul4-associated factor 7 isoform x2
Sedum.T00000556.1	maker-jcf7180000929987-snap-gene-0.14-mRNA-1	1005	863	521	1260	207	101	184	125	-2.56	5.53442e-16	3.35089e-15	dead end
Sedum.T00004240.1	maker-jcf7180000917999-augustus-gene-0.8-mRNA-1	3364	3234	2373	4926	255	107	155	143	-4.393	1.3695e-36	3.24393e-35	death-associated 1
Sedum.T00006699.1	genemark-jcf7180000889004-processed-gene-0.0-mRNA-1	186	89	138	142	22	33	43	18	-2.254	2.11933e-09	6.64495e-09	death-associated protein kinase 3-like isoform x2
Sedum.T00025544.1	maker-jcf7180000920962-augustus-gene-0.48-mRNA-1	948	1125	1017	1218	71	44	51	46	-4.343	4.25098e-60	3.44108e-58	dehydrogenase reductase sdr family member 12
Sedum.T00021166.1	maker-jcf7180000922130-snap-gene-0.15-mRNA-1	920	942	782	1014	53	24	41	19	-4.721	1.85262e-49	8.66634e-48	dehydrogenase reductase sdr family member 13-like
Sedum.T00036632.1	maker-jcf7180000919245-augustus-gene-0.20-mRNA-1	71	61	78	101	15	20	22	12	-2.173	1.42656e-08	4.08737e-08	deleted in autism protein 1 homolog
Sedum.T00004431.1	genemark-jcf7180000890768-processed-gene-0.7-mRNA-1	1108	1121	1028	1042	264	229	301	251	-2.039	4.88975e-22	4.86051e-21	delta-1-pyrroline-5-carboxylate synthase-like isoform x2
Sedum.T00008798.1	maker-jcf7180000918206-augustus-gene-0.19-mRNA-1	460	361	366	395	107	89	92	70	-2.14	7.66306e-16	4.58601e-15	denn domain-containing protein 2d isoform x1
Sedum.T00031082.1	genemark-jcf7180000890877-processed-gene-0.3-mRNA-1	668	443	482	466	37	33	34	31	-3.927	1.2749e-39	3.5427e-38	denn domain-containing protein 3-like
Sedum.T00010199.1	maker-jcf7180000916406-augustus-gene-0.9-mRNA-1	333	225	235	241	55	48	38	32	-2.573	7.44669e-17	4.8835e-16	denn domain-containing protein 5b-like
Sedum.T00020479.1	genemark-jcf7180000932760-processed-gene-0.6-mRNA-1	23303	17686	14058	20523	80	8	15	19	-9.26	1.08978e-29	1.80672e-28	dentin sialophospho
Sedum.T00031587.1	snap_masked-jcf7180000923732-processed-gene-0.8-mRNA-1	717	840	585	603	74	192	127	185	-2.245	1.71133e-13	8.14249e-13	deoxycytidine kinase
Sedum.T00011199.1	genemark-jcf7180000928194-processed-gene-0.4-mRNA-1	32	10	27	30	3	1	2	0	-4.022	6.75259e-11	2.47723e-10	deoxyribodipyrimidine photo-lyase
Sedum.T00011196.1	genemark-jcf7180000928194-processed-gene-0.5-mRNA-1	2133	2090	2345	2327	264	177	196	192	-3.423	5.58064e-49	2.52799e-47	deoxyribodipyrimidine photo-lyase-like
Sedum.T00028756.1	maker-jcf7180000930464-snap-gene-0.51-mRNA-1	379	343	387	430	31	38	36	17	-3.637	1.00571e-31	1.85573e-30	deoxyribonuclease-1-like 2 isoform x2
Sedum.T00012718.1	maker-jcf7180000916413-augustus-gene-0.46-mRNA-1	2580	2729	3241	3869	151	113	112	226	-4.366	1.17018e-45	4.54831e-44	dep domain-containing protein 7-like
Sedum.T00016085.1	maker-jcf7180000928097-snap-gene-0.15-mRNA-1	123	103	70	78	25	5	10	8	-2.939	5.13595e-10	1.7118e-09	diacylglycerol kinase zeta-like isoform x2
Sedum.T00019618.1	snap_masked-jcf7180000918098-processed-gene-0.4-mRNA-1	87	62	35	65	19	7	14	11	-2.29	2.80742e-07	7.02441e-07	diacylglycerol kinase zeta-like isoform x4
Sedum.T00003384.1	maker-jcf7180000930184-snap-gene-0.18-mRNA-1	867	730	919	839	94	16	22	14	-4.516	3.27558e-19	2.66193e-18	diacylglycerol o-acyltransferase 2
Sedum.T00036504.1	maker-jcf7180000891513-augustus-gene-0.20-mRNA-1	111	137	95	204	8	4	10	2	-4.514	8.45702e-22	8.28699e-21	dihydrofolate reductase-like
Sedum.T00015112.1	maker-jcf7180000916850-snap-gene-0.13-mRNA-1	23	25	16	35	2	6	2	2	-3.051	5.81254e-09	1.74573e-08	dihydropyridine-sensitive l-type skeletal muscle calcium channel subunit alpha-1-like
Sedum.T00020402.1	genemark-jcf7180000923022-processed-gene-0.3-mRNA-1	57	33	31	67	16	12	8	9	-2.059	3.26717e-06	7.28133e-06	dihydropyrimidinase-related protein 5-like
Sedum.T00037730.1	maker-jcf7180000916740-augustus-gene-0.60-mRNA-1	125	129	99	131	22	10	18	12	-2.944	1.67578e-15	9.69234e-15	dihydroxyacetone phosphate acyltransferase
Sedum.T00017328.1	maker-jcf7180000928498-augustus-gene-0.10-mRNA-1	4435	3333	1174	3605	14	0	20	14	-8.007	1.27085e-38	3.3092e-37	dimethylaniline monooxygenase
Sedum.T00000566.1	snap_masked-jcf7180000926173-processed-gene-0.4-mRNA-1	314	257	393	341	11	8	4	4	-5.494	4.21902e-45	1.59007e-43	dimethylaniline monooxygenase
Sedum.T00034503.1	maker-jcf7180000931035-augustus-gene-0.49-mRNA-1	14	17	14	14	1	2	2	3	-2.88	4.33524e-09	1.31928e-08	dimethylaniline monooxygenase
Sedum.T00035748.1	genemark-jcf7180000916601-processed-gene-0.0-mRNA-1	423	322	455	399	94	90	51	75	-2.363	1.37049e-16	8.78337e-16	dipeptidyl aminopeptidase-like protein 6
Sedum.T00003585.1	maker-jcf7180000889481-augustus-gene-0.15-mRNA-1	3406	3602	3446	2849	636	414	440	408	-2.809	3.13801e-27	4.40268e-26	dipeptidyl peptidase 1
Sedum.T00015045.1	augustus_masked-jcf7180000920262-processed-gene-0.29-mRNA-1	102	145	118	107	22	18	14	14	-2.795	5.09993e-15	2.82339e-14	diphosphoinositol polyphosphate phosphohydrolase 3-beta-like
Sedum.T00003051.1	maker-jcf7180000928473-augustus-gene-0.27-mRNA-1	576	469	469	427	119	44	63	52	-2.804	2.0007e-17	1.3842e-16	disabled homolog 2 isoform x1
Sedum.T00023148.1	maker-jcf7180000920560-augustus-gene-0.5-mRNA-1	748	593	576	637	188	50	101	79	-2.609	7.7533e-14	3.82894e-13	disabled homolog 2 isoform x1
Sedum.T00042376.1	genemark-jcf7180000916751-processed-gene-0.0-mRNA-1	53	73	50	52	8	13	20	9	-2.183	1.73105e-07	4.42288e-07	disks large-associated protein 1
Sedum.T00019613.1	genemark-jcf7180000930805-processed-gene-0.10-mRNA-1	12361	13341	9791	12828	238	290	283	328	-5.406	2.18931e-38	5.66119e-37	dna cross-link repair 1a protein
Sedum.T00028591.1	augustus_masked-jcf7180000923642-processed-gene-0.1-mRNA-1	73	95	96	56	8	25	16	22	-2.174	1.13243e-07	2.94544e-07	dna helicase mcm9
Sedum.T00032259.1	maker-jcf7180000928493-augustus-gene-0.23-mRNA-1	1050	991	1045	991	150	222	255	205	-2.292	3.82831e-23	4.09394e-22	dna methyltransferase 1-associated protein 1
Sedum.T00029317.1	maker-jcf7180000916733-augustus-gene-0.25-mRNA-1	783	829	654	925	136	196	187	215	-2.121	3.91953e-18	2.88092e-17	dna polymerase epsilon subunit 2-like
Sedum.T00028696.1	maker-jcf7180000917966-augustus-gene-0.46-mRNA-1	665	660	608	650	106	135	127	129	-2.374	1.48878e-23	1.63144e-22	dna polymerase epsilon subunit 4
Sedum.T00034923.1	maker-jcf7180000931272-augustus-gene-0.16-mRNA-1	884	978	907	729	84	134	146	90	-2.946	1.2244e-28	1.89021e-27	dna polymerase eta
Sedum.T00004090.1	maker-jcf7180000922715-snap-gene-0.42-mRNA-1	292	317	351	409	56	83	84	61	-2.266	6.0183e-16	3.63441e-15	dna polymerase kappa
Sedum.T00000181.1	maker-jcf7180000887853-augustus-gene-0.31-mRNA-1	528	621	672	525	70	111	92	106	-2.633	1.53617e-23	1.67941e-22	dna polymerase lambda
Sedum.T00003499.1	maker-jcf7180000927818-augustus-gene-0.32-mRNA-1	2325	2002	1922	2029	186	165	206	128	-3.593	3.06375e-52	1.62974e-50	dna polymerase sigma
Sedum.T00032928.1	maker-jcf7180000925157-augustus-gene-0.50-mRNA-1	1844	1854	2156	2743	214	274	336	318	-2.911	3.69047e-32	6.98264e-31	dna primase small subunit
Sedum.T00023840.1	maker-jcf7180000902987-snap-gene-0.84-mRNA-1	595	583	605	441	100	137	129	110	-2.224	2.18037e-18	1.64282e-17	dna repair protein complementing xp-g cells
Sedum.T00034825.1	snap_masked-jcf7180000917360-processed-gene-0.34-mRNA-1	922	901	974	1095	90	166	152	196	-2.69	1.87281e-24	2.1902e-23	dna repair protein rad52 homolog
Sedum.T00028646.1	genemark-jcf7180000927018-processed-gene-0.8-mRNA-1	1405	1388	1005	2062	276	284	241	277	-2.443	2.64916e-23	2.85099e-22	dna repair protein xrcc2
Sedum.T00019185.1	maker-jcf7180000929161-augustus-gene-0.10-mRNA-1	1879	1673	1891	1434	245	332	331	339	-2.463	3.98327e-29	6.33851e-28	dna replication factor cdt1
Sedum.T00042195.1	maker-jcf7180000931569-augustus-gene-0.54-mRNA-1	10438	9969	9214	10207	1515	2311	2332	2678	-2.172	2.64025e-09	8.19132e-09	dna replication licensing factor mcm7-b
Sedum.T00036727.1	augustus_masked-jcf7180000890358-processed-gene-0.1-mRNA-1	1082	1210	1075	851	159	318	247	311	-2.027	2.23818e-15	1.27823e-14	dna replication licensing factor mcm9
Sedum.T00016213.1	snap_masked-jcf7180000933235-processed-gene-1.37-mRNA-1	2398	1942	2148	1304	365	333	359	332	-2.487	1.36855e-25	1.73449e-24	dna topoisomerase 1
Sedum.T00006388.1	maker-jcf7180000927730-augustus-gene-0.20-mRNA-1	410	358	288	491	58	70	83	50	-2.56	3.65331e-18	2.69573e-17	dna-3-methyladenine glycosylase
Sedum.T00021651.1	maker-jcf7180000930993-augustus-gene-0.18-mRNA-1	1255	1261	1109	2046	176	260	230	189	-2.728	2.32784e-26	3.10456e-25	dna-binding protein inhibitor id-4-like
Sedum.T00009453.1	augustus_masked-jcf7180000888263-processed-gene-0.1-mRNA-1	730	686	563	656	79	83	84	95	-2.948	6.06906e-32	1.13107e-30	dna-directed rna polymerase i subunit rpa2
Sedum.T00004456.1	maker-jcf7180000923614-augustus-gene-0.47-mRNA-1	1932	1652	1451	1722	227	212	232	212	-2.935	5.25083e-43	1.78069e-41	dna-directed rna polymerase i subunit rpa2
Sedum.T00034907.1	augustus_masked-jcf7180000925931-processed-gene-0.8-mRNA-1	550	511	449	437	52	54	74	46	-3.096	2.38422e-28	3.57691e-27	dna-directed rna polymerase i subunit rpa34 isoform x2
Sedum.T00044644.1	maker-jcf7180000929887-augustus-gene-0.26-mRNA-1	1214	1067	967	1134	168	174	186	149	-2.694	8.20421e-34	1.70476e-32	dna-directed rna polymerase i subunit rpa49
Sedum.T00039450.1	maker-jcf7180000933103-augustus-gene-0.12-mRNA-1	1922	1706	1627	1689	337	432	454	412	-2.085	1.9109e-23	2.0781e-22	dna-directed rna polymerase ii subunit rpb3
Sedum.T00022827.1	maker-jcf7180000919859-augustus-gene-0.26-mRNA-1	765	911	672	871	142	240	172	212	-2.071	7.46566e-17	4.89421e-16	dna-directed rna polymerase iii subunit rpc10
Sedum.T00008193.1	maker-jcf7180000932370-snap-gene-0.33-mRNA-1	346	309	229	256	65	63	67	59	-2.161	1.28647e-14	6.8141e-14	dna-directed rna polymerase iii subunit rpc8
Sedum.T00005466.2	maker-jcf7180000916073-augustus-gene-0.21-mRNA-2	223	256	198	338	44	53	48	53	-2.352	5.87991e-15	3.23499e-14	dna-directed rna polymerases and iii subunit rpabc3
Sedum.T00041891.2	maker-jcf7180000930527-augustus-gene-0.57-mRNA-2	221	246	219	254	57	33	33	31	-2.599	7.46846e-17	4.89433e-16	dnaj homolog subfamily b member 14
Sedum.T00016764.1	maker-jcf7180000926511-snap-gene-0.68-mRNA-1	130	82	191	127	51	19	25	29	-2.095	1.03972e-07	2.7157e-07	dnaj homolog subfamily c member 12
Sedum.T00034384.1	maker-jcf7180000920951-augustus-gene-0.23-mRNA-1	380	356	399	433	76	76	89	80	-2.288	4.05679e-19	3.26543e-18	dnaj homolog subfamily c member 15
Sedum.T00036317.1	maker-jcf7180000926852-augustus-gene-0.54-mRNA-1	583	629	448	486	65	92	101	79	-2.669	9.39403e-23	9.84787e-22	dnl-type zinc finger protein isoform x2
Sedum.T00035281.1	genemark-jcf7180000920616-processed-gene-0.5-mRNA-1	847	874	775	955	211	180	197	210	-2.111	1.37605e-21	1.32881e-20	dolichol-phosphate mannosyltransferase subunit 3
Sedum.T00030015.1	maker-jcf7180000927069-snap-gene-0.15-mRNA-1	2167	2064	1725	1751	318	197	316	211	-2.884	1.36008e-32	2.65152e-31	dolichyl-diphosphooligosaccharide--protein glycosyltransferase subunit stt3b
Sedum.T00030947.1	maker-jcf7180000929002-snap-gene-0.5-mRNA-1	209	182	131	159	24	38	36	28	-2.428	1.61969e-13	7.72619e-13	double-stranded rna-specific editase 1
Sedum.T00042162.1	snap_masked-jcf7180000930392-processed-gene-0.24-mRNA-1	102	110	153	175	17	19	30	25	-2.579	1.07155e-12	4.71746e-12	dr1-associated corepressor-like
Sedum.T00025411.1	maker-jcf7180000927333-augustus-gene-1.37-mRNA-1	1363	1379	1332	1291	385	291	315	293	-2.062	6.49707e-24	7.31873e-23	drebrin-like protein
Sedum.T00032635.1	augustus_masked-jcf7180000927794-processed-gene-0.21-mRNA-1	691	636	592	704	70	78	74	69	-3.172	1.01155e-36	2.41758e-35	dtw domain-containing protein 2
Sedum.T00041583.1	maker-jcf7180000930138-augustus-gene-0.49-mRNA-1	377	408	312	391	43	17	31	20	-3.72	6.93516e-29	1.08777e-27	dual adapter for phosphotyrosine and 3-phosphotyrosine and 3-phosphoinositide
Sedum.T00024183.1	maker-jcf7180000888184-snap-gene-0.19-mRNA-1	180	163	150	166	45	33	27	28	-2.306	3.76891e-13	1.73687e-12	dual specificity mitogen-activated protein kinase kinase 4-like isoform x3
Sedum.T00029226.1	augustus_masked-jcf7180000928218-processed-gene-1.25-mRNA-1	47	41	30	41	2	1	3	5	-3.845	3.61241e-14	1.83059e-13	dual specificity protein kinase clk4-like isoform x2
Sedum.T00005393.1	maker-jcf7180000902430-augustus-gene-0.35-mRNA-1	392	374	377	536	17	15	22	23	-4.452	1.38874e-43	4.90618e-42	dual specificity protein phosphatase 22-b-like
Sedum.T00016968.1	augustus_masked-jcf7180000924363-processed-gene-0.5-mRNA-1	12	17	13	13	3	0	2	0	-3.404	4.02571e-10	1.35707e-09	dual specificity protein phosphatase 4
Sedum.T00038332.1	genemark-jcf7180000891523-processed-gene-0.4-mRNA-1	437	515	437	477	181	80	113	72	-2.062	2.82887e-11	1.08126e-10	dual specificity protein phosphatase cdc14b isoform x1
Sedum.T00027037.1	maker-jcf7180000927839-snap-gene-0.50-mRNA-1	567	587	529	710	155	82	98	68	-2.568	1.89203e-18	1.43253e-17	dual specificity protein phosphatase cdc14b isoform x8
Sedum.T00008762.2	maker-jcf7180000932230-augustus-gene-0.65-mRNA-2	29	24	23	36	8	2	8	4	-2.334	4.4302e-07	1.08329e-06	e2-induced gene 5 protein homolog
Sedum.T00042305.1	snap_masked-jcf7180000888000-processed-gene-0.5-mRNA-1	256	285	170	398	0	1	2	1	-8.009	3.08232e-48	1.35027e-46	e3 ubiquitin isg15 ligase trim25-like
Sedum.T00024642.1	augustus_masked-jcf7180000914493-processed-gene-0.5-mRNA-1	522	564	515	622	123	49	49	57	-2.997	6.83678e-20	5.86037e-19	e3 ubiquitin isg15 ligase trim25-like
Sedum.T00000164.1	maker-jcf7180000899397-augustus-gene-1.33-mRNA-1	257	222	209	172	38	49	46	49	-2.244	4.07175e-14	2.05664e-13	e3 ubiquitin-protein ligase arkadia isoform x1
Sedum.T00000162.1	maker-jcf7180000899397-augustus-gene-1.32-mRNA-1	348	297	272	277	74	77	59	68	-2.098	1.03065e-14	5.50767e-14	e3 ubiquitin-protein ligase arkadia isoform x2
Sedum.T00005605.1	maker-jcf7180000923980-augustus-gene-0.37-mRNA-1	60	56	70	60	14	16	14	9	-2.203	7.64407e-09	2.26548e-08	e3 ubiquitin-protein ligase cbl-b-like
Sedum.T00017682.1	maker-jcf7180000927908-snap-gene-0.23-mRNA-1	659	610	474	546	82	101	124	115	-2.436	7.93366e-21	7.2763e-20	e3 ubiquitin-protein ligase hakai isoform x1
Sedum.T00029418.1	snap_masked-jcf7180000928767-processed-gene-0.41-mRNA-1	171	256	223	300	35	51	43	71	-2.248	4.18611e-12	1.73386e-11	e3 ubiquitin-protein ligase march5 isoform x2
Sedum.T00004390.1	maker-jcf7180000924444-augustus-gene-0.23-mRNA-1	991	843	824	864	241	176	159	176	-2.228	1.68932e-21	1.62206e-20	e3 ubiquitin-protein ligase march6
Sedum.T00011542.1	maker-jcf7180000920544-augustus-gene-0.28-mRNA-1	123	120	116	129	22	29	26	25	-2.256	3.71187e-12	1.54673e-11	e3 ubiquitin-protein ligase march6-like
Sedum.T00043735.1	maker-jcf7180000918055-augustus-gene-0.19-mRNA-1	7506	6685	5276	5835	627	760	635	780	-3.175	2.00166e-24	2.33064e-23	e3 ubiquitin-protein ligase march7
Sedum.T00003170.1	maker-jcf7180000923050-snap-gene-0.22-mRNA-1	144	166	148	161	19	24	23	27	-2.734	2.92271e-17	1.99541e-16	e3 ubiquitin-protein ligase siah2
Sedum.T00006108.1	maker-jcf7180000930040-augustus-gene-0.11-mRNA-1	46	37	58	87	4	12	10	2	-2.954	6.14639e-09	1.84095e-08	e3 ubiquitin-protein ligase siah2-like
Sedum.T00009040.1	maker-jcf7180000917039-augustus-gene-0.4-mRNA-1	593	756	605	868	56	44	41	35	-4.004	9.49704e-44	3.38728e-42	e3 ubiquitin-protein ligase trim13 isoform x2
Sedum.T00022076.1	augustus_masked-jcf7180000918480-processed-gene-0.5-mRNA-1	206	189	162	217	17	8	10	12	-4.034	1.93494e-28	2.93444e-27	e3 ubiquitin-protein ligase trim36 isoform x3
Sedum.T00003565.1	maker-jcf7180000931996-augustus-gene-0.26-mRNA-1	1079	877	668	799	17	37	33	6	-5.179	4.85658e-40	1.37625e-38	e3 ubiquitin-protein ligase trim39-like
Sedum.T00034182.1	maker-jcf7180000920406-augustus-gene-0.8-mRNA-1	1782	1411	1427	1421	139	65	78	70	-4.099	4.92778e-48	2.13361e-46	e3 ubiquitin-protein ligase trim62
Sedum.T00035450.1	snap_masked-jcf7180000926836-processed-gene-0.2-mRNA-1	268	218	176	267	65	17	21	18	-2.931	3.85526e-12	1.6036e-11	e3 ubiquitin-protein ligase trim63-like
Sedum.T00025281.1	genemark-jcf7180000928870-processed-gene-0.2-mRNA-1	782	713	590	603	82	46	63	46	-3.498	1.73035e-34	3.70722e-33	echinoderm microtubule-associated 2 isoform x1
Sedum.T00005333.1	maker-jcf7180000916155-augustus-gene-0.26-mRNA-1	1813	1241	640	857	8	13	7	4	-7.08	1.70179e-59	1.34254e-57	ecto-adp-ribosyltransferase 5
Sedum.T00039220.1	augustus_masked-jcf7180000922671-processed-gene-0.5-mRNA-1	321	290	277	263	66	36	32	45	-2.683	9.5644e-18	6.81194e-17	ectoderm-neural cortex protein 1
Sedum.T00030210.1	snap_masked-jcf7180000932929-processed-gene-0.33-mRNA-1	215	179	222	261	24	28	22	27	-3.112	5.1878e-23	5.51922e-22	ectodysplasin-a isoform x2
Sedum.T00036927.1	augustus_masked-jcf7180000927488-processed-gene-0.6-mRNA-1	176	205	259	227	85	22	44	20	-2.334	1.24729e-08	3.60199e-08	ectonucleotide pyrophosphatase phosphodiesterase family member 5
Sedum.T00041540.1	maker-jcf7180000917193-snap-gene-0.8-mRNA-1	2098	1799	1558	1720	252	242	296	238	-2.802	6.52796e-38	1.65582e-36	electron transfer flavoprotein-ubiquinone mitochondrial
Sedum.T00027421.1	snap_masked-jcf7180000920880-processed-gene-0.4-mRNA-1	185	179	127	144	32	24	27	24	-2.561	4.19414e-15	2.33582e-14	electron transfer flavoprotein-ubiquinone mitochondrial isoform x2
Sedum.T00003581.1	snap_masked-jcf7180000923337-processed-gene-0.22-mRNA-1	298	278	325	275	93	48	58	37	-2.312	2.80751e-13	1.30839e-12	elm2 and sant domain-containing protein 1-like isoform x1
Sedum.T00008727.1	maker-jcf7180000926824-augustus-gene-0.59-mRNA-1	119	120	158	105	50	14	24	22	-2.187	3.01805e-08	8.33432e-08	elm2 and sant domain-containing protein 1-like isoform x2
Sedum.T00021197.1	genemark-jcf7180000930465-processed-gene-0.3-mRNA-1	7290	11816	10748	16391	80	53	62	42	-7.601	2.37023e-50	1.17677e-48	elongation factor 1-alpha
Sedum.T00038244.1	maker-jcf7180000916205-augustus-gene-0.32-mRNA-1	11021	9582	9141	14403	4275	1534	2082	2065	-2.149	5.05346e-07	1.22827e-06	elongation factor 1-beta
Sedum.T00023542.1	augustus_masked-jcf7180000927624-processed-gene-0.16-mRNA-1	2690	2570	2410	2390	12	2	3	0	-9.163	4.62596e-122	1.07658e-118	elongation of very long chain fatty acids protein 1-like isoform x2
Sedum.T00036841.1	snap_masked-jcf7180000919191-processed-gene-0.20-mRNA-1	4053	4625	3520	5627	13	6	7	6	-9.085	1.80185e-107	1.97334e-104	elongation of very long chain fatty acids protein 3
Sedum.T00011071.1	genemark-jcf7180000931755-processed-gene-0.0-mRNA-1	132	186	140	161	19	19	30	18	-2.841	1.07054e-16	6.93263e-16	elongation of very long chain fatty acids protein 7-like
Sedum.T00029075.1	maker-jcf7180000892166-augustus-gene-0.73-mRNA-1	11284	10478	9338	10723	185	115	175	140	-6.086	3.50176e-48	1.53042e-46	embryonic polyadenylate-binding protein 2-b-like
Sedum.T00041164.1	maker-jcf7180000930157-augustus-gene-0.47-mRNA-1	1274	1405	1524	1749	87	36	49	37	-4.834	6.89755e-56	4.53776e-54	emerin homolog 1-like
Sedum.T00003197.1	augustus_masked-jcf7180000919470-processed-gene-0.29-mRNA-1	17	22	13	21	7	1	3	0	-2.739	3.13218e-07	7.79925e-07	emi domain-containing protein 1
Sedum.T00028326.1	maker-jcf7180000927480-augustus-gene-1.66-mRNA-1	446	436	158	494	9	14	16	10	-4.95	7.95669e-31	1.39358e-29	ena vasp-like protein
Sedum.T00010301.1	maker-jcf7180000929228-augustus-gene-2.95-mRNA-1	2725	2781	1966	2852	140	86	94	105	-4.6	2.87317e-64	3.05672e-62	endonuclease 8-like 1
Sedum.T00031359.1	maker-jcf7180000930529-augustus-gene-0.46-mRNA-1	16	9	10	18	0	0	2	3	-3.291	1.29672e-08	3.73835e-08	endonuclease domain-containing 1
Sedum.T00040017.1	maker-jcf7180000920500-snap-gene-0.14-mRNA-1	577	593	484	696	66	61	89	59	-3.089	1.19311e-29	1.96717e-28	endonuclease iii-like protein 1 isoform x2
Sedum.T00020372.1	augustus_masked-jcf7180000928892-processed-gene-0.19-mRNA-1	450	434	442	549	89	46	59	54	-2.917	6.17437e-24	6.97539e-23	endoplasmic reticulum-golgi intermediate compartment protein 1 isoform x5
Sedum.T00039620.1	augustus_masked-jcf7180000891772-processed-gene-0.7-mRNA-1	87	84	76	110	4	1	3	0	-5.313	1.68885e-24	1.98378e-23	endothelin-converting enzyme 2 isoform x2
Sedum.T00004854.1	snap_masked-jcf7180000891686-processed-gene-0.17-mRNA-1	152	127	118	137	33	11	25	14	-2.661	2.39196e-12	1.01582e-11	engulfment and cell motility protein 1 isoform x3
Sedum.T00005413.1	maker-jcf7180000924166-snap-gene-0.7-mRNA-1	557	573	351	375	86	67	52	63	-2.789	7.52775e-21	6.93134e-20	enhancer of filamentation 1-like
Sedum.T00045340.1	maker-jcf7180000924375-snap-gene-0.23-mRNA-1	1402	1567	951	1035	219	222	220	216	-2.497	1.77998e-26	2.38758e-25	enhancer of polycomb homolog 1-like isoform x4
Sedum.T00024663.2	maker-jcf7180000932565-augustus-gene-0.49-mRNA-2	43	57	38	33	1	2	2	0	-5.03	2.66682e-18	1.98842e-17	eomesodermin-like isoform x1
Sedum.T00010702.1	augustus_masked-jcf7180000918075-processed-gene-0.8-mRNA-1	16	41	564	211	36	13	9	10	-3.618	9.08185e-06	1.93329e-05	eosinophil peroxidase-like
Sedum.T00007761.1	genemark-jcf7180000918551-processed-gene-0.3-mRNA-1	18	20	18	14	6	0	2	3	-2.692	5.84321e-08	1.56328e-07	ephrin type-a receptor 2 isoform x3
Sedum.T00007760.1	maker-jcf7180000918551-snap-gene-0.18-mRNA-1	290	230	211	241	54	16	22	24	-3.071	2.5819e-16	1.61471e-15	ephrin type-a receptor 2-like isoform x2
Sedum.T00043667.1	maker-jcf7180000916146-augustus-gene-0.9-mRNA-1	45	37	33	32	1	7	7	1	-3.156	3.90306e-10	1.31834e-09	ephrin type-b receptor partial
Sedum.T00037275.1	snap_masked-jcf7180000918711-processed-gene-0.4-mRNA-1	543	512	466	595	77	168	100	132	-2.147	4.51428e-14	2.27277e-13	epidermal growth factor receptor kinase substrate 8-like isoform x4
Sedum.T00037401.1	genemark-jcf7180000931597-processed-gene-0.4-mRNA-1	219	189	256	191	10	31	23	14	-3.442	3.80633e-21	3.5683e-20	epidermal retinol dehydrogenase 2
Sedum.T00025641.2	maker-jcf7180000927736-augustus-gene-1.47-mRNA-2	16	16	23	25	0	0	0	0	-7.349	2.64778e-18	1.97581e-17	epidermis-type lipoxygenase 3
Sedum.T00023348.1	maker-jcf7180000891577-augustus-gene-0.31-mRNA-1	1059	999	901	876	167	105	97	95	-3.047	6.31653e-32	1.17601e-30	epididymis-specific alpha-mannosidase
Sedum.T00023967.1	augustus_masked-jcf7180000931065-processed-gene-0.3-mRNA-1	419	365	366	485	92	92	111	77	-2.134	5.60644e-16	3.39229e-15	epimerase family protein sdr39u1
Sedum.T00014695.1	maker-jcf7180000902021-augustus-gene-0.3-mRNA-1	114	88	89	94	4	2	2	0	-5.575	1.15051e-27	1.66435e-26	epithelial cell adhesion molecule
Sedum.T00001506.1	genemark-jcf7180000920913-processed-gene-0.0-mRNA-1	713	578	607	518	272	63	69	67	-2.358	2.48582e-08	6.92621e-08	epithelial discoidin domain-containing receptor 1 isoform x1
Sedum.T00009533.1	maker-jcf7180000930879-augustus-gene-0.35-mRNA-1	107	94	81	56	4	2	3	4	-4.71	1.6835e-21	1.6173e-20	epithelial splicing regulatory protein 2 isoform x1
Sedum.T00033141.1	genemark-jcf7180000888421-processed-gene-0.0-mRNA-1	1078	949	856	862	68	62	75	52	-3.863	3.07261e-51	1.56729e-49	epithelial splicing regulatory protein 2 isoform x1
Sedum.T00036302.1	augustus_masked-jcf7180000916718-processed-gene-0.20-mRNA-1	522	493	405	584	99	78	108	83	-2.442	4.82221e-20	4.17387e-19	er membrane protein complex subunit 6
Sedum.T00021856.1	maker-jcf7180000930957-augustus-gene-0.12-mRNA-1	709	609	692	762	93	37	39	32	-3.771	2.04126e-28	3.08226e-27	erbb receptor feedback inhibitor 1-like
Sedum.T00005951.1	maker-jcf7180000895152-augustus-gene-0.22-mRNA-1	1874	1775	1889	1883	353	365	585	417	-2.108	1.93774e-20	1.72699e-19	eri1 exoribonuclease 2 isoform x1
Sedum.T00001112.1	maker-jcf7180000930898-augustus-gene-0.54-mRNA-1	863	863	826	1125	241	138	144	98	-2.563	2.25319e-19	1.85865e-18	essential mcu mitochondrial-like
Sedum.T00031506.1	maker-jcf7180000928113-augustus-gene-0.49-mRNA-1	154	150	141	179	41	36	24	28	-2.272	1.72339e-12	7.44284e-12	ester hydrolase c11orf54 homolog
Sedum.T00019301.1	maker-jcf7180000890372-snap-gene-0.13-mRNA-1	843	271	347	553	8	6	10	1	-6.342	1.45431e-37	3.62953e-36	estradiol 17-beta-dehydrogenase 12
Sedum.T00025104.1	maker-jcf7180000933004-augustus-gene-0.36-mRNA-1	9060	7818	4038	9391	160	98	139	65	-6.033	3.85846e-39	1.04213e-37	ethanolamine-phosphate phospho-lyase
Sedum.T00003892.1	genemark-jcf7180000930030-processed-gene-0.22-mRNA-1	203	184	203	183	46	11	8	13	-3.299	8.51296e-13	3.78358e-12	ets translocation variant 4
Sedum.T00003893.1	genemark-jcf7180000930030-processed-gene-0.23-mRNA-1	111	67	88	106	21	6	8	6	-3.171	2.26283e-12	9.63176e-12	ets translocation variant 4
Sedum.T00021404.1	maker-jcf7180000896581-augustus-gene-0.13-mRNA-1	63	42	101	37	13	4	11	5	-2.831	1.69096e-08	4.80207e-08	ets-related transcription factor elf-3-like isoform x1
Sedum.T00006830.1	maker-jcf7180000933402-augustus-gene-0.74-mRNA-1	819	710	677	579	179	158	185	159	-2.032	5.87817e-18	4.2567e-17	eukaryotic translation initiation factor 2-alpha kinase 1 isoform x1
Sedum.T00008378.1	maker-jcf7180000890236-augustus-gene-0.69-mRNA-1	976	1028	897	689	60	75	76	74	-3.65	3.0488e-45	1.16079e-43	eukaryotic translation initiation factor 2-alpha kinase 3-like isoform x1
Sedum.T00012211.1	maker-jcf7180000929874-augustus-gene-0.15-mRNA-1	1432	1365	1225	1504	143	249	199	208	-2.789	2.52695e-33	5.11378e-32	eukaryotic translation initiation factor 3 subunit e-b
Sedum.T00031098.1	maker-jcf7180000887838-augustus-gene-0.59-mRNA-1	1956	1904	1756	1843	432	347	391	338	-2.306	1.70081e-28	2.59768e-27	eukaryotic translation initiation factor 4e type 2 isoform x2
Sedum.T00031509.1	maker-jcf7180000928113-augustus-gene-0.53-mRNA-1	1553	1732	1746	1115	162	188	214	153	-3.098	1.21167e-38	3.15951e-37	eukaryotic translation initiation factor 5b-like
Sedum.T00001708.1	maker-jcf7180000921009-augustus-gene-0.4-mRNA-1	926	865	746	1053	94	203	158	205	-2.443	7.12913e-19	5.59807e-18	ewing s tumor-associated antigen 1
Sedum.T00010939.1	maker-jcf7180000926318-augustus-gene-0.29-mRNA-1	2068	2063	1807	2234	448	534	512	491	-2.041	3.23162e-22	3.25399e-21	exosome component 10
Sedum.T00032446.1	maker-jcf7180000899513-snap-gene-0.23-mRNA-1	147	207	148	164	10	7	13	4	-4.199	1.49527e-26	2.01294e-25	exostosin-1- partial
Sedum.T00008446.2	maker-jcf7180000927849-augustus-gene-0.70-mRNA-2	161	363	652	243	67	10	77	28	-2.958	3.01636e-08	8.33089e-08	extracellular matrix protein 1-like
Sedum.T00037532.1	genemark-jcf7180000920213-processed-gene-0.0-mRNA-1	41	51	62	66	14	8	13	17	-2.053	2.57109e-07	6.45652e-07	eyes absent
Sedum.T00029128.1	maker-jcf7180000928724-augustus-gene-0.36-mRNA-1	397	392	500	585	49	48	64	54	-3.126	3.18229e-28	4.7627e-27	fad-linked sulfhydryl oxidase alr
Sedum.T00001638.1	maker-jcf7180000890290-snap-gene-0.7-mRNA-1	698	676	720	1056	144	126	155	130	-2.5	2.95481e-23	3.17075e-22	FAM82B [Anoplopoma fimbria]
Sedum.T00038581.1	maker-jcf7180000927899-augustus-gene-0.47-mRNA-1	390	395	292	437	74	75	90	100	-2.155	1.73465e-15	1.00173e-14	fanconi anemia group g protein
Sedum.T00022963.1	maker-jcf7180000922980-augustus-gene-0.27-mRNA-1	610	608	855	627	122	161	158	160	-2.17	2.28963e-18	1.72027e-17	fanconi anemia-associated protein
Sedum.T00008884.3	maker-jcf7180000920693-snap-gene-0.62-mRNA-3	12	11	9	10	2	1	3	1	-2.369	3.40071e-06	7.56264e-06	far upstream element-binding protein 3-like isoform x4
Sedum.T00006580.1	maker-jcf7180000888418-snap-gene-0.15-mRNA-1	284	266	282	437	31	51	38	70	-2.733	1.47693e-16	9.43632e-16	farnesyl pyrophosphate synthase
Sedum.T00032940.1	maker-jcf7180000918317-augustus-gene-0.15-mRNA-1	414	475	462	601	50	71	65	93	-2.806	2.15003e-22	2.20183e-21	farnesyl pyrophosphate synthase-like isoform x2
Sedum.T00023780.1	maker-jcf7180000920348-augustus-gene-0.27-mRNA-1	777	673	695	792	99	69	92	67	-3.161	2.00941e-34	4.30014e-33	fast kinase domain-containing protein 1
Sedum.T00013189.1	maker-jcf7180000928817-augustus-gene-1.25-mRNA-1	2378	2684	2324	2882	67	55	59	54	-5.443	4.5173e-97	2.713e-94	fast kinase domain-containing protein 3-like
Sedum.T00040476.1	augustus_masked-jcf7180000923255-processed-gene-0.15-mRNA-1	764	641	516	527	137	111	152	109	-2.264	2.19485e-18	1.65106e-17	fast kinase domain-containing protein 5
Sedum.T00031823.1	maker-jcf7180000917073-augustus-gene-0.56-mRNA-1	33528	31243	25730	31241	635	1060	865	1236	-5.003	1.07224e-20	9.75233e-20	fatty acid-binding adipocyte-like
Sedum.T00010793.1	maker-jcf7180000924462-augustus-gene-0.30-mRNA-1	725	2231	2099	1225	484	253	305	363	-2.16	6.11838e-11	2.25479e-10	fatty acid-binding heart-like
Sedum.T00001273.1	maker-jcf7180000931079-augustus-gene-0.52-mRNA-1	134217	125656	76116	137836	314	13	11	12	-10.4	2.55938e-13	1.19605e-12	fatty acid-binding liver
Sedum.T00041277.1	maker-jcf7180000933216-augustus-gene-0.74-mRNA-1	2475	2156	2188	2142	347	293	385	356	-2.698	7.63897e-35	1.6576e-33	fatty acyl- reductase 1-like
Sedum.T00029420.1	augustus_masked-jcf7180000919366-processed-gene-0.2-mRNA-1	125	134	137	98	22	28	20	25	-2.38	1.64732e-12	7.1292e-12	f-bar domain only protein 1-like
Sedum.T00034832.1	augustus_masked-jcf7180000917360-processed-gene-0.28-mRNA-1	919	871	774	936	148	193	219	162	-2.277	2.14979e-22	2.20183e-21	f-box lrr-repeat protein 14
Sedum.T00024795.1	maker-jcf7180000889900-snap-gene-0.33-mRNA-1	369	364	304	266	59	63	64	55	-2.432	1.24555e-18	9.60231e-18	f-box lrr-repeat protein partial
Sedum.T00044993.1	genemark-jcf7180000929514-processed-gene-0.7-mRNA-1	3652	3370	2960	2665	536	396	468	407	-2.807	1.96477e-29	3.18364e-28	f-box only protein 11-like isoform x1
Sedum.T00027967.1	maker-jcf7180000916469-snap-gene-0.9-mRNA-1	457	501	515	493	94	76	96	72	-2.536	1.01631e-22	1.06196e-21	f-box only protein 28
Sedum.T00032726.1	maker-jcf7180000924177-snap-gene-0.11-mRNA-1	89	57	70	106	16	22	20	13	-2.159	2.05734e-08	5.79392e-08	f-box only protein 28
Sedum.T00044032.1	maker-jcf7180000920975-augustus-gene-0.29-mRNA-1	275	265	337	282	97	47	56	32	-2.317	4.85088e-12	1.99853e-11	f-box only protein 31 isoform x2
Sedum.T00039662.1	maker-jcf7180000918946-augustus-gene-0.26-mRNA-1	2127	2331	2610	2976	280	649	513	604	-2.296	2.78009e-16	1.72936e-15	f-box only protein 5
Sedum.T00014904.1	maker-jcf7180000926755-snap-gene-1.48-mRNA-1	135	207	133	159	52	37	30	27	-2.11	3.09443e-10	1.05633e-09	f-box wd repeat-containing protein 12
Sedum.T00024693.1	maker-jcf7180000933401-augustus-gene-0.18-mRNA-1	415	269	258	301	17	7	14	9	-4.728	3.96081e-36	9.24089e-35	fc receptor-like protein 5 isoform x2
Sedum.T00006606.1	maker-jcf7180000902887-snap-gene-0.20-mRNA-1	36	41	31	25	21	4	2	4	-2.109	0.00026592	0.000478394	fch and double sh3 domains protein 1-like
Sedum.T00015752.1	maker-jcf7180000916821-augustus-gene-0.10-mRNA-1	10	14	14	17	3	2	3	1	-2.463	3.10721e-07	7.74327e-07	feline leukemia virus subgroup c receptor-related protein 2-like isoform x1
Sedum.T00017288.1	genemark-jcf7180000918972-processed-gene-0.0-mRNA-1	35	17	18	23	2	2	3	2	-3.23	5.30476e-10	1.76459e-09	ferric-chelate reductase 1
Sedum.T00010414.1	augustus_masked-jcf7180000930704-processed-gene-0.12-mRNA-1	1685	2083	1590	2729	383	271	299	240	-2.759	3.62959e-27	5.0505e-26	Ferritin [Dicentrarchus labrax]
Sedum.T00008804.1	maker-jcf7180000932704-augustus-gene-0.50-mRNA-1	764	554	850	580	52	26	33	42	-4.164	2.30078e-41	7.06865e-40	fh2 domain-containing protein 1
Sedum.T00041417.1	genemark-jcf7180000888792-processed-gene-0.4-mRNA-1	1091	945	820	876	75	55	75	52	-3.852	1.46463e-48	6.50798e-47	fh2 domain-containing protein 1
Sedum.T00009368.1	maker-jcf7180000927038-snap-gene-1.67-mRNA-1	20	20	23	26	2	7	1	3	-2.811	1.16505e-08	3.37971e-08	fibroblast growth factor 12 isoform x4
Sedum.T00014504.1	maker-jcf7180000926595-snap-gene-0.20-mRNA-1	25	40	10	34	5	4	6	2	-2.64	1.14236e-06	2.67723e-06	fibroblast growth factor 3
Sedum.T00022891.1	maker-jcf7180000932692-augustus-gene-0.48-mRNA-1	1755	1771	1766	2466	81	45	66	42	-5.042	5.16639e-70	7.51468e-68	fibrous sheath cabyr-binding isoform x1
Sedum.T00011855.1	maker-jcf7180000927119-augustus-gene-0.36-mRNA-1	319	309	238	308	8	12	11	6	-4.935	1.20273e-42	4.00581e-41	flocculation protein flo11-like
Sedum.T00005064.1	maker-jcf7180000931149-augustus-gene-0.36-mRNA-1	1184	1036	883	837	123	28	66	52	-3.866	8.78408e-26	1.12788e-24	flocculation protein flo11-like isoform x1
Sedum.T00034699.1	maker-jcf7180000916980-snap-gene-0.44-mRNA-1	1647	1277	1247	1181	34	16	18	10	-6.084	4.43327e-76	9.17097e-74	forkhead box protein h1
Sedum.T00009649.1	augustus_masked-jcf7180000917850-processed-gene-0.2-mRNA-1	1980	1985	1633	2002	8	3	0	0	-9.318	1.54961e-135	1.44253e-131	forkhead box protein h1-like
Sedum.T00016859.1	maker-jcf7180000923294-augustus-gene-0.11-mRNA-1	20	15	26	23	4	3	2	3	-2.852	3.58927e-09	1.09982e-08	forkhead box protein i2-like
Sedum.T00030145.1	maker-jcf7180000932754-augustus-gene-0.39-mRNA-1	108	129	80	116	22	20	20	17	-2.447	2.84488e-12	1.19887e-11	forkhead box protein i3
Sedum.T00026634.1	snap_masked-jcf7180000896936-processed-gene-0.6-mRNA-1	401	374	307	464	25	17	16	12	-4.452	3.03937e-40	8.73256e-39	forkhead box protein q1-like
Sedum.T00040366.1	augustus_masked-jcf7180000933486-processed-gene-1.31-mRNA-1	61	93	77	86	3	1	3	1	-5.138	1.18464e-23	1.30894e-22	forkhead transcription factor l2
Sedum.T00038440.1	maker-jcf7180000900421-snap-gene-0.17-mRNA-1	3617	3295	3245	3710	194	76	118	104	-4.818	3.18949e-50	1.5545e-48	fructose- -bisphosphatase 1-like
Sedum.T00007198.1	maker-jcf7180000918587-augustus-gene-0.15-mRNA-1	2541	2214	2034	2187	387	542	551	554	-2.141	2.77427e-21	2.63527e-20	fyn-binding protein
Sedum.T00042033.1	maker-jcf7180000926436-augustus-gene-0.40-mRNA-1	1438	1528	1214	1295	321	297	296	276	-2.2	4.61569e-27	6.40349e-26	g patch domain and kow motifs-containing protein
Sedum.T00008380.1	maker-jcf7180000890236-augustus-gene-0.64-mRNA-1	350	561	499	406	84	126	128	104	-2.037	2.2022e-13	1.03432e-12	g patch domain-containing protein 11
Sedum.T00010821.1	maker-jcf7180000929476-augustus-gene-0.18-mRNA-1	1856	1791	1661	1729	372	357	397	335	-2.266	7.12653e-29	1.11591e-27	g patch domain-containing protein 4
Sedum.T00025968.1	maker-jcf7180000929925-snap-gene-0.54-mRNA-1	63	71	67	71	19	7	6	4	-2.858	1.78201e-10	6.24576e-10	g protein-coupled receptor kinase 4 isoform x2
Sedum.T00040490.1	genemark-jcf7180000927343-processed-gene-0.0-mRNA-1	594	604	540	518	45	25	45	17	-4.069	2.32537e-35	5.16017e-34	g1 s-specific cyclin-d1
Sedum.T00003564.1	maker-jcf7180000927553-augustus-gene-0.4-mRNA-1	769	618	852	585	70	92	82	79	-3.13	7.62826e-33	1.50608e-31	g1 s-specific cyclin-d1
Sedum.T00002114.1	maker-jcf7180000929850-augustus-gene-0.13-mRNA-1	881	897	745	1106	98	180	151	167	-2.606	1.48278e-23	1.62582e-22	g1 s-specific cyclin-e2
Sedum.T00010877.1	genemark-jcf7180000918531-processed-gene-0.0-mRNA-1	15856	14923	11577	19720	86	25	29	9	-8.701	3.05268e-32	5.82323e-31	g2 mitotic-specific cyclin-b
Sedum.T00044767.1	maker-jcf7180000926948-augustus-gene-0.23-mRNA-1	54335	48700	37651	55640	1545	3847	2692	3470	-4.087	4.9214e-12	2.02624e-11	g2 mitotic-specific cyclin-b1
Sedum.T00035476.1	maker-jcf7180000929310-augustus-gene-0.50-mRNA-1	39922	36166	27815	44508	1789	4946	2527	3879	-3.497	4.23506e-10	1.4248e-09	g2 mitotic-specific cyclin-b2-like
Sedum.T00001466.1	maker-jcf7180000923080-augustus-gene-0.22-mRNA-1	59	33	33	29	4	3	3	2	-3.692	7.05483e-13	3.17033e-12	galactose-3-o-sulfotransferase 3
Sedum.T00012280.1	augustus_masked-jcf7180000916361-processed-gene-0.7-mRNA-1	4998	5371	4722	6716	693	1687	1048	1404	-2.174	1.18641e-10	4.23638e-10	gametocyte-specific factor 1-like
Sedum.T00001795.1	maker-jcf7180000927116-augustus-gene-0.12-mRNA-1	69	62	116	123	23	14	10	6	-2.773	3.82103e-10	1.29181e-09	Gamma-2-syntrophin [Larimichthys crocea]
Sedum.T00015053.1	maker-jcf7180000929233-snap-gene-0.19-mRNA-1	368	361	226	276	8	16	5	4	-5.151	1.14493e-36	2.72936e-35	gamma-aminobutyric acid receptor subunit gamma-3
Sedum.T00041767.1	maker-jcf7180000931730-augustus-gene-0.70-mRNA-1	3436	3423	2933	4641	47	38	31	47	-6.456	1.3001e-89	4.74612e-87	gamma-interferon-inducible lysosomal thiol reductase-like
Sedum.T00011349.2	maker-jcf7180000933465-snap-gene-0.57-mRNA-2	196	297	277	310	34	39	38	31	-2.912	1.78257e-21	1.70544e-20	ganglioside-induced differentiation-associated protein 1-like 1 isoform x2
Sedum.T00044720.1	maker-jcf7180000926895-snap-gene-0.13-mRNA-1	356	273	275	273	57	38	51	54	-2.547	1.22572e-18	9.45728e-18	ganglioside-induced differentiation-associated protein 2
Sedum.T00027410.1	maker-jcf7180000933293-snap-gene-0.129-mRNA-1	646	520	447	461	8	4	10	2	-6.322	2.63105e-60	2.17711e-58	gap junction beta-2
Sedum.T00003614.1	augustus_masked-jcf7180000926419-processed-gene-0.28-mRNA-1	90	95	106	142	18	8	11	5	-3.306	1.3867e-15	8.09327e-15	gap junction beta-3
Sedum.T00035693.1	maker-jcf7180000917616-augustus-gene-0.20-mRNA-1	396	390	407	312	132	64	52	53	-2.32	1.94517e-12	8.33685e-12	gap junction gamma-1
Sedum.T00037971.1	maker-jcf7180000918614-snap-gene-0.33-mRNA-1	954	896	761	587	106	172	69	104	-2.824	1.30717e-20	1.18083e-19	gas2-like protein 3
Sedum.T00025392.1	augustus_masked-jcf7180000923243-processed-gene-0.2-mRNA-1	65	152	110	115	13	27	26	26	-2.254	6.18636e-09	1.85262e-08	gastrula zinc finger
Sedum.T00009518.1	genemark-jcf7180000904395-processed-gene-0.1-mRNA-1	1575	1643	1489	1596	117	121	135	159	-3.569	1.02264e-58	7.52552e-57	gastrula zinc finger protein
Sedum.T00010644.1	maker-jcf7180000930804-augustus-gene-1.46-mRNA-1	658	736	738	837	110	182	207	185	-2.117	1.05539e-16	6.83926e-16	gata zinc finger domain-containing protein 1
Sedum.T00038922.1	maker-jcf7180000932149-augustus-gene-0.18-mRNA-1	510	412	453	428	122	105	120	79	-2.077	3.44707e-15	1.93423e-14	gdp-fucose transporter 1
Sedum.T00009726.1	maker-jcf7180000924839-augustus-gene-0.5-mRNA-1	669	522	505	539	21	12	14	15	-5.163	5.27696e-57	3.67964e-55	gelsolin-like isoform x2
Sedum.T00018753.1	augustus_masked-jcf7180000889872-processed-gene-0.22-mRNA-1	1497	1376	1129	1414	245	334	301	346	-2.143	2.14571e-23	2.32261e-22	gem-associated protein 5
Sedum.T00014593.1	snap_masked-jcf7180000890781-processed-gene-0.6-mRNA-1	500	496	457	609	108	74	89	82	-2.543	5.49015e-22	5.437e-21	gem-associated protein 6
Sedum.T00021226.1	augustus_masked-jcf7180000933279-processed-gene-0.16-mRNA-1	506	392	395	472	66	55	79	50	-2.814	4.76115e-24	5.42492e-23	gem-associated protein 7
Sedum.T00023677.1	maker-jcf7180000931853-augustus-gene-0.92-mRNA-1	130	152	152	218	19	32	29	36	-2.502	1.96586e-13	9.28706e-13	general transcription factor 3c polypeptide 4
Sedum.T00031997.1	maker-jcf7180000926078-snap-gene-0.88-mRNA-1	1267	542	527	587	68	103	88	87	-3.075	2.40368e-20	2.12496e-19	general transcription factor 3c polypeptide 4-like
Sedum.T00031731.1	maker-jcf7180000889866-augustus-gene-0.7-mRNA-1	203	229	190	224	32	43	38	56	-2.319	1.6955e-14	8.88205e-14	general transcription factor iif subunit 2-like
Sedum.T00003316.1	genemark-jcf7180000926215-processed-gene-0.5-mRNA-1	499	413	319	331	110	26	63	31	-2.755	6.96323e-12	2.82566e-11	genetic suppressor element 1 isoform x1
Sedum.T00000746.1	snap_masked-jcf7180000919831-processed-gene-0.11-mRNA-1	384	312	227	235	152	35	60	42	-2.001	1.55525e-06	3.59608e-06	genetic suppressor element 1 isoform x3
Sedum.T00022074.1	maker-jcf7180000918480-augustus-gene-0.13-mRNA-1	1183	962	1092	947	184	194	207	218	-2.383	1.02747e-27	1.49099e-26	geranylgeranyl transferase type-1 subunit beta
Sedum.T00020280.1	maker-jcf7180000891957-snap-gene-0.80-mRNA-1	1015	1141	1194	1085	223	319	275	277	-2.018	9.97881e-21	9.08487e-20	germ cell-less 1
Sedum.T00020816.1	genemark-jcf7180000931656-processed-gene-0.1-mRNA-1	160	156	107	165	20	12	11	12	-3.401	6.95501e-20	5.95623e-19	germ cell-specific gene 1 protein
Sedum.T00019263.1	genemark-jcf7180000918714-processed-gene-0.3-mRNA-1	7058	5754	6660	4721	1815	989	989	1212	-2.273	7.60072e-12	3.06897e-11	glucose-regulated protein
Sedum.T00027020.1	maker-jcf7180000932697-augustus-gene-0.71-mRNA-1	2916	2792	2622	3115	465	537	519	509	-2.494	3.28491e-28	4.90839e-27	glucosidase 2 subunit beta isoform x4
Sedum.T00021356.1	maker-jcf7180000888800-augustus-gene-0.7-mRNA-1	188	92	54	82	5	7	7	10	-3.827	1.38053e-14	7.30397e-14	Glutamate [NMDA] receptor subunit 3A [Larimichthys crocea]
Sedum.T00035980.1	maker-jcf7180000921185-augustus-gene-0.6-mRNA-1	12	10	10	31	5	2	5	1	-2.217	0.000101158	0.000191476	glutamate receptor 3-like
Sedum.T00045026.1	maker-jcf7180000931627-snap-gene-0.12-mRNA-1	26	7	10	35	6	2	6	5	-2.014	0.000577946	0.000997424	glutamate receptor 4
Sedum.T00017422.1	snap_masked-jcf7180000928789-processed-gene-0.22-mRNA-1	13	12	14	10	5	0	0	3	-2.613	5.37576e-07	1.30405e-06	glutamate receptor 4 isoform x3
Sedum.T00029072.1	augustus_masked-jcf7180000926058-processed-gene-0.24-mRNA-1	35	16	14	33	4	3	5	6	-2.397	2.35809e-06	5.3358e-06	glutamate receptor delta-1- partial
Sedum.T00036759.1	maker-jcf7180000917382-augustus-gene-0.29-mRNA-1	2157	2020	1442	1692	8	2	2	2	-9.047	2.2115e-130	1.02934e-126	glutamate receptor-interacting protein 2
Sedum.T00028690.1	maker-jcf7180000917966-augustus-gene-0.43-mRNA-1	894	867	970	966	167	115	105	108	-2.899	4.74801e-32	8.93816e-31	glutamate--cysteine ligase regulatory subunit
Sedum.T00030910.1	maker-jcf7180000931524-snap-gene-1.34-mRNA-1	288	291	295	275	43	50	47	35	-2.71	3.35181e-21	3.15171e-20	glutaminase kidney mitochondrial
Sedum.T00000413.1	maker-jcf7180000927191-augustus-gene-0.53-mRNA-1	871	1122	873	1199	220	160	234	204	-2.31	1.06725e-22	1.11254e-21	glutamine synthetase-like
Sedum.T00033711.1	snap_masked-jcf7180000921823-processed-gene-0.23-mRNA-1	2304	2017	1915	2113	253	356	363	306	-2.708	1.18127e-33	2.43016e-32	glutamine-rich protein 1-like isoform x3
Sedum.T00015351.1	maker-jcf7180000918020-augustus-gene-0.35-mRNA-1	1115	869	863	1550	143	117	134	86	-3.19	1.50751e-30	2.61087e-29	glutaryl- mitochondrial-like
Sedum.T00022567.2	maker-jcf7180000920437-snap-gene-1.42-mRNA-2	94	80	84	158	19	11	8	3	-3.311	1.02146e-12	4.50663e-12	glutathione peroxidase 1
Sedum.T00029869.1	maker-jcf7180000929312-augustus-gene-0.48-mRNA-1	278	261	341	422	93	62	87	68	-2.068	6.91305e-13	3.10962e-12	glutathione s-transferase c-terminal domain-containing protein
Sedum.T00017698.1	maker-jcf7180000926106-augustus-gene-0.16-mRNA-1	4609	5043	2125	4522	399	760	460	661	-2.837	7.97973e-17	5.21836e-16	glutathione s-transferase theta-1-like
Sedum.T00032209.1	maker-jcf7180000890859-augustus-gene-0.69-mRNA-1	75	141	112	308	57	13	6	6	-2.924	4.60686e-06	1.00871e-05	glyceraldehyde-3-phosphate dehydrogenase
Sedum.T00038976.1	maker-jcf7180000932443-augustus-gene-0.32-mRNA-1	12350	11929	9549	13400	477	446	456	426	-4.709	2.11781e-32	4.07749e-31	glyceraldehyde-3-phosphate dehydrogenase-like
Sedum.T00000753.1	maker-jcf7180000932927-augustus-gene-0.20-mRNA-1	2032	1929	1707	2186	503	314	330	255	-2.485	1.31193e-23	1.44616e-22	glycerol kinase-like isoform x1
Sedum.T00000430.5	maker-jcf7180000931721-augustus-gene-0.29-mRNA-5	942	1057	1144	1238	65	67	62	66	-4.072	7.50851e-62	6.78609e-60	glycerophosphodiester phosphodiesterase 1
Sedum.T00015785.1	maker-jcf7180000921084-snap-gene-0.5-mRNA-1	45	38	18	26	1	0	0	0	-6.444	4.21086e-17	2.83127e-16	glycerophosphodiester phosphodiesterase domain-containing protein 3-like
Sedum.T00008327.1	maker-jcf7180000928161-augustus-gene-0.43-mRNA-1	788	599	585	513	59	37	50	29	-3.821	7.65043e-36	1.75198e-34	glycerophosphodiester phosphodiesterase domain-containing protein 5-like
Sedum.T00039894.1	maker-jcf7180000921090-augustus-gene-0.15-mRNA-1	1555	1489	1294	1816	281	349	384	320	-2.204	1.9271e-24	2.24945e-23	glycine cleavage system h mitochondrial precursor
Sedum.T00021087.1	maker-jcf7180000930357-snap-gene-0.60-mRNA-1	799	994	833	778	148	178	144	154	-2.447	4.00708e-26	5.25749e-25	glycine dehydrogenase
Sedum.T00038034.1	augustus_masked-jcf7180000933536-processed-gene-0.22-mRNA-1	99	79	67	85	19	6	16	9	-2.735	9.94221e-11	3.57827e-10	glycine--trna ligase-like
Sedum.T00029339.1	maker-jcf7180000932379-augustus-gene-0.60-mRNA-1	5530	4669	3987	4527	837	308	333	302	-3.394	1.55156e-19	1.2948e-18	glycogen muscle form
Sedum.T00013025.1	maker-jcf7180000917848-snap-gene-0.20-mRNA-1	1202	1068	1154	1145	159	71	78	70	-3.589	1.33733e-34	2.87511e-33	Glycogenin-1 [Dicentrarchus labrax]
Sedum.T00013023.1	maker-jcf7180000917848-augustus-gene-0.16-mRNA-1	391	400	347	452	53	27	24	16	-3.711	1.08016e-26	1.46684e-25	Glycogenin-1 [Larimichthys crocea]
Sedum.T00024295.1	augustus_masked-jcf7180000922891-processed-gene-0.3-mRNA-1	34	32	36	33	3	1	3	3	-3.758	1.31756e-14	6.97479e-14	glycoprotein-n-acetylgalactosamine 3-beta-galactosyltransferase 1-a
Sedum.T00003761.1	maker-jcf7180000920459-snap-gene-0.75-mRNA-1	1077	948	791	939	35	17	28	24	-5.174	1.09477e-67	1.35882e-65	glycoprotein-n-acetylgalactosamine 3-beta-galactosyltransferase 1-b-like
Sedum.T00013605.1	augustus_masked-jcf7180000925937-processed-gene-0.3-mRNA-1	446	387	300	439	13	3	2	1	-6.335	1.14582e-43	4.07115e-42	glycoprotein-n-acetylgalactosamine 3-beta-galactosyltransferase 1-like
Sedum.T00036529.1	maker-jcf7180000930080-augustus-gene-1.39-mRNA-1	141	114	131	140	37	28	32	18	-2.177	7.87603e-11	2.86846e-10	Glypican-1 [Larimichthys crocea]
Sedum.T00030261.1	maker-jcf7180000927398-snap-gene-0.11-mRNA-1	76	68	49	76	5	9	4	16	-2.961	9.69499e-11	3.49335e-10	Glypican-6 [Larimichthys crocea]
Sedum.T00045263.1	maker-jcf7180000916504-augustus-gene-0.8-mRNA-1	78	59	95	58	19	11	15	3	-2.574	9.97685e-09	2.92242e-08	golgi-associated plant pathogenesis-related protein 1
Sedum.T00017625.1	maker-jcf7180000917917-augustus-gene-0.14-mRNA-1	16825	22980	12037	23629	213	357	219	317	-6.093	4.18867e-31	7.48413e-30	gon-4-like protein
Sedum.T00038162.1	maker-jcf7180000927772-augustus-gene-0.33-mRNA-1	253	188	214	152	36	44	53	33	-2.27	5.60251e-13	2.54099e-12	g-protein coupled receptor 149
Sedum.T00000149.1	genemark-jcf7180000918721-processed-gene-0.2-mRNA-1	42	74	111	122	6	0	2	1	-5.28	3.34438e-18	2.47282e-17	g-protein-signaling modulator 2-like
Sedum.T00019666.1	maker-jcf7180000889496-augustus-gene-0.13-mRNA-1	2246	2095	2420	2014	225	109	127	67	-4.052	1.13094e-35	2.55531e-34	g-protein-signaling modulator 2-like isoform x2
Sedum.T00031971.1	maker-jcf7180000929018-augustus-gene-0.10-mRNA-1	28	20	18	20	4	0	3	1	-3.392	9.82668e-11	3.53875e-10	grainyhead-like protein 3
Sedum.T00028245.1	snap_masked-jcf7180000918311-processed-gene-0.11-mRNA-1	148	136	114	137	27	32	35	20	-2.212	1.76906e-11	6.88902e-11	gram domain-containing protein 3-like
Sedum.T00030515.2	maker-jcf7180000920445-augustus-gene-0.29-mRNA-2	13	15	11	19	0	0	3	1	-3.754	7.15783e-11	2.61919e-10	gram domain-containing protein partial
Sedum.T00035245.1	maker-jcf7180000924785-augustus-gene-0.10-mRNA-1	164	191	150	164	5	7	9	6	-4.627	2.32779e-32	4.46792e-31	granulocyte colony-stimulating factor
Sedum.T00041551.1	maker-jcf7180000917805-augustus-gene-1.67-mRNA-1	509	548	657	591	157	138	146	112	-2.059	4.83785e-17	3.23067e-16	graves disease carrier protein
Sedum.T00041892.2	maker-jcf7180000930527-snap-gene-0.70-mRNA-2	188	238	192	191	26	31	27	14	-3.024	7.70456e-20	6.583e-19	group xiia secretory phospholipase a2
Sedum.T00041894.1	maker-jcf7180000930527-augustus-gene-0.59-mRNA-1	130	63	83	94	14	8	17	18	-2.657	5.54981e-11	2.05666e-10	group xiia secretory phospholipase a2
Sedum.T00004603.1	maker-jcf7180000929464-augustus-gene-0.41-mRNA-1	547	588	531	732	303	51	65	58	-2.323	1.03767e-06	2.44147e-06	growth arrest and dna damage-inducible protein gadd45 beta-like isoform x2
Sedum.T00038099.1	maker-jcf7180000926114-augustus-gene-0.10-mRNA-1	150	148	107	122	12	22	12	13	-3.151	1.39962e-17	9.82211e-17	growth differentiation factor 6
Sedum.T00022649.1	maker-jcf7180000928975-augustus-gene-0.45-mRNA-1	63	67	54	71	2	1	1	0	-5.884	1.11655e-24	1.32915e-23	growth hormone-regulated tbc protein 1-a-like isoform x2
Sedum.T00045394.1	maker-jcf7180000933236-augustus-gene-1.84-mRNA-1	36	21	21	39	6	6	6	4	-2.385	1.86365e-07	4.7467e-07	growth hormone-releasing hormone receptor isoform x1
Sedum.T00028510.1	maker-jcf7180000926844-augustus-gene-0.23-mRNA-1	1815	1698	1463	2029	297	255	273	259	-2.692	4.73516e-36	1.09651e-34	grpe protein homolog mitochondrial
Sedum.T00022051.1	maker-jcf7180000929377-augustus-gene-0.80-mRNA-1	882	723	614	937	171	212	225	176	-2.007	1.32133e-16	8.49467e-16	gtp cyclohydrolase 1 type 2 nif3l1
Sedum.T00035838.1	augustus_masked-jcf7180000930905-processed-gene-0.23-mRNA-1	18	156	152	0	7	5	17	6	-3.191	0.000725625	0.00123557	gtpase imap family member 8-like
Sedum.T00009522.1	genemark-jcf7180000916078-processed-gene-0.9-mRNA-1	463	431	427	501	140	95	100	88	-2.099	1.92488e-15	1.10541e-14	gtpase mitochondrial isoform x3
Sedum.T00020839.1	augustus_masked-jcf7180000890874-processed-gene-0.1-mRNA-1	94	71	90	93	31	7	18	14	-2.283	4.3049e-08	1.16716e-07	gtpase-activating rap ran-gap domain-like protein 3
Sedum.T00002366.1	snap_masked-jcf7180000931048-processed-gene-0.3-mRNA-1	59	42	69	52	24	5	12	13	-2.023	7.60247e-06	1.63237e-05	gtpase-activating rap ran-gap domain-like protein 3
Sedum.T00014099.1	maker-jcf7180000933164-augustus-gene-0.36-mRNA-1	851	683	571	955	164	175	160	176	-2.179	1.20861e-18	9.32914e-18	gtp-binding protein 6
Sedum.T00018764.1	genemark-jcf7180000888337-processed-gene-0.0-mRNA-1	763	530	595	577	28	18	17	9	-5.074	5.37698e-50	2.59349e-48	guanine nucleotide exchange factor dbs-like
Sedum.T00027267.1	maker-jcf7180000920671-augustus-gene-0.35-mRNA-1	159	124	102	96	11	7	6	5	-4.002	9.74878e-22	9.50277e-21	guanine nucleotide exchange factor dbs-like isoform x4
Sedum.T00025210.1	augustus_masked-jcf7180000912652-processed-gene-0.4-mRNA-1	197	167	152	132	43	28	35	29	-2.253	1.77818e-12	7.66524e-12	guanine nucleotide-binding protein g subunit alpha
Sedum.T00001981.1	maker-jcf7180000918654-augustus-gene-0.69-mRNA-1	2956	3278	2706	3670	46	52	65	51	-5.871	3.01101e-93	1.36729e-90	guanine nucleotide-binding protein g subunit alpha-like
Sedum.T00001824.1	augustus_masked-jcf7180000916344-processed-gene-0.4-mRNA-1	35	25	37	23	7	4	5	3	-2.633	7.39828e-09	2.19578e-08	guanine nucleotide-binding protein gs alpha subunit isoform l2
Sedum.T00012745.1	maker-jcf7180000931243-augustus-gene-0.30-mRNA-1	111	40	124	133	12	13	12	23	-2.762	7.29078e-10	2.3881e-09	guanylyl cyclase-activating protein 2-like
Sedum.T00039797.1	maker-jcf7180000931813-augustus-gene-0.12-mRNA-1	1155	1205	1254	994	169	217	176	221	-2.558	2.20316e-30	3.7805e-29	h aca ribonucleoprotein complex non-core subunit naf1-like isoform x2
Sedum.T00013492.1	maker-jcf7180000917261-augustus-gene-0.15-mRNA-1	6536	7018	5602	4627	1102	973	1178	1155	-2.431	1.05607e-15	6.22806e-15	h aca ribonucleoprotein complex subunit 4 isoform x1
Sedum.T00031827.1	maker-jcf7180000917073-augustus-gene-0.60-mRNA-1	61	88	90	92	15	7	18	12	-2.661	5.68981e-11	2.10393e-10	hairy enhancer-of-split related with yrpw motif protein 1-like
Sedum.T00041562.1	genemark-jcf7180000922617-processed-gene-0.7-mRNA-1	1030	1216	934	1204	168	245	258	231	-2.28	5.39786e-23	5.73615e-22	haus augmin-like complex subunit 4
Sedum.T00003810.1	maker-jcf7180000927044-snap-gene-0.60-mRNA-1	9154	9119	6724	9751	430	1039	709	935	-3.481	7.74771e-19	6.071e-18	haus augmin-like complex subunit 6
Sedum.T00034524.1	maker-jcf7180000927731-augustus-gene-1.59-mRNA-1	461	551	629	653	87	151	159	148	-2.076	1.79379e-14	9.37062e-14	hd domain-containing protein 2
Sedum.T00005807.1	maker-jcf7180000933263-snap-gene-2.85-mRNA-1	688	541	751	799	135	163	112	204	-2.183	1.69417e-16	1.07762e-15	heat repeat-containing protein 6
Sedum.T00008250.1	augustus_masked-jcf7180000924912-processed-gene-0.9-mRNA-1	896	955	1105	1149	149	252	227	234	-2.253	3.17311e-21	2.99275e-20	heavy subunit-like
Sedum.T00007465.1	maker-jcf7180000928038-augustus-gene-0.19-mRNA-1	628	619	706	788	168	103	130	90	-2.481	1.79774e-20	1.6076e-19	helicase mov-10-
Sedum.T00042381.1	maker-jcf7180000920795-snap-gene-0.5-mRNA-1	13	11	12	21	0	0	0	1	-5.31	1.33453e-13	6.41193e-13	hemoglobin cathodic subunit beta-like isoform x1
Sedum.T00005346.1	augustus_masked-jcf7180000918922-processed-gene-0.12-mRNA-1	333	517	451	549	32	21	16	19	-4.392	3.28325e-39	8.91073e-38	heparan sulfate glucosamine 3-o-sulfotransferase partial
Sedum.T00021584.1	maker-jcf7180000921161-augustus-gene-0.27-mRNA-1	77	57	26	66	12	3	4	4	-3.214	1.34607e-09	4.29422e-09	heparan-alpha-glucosaminide n-acetyltransferase
Sedum.T00041688.1	maker-jcf7180000921260-snap-gene-0.9-mRNA-1	69	51	16	109	22	8	12	2	-2.432	6.93698e-05	0.000133851	hepatocyte growth factor
Sedum.T00018881.1	maker-jcf7180000916501-augustus-gene-0.18-mRNA-1	577	214	266	196	24	23	30	20	-3.666	1.59164e-19	1.32765e-18	hepatocyte growth factor activator isoform x2
Sedum.T00026991.1	maker-jcf7180000932582-snap-gene-1.33-mRNA-1	14	10	20	23	1	1	1	1	-3.999	1.55723e-11	6.10369e-11	hepatocyte nuclear factor 4-gamma-like
Sedum.T00006562.1	maker-jcf7180000924446-augustus-gene-1.74-mRNA-1	704	793	780	830	145	133	127	151	-2.482	5.2706e-27	7.29576e-26	hermansky-pudlak syndrome 4 protein isoform x1
Sedum.T00024234.1	maker-jcf7180000929420-snap-gene-0.10-mRNA-1	14	20	14	45	1	0	0	3	-4.414	7.37337e-10	2.41346e-09	herv-h ltr-associating protein 2-like
Sedum.T00007578.1	maker-jcf7180000929221-augustus-gene-0.56-mRNA-1	432	470	367	469	57	49	51	40	-3.144	9.18297e-30	1.5306e-28	hexaprenyldihydroxybenzoate mitochondrial
Sedum.T00003174.1	maker-jcf7180000895145-snap-gene-0.17-mRNA-1	94	92	91	99	9	22	11	3	-3.018	4.07752e-12	1.6919e-11	hexokinase hkdc1
Sedum.T00029845.1	maker-jcf7180000933020-augustus-gene-1.75-mRNA-1	1078	1108	887	1355	448	146	195	163	-2.217	1.57418e-11	6.16493e-11	hig1 domain family member mitochondrial
Sedum.T00020354.1	augustus_masked-jcf7180000905729-processed-gene-0.3-mRNA-1	18	12	180	118	7	2	3	2	-4.583	1.81405e-08	5.13127e-08	high choriolytic enzyme 1-like
Sedum.T00014973.1	maker-jcf7180000926624-augustus-gene-0.18-mRNA-1	291	327	268	324	12	11	18	13	-4.448	4.76736e-40	1.35303e-38	high mobility group protein hmg-i hmg-y isoform x2
Sedum.T00035538.1	maker-jcf7180000932895-snap-gene-0.8-mRNA-1	45	38	39	29	9	7	10	5	-2.172	1.66591e-07	4.26336e-07	high-affinity choline transporter 1- partial
Sedum.T00034233.1	maker-jcf7180000889910-augustus-gene-0.13-mRNA-1	173	42	162	41	12	15	10	14	-3.032	1.12293e-08	3.26565e-08	histidine n-acetyltransferase-like
Sedum.T00027976.1	maker-jcf7180000933635-snap-gene-0.35-mRNA-1	672	601	641	615	148	123	153	115	-2.23	1.13689e-20	1.03051e-19	histidine protein methyltransferase 1 homolog
Sedum.T00034360.1	augustus_masked-jcf7180000928744-processed-gene-0.6-mRNA-1	356	411	367	458	37	43	43	42	-3.27	1.11895e-31	2.0545e-30	histidine triad nucleotide-binding protein 3-like
Sedum.T00018654.1	genemark-jcf7180000924331-processed-gene-0.6-mRNA-1	685	725	602	725	174	73	90	71	-2.742	7.72663e-19	6.05703e-18	histone -b
Sedum.T00008626.1	genemark-jcf7180000925108-processed-gene-0.6-mRNA-1	25	27	18	28	7	2	3	2	-2.738	1.14777e-08	3.33268e-08	histone h1-like
Sedum.T00032542.1	augustus_masked-jcf7180000931556-processed-gene-0.29-mRNA-1	2016	2021	1683	2152	283	479	215	485	-2.429	2.0096e-18	1.51845e-17	histone h2a
Sedum.T00031889.1	genemark-jcf7180000920712-processed-gene-0.1-mRNA-1	48	36	19	63	2	5	1	2	-4.045	6.8331e-12	2.77528e-11	histone h2a-like
Sedum.T00022007.1	genemark-jcf7180000889231-processed-gene-0.1-mRNA-1	30	19	19	47	8	7	3	8	-2.078	2.05189e-05	4.19389e-05	histone h2a-like
Sedum.T00039006.1	augustus_masked-jcf7180000920274-processed-gene-0.15-mRNA-1	1495	1798	1121	1755	71	34	52	65	-4.8	4.99741e-61	4.26797e-59	histone h2ax
Sedum.T00023044.1	augustus_masked-jcf7180000930859-processed-gene-0.7-mRNA-1	22	36	19	33	0	3	0	0	-5.032	1.40494e-14	7.42049e-14	histone h2b 1 2
Sedum.T00026215.1	augustus_masked-jcf7180000932977-processed-gene-0.15-mRNA-1	609	962	604	770	124	36	48	28	-3.636	1.05279e-18	8.16361e-18	histone h2b 1 2
Sedum.T00008759.1	augustus_masked-jcf7180000932230-processed-gene-0.27-mRNA-1	126	89	70	126	0	27	4	4	-3.499	1.79838e-07	4.58725e-07	histone h2b 1 2
Sedum.T00025471.1	augustus_masked-jcf7180000933339-processed-gene-0.9-mRNA-1	208	250	70	185	22	2	9	12	-4	1.02045e-13	4.96441e-13	histone h2b 1 2-like
Sedum.T00031503.1	genemark-jcf7180000924947-processed-gene-0.0-mRNA-1	37	26	10	28	4	3	2	5	-2.849	2.36151e-07	5.95754e-07	histone h2b 1 2-like
Sedum.T00032538.1	augustus_masked-jcf7180000931556-processed-gene-0.24-mRNA-1	13677	13861	9521	12750	189	115	82	112	-6.641	1.31166e-42	4.34529e-41	histone h2b 3
Sedum.T00026214.1	genemark-jcf7180000932977-processed-gene-0.3-mRNA-1	75	36	18	69	0	0	0	1	-7.077	4.4341e-17	2.97064e-16	histone h3c
Sedum.T00008765.1	maker-jcf7180000932230-snap-gene-0.74-mRNA-1	34	28	19	43	0	2	1	0	-5.215	1.06635e-15	6.28343e-15	histone h3-like
Sedum.T00039012.1	genemark-jcf7180000920274-processed-gene-1.4-mRNA-1	1268	1082	1109	1110	168	175	188	160	-2.724	3.97519e-36	9.26283e-35	histone h4 transcription factor
Sedum.T00008761.1	augustus_masked-jcf7180000932230-processed-gene-0.26-mRNA-1	17	20	13	44	2	3	0	2	-3.699	6.91692e-09	2.06245e-08	histone h4-like
Sedum.T00009106.1	genemark-jcf7180000926442-processed-gene-0.0-mRNA-1	60	25	21	18	1	3	3	0	-3.944	8.03197e-10	2.62165e-09	histone-lysine n-methyltransferase ehmt1-like
Sedum.T00020591.1	maker-jcf7180000932502-augustus-gene-0.9-mRNA-1	480	382	336	397	93	45	55	59	-2.657	9.21635e-19	7.17349e-18	histone-lysine n-methyltransferase ehmt1-like
Sedum.T00019579.1	maker-jcf7180000926921-augustus-gene-0.11-mRNA-1	313	243	259	303	56	40	57	40	-2.532	6.47029e-18	4.66553e-17	histone-lysine n-methyltransferase ehmt1-like
Sedum.T00035053.1	maker-jcf7180000888806-snap-gene-0.62-mRNA-1	479	470	403	544	61	87	89	83	-2.563	1.88587e-21	1.80242e-20	histone-lysine n-methyltransferase setdb1-b-like
Sedum.T00008931.1	snap_masked-jcf7180000932724-processed-gene-0.5-mRNA-1	78	73	54	129	3	7	3	2	-4.502	3.63735e-18	2.68518e-17	homeobox expressed in es cells 1
Sedum.T00044317.1	maker-jcf7180000887899-augustus-gene-0.67-mRNA-1	65	31	32	31	2	5	3	1	-3.746	4.31791e-12	1.78647e-11	homeobox protein dlx-2
Sedum.T00044406.1	maker-jcf7180000931726-augustus-gene-1.68-mRNA-1	22	24	26	25	1	1	2	1	-4.206	6.53502e-15	3.5764e-14	homeobox protein engrailed-2
Sedum.T00040346.1	genemark-jcf7180000932058-processed-gene-0.8-mRNA-1	36	15	81	14	11	7	8	4	-2.273	0.000136326	0.000253964	homeobox protein hmx1
Sedum.T00009554.1	maker-jcf7180000923674-augustus-gene-0.20-mRNA-1	32	53	47	94	11	2	2	3	-3.608	3.37858e-10	1.1489e-09	homeobox protein hox-a2a
Sedum.T00040043.1	maker-jcf7180000933248-augustus-gene-0.30-mRNA-1	1282	976	651	962	31	33	42	32	-4.801	1.02248e-55	6.65613e-54	homeobox protein nkx-
Sedum.T00025419.1	maker-jcf7180000927333-snap-gene-2.58-mRNA-1	14	15	14	20	1	0	2	0	-4.255	4.97887e-13	2.27253e-12	homeobox protein nkx-
Sedum.T00032338.1	maker-jcf7180000887870-augustus-gene-0.5-mRNA-1	1341	1247	806	830	105	89	93	92	-3.478	3.55712e-39	9.62594e-38	homeobox protein nobox
Sedum.T00007528.1	maker-jcf7180000921201-augustus-gene-0.20-mRNA-1	602	523	546	567	13	9	10	6	-5.796	2.62196e-66	3.05098e-64	homeobox protein otx1 b isoform x1
Sedum.T00019297.1	maker-jcf7180000891495-augustus-gene-0.10-mRNA-1	391	426	353	354	180	51	60	57	-2.125	1.80715e-08	5.11564e-08	homeobox protein tgif1
Sedum.T00012172.1	maker-jcf7180000919803-snap-gene-0.34-mRNA-1	237	236	191	157	16	26	24	18	-3.275	3.66456e-22	3.67205e-21	homeobox protein tgif2
Sedum.T00029155.1	maker-jcf7180000927933-augustus-gene-0.64-mRNA-1	40	99	58	150	0	0	1	0	-7.905	5.82994e-23	6.1812e-22	homeobox protein vent1-like
Sedum.T00005255.1	genemark-jcf7180000916726-processed-gene-0.2-mRNA-1	1347	2552	1481	1414	340	274	334	246	-2.507	3.62048e-22	3.62984e-21	homeodomain transcription factor nanog
Sedum.T00040752.1	maker-jcf7180000918359-augustus-gene-0.4-mRNA-1	197	193	200	200	24	21	15	9	-3.529	6.90895e-24	7.76756e-23	homer protein homolog 2
Sedum.T00035894.1	augustus_masked-jcf7180000922894-processed-gene-2.23-mRNA-1	211	210	211	197	33	51	54	57	-2.081	2.14362e-12	9.14736e-12	hormonally up-regulated neu tumor-associated kinase
Sedum.T00029091.1	maker-jcf7180000916667-augustus-gene-0.21-mRNA-1	271	217	210	138	29	21	32	19	-3.028	2.18271e-18	1.64326e-17	huntingtin-interacting protein 1-related protein isoform x1
Sedum.T00034131.1	maker-jcf7180000933511-augustus-gene-0.22-mRNA-1	4	9	71	40	5	3	7	2	-2.852	0.000191589	0.000350737	hyaluronan synthase 2
Sedum.T00021691.1	maker-jcf7180000922784-augustus-gene-0.18-mRNA-1	1999	2084	1796	2359	457	285	343	352	-2.519	9.34773e-28	1.35859e-26	hydroxyacyl-coenzyme a mitochondrial-like
Sedum.T00043659.1	genemark-jcf7180000933272-processed-gene-0.1-mRNA-1	23431	17226	14937	24465	60	4	1	2	-10.209	5.24462e-17	3.48979e-16	hypothetical protein [Mannheimia granulomatis]
Sedum.T00023623.1	genemark-jcf7180000928387-processed-gene-0.4-mRNA-1	91	148	74	169	34	25	15	19	-2.359	5.30618e-09	1.60088e-08	hypothetical protein BN1708_005727 [Verticillium longisporum]
Sedum.T00022688.2	maker-jcf7180000933052-snap-gene-1.49-mRNA-2	23	15	21	31	3	2	1	1	-3.652	2.02068e-11	7.83118e-11	hypothetical protein EH28_00047 [Larimichthys crocea]
Sedum.T00018713.1	genemark-jcf7180000923380-processed-gene-0.4-mRNA-1	154	157	124	155	8	3	8	1	-4.867	1.21406e-28	1.87579e-27	Hypothetical protein EH28_00855 [Larimichthys crocea]
Sedum.T00027301.1	augustus_masked-jcf7180000891538-processed-gene-0.5-mRNA-1	75	66	48	47	11	6	6	2	-3.181	6.83216e-12	2.77528e-11	hypothetical protein EH28_00954 [Larimichthys crocea]
Sedum.T00024756.1	snap_masked-jcf7180000932272-processed-gene-0.10-mRNA-1	201	193	183	238	30	26	41	27	-2.702	3.95401e-18	2.90512e-17	hypothetical protein EH28_01175 [Larimichthys crocea]
Sedum.T00013226.2	maker-jcf7180000933087-augustus-gene-0.14-mRNA-2	23	31	30	28	5	6	10	5	-2.1	7.12202e-07	1.70609e-06	hypothetical protein EH28_02351 [Larimichthys crocea]
Sedum.T00010707.1	maker-jcf7180000930579-augustus-gene-0.45-mRNA-1	263744	283191	245273	475282	632	30	34	43	-10.742	2.15322e-13	1.01208e-12	hypothetical protein EH28_02657 [Larimichthys crocea]
Sedum.T00010175.1	maker-jcf7180000932463-augustus-gene-1.67-mRNA-1	126	140	113	192	23	11	18	20	-2.967	8.59117e-16	5.11023e-15	Hypothetical protein EH28_03258 [Larimichthys crocea]
Sedum.T00038495.1	maker-jcf7180000932942-augustus-gene-0.29-mRNA-1	24817	28695	18626	20087	100	6	10	12	-9.489	1.85053e-21	1.76955e-20	hypothetical protein EH28_03501 [Larimichthys crocea]
Sedum.T00010724.1	maker-jcf7180000922889-augustus-gene-0.4-mRNA-1	10	16	22	18	7	3	1	5	-2.082	3.55851e-05	7.06917e-05	hypothetical protein EH28_03838 [Larimichthys crocea]
Sedum.T00023723.1	snap_masked-jcf7180000918341-processed-gene-0.27-mRNA-1	1655	1687	1105	1520	9	2	1	0	-8.86	2.14223e-106	1.81291e-103	hypothetical protein EH28_03918 [Larimichthys crocea]
Sedum.T00008303.1	maker-jcf7180000927052-snap-gene-0.60-mRNA-1	5841	17244	4008	16455	73	8	17	26	-8.447	1.73817e-25	2.1851e-24	hypothetical protein EH28_04731 [Larimichthys crocea]
Sedum.T00044174.1	maker-jcf7180000920802-augustus-gene-0.39-mRNA-1	593	669	499	696	41	36	35	11	-4.319	9.68404e-36	2.20143e-34	hypothetical protein EH28_04771 [Larimichthys crocea]
Sedum.T00029474.1	maker-jcf7180000918276-augustus-gene-0.29-mRNA-1	583	622	481	441	18	6	9	10	-5.649	2.43054e-54	1.45504e-52	hypothetical protein EH28_07163 [Larimichthys crocea]
Sedum.T00013248.1	augustus_masked-jcf7180000926473-processed-gene-0.14-mRNA-1	881	824	985	1293	139	117	167	106	-2.908	1.59199e-29	2.59997e-28	hypothetical protein EH28_07739 [Larimichthys crocea]
Sedum.T00005652.1	augustus_masked-jcf7180000931570-processed-gene-0.12-mRNA-1	404	400	238	417	106	83	87	66	-2.088	6.95607e-13	3.12822e-12	hypothetical protein EH28_08071 [Larimichthys crocea]
Sedum.T00016199.1	maker-jcf7180000927558-augustus-gene-0.33-mRNA-1	4046	2979	2231	3627	24	16	14	17	-7.502	1.97014e-99	1.31e-96	hypothetical protein EH28_08574, partial [Larimichthys crocea]
Sedum.T00019024.1	genemark-jcf7180000928722-processed-gene-0.7-mRNA-1	30	33	146	78	2	1	0	0	-6.433	2.61339e-16	1.6333e-15	hypothetical protein EH28_09572 [Larimichthys crocea]
Sedum.T00011688.1	genemark-jcf7180000917552-processed-gene-0.7-mRNA-1	197	181	122	146	14	12	10	15	-3.63	6.05089e-23	6.39724e-22	hypothetical protein EH28_09933 [Larimichthys crocea]
Sedum.T00002286.1	maker-jcf7180000932989-augustus-gene-0.33-mRNA-1	330	595	425	547	134	89	117	100	-2.106	1.30674e-13	6.28492e-13	Hypothetical protein EH28_10677 [Larimichthys crocea]
Sedum.T00009400.1	maker-jcf7180000927051-augustus-gene-0.28-mRNA-1	3720	2825	2296	4741	19	0	1	3	-9.18	1.0401e-42	3.4766e-41	hypothetical protein EH28_11536 [Larimichthys crocea]
Sedum.T00043145.1	maker-jcf7180000916069-snap-gene-0.21-mRNA-1	11	24	15	23	4	0	0	1	-3.79	3.7273e-10	1.26172e-09	hypothetical protein EH28_11987 [Larimichthys crocea]
Sedum.T00013739.1	maker-jcf7180000887972-augustus-gene-0.18-mRNA-1	84	93	94	62	16	13	8	9	-2.855	1.61175e-12	6.98502e-12	hypothetical protein EH28_13685 [Larimichthys crocea]
Sedum.T00015865.1	maker-jcf7180000932381-snap-gene-0.29-mRNA-1	129	142	90	86	2	11	10	18	-3.442	1.19107e-13	5.75535e-13	hypothetical protein EH28_13795 [Larimichthys crocea]
Sedum.T00003287.1	augustus_masked-jcf7180000888442-processed-gene-0.1-mRNA-1	93	113	110	127	22	11	18	15	-2.725	4.18847e-14	2.11273e-13	hypothetical protein EH28_13966 [Larimichthys crocea]
Sedum.T00027912.1	maker-jcf7180000888246-snap-gene-0.36-mRNA-1	3088	2383	2133	2014	400	180	156	193	-3.371	3.80592e-26	5.00413e-25	hypothetical protein EH28_15802 [Larimichthys crocea]
Sedum.T00027911.1	maker-jcf7180000888246-snap-gene-0.35-mRNA-1	428	304	333	386	62	67	85	88	-2.261	1.40799e-16	9.01132e-16	hypothetical protein EH28_15802 [Larimichthys crocea]
Sedum.T00003292.1	maker-jcf7180000933580-augustus-gene-0.75-mRNA-1	1078	1047	1090	1328	243	233	307	245	-2.143	9.11227e-23	9.55787e-22	hypothetical protein EH28_16745 [Larimichthys crocea]
Sedum.T00036253.1	maker-jcf7180000916810-augustus-gene-0.31-mRNA-1	818	695	552	978	234	52	52	40	-3.005	2.77487e-10	9.53358e-10	hypothetical protein EH28_16757 [Larimichthys crocea]
Sedum.T00040800.2	maker-jcf7180000916110-snap-gene-0.56-mRNA-2	66	139	77	129	0	0	0	0	-9.681	4.26047e-32	8.05293e-31	Hypothetical protein EH28_16994 [Larimichthys crocea]
Sedum.T00025576.1	maker-jcf7180000930338-augustus-gene-0.42-mRNA-1	1292	1195	1188	1560	122	42	69	56	-4.177	2.01345e-40	5.84811e-39	hypothetical protein EH28_17703 [Larimichthys crocea]
Sedum.T00022037.1	maker-jcf7180000929377-augustus-gene-0.69-mRNA-1	563	578	360	515	113	57	92	57	-2.651	1.28131e-17	9.01224e-17	hypothetical protein EH28_18327 [Larimichthys crocea]
Sedum.T00002743.1	maker-jcf7180000926540-augustus-gene-0.9-mRNA-1	120	184	157	138	46	28	23	39	-2.143	2.69045e-10	9.25551e-10	Hypothetical protein EH28_19245 [Larimichthys crocea]
Sedum.T00044601.1	maker-jcf7180000919169-augustus-gene-1.58-mRNA-1	390	470	416	521	37	61	52	58	-3.109	8.85521e-28	1.28903e-26	Hypothetical protein EH28_19721 [Larimichthys crocea]
Sedum.T00028285.1	maker-jcf7180000930295-snap-gene-0.5-mRNA-1	4	9	41	1347	13	31	34	27	-3.73	0.0011729	0.00194384	hypothetical protein EH28_19852 [Larimichthys crocea]
Sedum.T00019697.1	maker-jcf7180000916734-augustus-gene-0.35-mRNA-1	332	275	217	319	24	17	12	12	-4.133	7.35659e-32	1.36692e-30	hypothetical protein EH28_19857 [Larimichthys crocea]
Sedum.T00031618.1	maker-jcf7180000888080-augustus-gene-0.18-mRNA-1	814	1061	916	1370	5	1	5	3	-8.141	2.72398e-95	1.449e-92	hypothetical protein EH28_20241 [Larimichthys crocea]
Sedum.T00024348.1	maker-jcf7180000930939-augustus-gene-0.59-mRNA-1	107	163	61	74	19	16	17	20	-2.467	1.65668e-09	5.2465e-09	hypothetical protein EH28_20452 [Larimichthys crocea]
Sedum.T00006154.1	maker-jcf7180000923740-augustus-gene-0.16-mRNA-1	27500	20561	10280	24527	71	46	24	31	-8.906	5.71458e-40	1.61203e-38	hypothetical protein EH28_21382 [Larimichthys crocea]
Sedum.T00015286.1	maker-jcf7180000902041-snap-gene-0.8-mRNA-1	20	36	37	32	3	2	5	4	-3.095	1.7577e-10	6.16637e-10	Hypothetical protein EH28_22450 [Larimichthys crocea]
Sedum.T00003786.1	maker-jcf7180000916114-augustus-gene-1.42-mRNA-1	290	319	219	407	44	52	53	45	-2.655	1.26035e-18	9.71241e-18	Hypothetical protein EH28_23160 [Larimichthys crocea]
Sedum.T00012797.1	maker-jcf7180000928422-augustus-gene-0.29-mRNA-1	40	67	76	94	0	0	0	0	-9.115	3.56839e-27	4.96905e-26	hypothetical protein EH28_24051 [Larimichthys crocea]
Sedum.T00007826.1	maker-jcf7180000918093-augustus-gene-0.29-mRNA-1	227	265	132	355	41	62	37	63	-2.266	1.74056e-10	6.11314e-10	hypothetical protein EH28_24951 [Larimichthys crocea]
Sedum.T00008437.1	maker-jcf7180000927849-augustus-gene-0.61-mRNA-1	20	42	30	35	3	2	0	1	-4.36	3.26456e-14	1.66292e-13	hypothetical protein EH28_24980 [Larimichthys crocea]
Sedum.T00020248.1	maker-jcf7180000932872-snap-gene-0.46-mRNA-1	63	78	50	106	5	7	8	4	-3.62	3.76185e-15	2.10451e-14	hypothetical protein L345_03011, partial [Ophiophagus hannah]
Sedum.T00011621.1	snap_masked-jcf7180000889738-processed-gene-0.2-mRNA-1	2388	2784	1648	1220	24	11	30	23	-6.503	7.40677e-69	1.0291e-66	hypothetical protein NEMVEDRAFT_v1g142021 [Nematostella vectensis]
Sedum.T00014353.1	augustus_masked-jcf7180000895450-processed-gene-0.18-mRNA-1	292	335	158	177	6	4	6	2	-5.705	1.28458e-35	2.89544e-34	hypothetical protein NEMVEDRAFT_v1g142021 [Nematostella vectensis]
Sedum.T00011719.2	maker-jcf7180000923366-snap-gene-0.11-mRNA-2	485	406	389	435	5	1	1	1	-7.724	1.32845e-71	2.20832e-69	hypothetical protein PFHG_03878 [Plasmodium falciparum HB3]
Sedum.T00045164.1	maker-jcf7180000896325-augustus-gene-0.32-mRNA-1	29	15	20	23	5	5	2	0	-2.881	2.64561e-08	7.34946e-08	hypothetical protein Z043_102996, partial [Scleropages formosus]
Sedum.T00030265.1	maker-jcf7180000888424-augustus-gene-0.22-mRNA-1	960	1068	1021	1110	78	72	88	84	-3.687	2.8406e-54	1.68966e-52	hypoxanthine-guanine phosphoribosyltransferase-like
Sedum.T00024613.4	maker-jcf7180000890894-snap-gene-0.37-mRNA-4	90	59	56	83	10	9	5	13	-2.923	5.6035e-12	2.29288e-11	hypoxanthine-guanine phosphoribosyltransferase-like isoform x1
Sedum.T00044297.2	maker-jcf7180000916561-augustus-gene-0.23-mRNA-2	1537	1526	2146	1525	123	112	112	107	-3.889	2.76275e-61	2.39242e-59	iduronate 2-sulfatase
Sedum.T00041442.1	genemark-jcf7180000928014-processed-gene-0.2-mRNA-1	22	41	31	23	0	0	3	0	-5.139	2.31358e-15	1.31927e-14	IFN2 [Oplegnathus fasciatus]
Sedum.T00021080.1	genemark-jcf7180000933365-processed-gene-0.17-mRNA-1	88	97	132	97	9	12	9	3	-3.591	1.01585e-17	7.21326e-17	ig heavy chain mem5-like
Sedum.T00035957.2	maker-jcf7180000926574-augustus-gene-2.82-mRNA-2	745	577	643	673	113	122	113	155	-2.39	2.60297e-22	2.64532e-21	immediate early response 3-interacting protein 1
Sedum.T00026205.1	augustus_masked-jcf7180000917893-processed-gene-0.21-mRNA-1	1036	1174	986	1300	147	39	50	42	-4.012	5.02564e-25	6.13556e-24	immediate early response gene 2
Sedum.T00003071.1	maker-jcf7180000916297-snap-gene-0.6-mRNA-1	73	24	26	29	9	4	3	5	-2.808	4.10428e-07	1.00756e-06	immunoglobulin superfamily member 11
Sedum.T00040058.1	maker-jcf7180000927742-augustus-gene-0.20-mRNA-1	2422	2090	1917	2751	415	395	363	441	-2.508	1.93707e-28	2.93444e-27	immunoglobulin-binding protein 1
Sedum.T00042204.1	maker-jcf7180000930567-augustus-gene-0.40-mRNA-1	1130	926	1051	905	101	75	124	71	-3.431	1.89082e-39	5.20758e-38	immunoglobulin-like and fibronectin type iii domain-containing protein 1
Sedum.T00022647.2	maker-jcf7180000928975-augustus-gene-0.49-mRNA-2	200	171	177	122	6	4	7	5	-4.907	2.38147e-32	4.56155e-31	immunoglobulin-like domain-containing receptor 1
Sedum.T00039073.2	maker-jcf7180000890193-augustus-gene-0.13-mRNA-2	20	26	22	20	5	6	4	3	-2.251	1.9539e-07	4.96761e-07	importin subunit alpha-2
Sedum.T00021935.1	augustus_masked-jcf7180000928371-processed-gene-0.24-mRNA-1	46139	45099	35602	65713	159	22	33	27	-9.639	1.90362e-24	2.22343e-23	importin subunit alpha-5-like
Sedum.T00029444.1	maker-jcf7180000927054-snap-gene-0.56-mRNA-1	118	105	71	103	17	13	6	3	-3.304	1.85598e-13	8.79475e-13	inactive dipeptidyl peptidase 10
Sedum.T00032068.1	snap_masked-jcf7180000892044-processed-gene-0.19-mRNA-1	226	161	160	111	59	27	26	36	-2.148	4.64399e-09	1.40725e-08	inactive phospholipase c-like protein 2
Sedum.T00041153.1	maker-jcf7180000918799-snap-gene-0.19-mRNA-1	1474	1532	1253	1965	138	122	175	127	-3.467	1.45733e-46	6.01608e-45	inhibitor of growth protein 2
Sedum.T00014260.1	maker-jcf7180000888444-augustus-gene-0.26-mRNA-1	55	66	69	54	6	4	3	9	-3.561	3.01867e-15	1.70308e-14	inhibitor of growth protein 5
Sedum.T00020312.1	maker-jcf7180000917281-augustus-gene-0.22-mRNA-1	587	531	685	778	109	124	173	133	-2.261	2.17978e-18	1.64282e-17	inhibitor of nuclear factor kappa-b kinase subunit epsilon isoform x1
Sedum.T00026355.2	maker-jcf7180000900411-snap-gene-1.76-mRNA-2	82	77	54	65	8	7	9	10	-3.031	1.05637e-13	5.12844e-13	inhibitor of nuclear factor kappa-b kinase-interacting protein isoform x2
Sedum.T00012899.1	maker-jcf7180000927033-snap-gene-0.46-mRNA-1	235	205	214	252	30	29	31	32	-2.888	4.81858e-22	4.79232e-21	ino80 complex subunit b isoform x2
Sedum.T00029872.1	maker-jcf7180000929312-augustus-gene-0.50-mRNA-1	677	740	809	938	168	136	156	139	-2.401	5.48125e-24	6.21498e-23	inorganic pyrophosphatase-like
Sedum.T00043701.1	maker-jcf7180000929355-augustus-gene-0.43-mRNA-1	2360	2255	1361	2806	68	33	45	46	-5.509	3.9971e-65	4.45616e-63	inosine-uridine preferring nucleoside hydrolase-like isoform x1
Sedum.T00034083.1	maker-jcf7180000931455-snap-gene-0.52-mRNA-1	645	666	739	742	181	118	146	132	-2.274	7.76146e-21	7.1289e-20	inositol polyphosphate 1-phosphatase
Sedum.T00004547.1	maker-jcf7180000931866-augustus-gene-0.54-mRNA-1	1217	1287	1257	1629	175	245	222	218	-2.646	1.36233e-32	2.65313e-31	inositol-3-phosphate synthase 1
Sedum.T00034843.1	maker-jcf7180000929540-augustus-gene-0.40-mRNA-1	95	72	65	62	8	21	23	19	-2.033	3.69411e-07	9.1192e-07	insulin receptor substrate 1-b-like
Sedum.T00044302.1	maker-jcf7180000920515-snap-gene-0.17-mRNA-1	641	624	606	604	113	165	151	136	-2.131	8.71753e-19	6.80516e-18	insulin-induced gene 2 protein isoform x1
Sedum.T00021409.1	maker-jcf7180000925014-augustus-gene-0.9-mRNA-1	38	54	45	60	4	3	6	1	-3.757	1.01058e-14	5.40818e-14	insulin-like growth factor 2 mrna-binding protein 1
Sedum.T00021457.1	maker-jcf7180000931696-snap-gene-0.50-mRNA-1	119	98	110	96	9	3	10	10	-3.73	2.13009e-19	1.76101e-18	insulin-like growth factor 2 mrna-binding protein 3
Sedum.T00021463.1	augustus_masked-jcf7180000931696-processed-gene-0.16-mRNA-1	18	12	20	14	1	3	2	1	-3.207	4.40576e-10	1.47902e-09	insulin-like growth factor 2 mrna-binding protein 3 isoform x1
Sedum.T00015092.1	maker-jcf7180000931409-augustus-gene-1.67-mRNA-1	22	38	57	28	6	2	5	5	-2.973	5.67405e-09	1.70579e-08	insulin-like growth factor-binding protein 5
Sedum.T00040363.1	maker-jcf7180000933486-augustus-gene-1.83-mRNA-1	949	1037	794	1025	63	51	65	50	-4.051	1.06832e-54	6.56434e-53	integral membrane protein 2c
Sedum.T00013211.1	maker-jcf7180000917566-augustus-gene-0.29-mRNA-1	1191	1037	970	1149	171	186	186	203	-2.542	2.04033e-31	3.68805e-30	integrator complex subunit 5
Sedum.T00009038.1	maker-jcf7180000929493-snap-gene-0.16-mRNA-1	105	94	69	100	0	0	2	2	-6.413	1.93704e-28	2.93444e-27	integrin alpha-l-like
Sedum.T00038671.1	maker-jcf7180000921842-augustus-gene-0.28-mRNA-1	836	855	589	1406	197	186	197	152	-2.33	1.15325e-16	7.44754e-16	integrin-alpha fg-gap repeat-containing protein 2
Sedum.T00018532.1	maker-jcf7180000890849-augustus-gene-0.49-mRNA-1	1666	1870	2062	2015	124	103	138	108	-4.006	3.32742e-67	3.99677e-65	inter-alpha-trypsin inhibitor heavy chain h5
Sedum.T00008381.1	maker-jcf7180000890236-snap-gene-0.77-mRNA-1	480	463	469	345	25	30	34	31	-3.858	6.72931e-39	1.77711e-37	interferon- double-stranded rna-activated protein kinase-like
Sedum.T00039678.1	augustus_masked-jcf7180000928485-processed-gene-0.6-mRNA-1	17	15	9	29	3	7	3	4	-2.043	8.42231e-05	0.000160926	interferon regulatory factor 2-binding
Sedum.T00022174.1	maker-jcf7180000928997-snap-gene-0.39-mRNA-1	1901	1793	1442	1604	326	245	301	261	-2.571	2.30803e-32	4.43456e-31	interferon regulatory factor 2-binding protein 1
Sedum.T00042058.1	genemark-jcf7180000919433-processed-gene-0.2-mRNA-1	1602	1653	1312	1553	259	201	196	247	-2.76	5.69683e-37	1.38001e-35	interferon regulatory factor 2-binding protein 2-b-like
Sedum.T00019628.1	genemark-jcf7180000916506-processed-gene-0.4-mRNA-1	221	330	275	442	99	37	56	30	-2.513	3.96265e-11	1.49225e-10	interferon regulatory factor 3
Sedum.T00009674.1	maker-jcf7180000928610-augustus-gene-0.41-mRNA-1	1274	1062	1040	1181	193	174	326	166	-2.404	9.8383e-21	8.96132e-20	interferon regulatory factor 6
Sedum.T00031420.1	augustus_masked-jcf7180000931315-processed-gene-0.13-mRNA-1	1208	1225	707	1080	18	4	4	4	-7.093	9.92438e-66	1.14057e-63	interleukin-1 beta
Sedum.T00034153.1	maker-jcf7180000928148-augustus-gene-0.16-mRNA-1	59	52	44	93	8	7	5	2	-3.361	1.93793e-12	8.31155e-12	interleukin-1 receptor type 2-like
Sedum.T00022515.1	maker-jcf7180000927760-augustus-gene-0.18-mRNA-1	1734	1674	1764	1691	461	329	349	295	-2.259	2.78273e-25	3.46316e-24	interleukin-10 receptor subunit beta-like
Sedum.T00014056.1	maker-jcf7180000920897-augustus-gene-0.4-mRNA-1	555	522	383	652	16	27	29	28	-4.394	3.03256e-41	9.27097e-40	interleukin-12 subunit beta
Sedum.T00006747.1	maker-jcf7180000922287-snap-gene-0.44-mRNA-1	579	394	400	352	96	64	89	66	-2.451	1.29269e-17	9.08888e-17	interleukin-17 receptor d-like
Sedum.T00032201.1	maker-jcf7180000890859-augustus-gene-0.70-mRNA-1	1593	1168	1968	1631	112	63	56	63	-4.437	8.42023e-53	4.6381e-51	intermediate filament family orphan 1
Sedum.T00038330.1	maker-jcf7180000891523-snap-gene-0.19-mRNA-1	922	759	707	708	50	57	55	67	-3.757	3.8275e-46	1.55252e-44	intracellular hyaluronan-binding protein 4-like isoform x2
Sedum.T00024732.2	maker-jcf7180000920207-snap-gene-0.53-mRNA-2	131	66	105	140	40	22	30	14	-2.052	2.30399e-07	5.81558e-07	iodothyronine deiodinase type i
Sedum.T00027048.1	augustus_masked-jcf7180000926372-processed-gene-0.4-mRNA-1	61	64	69	40	8	14	14	4	-2.526	8.63964e-09	2.54249e-08	iq motif and sec7 domain-containing protein 2
Sedum.T00021185.1	maker-jcf7180000918218-augustus-gene-0.16-mRNA-1	616	692	629	756	113	84	106	100	-2.735	2.05923e-28	3.10434e-27	isocitrate dehydrogenase
Sedum.T00024447.1	maker-jcf7180000928425-snap-gene-1.26-mRNA-1	352	345	161	267	144	16	17	16	-2.541	3.99617e-05	7.899e-05	isoform x7
Sedum.T00042824.3	maker-jcf7180000928756-augustus-gene-0.66-mRNA-3	36	64	50	69	0	0	0	0	-8.781	9.8783e-26	1.26315e-24	isopentenyl-diphosphate delta-isomerase 1
Sedum.T00020964.1	maker-jcf7180000923981-augustus-gene-0.17-mRNA-1	1625	1565	1418	1866	181	232	213	196	-2.977	1.0617e-42	3.54244e-41	katnb1-like protein 1
Sedum.T00035516.1	augustus_masked-jcf7180000923474-processed-gene-0.3-mRNA-1	93	63	82	139	8	8	14	1	-3.512	6.70441e-13	3.02307e-12	kazal-type serine protease inhibitor domain-containing protein 1-like
Sedum.T00014999.1	augustus_masked-jcf7180000921800-processed-gene-0.9-mRNA-1	102	72	83	110	12	8	10	9	-3.188	8.99709e-16	5.33975e-15	kazal-type serine protease inhibitor domain-containing protein 1-like
Sedum.T00041444.1	maker-jcf7180000928014-snap-gene-0.13-mRNA-1	3089	3992	3181	3894	138	315	180	293	-3.935	3.52745e-35	7.75372e-34	kelch domain-containing protein 1-like
Sedum.T00042727.1	augustus_masked-jcf7180000931485-processed-gene-0.9-mRNA-1	349	342	244	330	69	67	98	41	-2.189	1.63168e-12	7.06807e-12	kelch repeat and btb domain-containing protein 13
Sedum.T00014042.1	snap_masked-jcf7180000927167-processed-gene-0.35-mRNA-1	405	354	360	438	90	99	69	81	-2.196	6.91913e-17	4.55679e-16	kelch-like protein 13
Sedum.T00025229.1	maker-jcf7180000928041-augustus-gene-0.17-mRNA-1	943	752	848	959	164	235	189	224	-2.109	8.02015e-20	6.84636e-19	kelch-like protein 13 isoform x2
Sedum.T00015284.1	maker-jcf7180000927966-augustus-gene-0.36-mRNA-1	154	126	151	137	4	5	5	4	-4.939	2.80072e-32	5.35358e-31	kelch-like protein 23 isoform x1
Sedum.T00020112.1	augustus_masked-jcf7180000917203-processed-gene-0.10-mRNA-1	2122	1817	1709	1912	148	163	166	128	-3.639	5.32839e-59	4.06574e-57	kelch-like protein 26
Sedum.T00038033.1	maker-jcf7180000933536-augustus-gene-0.50-mRNA-1	84	48	80	80	9	4	3	1	-4.067	7.09888e-16	4.27172e-15	kelch-like protein 40
Sedum.T00042393.1	maker-jcf7180000927029-augustus-gene-0.66-mRNA-1	948	960	869	972	133	108	173	86	-2.904	5.24381e-29	8.28772e-28	keratinocyte differentiation factor 1-like
Sedum.T00003617.1	maker-jcf7180000926419-snap-gene-0.92-mRNA-1	129	139	176	304	26	14	24	15	-3.213	7.31701e-16	4.39162e-15	keratinocyte-associated protein 3-like
Sedum.T00020557.2	maker-jcf7180000930844-augustus-gene-0.65-mRNA-2	34	20	18	22	7	1	2	2	-2.977	1.65901e-08	4.7142e-08	kh domain- rna- signal transduction-associated protein 1-like
Sedum.T00020214.1	augustus_masked-jcf7180000917389-processed-gene-0.21-mRNA-1	112	116	173	112	53	22	28	22	-2.049	5.30184e-08	1.42356e-07	kinase suppressor of ras 1
Sedum.T00027165.2	maker-jcf7180000916801-snap-gene-0.6-mRNA-2	162	157	182	140	61	17	37	27	-2.164	7.05744e-09	2.10031e-08	kinase suppressor of ras 1-like isoform x2
Sedum.T00003032.1	maker-jcf7180000927870-augustus-gene-0.32-mRNA-1	154	144	111	98	2	1	2	1	-6.353	2.0871e-34	4.44595e-33	kinesin-like protein kif16b isoform x2
Sedum.T00020438.1	maker-jcf7180000932054-augustus-gene-0.61-mRNA-1	2271	3402	2509	3105	12	7	10	11	-8.09	4.466e-124	1.18783e-120	kinesin-like protein kif20a
Sedum.T00011885.1	snap_masked-jcf7180000932202-processed-gene-0.40-mRNA-1	153	145	142	80	19	16	17	16	-2.916	2.78885e-15	1.57634e-14	kinesin-like protein kif3c isoform x2
Sedum.T00014920.1	maker-jcf7180000923680-snap-gene-0.35-mRNA-1	646	512	329	1058	27	23	39	20	-4.514	6.40554e-30	1.0744e-28	kinesin-like protein kifc3
Sedum.T00003056.1	maker-jcf7180000928473-snap-gene-0.35-mRNA-1	36	37	21	29	3	2	3	1	-3.758	5.81312e-13	2.63202e-12	kn motif and ankyrin repeat domain-containing protein 1
Sedum.T00027805.1	maker-jcf7180000917681-augustus-gene-0.31-mRNA-1	520	500	306	476	46	48	40	46	-3.316	2.7166e-29	4.37902e-28	krueppel-like factor 2
Sedum.T00043306.1	maker-jcf7180000931759-augustus-gene-0.55-mRNA-1	22	27	38	57	0	4	3	0	-4.184	8.57315e-12	3.44592e-11	krueppel-like factor 5
Sedum.T00033211.1	maker-jcf7180000918526-augustus-gene-0.30-mRNA-1	306	187	235	247	14	15	23	14	-3.87	7.56703e-29	1.18389e-27	kunitz and ntr domain-containing protein 2
Sedum.T00023611.1	maker-jcf7180000926527-augustus-gene-0.36-mRNA-1	1124	1162	1106	1231	45	29	35	17	-5.179	2.12588e-70	3.16637e-68	kunitz-type protease inhibitor
Sedum.T00042527.1	maker-jcf7180000929200-augustus-gene-0.26-mRNA-1	1663	1621	1336	2021	70	106	71	65	-4.413	2.3952e-64	2.56286e-62	kunitz-type protease inhibitor 1-like isoform x2
Sedum.T00037023.1	augustus_masked-jcf7180000923004-processed-gene-0.1-mRNA-1	17	21	16	15	0	0	1	1	-4.851	5.42989e-15	2.99981e-14	kunitz-type serine protease inhibitor 6-like
Sedum.T00037797.1	maker-jcf7180000927186-augustus-gene-0.28-mRNA-1	89	83	65	78	41	8	18	9	-2.039	1.36416e-05	2.84411e-05	kv channel-interacting protein 1 isoform x3
Sedum.T00005634.1	maker-jcf7180000919680-snap-gene-0.23-mRNA-1	377	382	370	405	43	84	82	59	-2.507	2.38111e-18	1.78756e-17	lactation elevated protein 1
Sedum.T00014484.1	maker-jcf7180000932352-augustus-gene-0.13-mRNA-1	4546	4037	3699	3862	204	162	146	160	-4.586	7.44547e-61	6.3009e-59	lamin-l -like isoform x1
Sedum.T00003378.1	maker-jcf7180000892593-snap-gene-0.14-mRNA-1	245	198	50	207	45	36	44	20	-2.254	5.36671e-07	1.30203e-06	lanosterol synthase
Sedum.T00023589.2	maker-jcf7180000929285-augustus-gene-0.76-mRNA-2	54	54	11	45	5	5	10	9	-2.547	3.32736e-06	7.40925e-06	lanosterol synthase-like
Sedum.T00000581.1	maker-jcf7180000933018-augustus-gene-2.55-mRNA-1	953	1009	1010	1145	41	26	19	31	-5.134	3.66821e-70	5.42021e-68	la-related protein 6
Sedum.T00021223.1	maker-jcf7180000933279-augustus-gene-0.43-mRNA-1	21517	16050	12827	29715	64	3	2	2	-10.133	1.34533e-16	8.637e-16	late histone -like
Sedum.T00019052.1	maker-jcf7180000889014-augustus-gene-0.27-mRNA-1	3080	3417	2305	3840	17	3	0	3	-9.076	1.67868e-68	2.24846e-66	late histone -like
Sedum.T00000497.1	genemark-jcf7180000918956-processed-gene-0.1-mRNA-1	202	151	199	153	36	23	27	20	-2.715	2.42388e-16	1.51843e-15	latrophilin-2-like isoform x1
Sedum.T00043360.1	augustus_masked-jcf7180000933016-processed-gene-0.36-mRNA-1	487	463	329	531	35	60	62	68	-3.009	2.53716e-23	2.73678e-22	leucine-rich alpha-2-glyco
Sedum.T00015703.1	maker-jcf7180000897590-snap-gene-0.23-mRNA-1	47	40	92	46	1	0	1	1	-6.078	2.32799e-20	2.06295e-19	leucine-rich immunoglobulin-like domain and transmembrane domain-containing protein 2
Sedum.T00026979.1	augustus_masked-jcf7180000917230-processed-gene-0.6-mRNA-1	41	37	6	63	7	9	5	2	-2.605	4.75061e-05	9.32e-05	leucine-rich repeat neuronal protein 1
Sedum.T00014164.1	augustus_masked-jcf7180000926567-processed-gene-0.20-mRNA-1	67	22	42	34	9	6	6	3	-2.734	3.88022e-08	1.0588e-07	leucine-rich repeat transmembrane protein flrt1-like
Sedum.T00031052.1	augustus_masked-jcf7180000930782-processed-gene-0.9-mRNA-1	94	48	65	74	12	12	16	9	-2.505	8.02383e-10	2.61946e-09	leucine-rich repeat-containing protein 3b
Sedum.T00034856.1	maker-jcf7180000926564-augustus-gene-0.57-mRNA-1	217	189	140	177	21	28	37	44	-2.468	2.21707e-13	1.04105e-12	leucine-rich repeat-containing protein 3b
Sedum.T00004808.1	maker-jcf7180000933271-augustus-gene-0.53-mRNA-1	626	580	554	588	70	80	84	57	-3.011	4.68418e-31	8.29781e-30	leucine-rich repeat-containing protein 59
Sedum.T00008030.1	maker-jcf7180000929960-augustus-gene-0.18-mRNA-1	54	47	22	42	0	0	0	0	-8.365	1.7724e-21	1.69745e-20	leukocyte cell-derived chemotaxin-2-like
Sedum.T00041521.1	maker-jcf7180000932292-augustus-gene-0.49-mRNA-1	390	407	370	497	145	39	43	46	-2.602	4.55132e-11	1.70085e-10	leukocyte elastase inhibitor-like
Sedum.T00043508.1	snap_masked-jcf7180000918326-processed-gene-0.4-mRNA-1	59	71	51	49	15	7	14	12	-2.228	2.0835e-08	5.86048e-08	leukotriene a-4 hydrolase
Sedum.T00037951.1	genemark-jcf7180000931668-processed-gene-0.0-mRNA-1	992	966	816	1279	345	183	195	270	-2.029	8.17356e-15	4.42628e-14	leukotriene a-4 hydrolase
Sedum.T00017282.1	maker-jcf7180000917809-snap-gene-0.7-mRNA-1	1305	990	1099	1196	375	31	55	33	-3.214	2.26481e-07	5.72133e-07	lim domain and actin-binding protein 1-like
Sedum.T00020673.1	maker-jcf7180000930988-augustus-gene-2.90-mRNA-1	84	69	74	88	17	13	10	19	-2.394	2.6156e-10	9.00466e-10	lim domain-binding protein 1 isoform x1
Sedum.T00010564.1	maker-jcf7180000927759-snap-gene-0.47-mRNA-1	54	74	42	57	2	2	3	1	-4.817	6.90279e-20	5.91422e-19	lim homeobox protein lhx8-like
Sedum.T00045012.1	maker-jcf7180000894818-augustus-gene-0.21-mRNA-1	1219	1116	1006	847	219	203	213	195	-2.334	1.51898e-25	1.91861e-24	lipase maturation factor 2
Sedum.T00014976.1	augustus_masked-jcf7180000916918-processed-gene-0.2-mRNA-1	93	47	46	56	11	2	14	6	-2.813	1.62223e-08	4.61392e-08	lipid phosphate phosphatase-related protein type 4- partial
Sedum.T00040501.1	maker-jcf7180000928652-snap-gene-0.10-mRNA-1	13	10	15	11	3	5	1	3	-2.082	1.0051e-05	2.13156e-05	lipid phosphate phosphohydrolase 3-like isoform x2
Sedum.T00010530.1	snap_masked-jcf7180000928507-processed-gene-0.32-mRNA-1	93	82	49	52	24	6	18	11	-2.196	1.86085e-06	4.26823e-06	lipoma hmgic fusion partner-like 2 protein
Sedum.T00035009.1	augustus_masked-jcf7180000927915-processed-gene-0.21-mRNA-1	99	77	74	82	3	6	2	3	-4.578	3.98682e-22	3.98853e-21	lipoma hmgic fusion partner-like 3 protein
Sedum.T00016379.1	maker-jcf7180000929215-augustus-gene-0.16-mRNA-1	529	512	553	835	84	33	49	60	-3.426	9.71937e-26	1.24453e-24	lipoprotein lipase
Sedum.T00026951.1	maker-jcf7180000932839-augustus-gene-2.55-mRNA-1	45	78	38	45	6	7	10	10	-2.639	2.09184e-09	6.56538e-09	liprin-alpha-4 isoform x4
Sedum.T00011972.1	maker-jcf7180000888182-augustus-gene-0.25-mRNA-1	54	43	65	42	3	13	13	13	-2.276	3.17438e-07	7.9001e-07	loc553470 partial
Sedum.T00014799.1	genemark-jcf7180000926544-processed-gene-0.8-mRNA-1	40050	35887	29273	34763	168	31	45	49	-8.9	3.34403e-29	5.33955e-28	long-chain-fatty-acid-- ligase 5
Sedum.T00019472.1	augustus_masked-jcf7180000930077-processed-gene-0.19-mRNA-1	1131	1142	985	1225	34	17	27	10	-5.657	1.16964e-68	1.60121e-66	low affinity cationic amino acid transporter 2
Sedum.T00006936.1	maker-jcf7180000917780-augustus-gene-0.21-mRNA-1	3574	3712	3443	3914	57	65	71	51	-5.9	8.82137e-93	3.81945e-90	low affinity vacuolar monovalent cation h(+) antiporter-like
Sedum.T00024048.1	maker-jcf7180000896133-augustus-gene-0.36-mRNA-1	1813	2112	1805	2496	519	221	274	242	-2.711	8.62035e-21	7.89442e-20	low quality protein: 15 kda selenoprotein
Sedum.T00009688.1	maker-jcf7180000918159-augustus-gene-0.13-mRNA-1	71	109	62	96	11	7	14	9	-3.005	4.58069e-13	2.09851e-12	low quality protein: atp-binding cassette sub-family g member 8
Sedum.T00030211.1	maker-jcf7180000932936-snap-gene-0.53-mRNA-1	327	285	303	310	8	6	8	3	-5.61	6.97055e-51	3.51701e-49	low quality protein: at-rich interactive domain-containing protein 3b-like
Sedum.T00024097.1	maker-jcf7180000916288-snap-gene-0.22-mRNA-1	112	109	86	68	28	8	10	6	-2.813	9.66061e-10	3.13129e-09	low quality protein: bah and coiled-coil domain-containing protein 1-like
Sedum.T00043505.1	maker-jcf7180000916510-snap-gene-0.8-mRNA-1	144	119	152	161	24	8	12	13	-3.324	2.94393e-18	2.18803e-17	low quality protein: beta- -glucosyltransferase-like
Sedum.T00044286.1	snap_masked-jcf7180000919102-processed-gene-0.15-mRNA-1	37	49	17	29	5	8	8	8	-2.178	4.58369e-06	1.00399e-05	low quality protein: cysteinyl leukotriene receptor 2-like
Sedum.T00029839.1	genemark-jcf7180000933020-processed-gene-0.2-mRNA-1	802	811	848	1172	107	31	46	28	-4.09	5.96688e-26	7.74695e-25	low quality protein: glutathione peroxidase 3- partial
Sedum.T00029292.1	genemark-jcf7180000917407-processed-gene-0.3-mRNA-1	16078	17510	14849	23300	795	1323	1110	1509	-3.921	1.42981e-17	1.00114e-16	low quality protein: histone
Sedum.T00028729.1	genemark-jcf7180000916118-processed-gene-0.9-mRNA-1	9381	9629	8090	9179	823	1591	1355	1582	-2.761	5.54871e-14	2.77257e-13	low quality protein: histone
Sedum.T00041484.1	maker-jcf7180000918007-snap-gene-0.56-mRNA-1	1059	1062	940	1128	41	29	46	28	-4.853	9.50961e-70	1.35153e-67	low quality protein: junctional adhesion molecule a
Sedum.T00024198.1	maker-jcf7180000929615-augustus-gene-0.60-mRNA-1	2488	2335	1890	3307	311	446	376	464	-2.65	5.30887e-25	6.46439e-24	low quality protein: ornithine decarboxylase antizyme 2-like
Sedum.T00015154.1	snap_masked-jcf7180000891792-processed-gene-0.8-mRNA-1	20	40	36	26	5	2	4	1	-3.272	1.1731e-10	4.19292e-10	low quality protein: probable g-protein coupled receptor 125
Sedum.T00033158.1	maker-jcf7180000918081-augustus-gene-0.9-mRNA-1	5488	5445	4627	4839	409	189	240	228	-4.258	2.78162e-37	6.80529e-36	low quality protein: ras gtpase-activating protein-binding protein 1-like
Sedum.T00002476.4	maker-jcf7180000894462-snap-gene-0.23-mRNA-4	20	35	30	15	10	3	1	1	-2.695	4.83197e-06	1.05626e-05	low quality protein: redox-regulatory protein fam213a-like
Sedum.T00002476.3	maker-jcf7180000894462-snap-gene-0.23-mRNA-3	395	475	443	409	121	78	112	92	-2.098	1.17363e-15	6.89076e-15	low quality protein: redox-regulatory protein fam213a-like
Sedum.T00032819.1	maker-jcf7180000888970-augustus-gene-0.31-mRNA-1	2265	2631	2331	2992	412	379	391	395	-2.696	8.97238e-33	1.76397e-31	low quality protein: selenoprotein t
Sedum.T00026219.1	snap_masked-jcf7180000932977-processed-gene-0.19-mRNA-1	24	31	23	22	4	4	0	2	-3.321	7.53957e-11	2.75347e-10	low quality protein: uncharacterized protein loc101048624
Sedum.T00013203.1	maker-jcf7180000932998-augustus-gene-0.76-mRNA-1	103	184	106	166	12	7	10	4	-4.062	3.07296e-21	2.90271e-20	low quality protein: v-set domain containing t-cell activation inhibitor 1
Sedum.T00010906.1	maker-jcf7180000929353-snap-gene-0.55-mRNA-1	10254	8810	6645	7085	56	26	44	25	-7.754	7.04099e-62	6.39459e-60	low-density lipoprotein receptor-related protein 2-like isoform x3
Sedum.T00035945.1	augustus_masked-jcf7180000926574-processed-gene-2.27-mRNA-1	40603	34599	27418	39463	155	36	28	29	-9.159	3.35744e-27	4.69286e-26	low-density lipoprotein receptor-related protein 4
Sedum.T00012712.1	maker-jcf7180000927166-snap-gene-0.13-mRNA-1	17	30	19	24	0	3	3	2	-3.317	2.63105e-10	9.0545e-10	low-density lipoprotein receptor-related protein 8-like
Sedum.T00005660.1	maker-jcf7180000931570-augustus-gene-0.46-mRNA-1	417	496	446	409	53	96	92	91	-2.415	2.61962e-18	1.95715e-17	low-density lipoprotein receptor-related protein 8-like
Sedum.T00044500.1	maker-jcf7180000922870-augustus-gene-0.4-mRNA-1	586	700	776	482	72	51	49	60	-3.453	7.01251e-34	1.46695e-32	lrr and pyd domains-containing protein 1-like isoform x1
Sedum.T00012157.1	augustus_masked-jcf7180000928409-processed-gene-0.22-mRNA-1	2307	2132	2193	2464	1181	330	339	273	-2.099	8.45089e-08	2.2245e-07	l-threonine 3- mitochondrial-like
Sedum.T00023786.1	maker-jcf7180000920348-augustus-gene-0.29-mRNA-1	99	80	69	66	3	4	6	3	-4.243	6.69607e-20	5.74504e-19	lupus la protein
Sedum.T00004581.1	maker-jcf7180000928411-augustus-gene-0.34-mRNA-1	14	32	42	47	5	2	2	0	-3.926	6.9422e-11	2.54429e-10	l-xylulose reductase
Sedum.T00041887.1	maker-jcf7180000930527-snap-gene-0.73-mRNA-1	96	111	142	72	20	3	13	5	-3.334	5.6281e-12	2.30193e-11	lymphoid enhancer-binding factor 1 isoform x3
Sedum.T00041895.1	maker-jcf7180000930527-augustus-gene-0.63-mRNA-1	13	14	27	23	1	0	3	0	-3.919	1.59166e-10	5.60817e-10	lymphoid enhancer-binding factor 1-like isoform x2
Sedum.T00001866.1	genemark-jcf7180000929693-processed-gene-0.14-mRNA-1	2647	2365	1944	1689	266	110	145	92	-3.817	6.08544e-31	1.06986e-29	lymphoid-restricted membrane protein
Sedum.T00021740.1	snap_masked-jcf7180000928562-processed-gene-0.21-mRNA-1	4512	3946	3873	4228	685	829	1014	806	-2.312	2.14525e-18	1.61832e-17	lymphoid-specific helicase isoform x1
Sedum.T00011042.1	genemark-jcf7180000928050-processed-gene-0.6-mRNA-1	233	207	183	268	24	28	31	38	-2.88	9.41138e-20	7.99731e-19	lyr motif containing 1
Sedum.T00012212.1	maker-jcf7180000929874-augustus-gene-0.17-mRNA-1	826	735	661	677	168	84	112	92	-2.669	2.49292e-22	2.53762e-21	lysine-specific histone demethylase 1b
Sedum.T00014062.1	maker-jcf7180000916880-augustus-gene-0.34-mRNA-1	114	136	110	112	37	30	28	23	-2.005	1.02451e-09	3.30923e-09	lysm and peptidoglycan-binding domain-containing protein 2
Sedum.T00010963.1	snap_masked-jcf7180000917038-processed-gene-0.6-mRNA-1	1347	1423	1137	1959	60	64	65	71	-4.491	1.67385e-65	1.91189e-63	lysophosphatidic acid receptor 1-a-like
Sedum.T00040357.1	augustus_masked-jcf7180000933486-processed-gene-0.15-mRNA-1	211	226	198	218	14	3	6	6	-4.829	1.60398e-33	3.26728e-32	lysophosphatidic acid receptor 6-like
Sedum.T00044818.1	maker-jcf7180000920423-augustus-gene-0.54-mRNA-1	292	340	326	301	132	57	63	53	-2.045	2.79699e-10	9.60782e-10	lysophosphatidylcholine acyltransferase 2
Sedum.T00005472.1	augustus_masked-jcf7180000927786-processed-gene-0.4-mRNA-1	289	354	357	302	54	10	17	14	-3.773	4.90822e-18	3.57936e-17	lysophospholipid acyltransferase 1
Sedum.T00013916.1	maker-jcf7180000933291-augustus-gene-0.47-mRNA-1	522	603	553	642	128	74	79	44	-2.828	9.85959e-20	8.36291e-19	lysosomal protein ncu-g1
Sedum.T00030738.1	augustus_masked-jcf7180000890935-processed-gene-0.1-mRNA-1	656	723	604	641	139	69	71	74	-2.888	1.74602e-23	1.90659e-22	macrophage-capping protein
Sedum.T00003033.1	maker-jcf7180000927870-snap-gene-0.41-mRNA-1	1535	1491	1287	1599	54	128	105	127	-3.836	6.06189e-43	2.05201e-41	mad2l1-binding protein
Sedum.T00013059.1	maker-jcf7180000922900-snap-gene-0.43-mRNA-1	340	224	207	278	36	26	37	25	-3.067	2.19588e-21	2.09334e-20	maguk p55 subfamily member 3-like isoform x3
Sedum.T00021461.1	genemark-jcf7180000931696-processed-gene-0.8-mRNA-1	155	177	195	239	24	22	11	11	-3.458	8.45379e-21	7.7457e-20	maguk p55 subfamily member 6-like isoform x1
Sedum.T00015610.1	genemark-jcf7180000927983-processed-gene-1.17-mRNA-1	320	231	251	271	61	57	57	49	-2.259	1.4724e-15	8.56661e-15	major facilitator superfamily domain-containing protein 1
Sedum.T00044132.1	augustus_masked-jcf7180000926309-processed-gene-0.34-mRNA-1	336	298	286	327	3	4	1	3	-6.825	7.38244e-59	5.51993e-57	major facilitator superfamily domain-containing protein 2a-b-like
Sedum.T00022447.1	augustus_masked-jcf7180000925098-processed-gene-0.6-mRNA-1	475	333	317	341	158	53	64	63	-2.115	2.35183e-09	7.33932e-09	malignant fibrous histiocytoma-amplified sequence 1
Sedum.T00026353.1	maker-jcf7180000900411-augustus-gene-1.57-mRNA-1	867	1001	821	1141	110	117	98	101	-3.166	3.86222e-39	1.04213e-37	malonyl- -acyl carrier protein mitochondrial-like
Sedum.T00016647.1	maker-jcf7180000933241-augustus-gene-0.60-mRNA-1	328	416	92	157	56	18	13	14	-3.295	1.17653e-09	3.77925e-09	mansc domain-containing protein 4
Sedum.T00026986.1	maker-jcf7180000932582-augustus-gene-0.15-mRNA-1	162	183	175	222	27	16	24	16	-3.149	1.42633e-20	1.28349e-19	marvel domain-containing protein 3
Sedum.T00001771.1	snap_masked-jcf7180000920325-processed-gene-0.23-mRNA-1	162	178	101	192	80	16	24	24	-2.129	2.81425e-06	6.30589e-06	mastermind-like protein 2
Sedum.T00025861.1	genemark-jcf7180000917561-processed-gene-0.3-mRNA-1	366	205	144	279	32	20	10	14	-3.712	1.86243e-18	1.41068e-17	matrilin-2 isoform x2
Sedum.T00038050.1	maker-jcf7180000916775-augustus-gene-0.35-mRNA-1	42	46	39	51	1	4	2	4	-4.013	6.03505e-16	3.64215e-15	matrix metalloproteinase-17- partial
Sedum.T00038049.1	maker-jcf7180000916775-augustus-gene-0.34-mRNA-1	42	56	34	52	2	0	0	0	-6.258	1.74675e-21	1.67375e-20	matrix metalloproteinase-17-like
Sedum.T00027680.1	maker-jcf7180000916204-snap-gene-0.21-mRNA-1	138	105	95	121	0	0	1	1	-7.579	2.26578e-36	5.32631e-35	matrix metalloproteinase-20-like
Sedum.T00014409.1	maker-jcf7180000920288-snap-gene-0.19-mRNA-1	100	80	66	107	2	0	0	1	-6.715	1.70624e-28	2.60384e-27	matrix metalloproteinase-28- partial
Sedum.T00026243.1	maker-jcf7180000927724-augustus-gene-0.7-mRNA-1	217	194	191	255	14	10	8	5	-4.48	5.17948e-33	1.03356e-31	matrix metalloproteinase-28- partial
Sedum.T00018016.1	maker-jcf7180000919877-augustus-gene-0.39-mRNA-1	125	262	275	73	25	3	4	6	-4.217	4.74655e-12	1.95728e-11	matrix metalloproteinase-9
Sedum.T00016540.1	genemark-jcf7180000917240-processed-gene-0.7-mRNA-1	2609	2122	1440	1467	349	503	410	382	-2.216	2.75673e-18	2.05381e-17	max gene-associated
Sedum.T00040168.1	maker-jcf7180000931785-snap-gene-0.9-mRNA-1	831	860	676	948	57	81	79	74	-3.508	1.57654e-41	4.92485e-40	mdm2-binding protein
Sedum.T00025598.1	snap_masked-jcf7180000931545-processed-gene-0.32-mRNA-1	669	1011	812	960	52	65	67	69	-3.771	3.47074e-45	1.31605e-43	mediator of rna polymerase ii transcription subunit 1
Sedum.T00037766.1	augustus_masked-jcf7180000888981-processed-gene-0.7-mRNA-1	373	332	246	286	57	81	62	95	-2.063	1.42569e-12	6.20318e-12	mediator of rna polymerase ii transcription subunit 13- partial
Sedum.T00035713.1	maker-jcf7180000893836-snap-gene-0.17-mRNA-1	1246	1151	931	895	219	237	216	312	-2.103	1.43215e-19	1.19837e-18	mediator of rna polymerase ii transcription subunit 13-like
Sedum.T00043469.1	maker-jcf7180000916389-augustus-gene-0.10-mRNA-1	19	14	10	11	2	2	3	5	-2.038	2.52457e-05	5.1084e-05	mediator of rna polymerase ii transcription subunit 16
Sedum.T00015780.1	maker-jcf7180000916082-augustus-gene-0.40-mRNA-1	277	355	291	321	24	30	31	42	-3.302	9.36253e-27	1.27607e-25	mediator of rna polymerase ii transcription subunit 18
Sedum.T00037973.1	maker-jcf7180000918614-augustus-gene-0.27-mRNA-1	881	952	856	997	182	210	234	211	-2.137	2.12042e-22	2.1751e-21	mediator of rna polymerase ii transcription subunit 21
Sedum.T00028638.1	maker-jcf7180000919280-augustus-gene-0.15-mRNA-1	1127	1120	904	1532	217	255	283	334	-2.105	2.18225e-18	1.64326e-17	mediator of rna polymerase ii transcription subunit 28
Sedum.T00023169.1	augustus_masked-jcf7180000922794-processed-gene-0.20-mRNA-1	790	707	636	727	122	173	173	161	-2.185	5.20512e-20	4.4886e-19	mediator of rna polymerase ii transcription subunit 7 isoform x1
Sedum.T00014607.1	augustus_masked-jcf7180000919946-processed-gene-0.10-mRNA-1	203	189	175	249	24	29	27	35	-2.838	1.68781e-19	1.40598e-18	meiotic recombination protein spo11
Sedum.T00034586.1	genemark-jcf7180000926355-processed-gene-0.5-mRNA-1	955	822	850	1000	74	133	130	147	-2.906	1.21269e-28	1.87523e-27	meiotic recombination protein spo11-like
Sedum.T00016574.1	maker-jcf7180000888807-snap-gene-0.6-mRNA-1	161	108	78	139	1	0	1	0	-7.663	7.88135e-34	1.64133e-32	melanopsin-a-like isoform x4
Sedum.T00016575.1	maker-jcf7180000888807-snap-gene-0.7-mRNA-1	85	52	27	66	1	0	0	0	-7.31	3.6733e-21	3.45053e-20	melanopsin-a-like isoform x4
Sedum.T00002316.1	maker-jcf7180000925056-snap-gene-0.38-mRNA-1	384	395	283	254	13	11	8	10	-4.954	9.98287e-42	3.13425e-40	membrane progestin receptor beta
Sedum.T00011008.1	snap_masked-jcf7180000931735-processed-gene-0.48-mRNA-1	19	10	14	14	1	0	2	2	-3.473	3.00406e-10	1.02774e-09	membrane-associated guanylate ww and pdz domain-containing protein 1
Sedum.T00041202.1	maker-jcf7180000920412-snap-gene-0.22-mRNA-1	40	27	35	40	3	6	6	4	-2.871	1.41092e-10	5.00542e-10	membrane-associated guanylate ww and pdz domain-containing protein 3
Sedum.T00015809.1	maker-jcf7180000916097-augustus-gene-0.18-mRNA-1	302	297	249	557	125	51	59	60	-2.242	5.52325e-10	1.83268e-09	mesenteric estrogen-dependent adipogenesis protein
Sedum.T00030816.1	maker-jcf7180000887778-snap-gene-0.12-mRNA-1	71	77	58	46	9	14	17	16	-2.155	3.6881e-08	1.00879e-07	mesoderm induction early response protein 1 isoform x1
Sedum.T00040143.1	maker-jcf7180000930815-augustus-gene-0.23-mRNA-1	551	568	494	656	188	85	119	100	-2.204	1.45584e-14	7.67844e-14	mesoderm-specific transcript
Sedum.T00027151.1	genemark-jcf7180000922803-processed-gene-0.2-mRNA-1	211	120	139	136	7	8	10	12	-4.041	4.32998e-24	4.93968e-23	metabotropic glutamate receptor 4-like
Sedum.T00015100.2	maker-jcf7180000917187-snap-gene-0.29-mRNA-2	243	224	201	203	43	26	46	36	-2.518	2.16748e-16	1.36378e-15	metallo-beta-lactamase domain-containing protein 2
Sedum.T00037838.1	maker-jcf7180000921453-augustus-gene-0.25-mRNA-1	1741	1689	1377	1743	229	212	198	207	-2.953	1.69248e-43	5.94538e-42	metastasis-associated protein mta3
Sedum.T00033842.1	maker-jcf7180000918005-augustus-gene-0.13-mRNA-1	605	453	337	604	98	54	47	65	-2.918	1.80707e-19	1.5013e-18	metastasis-associated protein mta3
Sedum.T00022019.1	maker-jcf7180000929589-snap-gene-0.37-mRNA-1	337	354	391	459	92	40	36	30	-2.952	7.88144e-17	5.15952e-16	meteorin-like protein
Sedum.T00002791.1	maker-jcf7180000927733-augustus-gene-0.39-mRNA-1	568	590	617	603	139	138	171	128	-2.043	6.65679e-18	4.79629e-17	methenyltetrahydrofolate synthase domain-containing protein isoform x1
Sedum.T00007018.1	augustus_masked-jcf7180000927611-processed-gene-0.28-mRNA-1	525	599	756	717	122	147	150	126	-2.249	9.61956e-20	8.17049e-19	methionine-r-sulfoxide reductase b1
Sedum.T00039150.1	maker-jcf7180000922792-augustus-gene-0.11-mRNA-1	129	150	110	278	55	36	34	29	-2.114	2.08484e-08	5.86337e-08	methionine-r-sulfoxide reductase b1-a-like
Sedum.T00017513.1	maker-jcf7180000932771-augustus-gene-0.29-mRNA-1	373	265	387	588	68	66	75	69	-2.538	3.69181e-17	2.49217e-16	methionyl-trna mitochondrial isoform x1
Sedum.T00043843.1	maker-jcf7180000921475-augustus-gene-0.52-mRNA-1	897	1073	1116	1114	310	225	264	225	-2.035	3.75164e-20	3.26851e-19	methyl- -binding domain protein 3-like isoform x1
Sedum.T00033304.1	maker-jcf7180000921396-augustus-gene-0.20-mRNA-1	3290	2677	3239	2305	399	361	335	330	-3.014	3.61535e-35	7.93756e-34	methylcrotonoyl- carboxylase subunit mitochondrial
Sedum.T00010206.1	maker-jcf7180000928298-augustus-gene-0.50-mRNA-1	571	561	613	722	124	104	150	127	-2.286	3.74543e-20	3.26463e-19	methylmalonic aciduria and homocystinuria type c protein isoform x1
Sedum.T00009675.1	maker-jcf7180000928610-augustus-gene-0.39-mRNA-1	1143	1174	1628	1943	253	373	404	385	-2.056	1.20796e-16	7.79272e-16	methylosome protein 50
Sedum.T00030836.1	maker-jcf7180000888351-augustus-gene-0.5-mRNA-1	2143	1804	1755	2294	155	128	146	136	-3.819	7.88494e-62	7.09188e-60	methylthioribulose-1-phosphate dehydratase
Sedum.T00011331.1	augustus_masked-jcf7180000917565-processed-gene-0.23-mRNA-1	2682	2475	2191	2909	542	324	356	324	-2.73	6.55032e-27	9.02025e-26	methyltransferase nsun3
Sedum.T00003077.1	maker-jcf7180000930532-augustus-gene-0.17-mRNA-1	1942	1883	1705	2315	253	463	318	359	-2.493	6.06073e-25	7.36065e-24	methyltransferase nsun5
Sedum.T00027836.1	maker-jcf7180000918702-augustus-gene-1.38-mRNA-1	616	566	526	701	113	102	86	111	-2.545	5.01904e-24	5.7048e-23	methyltransferase-like protein 10
Sedum.T00012169.1	maker-jcf7180000892067-augustus-gene-0.15-mRNA-1	421	410	347	454	60	50	69	64	-2.747	3.80806e-24	4.36835e-23	methyltransferase-like protein 13
Sedum.T00009558.1	genemark-jcf7180000916194-processed-gene-0.0-mRNA-1	19	28	44	51	8	9	13	3	-2.034	2.35189e-05	4.77664e-05	methyltransferase-like protein 4
Sedum.T00022726.1	maker-jcf7180000932123-augustus-gene-0.33-mRNA-1	1145	1145	1149	1416	167	221	248	224	-2.497	8.40103e-29	1.31107e-27	methyltransferase-like protein 6
Sedum.T00012960.1	maker-jcf7180000916870-augustus-gene-0.33-mRNA-1	450	397	438	384	66	45	57	37	-3.024	3.04702e-26	4.04056e-25	mevalonate kinase
Sedum.T00011743.1	maker-jcf7180000933553-snap-gene-0.5-mRNA-1	51	56	154	135	3	0	4	10	-4.544	1.24047e-13	5.98006e-13	mhc class i partial
Sedum.T00031988.1	maker-jcf7180000931885-augustus-gene-0.3-mRNA-1	0	48	33	22	8	1	3	6	-2.463	0.00207048	0.00332112	mhc class ii antigen alpha chain
Sedum.T00025717.1	genemark-jcf7180000889438-processed-gene-0.8-mRNA-1	2291	2183	1976	2004	44	28	36	26	-5.969	7.32092e-107	6.81505e-104	mical-like protein 2
Sedum.T00018754.1	maker-jcf7180000889872-augustus-gene-0.44-mRNA-1	162	168	94	131	17	5	9	10	-3.778	4.89264e-19	3.90949e-18	microfibril-associated glycoprotein 3 isoform x1
Sedum.T00025160.1	genemark-jcf7180000916247-processed-gene-0.3-mRNA-1	1214	1017	883	1094	147	62	96	66	-3.502	1.09003e-31	2.00535e-30	microsomal glutathione s-transferase 2
Sedum.T00038930.1	maker-jcf7180000933397-augustus-gene-0.75-mRNA-1	13	12	12	13	0	1	1	0	-4.414	2.48855e-12	1.05467e-11	microtubule-actin cross-linking factor 1- partial
Sedum.T00004053.1	maker-jcf7180000932469-augustus-gene-0.11-mRNA-1	10445	7823	6006	8244	83	20	29	30	-7.648	1.52759e-44	5.6542e-43	microtubule-associated proteins 1a 1b light chain 3c
Sedum.T00022362.1	augustus_masked-jcf7180000930994-processed-gene-0.2-mRNA-1	238	217	168	198	89	28	31	29	-2.215	1.31214e-08	3.7799e-08	microtubule-based motor protein
Sedum.T00040678.1	augustus_masked-jcf7180000928763-processed-gene-0.21-mRNA-1	8351	9183	8053	10394	285	76	88	92	-6.056	5.79192e-31	1.02115e-29	mid1-interacting protein 1-like
Sedum.T00000711.1	maker-jcf7180000932999-augustus-gene-0.5-mRNA-1	7105	8891	7362	8294	1952	1176	1593	1268	-2.402	2.20765e-12	9.40979e-12	middle subunit
Sedum.T00042573.1	maker-jcf7180000929952-augustus-gene-0.75-mRNA-1	722	694	693	785	136	100	62	60	-3.012	2.85259e-24	3.29259e-23	Midnolin-B [Larimichthys crocea]
Sedum.T00028487.1	augustus_masked-jcf7180000888044-processed-gene-0.7-mRNA-1	3171	2873	2353	2413	338	212	258	258	-3.342	5.23146e-40	1.48023e-38	minor histocompatibility protein ha-1
Sedum.T00044702.1	maker-jcf7180000920324-augustus-gene-0.23-mRNA-1	1303	1278	1225	1281	264	279	275	258	-2.242	9.25669e-29	1.44098e-27	mitochondrial 28s ribosomal protein s29
Sedum.T00005132.1	maker-jcf7180000921797-snap-gene-0.29-mRNA-1	1238	1299	1085	1364	117	95	126	114	-3.458	1.19548e-50	5.99934e-49	mitochondrial assembly of ribosomal large subunit protein 1
Sedum.T00045045.1	maker-jcf7180000922769-augustus-gene-0.21-mRNA-1	618	671	609	719	241	113	110	104	-2.203	2.1113e-13	9.93384e-13	mitochondrial carnitine acylcarnitine carrier protein
Sedum.T00023432.1	maker-jcf7180000930864-snap-gene-0.24-mRNA-1	375	322	293	321	74	47	40	50	-2.633	5.53852e-19	4.39728e-18	mitochondrial carrier homolog 2
Sedum.T00033076.1	maker-jcf7180000916764-augustus-gene-0.31-mRNA-1	238	266	245	390	51	36	49	29	-2.785	5.90211e-18	4.27237e-17	mitochondrial glutamate carrier 1-like
Sedum.T00028671.1	maker-jcf7180000933529-augustus-gene-0.43-mRNA-1	2062	1909	1757	2385	114	78	88	87	-4.464	1.06425e-72	1.85179e-70	mitochondrial import inner membrane translocase subunit tim10 b
Sedum.T00007446.1	maker-jcf7180000928453-augustus-gene-1.62-mRNA-1	255	280	260	239	42	51	41	38	-2.578	2.47223e-19	2.03304e-18	mitochondrial import inner membrane translocase subunit tim16-like isoform x2
Sedum.T00041721.1	maker-jcf7180000930039-augustus-gene-0.33-mRNA-1	1151	1241	783	1377	177	143	146	122	-2.951	3.40546e-31	6.09644e-30	mitochondrial import inner membrane translocase subunit tim21
Sedum.T00037202.1	snap_masked-jcf7180000927248-processed-gene-0.8-mRNA-1	54	67	33	86	13	19	11	13	-2.078	1.12374e-06	2.63599e-06	mitochondrial import inner membrane translocase subunit tim50
Sedum.T00028004.1	maker-jcf7180000930633-augustus-gene-0.30-mRNA-1	841	839	816	848	195	195	233	173	-2.07	1.10191e-20	1.00075e-19	mitochondrial import inner membrane translocase subunit tim8 a
Sedum.T00041652.1	augustus_masked-jcf7180000898991-processed-gene-0.1-mRNA-1	45	56	0	37	7	6	3	0	-3.154	0.000632003	0.00108538	mitochondrial import inner membrane translocase subunit tim9
Sedum.T00013083.1	maker-jcf7180000915938-augustus-gene-0.49-mRNA-1	808	808	982	1133	199	169	209	188	-2.286	4.67499e-23	4.98219e-22	mitochondrial import receptor subunit tom22 homolog
Sedum.T00013242.1	augustus_masked-jcf7180000930833-processed-gene-0.4-mRNA-1	580	583	487	521	72	95	79	83	-2.723	1.42418e-26	1.91862e-25	mitochondrial import receptor subunit tom40 homolog
Sedum.T00029192.1	maker-jcf7180000920900-augustus-gene-0.46-mRNA-1	2052	1970	1520	2198	337	355	313	386	-2.476	2.78005e-29	4.47741e-28	mitochondrial import receptor subunit tom6 homolog isoform x2
Sedum.T00028555.1	maker-jcf7180000933022-snap-gene-0.34-mRNA-1	94	129	150	121	6	14	9	5	-3.84	1.36177e-20	1.22717e-19	mitochondrial inner membrane protease subunit 1
Sedum.T00009354.1	maker-jcf7180000889793-augustus-gene-0.33-mRNA-1	1453	1575	1445	2536	225	227	221	192	-3.015	8.24211e-34	1.71072e-32	mitochondrial inner membrane protein oxa1l
Sedum.T00005525.1	maker-jcf7180000926559-augustus-gene-0.30-mRNA-1	122	124	104	164	26	12	21	12	-2.831	7.78254e-14	3.84236e-13	mitochondrial inner membrane translocase 9-like protein
Sedum.T00038213.1	maker-jcf7180000929484-augustus-gene-0.27-mRNA-1	980	1143	1096	1013	137	136	166	146	-2.857	2.7704e-37	6.78674e-36	mitochondrial rho gtpase 1 isoform x2
Sedum.T00044168.1	augustus_masked-jcf7180000922833-processed-gene-0.6-mRNA-1	93	80	87	82	15	22	10	14	-2.476	6.98649e-11	2.55951e-10	mitochondrial rho gtpase 1-a
Sedum.T00023842.1	augustus_masked-jcf7180000902987-processed-gene-0.26-mRNA-1	656	621	687	618	138	168	173	122	-2.104	2.13306e-18	1.61043e-17	mitochondrial ribonuclease p protein 1
Sedum.T00007708.1	genemark-jcf7180000926373-processed-gene-1.8-mRNA-1	608	595	667	720	94	133	106	97	-2.587	3.38616e-25	4.2001e-24	mitochondrial trna-specific 2-thiouridylase 1 isoform x1
Sedum.T00039824.1	maker-jcf7180000928107-augustus-gene-0.46-mRNA-1	330	350	315	246	58	33	45	33	-2.861	1.00602e-20	9.15449e-20	mitochondrial ubiquitin ligase activator of nfkb 1-a-like
Sedum.T00012183.1	maker-jcf7180000931868-augustus-gene-0.49-mRNA-1	1999	1979	1677	1980	320	254	257	235	-2.839	5.98333e-39	1.58686e-37	mitochondrial-processing peptidase subunit alpha
Sedum.T00000844.1	maker-jcf7180000929313-augustus-gene-0.65-mRNA-1	95	73	52	50	5	12	7	8	-3.078	8.36147e-12	3.36374e-11	mitogen-activated protein kinase kinase kinase 12-like
Sedum.T00029515.1	genemark-jcf7180000928467-processed-gene-0.18-mRNA-1	1255	1121	832	937	57	16	34	26	-4.961	2.5619e-46	1.04371e-44	mitogen-activated protein kinase kinase kinase 8
Sedum.T00024591.1	augustus_masked-jcf7180000928099-processed-gene-0.13-mRNA-1	123	181	119	186	54	30	31	36	-2.019	2.78024e-09	8.60842e-09	mitotic spindle-associated mmxd complex subunit mip18
Sedum.T00015687.1	maker-jcf7180000916215-augustus-gene-0.13-mRNA-1	84	108	77	120	13	11	12	11	-3.018	3.50853e-15	1.96753e-14	mkrn2 opposite strand isoform x1
Sedum.T00034036.1	maker-jcf7180000932853-augustus-gene-0.4-mRNA-1	431	384	360	458	60	48	48	36	-3.084	2.09439e-27	2.97659e-26	mln64 n-terminal domain homolog
Sedum.T00044630.1	augustus_masked-jcf7180000926679-processed-gene-0.9-mRNA-1	783	823	693	807	139	108	127	115	-2.666	1.57699e-29	2.57999e-28	molybdopterin synthase catalytic subunit
Sedum.T00040036.1	augustus_masked-jcf7180000894304-processed-gene-0.3-mRNA-1	96	83	94	79	17	21	24	19	-2.105	1.28858e-09	4.12497e-09	monoacylglycerol lipase abhd12
Sedum.T00006039.1	maker-jcf7180000901689-snap-gene-0.53-mRNA-1	173	110	82	148	14	11	7	11	-3.56	7.61375e-18	5.46253e-17	monoamine oxidase
Sedum.T00028003.1	augustus_masked-jcf7180000916252-processed-gene-0.2-mRNA-1	479	256	403	377	43	42	39	37	-3.226	2.60906e-26	3.46968e-25	monocarboxylate transporter 2-like
Sedum.T00010647.1	maker-jcf7180000930804-augustus-gene-1.58-mRNA-1	713	726	775	932	150	169	150	155	-2.332	9.41239e-24	1.04808e-22	mterf domain-containing protein mitochondrial precursor
Sedum.T00003332.1	maker-jcf7180000920441-augustus-gene-0.36-mRNA-1	392	317	291	408	108	68	87	41	-2.202	2.73989e-12	1.15672e-11	mterf domain-containing protein mitochondrial-like
Sedum.T00040695.1	maker-jcf7180000916453-snap-gene-0.4-mRNA-1	179	203	179	201	53	24	35	29	-2.427	7.87378e-14	3.88432e-13	mucosa-associated lymphoid tissue lymphoma translocation protein 1 isoform x2
Sedum.T00031456.1	maker-jcf7180000933070-augustus-gene-0.52-mRNA-1	314	147	118	85	5	3	3	3	-5.583	5.50468e-24	6.23775e-23	multidrug and toxin extrusion protein 1-like
Sedum.T00039037.1	snap_masked-jcf7180000930817-processed-gene-0.37-mRNA-1	6627	5916	6334	8873	716	695	634	688	-3.344	3.95396e-25	4.87838e-24	multifunctional protein ade2
Sedum.T00006908.1	genemark-jcf7180000889177-processed-gene-0.3-mRNA-1	11	11	14	12	3	0	3	2	-2.427	7.4447e-07	1.77996e-06	multiple c2 and transmembrane domain-containing protein 1
Sedum.T00006909.1	maker-jcf7180000889177-snap-gene-0.23-mRNA-1	105	75	63	67	11	8	9	15	-2.828	4.93682e-12	2.03169e-11	multiple c2 and transmembrane domain-containing protein 1 isoform x2
Sedum.T00044740.1	maker-jcf7180000918421-snap-gene-0.28-mRNA-1	34	20	68	36	10	7	4	8	-2.454	9.08637e-07	2.15174e-06	multiple epidermal growth factor-like domains protein 11
Sedum.T00045399.1	maker-jcf7180000933236-snap-gene-1.98-mRNA-1	344	360	326	441	47	29	26	32	-3.446	2.34481e-29	3.78299e-28	multiple epidermal growth factor-like domains protein 6
Sedum.T00028366.1	maker-jcf7180000927153-augustus-gene-0.46-mRNA-1	1664	1531	1450	1795	307	342	325	278	-2.361	4.18956e-30	7.09103e-29	multiple myeloma tumor-associated protein 2
Sedum.T00014554.1	maker-jcf7180000916015-augustus-gene-0.47-mRNA-1	213	401	351	272	17	18	17	9	-4.325	4.72734e-32	8.90826e-31	myelin protein regulatory factor
Sedum.T00042801.1	maker-jcf7180000916182-snap-gene-0.6-mRNA-1	64	168	191	111	8	7	6	4	-4.311	1.48705e-19	1.24319e-18	myelin regulatory factor
Sedum.T00030777.1	maker-jcf7180000930286-augustus-gene-0.12-mRNA-1	37	28	10	23	8	0	2	1	-3.059	3.73048e-06	8.25852e-06	myelin-associated glyco isoform x2
Sedum.T00039577.1	maker-jcf7180000926404-augustus-gene-0.48-mRNA-1	22	27	60	26	9	6	10	5	-2.121	1.33559e-05	2.78891e-05	myoblast determination protein 1 homolog
Sedum.T00045224.1	maker-jcf7180000931427-augustus-gene-1.67-mRNA-1	1989	1364	1328	1016	129	93	141	68	-3.72	7.5838e-36	1.73886e-34	Myoferlin [Larimichthys crocea]
Sedum.T00032889.1	maker-jcf7180000916161-augustus-gene-0.43-mRNA-1	4872	4555	3829	5399	80	34	27	35	-6.729	4.70036e-61	4.03278e-59	myosin light chain smooth muscle-like isoform x1
Sedum.T00022509.1	augustus_masked-jcf7180000927734-processed-gene-0.24-mRNA-1	1565	1572	1370	1696	188	228	203	247	-2.84	4.03694e-40	1.15453e-38	myosin regulatory light polypeptide 9
Sedum.T00030687.1	maker-jcf7180000921431-snap-gene-0.10-mRNA-1	72	127	161	96	8	6	7	3	-4.192	3.03901e-20	2.6626e-19	myosin-binding protein fast-type-like isoform x3
Sedum.T00026334.1	maker-jcf7180000900411-augustus-gene-0.39-mRNA-1	99	47	81	46	5	8	12	4	-3.165	3.38219e-11	1.28222e-10	myosin-binding protein slow-type isoform x11
Sedum.T00005376.1	genemark-jcf7180000927228-processed-gene-0.4-mRNA-1	236	111	116	244	15	20	27	14	-3.204	2.33182e-15	1.32927e-14	myosin-iiib isoform x4
Sedum.T00019480.1	maker-jcf7180000930077-snap-gene-0.75-mRNA-1	35	46	38	52	6	2	7	3	-3.207	7.70178e-12	3.10843e-11	myotubularin-related protein 7
Sedum.T00033790.1	augustus_masked-jcf7180000933598-processed-gene-0.31-mRNA-1	426	475	475	411	112	27	31	27	-3.179	8.22679e-14	4.04881e-13	myristoylated alanine-rich c-kinase substrate
Sedum.T00004382.1	maker-jcf7180000918696-snap-gene-0.48-mRNA-1	6832	6171	5607	6165	46	12	25	18	-7.915	8.88052e-67	1.04644e-64	myristoylated alanine-rich c-kinase substrate-like
Sedum.T00006517.1	maker-jcf7180000927070-augustus-gene-0.40-mRNA-1	1085	820	801	1158	124	123	160	102	-2.919	1.57592e-30	2.72175e-29	n -adenine-specific dna methyltransferase 2
Sedum.T00017052.1	augustus_masked-jcf7180000890309-processed-gene-1.16-mRNA-1	38	38	34	26	11	8	6	4	-2.154	4.85728e-07	1.18259e-06	n -dimethylarginine dimethylaminohydrolase 1-like isoform x5
Sedum.T00040711.1	augustus_masked-jcf7180000930059-processed-gene-1.28-mRNA-1	1463	1560	1218	1739	109	120	112	139	-3.64	3.14854e-55	2.00752e-53	n -dimethylarginine dimethylaminohydrolase 2
Sedum.T00012887.1	maker-jcf7180000931861-snap-gene-2.80-mRNA-1	528	368	200	330	0	0	0	0	-11.476	1.0045e-56	6.85049e-55	---NA---
Sedum.T00000511.1	snap_masked-jcf7180000923823-processed-gene-0.29-mRNA-1	35	89	62	465	0	0	0	0	-10.347	1.42337e-18	1.09144e-17	---NA---
Sedum.T00011191.1	augustus_masked-jcf7180000916758-processed-gene-0.3-mRNA-1	511	342	311	288	1	0	0	0	-9.965	4.43494e-64	4.61283e-62	---NA---
Sedum.T00038281.1	maker-jcf7180000927128-snap-gene-0.15-mRNA-1	134	202	74	73	0	0	0	0	-9.909	8.32383e-31	1.45651e-29	---NA---
Sedum.T00022736.1	augustus_masked-jcf7180000927591-processed-gene-0.10-mRNA-1	112	124	73	108	0	0	0	0	-9.7	7.56822e-36	1.73742e-34	---NA---
Sedum.T00037149.1	augustus_masked-jcf7180000928035-processed-gene-0.15-mRNA-1	114	116	70	109	0	0	0	0	-9.678	2.24357e-35	4.99053e-34	---NA---
Sedum.T00022979.1	maker-jcf7180000912376-augustus-gene-0.10-mRNA-1	854	919	725	1215	5	0	1	0	-9.227	3.44918e-94	1.64658e-91	---NA---
Sedum.T00005885.1	maker-jcf7180000916132-augustus-gene-0.53-mRNA-1	824	528	297	515	2	1	0	1	-8.969	2.56111e-59	1.9951e-57	---NA---
Sedum.T00021946.1	maker-jcf7180000888660-augustus-gene-0.23-mRNA-1	61	69	49	60	0	0	0	0	-8.9	5.81677e-29	9.16215e-28	---NA---
Sedum.T00016888.1	snap_masked-jcf7180000895482-processed-gene-0.5-mRNA-1	168	170	104	180	1	0	0	0	-8.741	4.7911e-42	1.53266e-40	---NA---
Sedum.T00000565.1	snap_masked-jcf7180000926173-processed-gene-0.5-mRNA-1	185	247	312	235	2	0	0	0	-8.674	8.3145e-54	4.82241e-52	---NA---
Sedum.T00017280.1	genemark-jcf7180000918373-processed-gene-0.3-mRNA-1	46	36	69	50	0	0	0	0	-8.656	4.7669e-25	5.84267e-24	---NA---
Sedum.T00024941.1	snap_masked-jcf7180000927738-processed-gene-0.22-mRNA-1	53	63	18	66	0	0	0	0	-8.644	2.5673e-20	2.2621e-19	---NA---
Sedum.T00028640.1	maker-jcf7180000921507-augustus-gene-0.23-mRNA-1	43	66	36	45	0	0	0	0	-8.569	1.47619e-24	1.74278e-23	---NA---
Sedum.T00013411.1	maker-jcf7180000933437-augustus-gene-0.25-mRNA-1	40	32	24	90	0	0	0	0	-8.542	8.00867e-19	6.26493e-18	---NA---
Sedum.T00043466.1	maker-jcf7180000929369-snap-gene-0.35-mRNA-1	61	47	27	43	0	0	0	0	-8.476	1.00133e-22	1.04734e-21	---NA---
Sedum.T00012583.1	maker-jcf7180000928454-snap-gene-0.63-mRNA-1	48	38	22	54	0	0	0	0	-8.345	3.01023e-21	2.84634e-20	---NA---
Sedum.T00022709.1	genemark-jcf7180000930807-processed-gene-0.7-mRNA-1	120	31	166	131	1	0	0	0	-8.276	3.29954e-24	3.79436e-23	---NA---
Sedum.T00025033.1	maker-jcf7180000916612-augustus-gene-0.43-mRNA-1	31	32	25	60	0	0	0	0	-8.209	3.64072e-20	3.17484e-19	---NA---
Sedum.T00040030.1	maker-jcf7180000929074-augustus-gene-0.36-mRNA-1	76	95	113	109	0	1	0	0	-8.086	6.75187e-34	1.41402e-32	---NA---
Sedum.T00011262.2	maker-jcf7180000928147-snap-gene-0.47-mRNA-2	99	49	130	85	0	1	0	0	-7.976	1.35126e-27	1.94569e-26	---NA---
Sedum.T00042495.1	maker-jcf7180000891823-snap-gene-0.6-mRNA-1	120	109	66	69	0	1	0	0	-7.973	1.17665e-29	1.94209e-28	---NA---
Sedum.T00017531.1	maker-jcf7180000931761-snap-gene-2.45-mRNA-1	35	16	18	39	0	0	0	0	-7.756	1.90098e-17	1.31668e-16	---NA---
Sedum.T00044806.1	snap_masked-jcf7180000923573-processed-gene-0.6-mRNA-1	48	15	29	15	0	0	0	0	-7.751	9.05721e-16	5.37029e-15	---NA---
Sedum.T00012122.1	snap_masked-jcf7180000930743-processed-gene-0.8-mRNA-1	159	80	21	50	1	0	0	0	-7.735	1.41256e-17	9.90178e-17	---NA---
Sedum.T00031945.1	augustus_masked-jcf7180000926560-processed-gene-0.12-mRNA-1	96	90	54	67	1	0	0	0	-7.728	2.32697e-28	3.49384e-27	---NA---
Sedum.T00000524.1	snap_masked-jcf7180000928980-processed-gene-0.5-mRNA-1	43	20	17	25	0	0	0	0	-7.714	2.68018e-17	1.83724e-16	---NA---
Sedum.T00042748.1	augustus_masked-jcf7180000926954-processed-gene-0.8-mRNA-1	123	71	363	283	4	0	0	0	-7.611	6.90057e-25	8.34794e-24	---NA---
Sedum.T00003146.1	maker-jcf7180000888679-augustus-gene-0.8-mRNA-1	25	31	18	21	0	0	0	0	-7.573	2.61177e-19	2.14211e-18	---NA---
Sedum.T00042402.1	maker-jcf7180000927029-snap-gene-0.88-mRNA-1	29	11	13	39	0	0	0	0	-7.516	1.7489e-14	9.15407e-14	---NA---
Sedum.T00012575.1	snap_masked-jcf7180000928454-processed-gene-0.33-mRNA-1	192	205	96	112	2	0	1	0	-7.5	2.04353e-34	4.36312e-33	---NA---
Sedum.T00022191.1	genemark-jcf7180000916183-processed-gene-0.1-mRNA-1	22	26	18	24	0	0	0	0	-7.481	1.41692e-19	1.18616e-18	---NA---
Sedum.T00022596.1	maker-jcf7180000919410-augustus-gene-0.52-mRNA-1	126	98	74	112	1	0	0	1	-7.412	1.66787e-32	3.238e-31	---NA---
Sedum.T00011576.1	augustus_masked-jcf7180000932156-processed-gene-0.44-mRNA-1	61	54	30	66	0	1	0	0	-7.185	1.91811e-22	1.97628e-21	---NA---
Sedum.T00032949.1	maker-jcf7180000927782-snap-gene-0.66-mRNA-1	37	72	50	50	0	1	0	0	-7.173	9.14338e-24	1.01996e-22	---NA---
Sedum.T00015278.1	augustus_masked-jcf7180000920013-processed-gene-0.3-mRNA-1	17	17	11	24	0	0	0	0	-7.115	2.22935e-16	1.40081e-15	---NA---
Sedum.T00032049.1	snap_masked-jcf7180000926668-processed-gene-0.7-mRNA-1	14	10	21	15	0	0	0	0	-6.962	4.63048e-16	2.82471e-15	---NA---
Sedum.T00023675.1	snap_masked-jcf7180000928890-processed-gene-0.9-mRNA-1	11	12	18	18	0	0	0	0	-6.903	2.85477e-16	1.77349e-15	---NA---
Sedum.T00021937.1	augustus_masked-jcf7180000928371-processed-gene-0.23-mRNA-1	72	17	126	39	1	1	0	0	-6.734	9.61407e-16	5.6896e-15	---NA---
Sedum.T00026777.1	maker-jcf7180000919833-snap-gene-0.20-mRNA-1	18	12	10	11	0	0	0	0	-6.662	1.64978e-14	8.66447e-14	---NA---
Sedum.T00015259.1	maker-jcf7180000929780-snap-gene-1.92-mRNA-1	75	33	54	71	0	0	2	0	-6.611	3.41525e-22	3.42962e-21	---NA---
Sedum.T00041389.1	snap_masked-jcf7180000932893-processed-gene-0.24-mRNA-1	16	38	58	203	2	1	0	0	-6.56	6.46967e-13	2.92077e-12	---NA---
Sedum.T00009861.1	augustus_masked-jcf7180000897481-processed-gene-0.1-mRNA-1	10	11	10	12	0	0	0	0	-6.451	1.03101e-13	5.01186e-13	---NA---
Sedum.T00005227.1	maker-jcf7180000932186-snap-gene-0.8-mRNA-1	28	22	27	49	0	0	1	0	-6.446	6.16594e-18	4.4547e-17	---NA---
Sedum.T00016680.1	snap_masked-jcf7180000918505-processed-gene-0.14-mRNA-1	42	27	17	40	1	0	0	0	-6.434	5.40655e-17	3.59369e-16	---NA---
Sedum.T00028902.1	maker-jcf7180000928557-snap-gene-0.21-mRNA-1	64	43	28	69	2	0	0	0	-6.41	1.19262e-19	1.00426e-18	---NA---
Sedum.T00011606.1	augustus_masked-jcf7180000888429-processed-gene-0.14-mRNA-1	37	35	20	30	1	0	0	0	-6.384	1.45799e-18	1.11616e-17	---NA---
Sedum.T00032951.1	genemark-jcf7180000927782-processed-gene-0.20-mRNA-1	40	51	51	52	0	0	1	1	-6.335	2.03559e-23	2.20854e-22	---NA---
Sedum.T00024916.1	augustus_masked-jcf7180000931852-processed-gene-0.5-mRNA-1	1173	949	528	915	19	7	9	10	-6.33	3.92608e-59	3.00806e-57	---NA---
Sedum.T00044492.1	maker-jcf7180000931129-snap-gene-0.7-mRNA-1	58	106	134	105	0	1	3	1	-6.27	1.20963e-26	1.6355e-25	---NA---
Sedum.T00011152.1	genemark-jcf7180000930603-processed-gene-0.1-mRNA-1	105	146	106	108	1	2	2	1	-6.23	2.04053e-33	4.15198e-32	---NA---
Sedum.T00034062.1	augustus_masked-jcf7180000889799-processed-gene-0.10-mRNA-1	1094	327	545	439	14	3	10	5	-6.164	6.37679e-35	1.38695e-33	---NA---
Sedum.T00027824.1	maker-jcf7180000888553-snap-gene-0.33-mRNA-1	29	22	24	25	0	0	1	0	-6.122	6.03279e-19	4.77342e-18	---NA---
Sedum.T00001544.1	maker-jcf7180000927852-augustus-gene-1.58-mRNA-1	60	87	50	143	3	1	0	1	-6.009	6.13959e-21	5.69257e-20	---NA---
Sedum.T00013911.1	maker-jcf7180000931031-snap-gene-0.31-mRNA-1	278	381	177	234	8	3	3	3	-6.001	1.3935e-39	3.86073e-38	---NA---
Sedum.T00026212.2	maker-jcf7180000932977-augustus-gene-0.28-mRNA-2	43	45	28	36	1	0	0	1	-5.978	4.91373e-20	4.24519e-19	---NA---
Sedum.T00040204.1	snap_masked-jcf7180000920307-processed-gene-0.21-mRNA-1	254	210	175	209	4	3	6	0	-5.955	3.81436e-41	1.1585e-39	---NA---
Sedum.T00018756.1	snap_masked-jcf7180000889872-processed-gene-0.27-mRNA-1	70	64	26	92	0	2	2	0	-5.879	2.12339e-18	1.60379e-17	---NA---
Sedum.T00038795.1	maker-jcf7180000922252-snap-gene-0.17-mRNA-1	19	32	34	49	1	0	1	0	-5.818	3.10094e-17	2.10937e-16	---NA---
Sedum.T00020848.1	snap_masked-jcf7180000920377-processed-gene-0.22-mRNA-1	77	66	63	93	1	1	0	3	-5.815	8.06977e-25	9.72146e-24	---NA---
Sedum.T00026658.1	maker-jcf7180000931706-snap-gene-0.58-mRNA-1	792	813	776	977	25	9	14	11	-5.8	1.77594e-68	2.36175e-66	---NA---
Sedum.T00045416.1	snap_masked-jcf7180000933041-processed-gene-0.49-mRNA-1	35	17	26	50	1	0	1	0	-5.738	7.75518e-16	4.63369e-15	---NA---
Sedum.T00027629.1	genemark-jcf7180000926663-processed-gene-0.13-mRNA-1	197	167	121	256	7	1	2	4	-5.736	4.29538e-32	8.10247e-31	---NA---
Sedum.T00045478.1	genemark-jcf7180000931103-processed-gene-0.3-mRNA-1	24	25	38	39	2	0	0	0	-5.725	1.03095e-17	7.31489e-17	---NA---
Sedum.T00015412.1	maker-jcf7180000915840-augustus-gene-0.16-mRNA-1	30	15	15	15	1	0	0	0	-5.701	1.28009e-14	6.78416e-14	---NA---
Sedum.T00006780.1	augustus_masked-jcf7180000930896-processed-gene-0.12-mRNA-1	32	15	10	19	0	1	0	0	-5.696	9.07816e-13	4.02135e-12	---NA---
Sedum.T00023007.1	maker-jcf7180000916076-snap-gene-0.78-mRNA-1	40	48	37	49	1	2	0	0	-5.693	6.90255e-21	6.37775e-20	---NA---
Sedum.T00017476.1	snap_masked-jcf7180000929984-processed-gene-0.45-mRNA-1	23	33	8	11	0	0	0	1	-5.675	2.40256e-11	9.25146e-11	---NA---
Sedum.T00040682.1	snap_masked-jcf7180000928763-processed-gene-0.38-mRNA-1	4284	4096	3681	5562	193	48	58	60	-5.616	1.07493e-33	2.21384e-32	---NA---
Sedum.T00007503.1	augustus_masked-jcf7180000933190-processed-gene-0.4-mRNA-1	24	31	15	45	0	1	1	0	-5.588	8.49271e-15	4.58843e-14	---NA---
Sedum.T00018041.1	maker-jcf7180000927106-augustus-gene-0.7-mRNA-1	38	21	25	30	0	1	0	1	-5.568	3.53658e-17	2.39259e-16	---NA---
Sedum.T00027869.1	maker-jcf7180000890301-snap-gene-0.25-mRNA-1	71	52	43	30	2	2	0	0	-5.509	2.49633e-18	1.8718e-17	---NA---
Sedum.T00040368.1	maker-jcf7180000933486-snap-gene-1.92-mRNA-1	69	63	290	71	5	3	2	1	-5.501	1.91849e-16	1.21492e-15	---NA---
Sedum.T00039680.1	genemark-jcf7180000920440-processed-gene-0.10-mRNA-1	160	148	78	163	6	2	2	3	-5.411	1.66201e-27	2.37842e-26	---NA---
Sedum.T00008869.1	maker-jcf7180000926592-augustus-gene-0.16-mRNA-1	22	16	11	11	0	1	0	0	-5.357	1.26081e-13	6.07186e-13	---NA---
Sedum.T00034137.1	snap_masked-jcf7180000933511-processed-gene-1.43-mRNA-1	23	24	20	29	2	0	0	0	-5.308	1.14728e-16	7.41153e-16	---NA---
Sedum.T00001781.1	snap_masked-jcf7180000919027-processed-gene-0.15-mRNA-1	72	16	16	67	3	0	0	1	-5.307	3.54227e-11	1.33936e-10	---NA---
Sedum.T00041300.1	maker-jcf7180000921755-snap-gene-0.21-mRNA-1	472	423	352	320	16	9	5	9	-5.305	7.83272e-47	3.26972e-45	---NA---
Sedum.T00008776.1	maker-jcf7180000916300-augustus-gene-0.17-mRNA-1	43	42	46	37	2	0	2	0	-5.302	4.57462e-20	3.9651e-19	---NA---
Sedum.T00009995.1	maker-jcf7180000928114-augustus-gene-0.35-mRNA-1	25	68	19	20	0	0	1	2	-5.286	2.24167e-12	9.55042e-12	---NA---
Sedum.T00044129.1	genemark-jcf7180000926309-processed-gene-0.19-mRNA-1	404	408	384	415	21	7	3	10	-5.274	4.32552e-42	1.39089e-40	---NA---
Sedum.T00018428.1	maker-jcf7180000920305-augustus-gene-0.8-mRNA-1	51	31	38	43	0	1	2	1	-5.24	5.868e-19	4.64896e-18	---NA---
Sedum.T00027783.1	snap_masked-jcf7180000932070-processed-gene-0.11-mRNA-1	34	56	38	34	1	2	1	0	-5.239	1.37858e-18	1.05972e-17	---NA---
Sedum.T00043713.1	genemark-jcf7180000888010-processed-gene-0.1-mRNA-1	189	182	166	155	8	3	5	2	-5.229	2.09085e-35	4.67316e-34	---NA---
Sedum.T00018683.1	snap_masked-jcf7180000933534-processed-gene-0.19-mRNA-1	219	257	215	303	10	8	6	1	-5.209	1.20455e-37	3.0265e-36	---NA---
Sedum.T00011023.2	maker-jcf7180000929274-augustus-gene-0.43-mRNA-2	38	26	30	29	1	0	0	2	-5.2	1.68136e-17	1.16979e-16	---NA---
Sedum.T00035694.3	maker-jcf7180000921850-snap-gene-0.43-mRNA-3	19	30	14	25	0	2	0	0	-5.2	1.49819e-14	7.89061e-14	---NA---
Sedum.T00007031.1	maker-jcf7180000929227-augustus-gene-0.62-mRNA-1	60	61	16	51	0	2	2	1	-5.155	1.72049e-14	9.00788e-14	---NA---
Sedum.T00023817.2	maker-jcf7180000932046-augustus-gene-0.35-mRNA-2	97	21	67	65	0	3	0	4	-5.108	4.78935e-14	2.40605e-13	---NA---
Sedum.T00006051.1	maker-jcf7180000916566-augustus-gene-0.53-mRNA-1	17	28	14	23	1	1	0	0	-5.087	3.19849e-14	1.63149e-13	---NA---
Sedum.T00029865.1	maker-jcf7180000918706-augustus-gene-0.23-mRNA-1	11	11	12	13	1	0	0	0	-5.044	8.1891e-13	3.64835e-12	---NA---
Sedum.T00039681.1	maker-jcf7180000920440-augustus-gene-0.27-mRNA-1	57	67	22	28	1	4	0	0	-5.041	1.72415e-13	8.19721e-13	---NA---
Sedum.T00030573.2	maker-jcf7180000927462-snap-gene-0.37-mRNA-2	54	78	57	39	1	2	3	1	-4.997	1.37197e-19	1.15098e-18	---NA---
Sedum.T00013886.1	maker-jcf7180000921552-augustus-gene-0.8-mRNA-1	64	53	44	152	2	1	5	1	-4.987	1.67308e-15	9.67973e-15	---NA---
Sedum.T00020276.2	maker-jcf7180000891957-snap-gene-0.76-mRNA-2	1397	1270	1175	1066	69	24	39	25	-4.956	3.11285e-51	1.58347e-49	---NA---
Sedum.T00035586.1	snap_masked-jcf7180000929453-processed-gene-0.22-mRNA-1	10	21	20	22	1	1	0	0	-4.938	1.0727e-13	5.20363e-13	---NA---
Sedum.T00023906.1	maker-jcf7180000917421-augustus-gene-0.14-mRNA-1	1258	1199	1093	1336	37	40	51	36	-4.896	1.12969e-78	2.80433e-76	---NA---
Sedum.T00043742.1	augustus_masked-jcf7180000916705-processed-gene-0.6-mRNA-1	12	16	15	24	1	0	1	0	-4.827	1.25644e-13	6.05395e-13	---NA---
Sedum.T00043824.1	maker-jcf7180000888005-augustus-gene-0.21-mRNA-1	53	83	51	40	2	3	1	2	-4.8	1.62551e-18	1.2393e-17	---NA---
Sedum.T00027875.1	maker-jcf7180000929528-snap-gene-0.27-mRNA-1	13	11	17	24	0	0	0	2	-4.78	8.55961e-13	3.8025e-12	---NA---
Sedum.T00000288.1	snap_masked-jcf7180000928058-processed-gene-0.65-mRNA-1	148	166	96	203	6	6	4	6	-4.768	1.78599e-27	2.54997e-26	---NA---
Sedum.T00026346.1	snap_masked-jcf7180000900411-processed-gene-0.35-mRNA-1	23	31	23	12	1	1	1	0	-4.74	1.31337e-13	6.31516e-13	---NA---
Sedum.T00029785.1	genemark-jcf7180000901624-processed-gene-0.1-mRNA-1	31	57	30	40	1	2	2	1	-4.665	2.86727e-16	1.78002e-15	---NA---
Sedum.T00013421.1	maker-jcf7180000888830-snap-gene-0.18-mRNA-1	32	24	26	24	3	0	0	1	-4.633	2.78896e-15	1.57634e-14	---NA---
Sedum.T00022083.1	maker-jcf7180000929779-snap-gene-0.13-mRNA-1	46	120	88	2	4	1	5	0	-4.589	3.23733e-07	8.05031e-07	---NA---
Sedum.T00037253.1	maker-jcf7180000923208-snap-gene-0.19-mRNA-1	16	30	43	13	2	2	0	0	-4.586	3.5396e-11	1.33862e-10	---NA---
Sedum.T00025551.1	maker-jcf7180000920962-augustus-gene-0.53-mRNA-1	774	738	627	785	47	28	26	20	-4.574	6.64109e-50	3.17035e-48	---NA---
Sedum.T00035426.1	genemark-jcf7180000918800-processed-gene-0.24-mRNA-1	512	475	387	357	26	7	31	6	-4.569	3.45227e-27	4.81816e-26	---NA---
Sedum.T00027256.1	maker-jcf7180000888516-augustus-gene-0.6-mRNA-1	13	30	22	28	3	0	1	0	-4.443	8.05884e-13	3.59376e-12	---NA---
Sedum.T00023501.1	snap_masked-jcf7180000931004-processed-gene-0.11-mRNA-1	18	9	8	17	0	0	1	1	-4.405	1.00751e-10	3.62261e-10	---NA---
Sedum.T00037229.1	maker-jcf7180000933458-augustus-gene-0.21-mRNA-1	226	106	110	174	6	14	2	8	-4.395	2.61124e-19	2.14211e-18	---NA---
Sedum.T00022346.1	snap_masked-jcf7180000931462-processed-gene-0.13-mRNA-1	47	28	42	52	0	2	2	4	-4.374	1.75977e-15	1.0156e-14	---NA---
Sedum.T00043257.1	maker-jcf7180000917807-snap-gene-0.41-mRNA-1	154	113	118	94	4	6	10	3	-4.372	1.78572e-23	1.94766e-22	---NA---
Sedum.T00009582.1	snap_masked-jcf7180000920563-processed-gene-0.17-mRNA-1	154	124	143	143	8	9	6	3	-4.338	4.49948e-27	6.24693e-26	---NA---
Sedum.T00042988.2	maker-jcf7180000931023-augustus-gene-0.21-mRNA-2	12	19	10	28	3	0	0	0	-4.335	3.08096e-10	1.05212e-09	---NA---
Sedum.T00015054.1	augustus_masked-jcf7180000929233-processed-gene-0.10-mRNA-1	47	27	52	30	1	2	3	2	-4.278	6.40068e-15	3.50494e-14	---NA---
Sedum.T00032048.1	snap_masked-jcf7180000926668-processed-gene-0.6-mRNA-1	34	20	46	30	4	3	0	0	-4.189	1.66471e-12	7.20112e-12	---NA---
Sedum.T00012165.1	augustus_masked-jcf7180000931493-processed-gene-0.9-mRNA-1	115	124	94	104	10	4	3	6	-4.164	3.67948e-22	3.68503e-21	---NA---
Sedum.T00008749.1	maker-jcf7180000929941-augustus-gene-1.78-mRNA-1	704	667	698	873	41	47	38	39	-4.156	1.27757e-52	6.9753e-51	---NA---
Sedum.T00027271.1	augustus_masked-jcf7180000920671-processed-gene-0.14-mRNA-1	146	146	137	116	4	12	10	4	-4.15	1.46886e-23	1.61341e-22	---NA---
Sedum.T00008672.1	snap_masked-jcf7180000916223-processed-gene-0.25-mRNA-1	12	16	17	13	1	0	1	1	-4.14	1.53835e-12	6.6809e-12	---NA---
Sedum.T00006436.1	genemark-jcf7180000922716-processed-gene-0.6-mRNA-1	40	15	38	31	1	2	3	0	-4.131	3.46183e-12	1.44674e-11	---NA---
Sedum.T00038266.1	snap_masked-jcf7180000931733-processed-gene-0.44-mRNA-1	272	309	191	357	25	7	15	19	-4.064	4.33102e-26	5.66655e-25	---NA---
Sedum.T00010869.1	maker-jcf7180000926993-augustus-gene-1.81-mRNA-1	197	311	254	379	16	17	23	13	-4.04	1.22339e-29	2.01211e-28	---NA---
Sedum.T00016700.1	snap_masked-jcf7180000931784-processed-gene-0.8-mRNA-1	367	194	199	321	18	20	16	12	-4.037	7.65377e-28	1.12115e-26	---NA---
Sedum.T00028377.1	maker-jcf7180000926622-snap-gene-0.67-mRNA-1	81	54	50	127	4	2	10	2	-4.028	3.05369e-13	1.4178e-12	---NA---
Sedum.T00040491.1	maker-jcf7180000927343-snap-gene-0.15-mRNA-1	30	43	36	36	4	3	2	0	-4.019	6.84008e-15	3.73347e-14	---NA---
Sedum.T00044705.1	maker-jcf7180000917790-augustus-gene-0.14-mRNA-1	30	41	26	65	4	3	0	3	-4.007	3.17571e-12	1.33195e-11	---NA---
Sedum.T00032287.1	genemark-jcf7180000929936-processed-gene-0.0-mRNA-1	109	101	126	148	15	7	5	2	-3.983	3.44423e-19	2.7941e-18	---NA---
Sedum.T00005802.1	maker-jcf7180000933263-augustus-gene-2.65-mRNA-1	4082	4446	3760	5236	363	271	284	232	-3.929	5.08899e-42	1.62238e-40	---NA---
Sedum.T00013485.1	snap_masked-jcf7180000929340-processed-gene-0.10-mRNA-1	28	32	19	29	1	2	2	2	-3.905	2.27664e-13	1.06767e-12	---NA---
Sedum.T00037799.1	maker-jcf7180000927186-snap-gene-0.32-mRNA-1	16	42	27	18	4	2	1	0	-3.852	2.56635e-10	8.84656e-10	---NA---
Sedum.T00020976.1	maker-jcf7180000927262-augustus-gene-0.38-mRNA-1	118	83	39	117	5	6	6	9	-3.81	1.50659e-14	7.9326e-14	---NA---
Sedum.T00018407.1	maker-jcf7180000933065-augustus-gene-2.34-mRNA-1	37	27	18	44	1	2	4	1	-3.81	2.1326e-11	8.25805e-11	---NA---
Sedum.T00009748.1	augustus_masked-jcf7180000916378-processed-gene-0.1-mRNA-1	91	67	81	103	8	3	13	0	-3.801	6.05168e-13	2.73604e-12	---NA---
Sedum.T00028172.1	maker-jcf7180000929259-augustus-gene-2.56-mRNA-1	60	54	31	68	6	1	6	2	-3.778	3.66561e-13	1.6922e-12	---NA---
Sedum.T00000287.1	snap_masked-jcf7180000928058-processed-gene-0.64-mRNA-1	111	125	85	160	8	12	6	10	-3.743	9.69518e-20	8.2272e-19	---NA---
Sedum.T00034738.1	maker-jcf7180000924934-snap-gene-0.9-mRNA-1	13	19	9	17	1	3	0	0	-3.716	4.65738e-10	1.56011e-09	---NA---
Sedum.T00022210.1	snap_masked-jcf7180000933053-processed-gene-0.41-mRNA-1	23	32	17	43	1	4	3	0	-3.678	2.41088e-10	8.33379e-10	---NA---
Sedum.T00002357.1	genemark-jcf7180000918964-processed-gene-0.1-mRNA-1	76	84	3	106	6	5	8	2	-3.675	1.00148e-06	2.35899e-06	---NA---
Sedum.T00001002.1	maker-jcf7180000924338-augustus-gene-0.15-mRNA-1	10	12	10	11	2	0	1	0	-3.674	1.49134e-09	4.74142e-09	---NA---
Sedum.T00030624.1	maker-jcf7180000933470-snap-gene-0.23-mRNA-1	40	33	84	108	3	4	10	3	-3.661	7.78764e-11	2.8385e-10	---NA---
Sedum.T00009248.1	snap_masked-jcf7180000917058-processed-gene-0.36-mRNA-1	48	41	54	35	6	3	4	1	-3.609	8.19742e-14	4.03542e-13	---NA---
Sedum.T00012661.1	maker-jcf7180000923223-augustus-gene-0.7-mRNA-1	22	22	23	29	4	1	3	0	-3.578	5.21275e-12	2.14051e-11	---NA---
Sedum.T00041002.1	snap_masked-jcf7180000928565-processed-gene-0.39-mRNA-1	45	19	11	34	4	0	2	3	-3.567	2.00825e-08	5.65994e-08	---NA---
Sedum.T00013224.1	snap_masked-jcf7180000920914-processed-gene-0.5-mRNA-1	360	283	330	334	16	31	19	51	-3.491	1.35266e-22	1.40456e-21	---NA---
Sedum.T00040199.1	genemark-jcf7180000920307-processed-gene-0.5-mRNA-1	67	115	54	85	6	12	7	3	-3.48	1.10433e-13	5.35007e-13	---NA---
Sedum.T00038713.1	snap_masked-jcf7180000917825-processed-gene-0.39-mRNA-1	112	119	84	141	5	13	15	8	-3.474	6.91201e-17	4.55371e-16	---NA---
Sedum.T00008651.1	maker-jcf7180000928469-snap-gene-0.17-mRNA-1	37	21	22	26	5	1	3	1	-3.415	8.59814e-11	3.11693e-10	---NA---
Sedum.T00003625.1	snap_masked-jcf7180000926419-processed-gene-0.50-mRNA-1	28	25	32	51	5	3	3	1	-3.409	3.1756e-11	1.20808e-10	---NA---
Sedum.T00044414.1	snap_masked-jcf7180000931726-processed-gene-1.49-mRNA-1	23	21	26	15	1	3	2	2	-3.404	3.09902e-11	1.18015e-10	---NA---
Sedum.T00041032.1	maker-jcf7180000932052-snap-gene-0.29-mRNA-1	42	28	18	15	1	0	4	4	-3.375	1.6088e-08	4.57921e-08	---NA---
Sedum.T00028180.1	snap_masked-jcf7180000929259-processed-gene-2.34-mRNA-1	12	14	21	15	1	0	3	2	-3.354	5.30059e-10	1.76383e-09	---NA---
Sedum.T00016304.1	snap_masked-jcf7180000927274-processed-gene-0.49-mRNA-1	529	548	536	520	87	41	50	33	-3.332	6.63358e-26	8.59457e-25	---NA---
Sedum.T00018537.1	snap_masked-jcf7180000890849-processed-gene-0.29-mRNA-1	26	43	45	34	3	7	3	3	-3.251	1.38792e-11	5.46538e-11	---NA---
Sedum.T00001401.1	snap_masked-jcf7180000916429-processed-gene-0.21-mRNA-1	42	36	39	41	5	4	3	4	-3.247	3.4199e-13	1.5823e-12	---NA---
Sedum.T00026741.1	augustus_masked-jcf7180000898545-processed-gene-0.16-mRNA-1	12	14	16	15	5	1	0	0	-3.225	2.63772e-09	8.18485e-09	---NA---
Sedum.T00035410.1	snap_masked-jcf7180000917436-processed-gene-0.20-mRNA-1	118	108	102	116	9	14	13	11	-3.208	1.98371e-18	1.50011e-17	---NA---
Sedum.T00014275.1	snap_masked-jcf7180000920301-processed-gene-0.20-mRNA-1	183	285	141	219	24	13	22	32	-3.186	6.97432e-18	5.01343e-17	---NA---
Sedum.T00008245.1	snap_masked-jcf7180000929765-processed-gene-0.31-mRNA-1	29	21	30	25	3	3	4	1	-3.16	4.89143e-11	1.82247e-10	---NA---
Sedum.T00021021.1	maker-jcf7180000888331-snap-gene-0.20-mRNA-1	320	163	303	246	18	40	29	31	-3.122	7.77905e-19	6.09043e-18	---NA---
Sedum.T00018945.1	maker-jcf7180000916011-snap-gene-0.4-mRNA-1	78	72	246	44	18	9	23	2	-3.059	5.41702e-07	1.31389e-06	---NA---
Sedum.T00032559.1	augustus_masked-jcf7180000931746-processed-gene-0.26-mRNA-1	66	54	54	67	9	7	11	2	-2.993	1.05221e-11	4.19665e-11	---NA---
Sedum.T00037821.1	maker-jcf7180000920316-snap-gene-0.26-mRNA-1	20	30	18	19	2	0	6	2	-2.99	2.21984e-08	6.22237e-08	---NA---
Sedum.T00037082.1	snap_masked-jcf7180000924340-processed-gene-0.11-mRNA-1	17	9	14	15	0	4	3	0	-2.953	3.33898e-08	9.17567e-08	---NA---
Sedum.T00006323.1	genemark-jcf7180000892666-processed-gene-0.0-mRNA-1	18	10	18	14	3	2	3	0	-2.938	1.02891e-08	3.00591e-08	---NA---
Sedum.T00001405.1	genemark-jcf7180000916429-processed-gene-1.0-mRNA-1	16	22	18	13	1	1	3	3	-2.93	4.57317e-09	1.38738e-08	---NA---
Sedum.T00012875.1	genemark-jcf7180000931861-processed-gene-1.0-mRNA-1	51	95	74	52	9	9	8	9	-2.927	5.26614e-12	2.16101e-11	---NA---
Sedum.T00002803.1	snap_masked-jcf7180000930827-processed-gene-0.13-mRNA-1	88	94	94	99	14	14	12	10	-2.887	4.31842e-15	2.4036e-14	---NA---
Sedum.T00005966.1	augustus_masked-jcf7180000925068-processed-gene-0.5-mRNA-1	23	22	20	15	3	2	1	5	-2.87	4.75768e-09	1.441e-08	---NA---
Sedum.T00040996.1	maker-jcf7180000928565-snap-gene-0.47-mRNA-1	34	33	38	29	3	7	3	5	-2.858	1.68176e-10	5.91555e-10	---NA---
Sedum.T00036590.1	snap_masked-jcf7180000892065-processed-gene-0.4-mRNA-1	12	14	9	18	1	2	3	1	-2.857	6.31741e-08	1.68482e-07	---NA---
Sedum.T00014653.1	snap_masked-jcf7180000928117-processed-gene-0.57-mRNA-1	25	30	14	20	2	2	1	8	-2.857	1.98662e-07	5.04664e-07	---NA---
Sedum.T00033553.1	snap_masked-jcf7180000921485-processed-gene-0.25-mRNA-1	24	20	25	13	2	3	4	2	-2.802	1.15201e-08	3.34396e-08	---NA---
Sedum.T00018424.1	maker-jcf7180000920816-snap-gene-0.8-mRNA-1	367	396	326	509	73	45	64	47	-2.8	1.70189e-21	1.63329e-20	---NA---
Sedum.T00016568.1	maker-jcf7180000929900-snap-gene-0.72-mRNA-1	1282	1192	1263	1776	171	237	194	193	-2.793	1.60352e-33	3.26728e-32	---NA---
Sedum.T00022278.1	maker-jcf7180000903175-snap-gene-0.26-mRNA-1	201	226	193	162	39	25	31	19	-2.77	2.46766e-17	1.69593e-16	---NA---
Sedum.T00011876.1	maker-jcf7180000932202-augustus-gene-0.61-mRNA-1	242	240	228	123	32	26	38	27	-2.746	6.09123e-16	3.67487e-15	---NA---
Sedum.T00027190.1	maker-jcf7180000918145-snap-gene-0.12-mRNA-1	54	43	40	75	14	7	3	8	-2.728	4.9292e-09	1.49174e-08	---NA---
Sedum.T00014637.1	augustus_masked-jcf7180000919770-processed-gene-0.15-mRNA-1	419	328	329	332	41	50	43	81	-2.722	2.92051e-19	2.39007e-18	---NA---
Sedum.T00018263.1	maker-jcf7180000933186-snap-gene-0.7-mRNA-1	19	17	11	18	1	4	3	2	-2.698	4.13522e-08	1.12295e-07	---NA---
Sedum.T00030601.1	genemark-jcf7180000933250-processed-gene-1.12-mRNA-1	22	20	12	12	3	1	2	4	-2.693	1.23217e-07	3.19329e-07	---NA---
Sedum.T00041175.1	snap_masked-jcf7180000930157-processed-gene-0.31-mRNA-1	171	187	124	183	33	24	26	19	-2.68	8.68809e-16	5.16459e-15	---NA---
Sedum.T00019786.1	maker-jcf7180000923947-snap-gene-0.23-mRNA-1	54	56	42	60	4	7	10	13	-2.678	5.42436e-10	1.8018e-09	---NA---
Sedum.T00002017.1	maker-jcf7180000931270-augustus-gene-0.3-mRNA-1	8	32	10	13	3	0	5	1	-2.677	3.09103e-05	6.18338e-05	---NA---
Sedum.T00040309.1	augustus_masked-jcf7180000932024-processed-gene-0.4-mRNA-1	43	33	69	35	10	9	4	4	-2.655	1.484e-08	4.2402e-08	---NA---
Sedum.T00033132.1	genemark-jcf7180000930394-processed-gene-0.9-mRNA-1	131	88	180	99	25	19	15	20	-2.648	3.13839e-12	1.31689e-11	---NA---
Sedum.T00018834.1	snap_masked-jcf7180000920510-processed-gene-0.13-mRNA-1	31	25	27	31	14	1	2	1	-2.631	1.89381e-05	3.88785e-05	---NA---
Sedum.T00039621.1	snap_masked-jcf7180000891772-processed-gene-0.13-mRNA-1	18	33	43	47	4	10	3	5	-2.615	1.76407e-07	4.50343e-07	---NA---
Sedum.T00010467.1	snap_masked-jcf7180000889427-processed-gene-0.17-mRNA-1	89	67	91	74	17	11	13	11	-2.612	9.52883e-12	3.81604e-11	---NA---
Sedum.T00035827.1	maker-jcf7180000929338-augustus-gene-0.27-mRNA-1	13	30	10	14	0	4	3	3	-2.597	4.86724e-06	1.06372e-05	---NA---
Sedum.T00032820.1	maker-jcf7180000888970-snap-gene-0.44-mRNA-1	34	31	50	54	8	8	5	5	-2.595	3.75594e-09	1.14787e-08	---NA---
Sedum.T00022448.1	snap_masked-jcf7180000925098-processed-gene-0.10-mRNA-1	90	62	70	83	20	6	15	10	-2.594	8.97557e-10	2.91737e-09	---NA---
Sedum.T00030709.1	maker-jcf7180000928468-snap-gene-0.67-mRNA-1	30	38	22	20	10	0	6	1	-2.585	1.20939e-05	2.54308e-05	---NA---
Sedum.T00041272.1	maker-jcf7180000930471-snap-gene-0.4-mRNA-1	22	17	24	29	3	2	8	2	-2.572	1.6021e-07	4.10626e-07	---NA---
Sedum.T00002739.1	genemark-jcf7180000932504-processed-gene-0.3-mRNA-1	25	35	23	25	5	6	5	2	-2.553	1.33978e-08	3.85473e-08	---NA---
Sedum.T00029673.1	maker-jcf7180000931365-snap-gene-0.46-mRNA-1	17	20	17	26	2	3	7	1	-2.553	2.92147e-07	7.29799e-07	---NA---
Sedum.T00008051.1	snap_masked-jcf7180000916528-processed-gene-0.6-mRNA-1	117	90	95	98	21	23	10	14	-2.536	9.88934e-12	3.95107e-11	---NA---
Sedum.T00001509.1	augustus_masked-jcf7180000920913-processed-gene-0.18-mRNA-1	40	42	48	47	6	7	8	10	-2.52	5.99823e-10	1.98076e-09	---NA---
Sedum.T00020242.1	maker-jcf7180000932666-snap-gene-0.18-mRNA-1	19	16	26	37	2	4	4	8	-2.496	6.38912e-07	1.53805e-06	---NA---
Sedum.T00000070.1	snap_masked-jcf7180000918674-processed-gene-0.4-mRNA-1	16	24	14	23	3	2	7	1	-2.488	7.49034e-07	1.78949e-06	---NA---
Sedum.T00005018.1	snap_masked-jcf7180000919235-processed-gene-0.3-mRNA-1	16	25	19	18	2	4	3	4	-2.487	5.93329e-08	1.58579e-07	---NA---
Sedum.T00014711.1	genemark-jcf7180000888968-processed-gene-0.1-mRNA-1	26	25	22	25	5	6	3	3	-2.481	1.42247e-08	4.07628e-08	---NA---
Sedum.T00021019.1	maker-jcf7180000888799-augustus-gene-0.13-mRNA-1	55	53	60	118	14	10	15	12	-2.473	6.99794e-09	2.08427e-08	---NA---
Sedum.T00041371.1	genemark-jcf7180000926330-processed-gene-0.0-mRNA-1	351	324	308	391	60	50	71	67	-2.472	1.30031e-19	1.09247e-18	---NA---
Sedum.T00036833.1	snap_masked-jcf7180000933531-processed-gene-0.16-mRNA-1	320	307	190	213	66	41	45	33	-2.461	6.26003e-14	3.11462e-13	---NA---
Sedum.T00041159.1	maker-jcf7180000924837-snap-gene-0.11-mRNA-1	1217	1242	1163	1345	302	262	194	149	-2.452	5.70578e-23	6.053e-22	---NA---
Sedum.T00013359.1	augustus_masked-jcf7180000931623-processed-gene-0.21-mRNA-1	268	302	276	228	24	58	51	64	-2.45	9.2096e-14	4.50037e-13	---NA---
Sedum.T00040681.1	snap_masked-jcf7180000928763-processed-gene-0.33-mRNA-1	14	19	14	12	2	3	3	3	-2.444	1.47574e-07	3.79861e-07	---NA---
Sedum.T00013662.1	snap_masked-jcf7180000888435-processed-gene-0.4-mRNA-1	66	46	53	63	10	11	12	8	-2.437	8.18017e-10	2.66722e-09	---NA---
Sedum.T00012472.1	snap_masked-jcf7180000921134-processed-gene-0.22-mRNA-1	14	21	15	19	3	3	3	3	-2.433	8.60972e-08	2.2647e-07	---NA---
Sedum.T00043585.1	augustus_masked-jcf7180000922656-processed-gene-0.7-mRNA-1	32	53	25	34	4	7	10	6	-2.416	1.47509e-07	3.79745e-07	---NA---
Sedum.T00045296.1	snap_masked-jcf7180000932374-processed-gene-0.7-mRNA-1	38	51	51	52	9	9	12	4	-2.413	5.57749e-09	1.67839e-08	---NA---
Sedum.T00039823.1	maker-jcf7180000928107-snap-gene-0.54-mRNA-1	122	152	86	147	20	29	31	14	-2.408	1.16343e-10	4.16073e-10	---NA---
Sedum.T00014725.1	maker-jcf7180000931222-snap-gene-0.20-mRNA-1	89	94	62	47	10	15	21	9	-2.39	1.82035e-08	5.14675e-08	---NA---
Sedum.T00040701.1	snap_masked-jcf7180000930059-processed-gene-0.25-mRNA-1	23	6	17	31	7	4	1	3	-2.381	4.15861e-05	8.2018e-05	---NA---
Sedum.T00009667.1	augustus_masked-jcf7180000923386-processed-gene-0.14-mRNA-1	13	19	14	11	6	3	1	1	-2.369	1.6504e-06	3.80239e-06	---NA---
Sedum.T00002474.1	snap_masked-jcf7180000894462-processed-gene-0.11-mRNA-1	18	19	21	18	4	6	3	1	-2.367	1.53429e-07	3.93953e-07	---NA---
Sedum.T00018597.1	maker-jcf7180000918434-augustus-gene-0.18-mRNA-1	11	21	10	14	4	3	2	2	-2.357	1.85998e-06	4.26727e-06	---NA---
Sedum.T00041965.1	maker-jcf7180000922934-augustus-gene-0.13-mRNA-1	463	389	267	461	77	68	79	83	-2.356	6.6135e-17	4.36786e-16	---NA---
Sedum.T00027111.1	snap_masked-jcf7180000890638-processed-gene-0.14-mRNA-1	13	22	16	19	2	2	3	6	-2.342	7.99433e-07	1.90404e-06	---NA---
Sedum.T00003121.1	snap_masked-jcf7180000906707-processed-gene-0.5-mRNA-1	82	95	63	64	33	9	13	4	-2.329	2.2633e-06	5.13442e-06	---NA---
Sedum.T00035786.1	snap_masked-jcf7180000928812-processed-gene-0.39-mRNA-1	31	17	19	24	5	4	6	3	-2.318	4.06108e-07	9.9735e-07	---NA---
Sedum.T00032556.1	maker-jcf7180000931746-augustus-gene-0.48-mRNA-1	47	51	46	60	16	8	10	6	-2.301	1.81643e-08	5.13643e-08	---NA---
Sedum.T00025463.1	maker-jcf7180000928648-snap-gene-0.107-mRNA-1	45	48	73	31	13	8	8	11	-2.286	1.39972e-07	3.6114e-07	---NA---
Sedum.T00018243.1	snap_masked-jcf7180000919271-processed-gene-0.21-mRNA-1	29	30	18	31	13	1	4	3	-2.273	2.31455e-05	4.70542e-05	---NA---
Sedum.T00023973.1	maker-jcf7180000928580-snap-gene-0.24-mRNA-1	55	69	72	69	15	11	19	10	-2.251	5.70113e-09	1.71338e-08	---NA---
Sedum.T00023429.1	snap_masked-jcf7180000923799-processed-gene-0.2-mRNA-1	81	62	67	73	8	23	15	14	-2.207	2.39119e-08	6.67554e-08	---NA---
Sedum.T00029143.1	snap_masked-jcf7180000930593-processed-gene-0.26-mRNA-1	22	47	21	21	10	6	5	2	-2.193	1.41159e-05	2.93775e-05	---NA---
Sedum.T00012741.1	maker-jcf7180000919664-augustus-gene-0.1-mRNA-1	10	9	12	10	2	4	1	2	-2.188	1.14441e-05	2.41463e-05	---NA---
Sedum.T00032057.1	snap_masked-jcf7180000915859-processed-gene-0.25-mRNA-1	141	131	136	217	29	36	31	41	-2.187	2.60205e-11	9.97836e-11	---NA---
Sedum.T00014040.1	snap_masked-jcf7180000927167-processed-gene-0.34-mRNA-1	128	87	75	140	35	18	19	25	-2.146	1.40519e-08	4.02924e-08	---NA---
Sedum.T00042755.1	snap_masked-jcf7180000927536-processed-gene-0.15-mRNA-1	17	15	6	12	1	6	1	3	-2.143	9.05581e-05	0.000172376	---NA---
Sedum.T00031936.1	augustus_masked-jcf7180000928659-processed-gene-0.2-mRNA-1	60	63	12	116	2	18	21	16	-2.13	0.000835331	0.00141114	---NA---
Sedum.T00000702.1	maker-jcf7180000927496-snap-gene-0.64-mRNA-1	51	80	94	65	14	18	22	13	-2.113	7.0584e-08	1.87332e-07	---NA---
Sedum.T00016640.1	maker-jcf7180000927389-augustus-gene-0.67-mRNA-1	147	115	74	84	20	26	21	30	-2.104	1.12601e-08	3.2741e-08	---NA---
Sedum.T00029755.1	maker-jcf7180000928443-augustus-gene-0.57-mRNA-1	260	218	226	207	122	27	20	42	-2.103	4.14824e-06	9.13555e-06	---NA---
Sedum.T00040166.1	snap_masked-jcf7180000930706-processed-gene-0.13-mRNA-1	195	266	192	295	45	60	60	56	-2.095	1.85025e-12	7.94649e-12	---NA---
Sedum.T00025278.1	snap_masked-jcf7180000929980-processed-gene-0.4-mRNA-1	60	74	80	72	36	8	14	10	-2.065	6.03531e-06	1.30749e-05	---NA---
Sedum.T00030993.1	maker-jcf7180000914572-snap-gene-0.72-mRNA-1	42	40	27	31	7	11	9	6	-2.05	9.53424e-07	2.25207e-06	---NA---
Sedum.T00010341.1	snap_masked-jcf7180000921965-processed-gene-0.3-mRNA-1	73	54	59	66	33	7	14	8	-2.038	1.74324e-05	3.59898e-05	---NA---
Sedum.T00026095.1	snap_masked-jcf7180000922618-processed-gene-1.28-mRNA-1	97	100	104	87	29	23	23	19	-2.03	1.6227e-09	5.14324e-09	---NA---
Sedum.T00032827.1	maker-jcf7180000931450-augustus-gene-0.12-mRNA-1	67	43	70	55	15	17	14	12	-2.024	1.34076e-07	3.46459e-07	---NA---
Sedum.T00014051.1	snap_masked-jcf7180000928131-processed-gene-0.21-mRNA-1	65	84	55	74	20	19	18	11	-2.022	9.59058e-08	2.51301e-07	---NA---
Sedum.T00028597.1	maker-jcf7180000905579-augustus-gene-0.45-mRNA-1	298	317	291	394	148	58	65	53	-2.001	5.31198e-09	1.60237e-08	---NA---
Sedum.T00034736.1	maker-jcf7180000924934-snap-gene-0.8-mRNA-1	304	250	199	204	56	48	33	29	-2.524	5.8538e-15	3.22158e-14	na(+) h(+) exchanger beta
Sedum.T00011506.1	augustus_masked-jcf7180000916162-processed-gene-0.21-mRNA-1	81	106	105	71	26	24	19	18	-2.032	1.19428e-08	3.45909e-08	n-acetyl-beta-glucosaminyl-glycoprotein 4-beta-n-acetylgalactosaminyltransferase 1
Sedum.T00028721.1	maker-jcf7180000916118-snap-gene-0.47-mRNA-1	294	298	290	304	60	86	61	70	-2.094	1.17915e-14	6.27062e-14	n-acetylglucosamine-1-phosphotransferase subunit gamma
Sedum.T00026342.1	maker-jcf7180000900411-snap-gene-0.53-mRNA-1	715	582	540	492	100	68	103	77	-2.739	3.12472e-24	3.60223e-23	n-acetylglucosamine-1-phosphotransferase subunits alpha beta
Sedum.T00026343.1	maker-jcf7180000900411-augustus-gene-0.44-mRNA-1	60	68	60	49	11	8	10	9	-2.622	3.81139e-11	1.43848e-10	n-acetylglucosamine-1-phosphotransferase subunits alpha beta
Sedum.T00026023.1	maker-jcf7180000928987-augustus-gene-0.13-mRNA-1	420	459	443	593	78	44	71	63	-2.899	6.43715e-24	7.25904e-23	n-acetylglucosamine-6-phosphate deacetylase
Sedum.T00031554.4	maker-jcf7180000927832-snap-gene-0.127-mRNA-4	48	46	17	31	2	0	2	4	-4.104	1.34663e-11	5.31516e-11	n-acetyltransferase 14
Sedum.T00004813.1	maker-jcf7180000933271-augustus-gene-0.56-mRNA-1	194	213	198	190	43	36	55	36	-2.221	8.73494e-14	4.28079e-13	n-acetyltransferase 9
Sedum.T00026386.1	augustus_masked-jcf7180000930691-processed-gene-0.10-mRNA-1	506	605	657	532	158	82	119	75	-2.401	5.87785e-17	3.89444e-16	n-acylglucosamine 2-epimerase
Sedum.T00026411.4	maker-jcf7180000932888-snap-gene-0.37-mRNA-4	575	592	504	562	79	124	118	101	-2.399	7.77248e-21	7.13551e-20	n-acylneuraminate cytidylyltransferase
Sedum.T00004459.1	maker-jcf7180000923614-augustus-gene-0.49-mRNA-1	450	270	295	392	43	35	49	46	-3.019	2.57898e-23	2.77706e-22	n-acylneuraminate-9-phosphatase isoform x1
Sedum.T00010366.1	maker-jcf7180000929660-augustus-gene-0.19-mRNA-1	47697	51107	51901	67554	241	24	17	18	-9.502	2.2598e-17	1.55653e-16	nad h dehydrogenase
Sedum.T00012877.1	maker-jcf7180000931861-augustus-gene-1.40-mRNA-1	5204	4990	3825	4906	427	183	134	134	-4.43	2.33459e-27	3.31039e-26	nad mitochondrial-like isoform x1
Sedum.T00017802.1	maker-jcf7180000890189-augustus-gene-0.57-mRNA-1	23	26	27	28	1	1	1	0	-4.962	3.58304e-17	2.42138e-16	nad-dependent deacetylase sirtuin- mitochondrial
Sedum.T00043317.1	genemark-jcf7180000922720-processed-gene-0.2-mRNA-1	857	725	762	668	77	64	69	66	-3.447	4.67931e-42	1.50206e-40	nadh dehydrogenase
Sedum.T00000660.1	maker-jcf7180000932034-augustus-gene-0.50-mRNA-1	1948	1796	1463	2690	378	315	336	366	-2.5	2.41695e-25	3.01802e-24	nadh dehydrogenase
Sedum.T00013430.1	maker-jcf7180000917323-snap-gene-0.15-mRNA-1	30	27	21	50	8	7	6	3	-2.295	1.13932e-06	2.67052e-06	nadh dehydrogenase
Sedum.T00014368.1	maker-jcf7180000917325-augustus-gene-0.60-mRNA-1	2046	2289	1453	2550	444	422	442	440	-2.254	5.97519e-22	5.90791e-21	nadh dehydrogenase 1 alpha subcomplex subunit 1
Sedum.T00032335.1	maker-jcf7180000924769-augustus-gene-0.15-mRNA-1	1722	1526	1386	1476	23	17	24	15	-6.272	2.61158e-111	4.05187e-108	nadph oxidase organizer 1
Sedum.T00022934.1	genemark-jcf7180000897766-processed-gene-0.0-mRNA-1	37	32	37	29	8	8	8	9	-2.045	3.36028e-07	8.34044e-07	n-alpha-acetyltransferase auxiliary subunit-like
Sedum.T00000018.1	genemark-jcf7180000927331-processed-gene-0.7-mRNA-1	20	19	25	50	4	7	1	6	-2.6	1.98427e-06	4.53069e-06	nanos homolog 1-like
Sedum.T00038635.1	maker-jcf7180000927725-augustus-gene-0.17-mRNA-1	1015	907	782	1071	185	163	197	162	-2.416	5.46264e-26	7.10716e-25	nedd8-activating enzyme e1 catalytic subunit
Sedum.T00023263.1	maker-jcf7180000928138-augustus-gene-0.50-mRNA-1	583	579	515	571	131	87	102	119	-2.357	7.86389e-21	7.21587e-20	negative elongation factor a isoform x1
Sedum.T00000744.1	maker-jcf7180000919831-augustus-gene-0.22-mRNA-1	592	686	724	714	140	169	182	170	-2.035	2.55086e-18	1.91037e-17	neighbor of cox4
Sedum.T00026112.1	augustus_masked-jcf7180000931371-processed-gene-0.10-mRNA-1	120	56	47	75	11	1	3	1	-4.169	3.77731e-12	1.57294e-11	nephrosin, partial [Siniperca chuatsi]
Sedum.T00028385.1	genemark-jcf7180000926181-processed-gene-0.2-mRNA-1	100	68	83	77	17	12	17	15	-2.402	9.02911e-11	3.26606e-10	netrin receptor partial
Sedum.T00034027.1	augustus_masked-jcf7180000932177-processed-gene-0.35-mRNA-1	136	118	118	84	28	7	20	9	-2.823	8.11757e-11	2.95297e-10	netrin receptor unc5b
Sedum.T00040585.1	maker-jcf7180000890354-augustus-gene-0.23-mRNA-1	822	828	410	883	170	154	144	132	-2.295	2.9341e-16	1.81998e-15	Neugrin [Larimichthys crocea]
Sedum.T00034996.1	genemark-jcf7180000929899-processed-gene-0.5-mRNA-1	291	333	317	326	23	44	21	29	-3.438	8.22601e-27	1.12364e-25	neural proliferation differentiation and control protein 1
Sedum.T00026466.1	augustus_masked-jcf7180000929662-processed-gene-0.18-mRNA-1	650	559	297	669	43	27	28	27	-4.11	1.05266e-31	1.93852e-30	neuroendocrine convertase 2
Sedum.T00012087.1	maker-jcf7180000931724-snap-gene-0.68-mRNA-1	1144	1244	1205	1398	204	366	326	341	-2.012	2.81703e-18	2.09706e-17	neuroepithelial cell-transforming gene 1
Sedum.T00028751.1	genemark-jcf7180000928601-processed-gene-0.6-mRNA-1	85	61	56	78	15	9	16	10	-2.47	5.79727e-10	1.91814e-09	neurofilament heavy polypeptide
Sedum.T00003758.1	snap_masked-jcf7180000920459-processed-gene-0.44-mRNA-1	18	26	44	50	4	3	3	3	-3.332	2.71683e-10	9.34282e-10	neurogenic differentiation factor 4-like
Sedum.T00001720.1	augustus_masked-jcf7180000932523-processed-gene-0.15-mRNA-1	23	17	38	22	1	6	0	0	-3.826	9.00204e-10	2.92547e-09	neurogenic differentiation factor 6
Sedum.T00018852.1	maker-jcf7180000932108-augustus-gene-0.35-mRNA-1	385	319	528	439	6	6	7	3	-6.231	4.49816e-58	3.23347e-56	neuromedin-k receptor-like
Sedum.T00023561.1	genemark-jcf7180000928145-processed-gene-0.1-mRNA-1	166	179	193	171	23	21	23	14	-3.136	1.35609e-21	1.31157e-20	neuromedin-u receptor 1-like
Sedum.T00025234.1	maker-jcf7180000928041-snap-gene-1.58-mRNA-1	411	431	339	383	7	3	3	6	-6.317	2.59957e-61	2.26163e-59	neuronal migration protein doublecortin isoform x2
Sedum.T00004874.1	maker-jcf7180000889215-augustus-gene-0.10-mRNA-1	1464	1126	1134	1039	301	74	92	75	-3.135	8.10129e-15	4.38969e-14	neuronal-specific septin-3-like isoform x2
Sedum.T00031338.1	augustus_masked-jcf7180000889253-processed-gene-0.6-mRNA-1	496	369	324	401	78	14	20	19	-3.587	6.60441e-15	3.61119e-14	neuronal-specific septin-3-like isoform x3
Sedum.T00020665.1	maker-jcf7180000930988-augustus-gene-1.24-mRNA-1	11	14	13	21	2	2	1	1	-3.239	1.74729e-09	5.52027e-09	neuropeptide b
Sedum.T00030213.1	augustus_masked-jcf7180000932936-processed-gene-0.10-mRNA-1	355	342	373	437	14	18	20	18	-4.411	2.71106e-44	9.85832e-43	neuroplastin-like isoform x1
Sedum.T00001071.1	maker-jcf7180000917600-augustus-gene-0.54-mRNA-1	476	429	528	519	73	75	63	59	-2.849	7.97687e-27	1.09201e-25	nf-kappa-b inhibitor-like protein 1
Sedum.T00006616.1	maker-jcf7180000928835-augustus-gene-0.30-mRNA-1	171	165	184	170	24	26	33	14	-2.815	4.22012e-17	2.83544e-16	ngfi-a-binding protein 1
Sedum.T00004719.1	maker-jcf7180000923450-augustus-gene-0.6-mRNA-1	996	809	907	861	260	78	66	141	-2.712	1.12088e-13	5.42464e-13	niban-like protein 1
Sedum.T00033017.1	maker-jcf7180000917665-augustus-gene-0.3-mRNA-1	58	40	32	54	10	12	10	10	-2.112	2.39893e-07	6.04374e-07	nicotinamide mononucleotide adenylyltransferase 3
Sedum.T00023997.1	maker-jcf7180000903212-augustus-gene-0.3-mRNA-1	6	17	9	11	6	0	1	1	-2.412	2.54363e-05	5.14473e-05	n-lysine methyltransferase setd6
Sedum.T00015029.1	maker-jcf7180000927854-snap-gene-0.27-mRNA-1	6	12	32	25	4	6	6	3	-2.002	0.000318131	0.000566899	n-myc proto-oncogene protein
Sedum.T00005794.1	genemark-jcf7180000933263-processed-gene-1.5-mRNA-1	1590	1262	1342	1532	229	214	256	210	-2.653	3.77491e-36	8.81823e-35	notchless protein
Sedum.T00009770.1	maker-jcf7180000933487-augustus-gene-0.62-mRNA-1	41	32	14	12	0	3	2	2	-3.776	5.35198e-09	1.61377e-08	novel immune-type receptor 17
Sedum.T00042989.1	maker-jcf7180000931023-augustus-gene-0.19-mRNA-1	41	38	59	67	19	6	4	6	-2.531	1.98761e-07	5.04779e-07	nuak family snf1-like kinase 1
Sedum.T00036533.1	augustus_masked-jcf7180000930080-processed-gene-1.12-mRNA-1	18260	17683	15923	17485	483	800	697	703	-4.691	2.19365e-25	2.74656e-24	nuclear autoantigenic sperm protein
Sedum.T00008743.1	augustus_masked-jcf7180000929941-processed-gene-1.25-mRNA-1	2393	2628	1878	2218	34	37	24	31	-6.183	4.02657e-107	4.16482e-104	nuclear distribution protein nude-like 1-a
Sedum.T00003403.1	maker-jcf7180000927451-augustus-gene-0.57-mRNA-1	515	867	583	497	64	65	157	104	-2.659	1.82652e-15	1.05249e-14	nuclear factor brain-like isoform x2
Sedum.T00006034.1	augustus_masked-jcf7180000929083-processed-gene-0.8-mRNA-1	722	528	628	532	133	100	137	83	-2.409	1.54902e-19	1.29325e-18	nuclear factor ovary
Sedum.T00006631.1	maker-jcf7180000928835-augustus-gene-1.65-mRNA-1	1234	861	888	897	68	49	59	60	-4.036	2.23665e-52	1.19318e-50	nuclear fragile x mental retardation-interacting protein 1
Sedum.T00012383.1	maker-jcf7180000924869-augustus-gene-0.4-mRNA-1	149	301	187	373	21	34	27	36	-3.106	9.47353e-17	6.16276e-16	nuclear pore complex protein nup133-like
Sedum.T00043381.1	augustus_masked-jcf7180000922893-processed-gene-0.6-mRNA-1	781	1137	707	1409	117	178	157	229	-2.568	1.41387e-18	1.08551e-17	nuclear pore complex protein nup133-like
Sedum.T00009641.1	maker-jcf7180000927108-augustus-gene-0.43-mRNA-1	2306	2432	2455	3127	383	490	561	493	-2.42	2.45877e-24	2.84862e-23	nuclear pore complex protein nup85
Sedum.T00022386.1	maker-jcf7180000932795-snap-gene-1.96-mRNA-1	268	212	211	259	43	40	59	41	-2.363	1.36315e-15	7.96084e-15	nuclear receptor 2c2-associated protein isoform x1
Sedum.T00032105.1	maker-jcf7180000920290-snap-gene-0.39-mRNA-1	719	316	774	752	219	93	109	120	-2.245	7.98793e-11	2.90694e-10	nuclear receptor subfamily 1 group d member 2
Sedum.T00027718.1	augustus_masked-jcf7180000928875-processed-gene-0.3-mRNA-1	1086	1120	884	1601	129	122	162	137	-3.091	8.43675e-34	1.74722e-32	nuclear valosin-containing protein
Sedum.T00004550.1	maker-jcf7180000931866-augustus-gene-0.56-mRNA-1	178	239	132	227	39	23	17	12	-3.087	2.51809e-15	1.4302e-14	nuclease harbi1
Sedum.T00010415.1	maker-jcf7180000930704-augustus-gene-0.33-mRNA-1	861	992	852	1265	171	175	209	127	-2.539	1.88629e-24	2.20458e-23	nuclease harbi1
Sedum.T00014927.1	genemark-jcf7180000932759-processed-gene-0.0-mRNA-1	641	731	669	997	155	171	175	214	-2.086	4.00839e-17	2.69708e-16	nuclease harbi1 isoform x1
Sedum.T00028110.1	maker-jcf7180000929710-augustus-gene-0.13-mRNA-1	1608	2022	1323	1987	219	227	334	239	-2.767	2.42072e-30	4.14236e-29	nucleolar complex protein 4 homolog
Sedum.T00045234.1	maker-jcf7180000888801-snap-gene-0.29-mRNA-1	1553	1431	1314	1573	394	354	338	336	-2.045	4.12362e-24	4.71872e-23	nucleolar protein 11-like protein
Sedum.T00036691.1	maker-jcf7180000891610-augustus-gene-0.27-mRNA-1	3749	4070	3116	3703	310	299	303	253	-3.65	7.206e-46	2.83041e-44	nucleolar protein 9 isoform x1
Sedum.T00039185.1	maker-jcf7180000926644-augustus-gene-0.18-mRNA-1	1118	1252	1053	1323	162	235	159	229	-2.598	2.04457e-28	3.08476e-27	nucleoporin nup53
Sedum.T00001924.1	maker-jcf7180000927201-augustus-gene-0.47-mRNA-1	176	131	142	180	42	10	14	11	-3.01	6.22033e-12	2.53414e-11	nucleoredoxin isoform x2
Sedum.T00025254.1	maker-jcf7180000926304-augustus-gene-0.28-mRNA-1	399	424	409	390	74	110	121	90	-2.034	1.06386e-14	5.68023e-14	nucleoredoxin-like protein 2
Sedum.T00002519.1	augustus_masked-jcf7180000916820-processed-gene-0.10-mRNA-1	1121	1403	913	1159	223	168	193	142	-2.658	4.4108e-28	6.54345e-27	nucleoside diphosphate kinase 3 isoform x1
Sedum.T00029573.1	snap_masked-jcf7180000931933-processed-gene-0.10-mRNA-1	12012	10838	7922	13322	2864	2448	2494	2970	-2.033	6.22382e-08	1.66105e-07	nucleoside diphosphate kinase a2-like
Sedum.T00035226.1	snap_masked-jcf7180000916364-processed-gene-0.39-mRNA-1	91	84	66	67	15	22	21	14	-2.077	2.05271e-08	5.78176e-08	nucleoside diphosphate-linked moiety x motif 6
Sedum.T00027491.1	maker-jcf7180000920964-augustus-gene-0.15-mRNA-1	555	564	1166	960	145	192	84	163	-2.477	2.35664e-14	1.21742e-13	nucleoside diphosphate-linked moiety x motif mitochondrial
Sedum.T00031675.1	genemark-jcf7180000917770-processed-gene-0.0-mRNA-1	378	401	414	384	102	87	96	80	-2.11	9.43993e-17	6.14305e-16	nucleotide exchange factor sil1 isoform x1
Sedum.T00021887.1	maker-jcf7180000903279-snap-gene-0.5-mRNA-1	5	12	23	20	0	5	0	8	-2.319	0.00100718	0.00168357	nucleotide exchange factor sil1 isoform x2
Sedum.T00009048.1	maker-jcf7180000918619-augustus-gene-0.6-mRNA-1	268	322	204	263	72	55	51	70	-2.094	9.50671e-13	4.20718e-12	nudc domain-containing protein 1 isoform x2
Sedum.T00017865.1	maker-jcf7180000912708-augustus-gene-0.12-mRNA-1	1020	1287	1089	1613	296	213	225	209	-2.408	4.21173e-24	4.81658e-23	ocia domain-containing protein 1-like
Sedum.T00022796.1	maker-jcf7180000931860-augustus-gene-0.35-mRNA-1	463	368	231	288	3	6	3	1	-6.615	6.2373e-48	2.66956e-46	ocia domain-containing protein 2
Sedum.T00014354.1	snap_masked-jcf7180000895450-processed-gene-0.32-mRNA-1	149	124	142	123	21	19	30	20	-2.576	2.01602e-14	1.04611e-13	oligodendrocyte transcription factor 1
Sedum.T00014348.1	genemark-jcf7180000895450-processed-gene-0.3-mRNA-1	274	244	227	219	4	6	3	3	-5.939	5.22347e-48	2.24597e-46	oligodendrocyte transcription factor 2-like
Sedum.T00006729.1	maker-jcf7180000890981-augustus-gene-0.38-mRNA-1	1059	1213	995	937	197	251	280	252	-2.1	3.29367e-21	3.10175e-20	omega class glutathione s-transferase
Sedum.T00014102.1	maker-jcf7180000933164-augustus-gene-0.34-mRNA-1	295	297	330	349	95	65	87	52	-2.085	2.64499e-13	1.23575e-12	omega-amidase nit2
Sedum.T00014103.1	maker-jcf7180000933164-augustus-gene-0.35-mRNA-1	171	142	145	139	36	31	39	19	-2.24	8.56742e-12	3.44436e-11	omega-amidase nit2 isoform x3
Sedum.T00018352.1	maker-jcf7180000916908-augustus-gene-0.29-mRNA-1	440	463	478	545	34	37	27	14	-4.085	1.82353e-37	4.52672e-36	oocyte zinc finger protein 29-like
Sedum.T00033866.1	maker-jcf7180000923041-augustus-gene-0.8-mRNA-1	310	309	272	398	29	51	46	43	-2.919	5.18943e-22	5.15015e-21	oocyte zinc finger protein 6-like
Sedum.T00025106.1	augustus_masked-jcf7180000933004-processed-gene-0.13-mRNA-1	871	886	784	1014	176	165	170	113	-2.507	2.97437e-25	3.69919e-24	o-phosphoseryl-trna selenium transferase
Sedum.T00009095.1	maker-jcf7180000926885-snap-gene-0.50-mRNA-1	1885	1857	1778	2167	259	289	325	314	-2.694	1.11232e-36	2.65503e-35	origin recognition complex subunit 3
Sedum.T00038262.1	augustus_masked-jcf7180000931733-processed-gene-0.20-mRNA-1	106	111	126	116	24	20	31	17	-2.296	2.25928e-11	8.7268e-11	orm1-like protein 3
Sedum.T00041309.1	maker-jcf7180000928854-augustus-gene-0.26-mRNA-1	8840	5665	6749	5655	222	492	439	577	-3.958	4.95929e-25	6.05854e-24	ornithine decarboxylase
Sedum.T00041043.1	snap_masked-jcf7180000932052-processed-gene-2.28-mRNA-1	34	17	13	22	1	0	2	1	-4.313	8.10254e-12	3.2631e-11	osteopontin-like isoform x1
Sedum.T00009792.1	maker-jcf7180000928970-augustus-gene-0.24-mRNA-1	439	490	604	572	152	65	82	60	-2.551	1.69366e-15	9.78662e-15	out at first protein homolog
Sedum.T00002094.1	maker-jcf7180000919206-augustus-gene-0.48-mRNA-1	729	775	607	741	94	81	113	91	-2.906	5.92062e-31	1.04286e-29	ovarian cancer-associated gene 2 protein
Sedum.T00008943.1	maker-jcf7180000926118-snap-gene-0.17-mRNA-1	482	421	243	433	22	16	25	17	-4.286	3.68058e-35	8.06177e-34	oxysterol-binding protein 1
Sedum.T00027314.2	maker-jcf7180000918603-snap-gene-0.12-mRNA-2	103	90	54	76	40	6	17	8	-2.207	2.00977e-05	4.11231e-05	oxysterol-binding protein 10
Sedum.T00040702.1	augustus_masked-jcf7180000930059-processed-gene-0.11-mRNA-1	83	80	73	75	3	2	3	2	-4.96	1.72759e-24	2.02673e-23	oxysterol-binding protein 10- partial
Sedum.T00008944.1	maker-jcf7180000926118-snap-gene-0.16-mRNA-1	241	235	161	217	14	15	26	13	-3.624	1.49474e-24	1.76356e-23	oxysterol-binding protein 1-like
Sedum.T00016534.1	maker-jcf7180000888449-augustus-gene-0.19-mRNA-1	318	321	362	281	50	51	51	47	-2.68	2.29363e-22	2.33988e-21	oxysterol-binding protein 3-like
Sedum.T00021785.1	maker-jcf7180000888966-augustus-gene-0.17-mRNA-1	473	509	560	546	107	84	68	80	-2.619	3.15075e-23	3.37713e-22	oxysterol-binding protein 3-like
Sedum.T00003797.1	maker-jcf7180000931986-augustus-gene-1.52-mRNA-1	469	340	331	423	35	29	43	38	-3.432	5.22033e-31	9.23001e-30	oxysterol-binding protein 7
Sedum.T00025125.1	maker-jcf7180000927785-augustus-gene-0.23-mRNA-1	3194	2844	2717	2981	160	80	123	75	-4.74	6.40273e-56	4.22717e-54	oxysterol-binding protein 7-like isoform x1
Sedum.T00041096.1	augustus_masked-jcf7180000930929-processed-gene-0.10-mRNA-1	415	349	413	412	18	27	22	10	-4.355	7.87658e-40	2.20853e-38	p protein
Sedum.T00012769.1	maker-jcf7180000932137-augustus-gene-0.21-mRNA-1	448	608	287	486	58	67	71	65	-2.799	7.14957e-21	6.59617e-20	p2x purinoceptor 7 isoform x1
Sedum.T00034773.1	snap_masked-jcf7180000926344-processed-gene-0.20-mRNA-1	1068	879	891	994	63	47	38	29	-4.425	9.84191e-54	5.63805e-52	p3 protein
Sedum.T00027699.1	maker-jcf7180000926771-augustus-gene-0.69-mRNA-1	2594	4003	3939	5459	99	50	66	57	-5.875	5.62843e-59	4.27715e-57	p43 5s rna-binding
Sedum.T00039023.1	maker-jcf7180000916377-augustus-gene-0.6-mRNA-1	810	900	869	804	195	187	179	198	-2.155	5.96216e-23	6.3106e-22	p53 and dna damage-regulated protein 1
Sedum.T00034786.1	maker-jcf7180000927889-snap-gene-0.49-mRNA-1	26	31	30	26	3	5	0	0	-3.827	1.38939e-12	6.05373e-12	paired box protein pax-9-like
Sedum.T00012244.1	maker-jcf7180000926945-augustus-gene-0.41-mRNA-1	67	106	72	130	10	5	13	8	-3.369	2.13372e-14	1.10554e-13	paired mesoderm homeobox protein 2a
Sedum.T00041295.1	genemark-jcf7180000922880-processed-gene-0.3-mRNA-1	158	249	203	163	20	7	19	10	-3.759	2.2416e-22	2.29056e-21	partitioning defective 6 homolog gamma
Sedum.T00008582.1	maker-jcf7180000932716-augustus-gene-0.32-mRNA-1	1238	1282	1308	1333	133	138	143	145	-3.209	5.66792e-50	2.71973e-48	partner of y14 and mago isoform x1
Sedum.T00023280.1	maker-jcf7180000928707-augustus-gene-0.69-mRNA-1	2127	1864	1648	2723	33	17	24	27	-6.364	4.58753e-95	2.37252e-92	patatin-like phospholipase domain-containing protein 2
Sedum.T00027434.1	maker-jcf7180000930670-augustus-gene-1.85-mRNA-1	226	104	84	96	12	5	6	4	-4.187	2.16357e-17	1.4919e-16	patched domain-containing protein 3
Sedum.T00013256.1	maker-jcf7180000926473-snap-gene-0.59-mRNA-1	352	346	291	411	102	54	58	61	-2.346	2.29043e-15	1.30687e-14	paxillin isoform x1
Sedum.T00007460.1	maker-jcf7180000933196-augustus-gene-0.10-mRNA-1	3723	3625	2104	4713	368	924	659	823	-2.352	3.16846e-12	1.32921e-11	pcna-associated factor
Sedum.T00041086.1	maker-jcf7180000931983-snap-gene-0.64-mRNA-1	310	225	214	189	33	64	57	63	-2.117	2.4111e-11	9.28245e-11	pcna-interacting partner-like
Sedum.T00005857.1	maker-jcf7180000920392-augustus-gene-0.60-mRNA-1	4414	4566	4069	4712	262	154	207	114	-4.59	5.27309e-45	1.97932e-43	pctp-like protein
Sedum.T00001124.1	maker-jcf7180000926651-snap-gene-0.22-mRNA-1	19	48	48	39	10	4	4	5	-2.673	5.23885e-08	1.40848e-07	pctp-like protein
Sedum.T00025417.1	genemark-jcf7180000927333-processed-gene-2.7-mRNA-1	576	416	588	518	76	28	43	23	-3.62	1.93611e-23	2.10307e-22	pdz and lim domain protein 2
Sedum.T00001776.1	genemark-jcf7180000919027-processed-gene-0.1-mRNA-1	6479	7156	5737	5935	448	194	278	202	-4.494	2.51383e-33	5.09276e-32	pdz domain-containing protein 7 isoform x2
Sedum.T00001583.1	snap_masked-jcf7180000929393-processed-gene-0.28-mRNA-1	119	118	113	94	18	14	18	6	-2.941	9.82182e-15	5.26526e-14	pdz domain-containing protein 8
Sedum.T00001582.1	maker-jcf7180000929393-augustus-gene-0.32-mRNA-1	846	893	829	624	133	93	111	91	-2.9	8.7709e-30	1.46454e-28	pdz domain-containing protein 8
Sedum.T00009268.1	genemark-jcf7180000926276-processed-gene-1.17-mRNA-1	577	640	644	646	10	12	8	11	-5.917	9.94918e-74	1.79839e-71	pdz domain-containing ring finger protein 4
Sedum.T00006364.1	maker-jcf7180000932515-augustus-gene-0.6-mRNA-1	63	83	77	101	4	4	3	1	-4.664	9.57799e-22	9.34118e-21	pdz domain-containing ring finger protein 4
Sedum.T00002591.1	maker-jcf7180000929524-snap-gene-0.11-mRNA-1	271	308	233	332	13	2	6	8	-5.296	5.40345e-39	1.43922e-37	pdz domain-containing ring finger protein 4-like isoform x2
Sedum.T00005066.1	genemark-jcf7180000931149-processed-gene-0.5-mRNA-1	3123	2951	2870	4095	395	676	660	683	-2.434	3.14536e-19	2.56057e-18	pentatricopeptide repeat-containing protein mitochondrial-like
Sedum.T00018018.1	maker-jcf7180000919877-snap-gene-0.50-mRNA-1	160	106	62	114	0	0	0	0	-9.784	7.76983e-33	1.5324e-31	pepsinogen a2 precursor
Sedum.T00039665.1	maker-jcf7180000918946-augustus-gene-0.29-mRNA-1	442	392	361	326	79	94	119	80	-2.031	3.72583e-14	1.88653e-13	peptide chain release factor 1- mitochondrial
Sedum.T00015423.1	maker-jcf7180000933483-augustus-gene-0.38-mRNA-1	167	309	311	356	51	48	62	52	-2.427	2.08525e-14	1.08112e-13	peptide chain release factor mitochondrial isoform x1
Sedum.T00010425.1	maker-jcf7180000891819-augustus-gene-0.19-mRNA-1	219	218	129	206	30	18	31	20	-2.95	1.82098e-17	1.26315e-16	peptidylarginine deiminase
Sedum.T00030077.1	maker-jcf7180000920502-snap-gene-0.13-mRNA-1	6016	5258	5616	7524	1949	1131	1276	1214	-2.132	4.51336e-11	1.68735e-10	peptidyl-prolyl cis-trans isomerase b
Sedum.T00012922.1	maker-jcf7180000932571-augustus-gene-0.16-mRNA-1	771	794	1002	985	171	101	115	75	-2.936	1.61612e-25	2.03717e-24	peptidyl-prolyl cis-trans isomerase fkbp10-like
Sedum.T00002007.1	maker-jcf7180000927291-augustus-gene-0.64-mRNA-1	143	228	169	185	42	39	61	27	-2.085	3.16526e-10	1.07932e-09	peptidyl-prolyl cis-trans isomerase fkbp14
Sedum.T00037057.1	maker-jcf7180000896303-augustus-gene-0.16-mRNA-1	1542	1424	1402	1632	253	211	269	242	-2.622	3.03148e-36	7.09046e-35	peptidyl-prolyl cis-trans mitochondrial
Sedum.T00002577.1	maker-jcf7180000918464-augustus-gene-0.56-mRNA-1	304	359	239	456	93	63	83	65	-2.157	4.77838e-13	2.18638e-12	peptidyl-trna hydrolase ptrhd1-like
Sedum.T00032436.1	maker-jcf7180000928339-augustus-gene-0.69-mRNA-1	6090	5765	4682	5921	134	95	119	84	-5.694	1.29042e-63	1.26448e-61	perilipin-2-like isoform x1
Sedum.T00036283.1	maker-jcf7180000921240-augustus-gene-0.32-mRNA-1	330	293	395	439	82	95	82	88	-2.067	8.71825e-15	4.70346e-14	peroxisomal leader peptide-processing protease
Sedum.T00005879.1	maker-jcf7180000927578-augustus-gene-0.19-mRNA-1	641	650	708	655	28	63	47	45	-3.851	4.28883e-40	1.22281e-38	peroxisomal membrane protein 11a
Sedum.T00032560.1	maker-jcf7180000926325-snap-gene-0.28-mRNA-1	231	213	234	197	67	47	40	41	-2.164	4.17708e-13	1.92069e-12	peroxisomal membrane protein 11c
Sedum.T00027095.1	maker-jcf7180000929201-snap-gene-0.82-mRNA-1	274	255	197	295	112	37	57	45	-2.018	1.31105e-08	3.77733e-08	peroxisomal trans-2-enoyl- reductase
Sedum.T00015747.1	genemark-jcf7180000919771-processed-gene-0.1-mRNA-1	211	241	196	202	57	57	43	38	-2.125	5.93679e-13	2.6854e-12	peroxisome biogenesis factor 2
Sedum.T00011700.1	maker-jcf7180000928141-snap-gene-0.22-mRNA-1	153	178	159	180	45	31	41	29	-2.189	1.7953e-12	7.73187e-12	peroxisome biogenesis factor 6 isoform x1
Sedum.T00000810.1	maker-jcf7180000920192-augustus-gene-0.31-mRNA-1	131	121	122	151	35	19	22	27	-2.356	3.73627e-12	1.55619e-11	peroxisome proliferator-activated receptor gamma coactivator 1-beta-like
Sedum.T00041099.1	genemark-jcf7180000919175-processed-gene-0.1-mRNA-1	5202	4055	3944	3499	361	326	390	374	-3.525	5.69349e-38	1.45407e-36	peroxisome proliferator-activated receptor gamma coactivator-related protein 1
Sedum.T00020528.1	maker-jcf7180000916757-augustus-gene-0.57-mRNA-1	13	17	29	12	3	1	0	2	-3.552	2.23718e-09	7.00032e-09	perq amino acid-rich with gyf domain-containing protein 2
Sedum.T00029993.1	maker-jcf7180000920628-augustus-gene-0.35-mRNA-1	3952	3985	3623	4131	774	725	914	890	-2.248	5.31091e-19	4.22558e-18	pescadillo homolog
Sedum.T00023758.3	maker-jcf7180000933017-augustus-gene-0.50-mRNA-3	433	412	419	487	73	83	86	65	-2.504	5.22575e-22	5.18344e-21	phd finger protein 6 isoform x1
Sedum.T00036898.1	maker-jcf7180000927388-augustus-gene-0.51-mRNA-1	223	261	276	232	48	31	30	39	-2.749	1.37891e-19	1.1559e-18	phosphatase and actin regulator 1
Sedum.T00012995.1	genemark-jcf7180000896953-processed-gene-0.3-mRNA-1	789	667	540	602	80	51	69	44	-3.408	2.85688e-32	5.45531e-31	phosphatidylcholine:ceramide cholinephosphotransferase 2
Sedum.T00002611.1	maker-jcf7180000917574-snap-gene-0.30-mRNA-1	292	295	268	216	42	47	51	47	-2.512	1.85373e-18	1.40467e-17	phosphatidylinositol 4-kinase alpha isoform x1
Sedum.T00002610.1	augustus_masked-jcf7180000917574-processed-gene-0.10-mRNA-1	878	806	806	741	171	198	165	162	-2.215	1.01849e-22	1.0635e-21	phosphatidylinositol 4-kinase alpha isoform x2
Sedum.T00039972.1	maker-jcf7180000916538-augustus-gene-0.16-mRNA-1	1078	1046	1021	967	155	228	214	210	-2.347	7.35207e-26	9.51222e-25	phosphatidylinositol 4-kinase type 2-beta
Sedum.T00040801.1	maker-jcf7180000916110-augustus-gene-0.53-mRNA-1	776	609	424	405	37	16	23	12	-4.65	1.29083e-33	2.64096e-32	phosphatidylinositol 4-phosphate 3-kinase c2 domain-containing subunit gamma
Sedum.T00035897.1	maker-jcf7180000930852-augustus-gene-0.11-mRNA-1	796	422	822	9	100	98	117	75	-2.39	0.000651601	0.00111657	phosphatidylinositol -bisphosphate 3-kinase catalytic subunit gamma isoform-like
Sedum.T00015583.1	augustus_masked-jcf7180000920449-processed-gene-0.10-mRNA-1	328	386	291	410	70	71	59	54	-2.473	3.10927e-19	2.53452e-18	phosphatidylinositol n-acetylglucosaminyltransferase subunit c-like
Sedum.T00034522.1	genemark-jcf7180000927731-processed-gene-0.5-mRNA-1	1050	1028	997	1021	238	198	194	196	-2.308	4.41042e-27	6.13243e-26	phosphoacetylglucosamine mutase
Sedum.T00026509.1	maker-jcf7180000901985-augustus-gene-0.36-mRNA-1	408	959	294	567	37	82	68	68	-3.123	5.38693e-16	3.2669e-15	phospholipase membrane-associated-like
Sedum.T00041603.1	maker-jcf7180000931976-snap-gene-0.17-mRNA-1	2263	2193	1707	1812	45	59	46	31	-5.447	1.26152e-88	4.19411e-86	phospholipid-transporting atpase ic
Sedum.T00034162.1	augustus_masked-jcf7180000920444-processed-gene-0.15-mRNA-1	905	812	381	708	29	29	44	28	-4.423	1.05756e-37	2.66076e-36	phospholipid-transporting atpase ik-like
Sedum.T00001585.2	maker-jcf7180000931328-augustus-gene-0.17-mRNA-2	30	64	30	46	3	0	3	4	-4.084	3.07175e-13	1.42511e-12	phosphotriesterase-related protein
Sedum.T00036314.1	maker-jcf7180000926852-augustus-gene-0.51-mRNA-1	262	287	274	343	24	24	27	30	-3.455	1.19501e-29	1.96717e-28	phytanoyl- dioxygenase domain-containing protein 1
Sedum.T00041248.1	maker-jcf7180000890222-augustus-gene-0.25-mRNA-1	61	46	41	75	0	0	0	0	-8.801	5.41208e-26	7.05123e-25	piggybac transposable element-derived protein 3-like
Sedum.T00015386.1	snap_masked-jcf7180000916995-processed-gene-0.25-mRNA-1	403	316	304	399	45	31	31	23	-3.44	3.20202e-28	4.78837e-27	piggybac transposable element-derived protein 4-like
Sedum.T00000150.1	maker-jcf7180000918721-augustus-gene-0.20-mRNA-1	288	339	284	252	15	40	42	43	-3.048	5.58645e-19	4.43344e-18	piggybac transposable element-derived protein 4-like
Sedum.T00005106.1	maker-jcf7180000932162-augustus-gene-0.12-mRNA-1	3047	3013	2658	1908	261	469	445	475	-2.687	7.48266e-23	7.8752e-22	piggybac transposable element-derived protein 4-like
Sedum.T00033113.1	maker-jcf7180000932045-snap-gene-0.45-mRNA-1	189	103	212	131	19	15	14	14	-3.353	1.42192e-18	1.09078e-17	pi-plc x domain-containing protein 1-like
Sedum.T00000612.1	maker-jcf7180000918325-snap-gene-0.10-mRNA-1	383	223	147	226	19	35	32	45	-2.898	1.83826e-14	9.57871e-14	pi-plc x domain-containing protein 2-like
Sedum.T00017463.1	maker-jcf7180000924862-snap-gene-0.9-mRNA-1	925	777	825	925	219	110	132	133	-2.542	4.79106e-22	4.7675e-21	pith domain-containing protein 1
Sedum.T00030650.1	maker-jcf7180000927458-augustus-gene-0.35-mRNA-1	1766	1552	788	1949	552	285	370	299	-2.005	2.29833e-11	8.8703e-11	pituitary tumor-transforming gene 1 protein-interacting
Sedum.T00035176.1	maker-jcf7180000932916-snap-gene-1.87-mRNA-1	701	620	579	698	77	81	51	67	-3.233	4.27907e-34	9.002e-33	pkhd domain-containing transmembrane protein
Sedum.T00044575.1	snap_masked-jcf7180000917068-processed-gene-0.5-mRNA-1	125	100	72	78	32	21	18	22	-2.013	4.56847e-08	1.23556e-07	Plakophilin-4 [Larimichthys crocea]
Sedum.T00028780.1	augustus_masked-jcf7180000921754-processed-gene-0.5-mRNA-1	79	63	57	53	27	8	11	11	-2.111	9.56545e-07	2.2583e-06	pleckstrin domain-containing family g member 5
Sedum.T00024309.1	snap_masked-jcf7180000930653-processed-gene-0.41-mRNA-1	640	605	462	435	121	60	85	58	-2.724	4.75895e-19	3.80594e-18	pleckstrin homology domain-containing family g member 1
Sedum.T00036807.1	snap_masked-jcf7180000916115-processed-gene-0.9-mRNA-1	1228	990	989	1036	158	64	45	41	-3.779	2.55278e-23	2.75203e-22	pleckstrin homology-like domain family b member 3
Sedum.T00002738.1	genemark-jcf7180000932504-processed-gene-0.1-mRNA-1	25	15	22	18	4	3	3	3	-2.536	3.958e-08	1.07886e-07	plexin- partial
Sedum.T00014055.1	genemark-jcf7180000926968-processed-gene-0.4-mRNA-1	514	375	365	320	93	102	99	92	-2.023	4.05965e-14	2.05109e-13	plexin-b1-like isoform x2
Sedum.T00010228.1	maker-jcf7180000930322-snap-gene-0.27-mRNA-1	97	67	64	53	12	6	8	3	-3.242	9.02789e-13	4.00098e-12	plexin-b2- partial
Sedum.T00018048.1	maker-jcf7180000923507-augustus-gene-0.9-mRNA-1	410	384	352	345	69	81	113	94	-2.058	1.66261e-14	8.7294e-14	pogo transposable element with znf domain
Sedum.T00008155.1	maker-jcf7180000922866-snap-gene-0.44-mRNA-1	345	295	416	423	73	50	46	46	-2.776	2.40621e-21	2.28915e-20	poliovirus receptor-related protein 4
Sedum.T00033850.1	maker-jcf7180000918295-augustus-gene-0.35-mRNA-1	691	449	408	547	30	25	40	20	-4.16	9.1719e-37	2.20339e-35	pollen-specific leucine-rich repeat extensin-like protein 1
Sedum.T00029514.1	maker-jcf7180000928467-augustus-gene-0.48-mRNA-1	840	846	806	824	159	208	200	200	-2.111	2.28438e-21	2.17659e-20	poly rna mitochondrial isoform x1
Sedum.T00031890.1	maker-jcf7180000928428-snap-gene-0.40-mRNA-1	2934	2951	2951	2705	403	630	621	652	-2.323	2.94994e-21	2.79075e-20	poly -specific ribonuclease parn-like isoform x1
Sedum.T00003611.1	augustus_masked-jcf7180000926419-processed-gene-0.25-mRNA-1	66188	70012	61297	81294	475	80	117	95	-8.506	2.86031e-21	2.71009e-20	polyadenylate-binding protein 4
Sedum.T00033394.1	augustus_masked-jcf7180000931686-processed-gene-0.10-mRNA-1	1351	1341	1278	1184	220	182	188	162	-2.777	2.19479e-37	5.40511e-36	polyadenylate-binding protein-interacting protein 2b isoform x1
Sedum.T00044877.1	maker-jcf7180000933083-augustus-gene-0.28-mRNA-1	2309	1869	1751	1473	301	359	385	421	-2.337	1.27758e-24	1.51503e-23	polycomb group protein asxl1
Sedum.T00012040.1	augustus_masked-jcf7180000926087-processed-gene-0.28-mRNA-1	1225	1113	1214	1571	113	152	163	181	-3.073	3.0484e-37	7.44817e-36	polycomb group ring finger protein 1 isoform x1
Sedum.T00002938.1	maker-jcf7180000920841-snap-gene-0.21-mRNA-1	545	631	466	564	154	95	109	96	-2.278	7.6025e-18	5.45657e-17	polycomb group ring finger protein 2
Sedum.T00018929.1	augustus_masked-jcf7180000930383-processed-gene-0.31-mRNA-1	19	25	25	22	0	3	1	1	-4.123	6.65239e-14	3.30014e-13	polypeptide n-acetylgalactosaminyltransferase 18-like
Sedum.T00005086.1	maker-jcf7180000918336-augustus-gene-0.10-mRNA-1	69	75	61	51	19	15	16	13	-2.019	6.53378e-08	1.74053e-07	polypeptide n-acetylgalactosaminyltransferase 2
Sedum.T00008520.1	genemark-jcf7180000919600-processed-gene-0.3-mRNA-1	2049	1693	1381	1871	77	47	57	40	-4.979	2.28663e-72	3.87023e-70	polypeptide n-acetylgalactosaminyltransferase 6-like
Sedum.T00011021.1	maker-jcf7180000929274-snap-gene-0.50-mRNA-1	355	307	298	288	5	1	4	2	-6.604	2.46671e-56	1.64606e-54	polypeptide n-acetylgalactosaminyltransferase 8
Sedum.T00018681.1	augustus_masked-jcf7180000933534-processed-gene-0.11-mRNA-1	593	615	506	723	11	16	17	10	-5.485	6.45531e-62	5.92044e-60	potassium channel subfamily k member 1
Sedum.T00007187.1	genemark-jcf7180000927072-processed-gene-0.5-mRNA-1	29	38	18	24	0	1	3	1	-4.385	1.72984e-13	8.22216e-13	potassium channel subfamily k member 10-like
Sedum.T00019887.1	maker-jcf7180000927214-augustus-gene-0.12-mRNA-1	51	32	25	26	3	5	6	9	-2.569	7.03858e-08	1.86832e-07	potassium channel subfamily k member 13-like
Sedum.T00030216.1	maker-jcf7180000932936-snap-gene-0.50-mRNA-1	72	59	45	50	20	8	12	10	-2.153	1.877e-07	4.77926e-07	potassium sodium hyperpolarization-activated cyclic nucleotide-gated channel 3-like
Sedum.T00021305.1	maker-jcf7180000928373-snap-gene-0.14-mRNA-1	20	11	14	15	4	4	3	1	-2.378	4.93896e-07	1.20157e-06	potassium voltage-gated channel subfamily c member 2 isoform x2
Sedum.T00014186.1	maker-jcf7180000931988-snap-gene-0.20-mRNA-1	29	12	16	17	5	5	3	3	-2.233	3.52585e-06	7.8241e-06	potassium voltage-gated channel subfamily c member 4
Sedum.T00028922.1	maker-jcf7180000915223-snap-gene-0.26-mRNA-1	7	15	84	64	10	11	10	9	-2.06	0.00105022	0.00175064	potassium voltage-gated channel subfamily d member 2-like
Sedum.T00020812.1	maker-jcf7180000921722-snap-gene-0.35-mRNA-1	46	57	45	44	10	3	10	13	-2.379	4.01013e-08	1.09249e-07	potassium voltage-gated channel subfamily d member 3-like isoform x1
Sedum.T00017193.1	maker-jcf7180000922592-augustus-gene-0.21-mRNA-1	34	35	21	22	2	1	5	4	-3.108	1.05598e-09	3.40614e-09	potassium voltage-gated channel subfamily d member partial
Sedum.T00021129.1	maker-jcf7180000918366-augustus-gene-0.45-mRNA-1	69	40	14	31	0	2	0	2	-5.135	1.41181e-12	6.14714e-12	potassium voltage-gated channel subfamily g member 1
Sedum.T00045489.1	maker-jcf7180000930159-augustus-gene-0.54-mRNA-1	188	179	129	120	11	1	17	8	-4.051	6.91618e-18	4.97374e-17	potassium voltage-gated channel subfamily h member 2-like
Sedum.T00032069.1	maker-jcf7180000892044-augustus-gene-0.39-mRNA-1	698	464	280	545	10	6	5	1	-6.423	7.1427e-46	2.81147e-44	potassium voltage-gated channel subfamily h member 4
Sedum.T00041620.1	augustus_masked-jcf7180000917601-processed-gene-0.7-mRNA-1	79	157	69	175	14	22	22	15	-2.694	1.47244e-10	5.21275e-10	potassium voltage-gated channel subfamily h member 5-like
Sedum.T00045490.1	genemark-jcf7180000930159-processed-gene-0.13-mRNA-1	51	42	32	23	4	5	1	3	-3.514	1.48139e-11	5.81623e-11	potassium voltage-gated channel subfamily h member 7-like isoform x3
Sedum.T00027108.1	maker-jcf7180000920940-snap-gene-0.5-mRNA-1	13	22	15	15	1	1	3	0	-3.661	2.79834e-11	1.07046e-10	potassium voltage-gated channel subfamily kqt member 2- partial
Sedum.T00030186.1	maker-jcf7180000928484-snap-gene-0.66-mRNA-1	36	40	26	23	2	1	5	6	-3.076	1.22149e-09	3.91761e-09	potassium voltage-gated channel subfamily kqt member 2-like
Sedum.T00030982.1	augustus_masked-jcf7180000926260-processed-gene-0.17-mRNA-1	19	11	10	13	1	0	2	1	-3.619	6.15799e-10	2.02919e-09	potassium voltage-gated channel subfamily kqt member 5
Sedum.T00016986.1	augustus_masked-jcf7180000888185-processed-gene-0.17-mRNA-1	53	58	50	65	4	8	9	2	-3.241	5.69103e-13	2.57862e-12	pou class transcription factor 3-b-like
Sedum.T00003391.2	maker-jcf7180000913901-snap-gene-0.10-mRNA-2	419	410	320	320	1	0	0	0	-9.982	1.0742e-71	1.80175e-69	pou domain class 5 transcription factor 1
Sedum.T00026964.1	maker-jcf7180000920439-augustus-gene-0.31-mRNA-1	93	108	47	93	0	0	0	0	-9.407	1.78388e-29	2.90063e-28	pq-loop repeat-containing protein 2
Sedum.T00027122.1	maker-jcf7180000932698-augustus-gene-0.30-mRNA-1	665	656	704	673	83	80	106	113	-2.82	1.96215e-29	3.18217e-28	pr domain zinc finger protein 15
Sedum.T00000573.1	genemark-jcf7180000917238-processed-gene-0.2-mRNA-1	588	561	534	609	123	128	141	145	-2.091	1.03856e-18	8.06e-18	pr domain zinc finger protein 4-like isoform x1
Sedum.T00019667.1	maker-jcf7180000889496-augustus-gene-0.14-mRNA-1	54	56	37	49	0	0	0	0	-8.606	7.64693e-26	9.87413e-25	PREDICTED: alpha-2-HS-glycoprotein-like [Larimichthys crocea]
Sedum.T00040714.1	maker-jcf7180000930059-snap-gene-1.81-mRNA-1	822	1004	843	746	26	10	18	18	-5.532	1.43298e-68	1.93328e-66	PREDICTED: alpha-elapitoxin-As2a-like [Larimichthys crocea]
Sedum.T00037733.1	maker-jcf7180000916740-augustus-gene-0.61-mRNA-1	743	778	621	702	171	76	113	69	-2.727	2.26183e-19	1.86413e-18	PREDICTED: alpha-N-acetylgalactosaminidase-like [Larimichthys crocea]
Sedum.T00039040.1	maker-jcf7180000930817-augustus-gene-0.53-mRNA-1	858	850	760	1216	198	195	220	183	-2.21	1.27366e-20	1.15112e-19	PREDICTED: amidophosphoribosyltransferase [Stegastes partitus]
Sedum.T00024315.1	genemark-jcf7180000916924-processed-gene-0.1-mRNA-1	207	174	223	133	35	11	13	8	-3.451	1.18858e-15	6.96977e-15	PREDICTED: amphiphysin-like [Notothenia coriiceps]
Sedum.T00016472.1	maker-jcf7180000894549-snap-gene-0.3-mRNA-1	414	355	439	613	86	91	105	94	-2.275	1.73588e-16	1.10227e-15	PREDICTED: anamorsin [Oreochromis niloticus]
Sedum.T00030856.1	snap_masked-jcf7180000932147-processed-gene-0.11-mRNA-1	99	120	98	108	21	36	18	27	-2.062	2.76732e-09	8.56984e-09	PREDICTED: anoctamin-9-like [Stegastes partitus]
Sedum.T00004029.1	maker-jcf7180000918066-snap-gene-0.66-mRNA-1	386	292	251	279	7	5	7	0	-5.968	1.21627e-45	4.71759e-44	PREDICTED: anosmin-1 [Stegastes partitus]
Sedum.T00008436.2	maker-jcf7180000927849-snap-gene-0.75-mRNA-2	58	92	64	99	0	0	0	0	-9.289	1.53548e-30	2.65683e-29	PREDICTED: aquaporin-10 [Larimichthys crocea]
Sedum.T00029333.1	maker-jcf7180000929266-augustus-gene-0.34-mRNA-1	2309	2831	2283	2387	411	245	316	234	-3.022	8.66231e-33	1.70481e-31	PREDICTED: aquaporin-11-like [Larimichthys crocea]
Sedum.T00016984.1	maker-jcf7180000888185-augustus-gene-0.35-mRNA-1	741	714	621	985	121	171	178	162	-2.276	2.47972e-19	2.0383e-18	PREDICTED: ashwin [Stegastes partitus]
Sedum.T00025462.1	maker-jcf7180000928648-snap-gene-0.108-mRNA-1	511	522	501	351	128	74	114	87	-2.221	3.97575e-15	2.21884e-14	PREDICTED: attractin [Stegastes partitus]
Sedum.T00014488.1	maker-jcf7180000928811-snap-gene-0.68-mRNA-1	75	108	71	105	45	9	17	15	-2.045	6.5626e-06	1.41612e-05	PREDICTED: axin-2-like [Stegastes partitus]
Sedum.T00035944.1	maker-jcf7180000926574-augustus-gene-2.75-mRNA-1	1051	608	879	1266	48	28	38	46	-4.562	1.09996e-46	4.56105e-45	PREDICTED: beta-ureidopropionase [Maylandia zebra]
Sedum.T00018485.1	maker-jcf7180000928929-augustus-gene-0.22-mRNA-1	30	120	88	40	30	2	4	4	-2.755	7.49706e-05	0.000143942	PREDICTED: cadherin-11 [Stegastes partitus]
Sedum.T00034807.1	genemark-jcf7180000918718-processed-gene-0.0-mRNA-1	6387	5029	4457	5199	128	104	144	112	-5.43	1.68486e-63	1.63379e-61	PREDICTED: caprin-2 [Larimichthys crocea]
Sedum.T00011436.1	maker-jcf7180000928449-augustus-gene-1.55-mRNA-1	189	167	131	122	14	18	25	14	-3.079	1.69615e-17	1.17943e-16	PREDICTED: caspase-1-like [Fundulus heteroclitus]
Sedum.T00024271.1	maker-jcf7180000933632-augustus-gene-0.22-mRNA-1	22	19	14	35	0	2	2	1	-4.098	1.41498e-11	5.56723e-11	PREDICTED: cerebellin-1-like [Larimichthys crocea]
Sedum.T00016446.1	augustus_masked-jcf7180000931257-processed-gene-0.33-mRNA-1	11	11	21	18	0	0	0	1	-5.418	6.92542e-14	3.43133e-13	PREDICTED: claudin-4-like [Stegastes partitus]
Sedum.T00008593.1	maker-jcf7180000924330-augustus-gene-0.43-mRNA-1	2944	2920	2375	2767	122	100	153	68	-4.626	3.14282e-57	2.20804e-55	PREDICTED: claudin-7-B-like [Larimichthys crocea]
Sedum.T00027842.1	maker-jcf7180000904810-snap-gene-0.32-mRNA-1	749	752	751	893	139	109	162	93	-2.644	4.20694e-25	5.17337e-24	PREDICTED: coilin [Stegastes partitus]
Sedum.T00005145.1	snap_masked-jcf7180000928821-processed-gene-0.37-mRNA-1	48	51	42	25	3	2	3	0	-4.366	2.47373e-15	1.40629e-14	PREDICTED: contactin-5 [Echinops telfairi]
Sedum.T00014795.1	augustus_masked-jcf7180000931616-processed-gene-0.6-mRNA-1	191	124	126	96	8	11	11	4	-3.888	2.68959e-20	2.36706e-19	PREDICTED: copine-2 [Cynoglossus semilaevis]
Sedum.T00020645.1	maker-jcf7180000890177-snap-gene-0.43-mRNA-1	1069	989	1057	983	255	136	159	132	-2.587	1.13547e-23	1.2576e-22	PREDICTED: coronin-1B-like [Neolamprologus brichardi]
Sedum.T00028908.1	augustus_masked-jcf7180000916999-processed-gene-0.10-mRNA-1	20	25	39	51	1	0	0	0	-6.554	1.1718e-17	8.27637e-17	PREDICTED: corticoliberin [Stegastes partitus]
Sedum.T00041879.1	maker-jcf7180000931016-augustus-gene-0.14-mRNA-1	26197	26669	23956	26336	614	1748	1068	1497	-4.388	1.25321e-16	8.07627e-16	PREDICTED: cyclin-A2 [Stegastes partitus]
Sedum.T00005359.1	augustus_masked-jcf7180000924454-processed-gene-0.22-mRNA-1	167	193	187	164	18	19	24	27	-3.011	3.19515e-20	2.79546e-19	PREDICTED: cyclin-J [Stegastes partitus]
Sedum.T00030747.1	maker-jcf7180000928938-augustus-gene-0.20-mRNA-1	494	540	382	578	19	19	12	9	-5.073	5.47622e-50	2.63453e-48	PREDICTED: cystatin-F-like [Austrofundulus limnaeus]
Sedum.T00006800.1	maker-jcf7180000927243-augustus-gene-0.14-mRNA-1	3016	2987	2792	3019	551	156	243	201	-3.358	6.3263e-21	5.85694e-20	PREDICTED: destrin [Oreochromis niloticus]
Sedum.T00012798.1	maker-jcf7180000928422-augustus-gene-0.26-mRNA-1	72	63	122	56	6	2	2	0	-4.988	9.68922e-19	7.53525e-18	PREDICTED: draxin [Larimichthys crocea]
Sedum.T00018835.1	augustus_masked-jcf7180000933240-processed-gene-0.7-mRNA-1	1955	1829	1775	2392	272	302	241	234	-2.92	6.86655e-39	1.81079e-37	PREDICTED: dysbindin-A-like [Cynoglossus semilaevis]
Sedum.T00037875.1	maker-jcf7180000929820-augustus-gene-1.40-mRNA-1	4047	4647	6281	4938	1408	925	1004	1019	-2.193	1.59739e-13	7.62569e-13	PREDICTED: endoplasmin [Cynoglossus semilaevis]
Sedum.T00040395.1	snap_masked-jcf7180000916963-processed-gene-0.61-mRNA-1	23	21	14	25	5	1	1	1	-3.362	3.84176e-10	1.29811e-09	PREDICTED: ephrin-A4 [Larimichthys crocea]
Sedum.T00041693.1	augustus_masked-jcf7180000926375-processed-gene-0.29-mRNA-1	38	94	63	97	19	12	17	17	-2.166	2.31823e-07	5.84995e-07	PREDICTED: exostosin-1b-like [Larimichthys crocea]
Sedum.T00039869.1	maker-jcf7180000926165-snap-gene-0.41-mRNA-1	440	469	470	293	64	82	82	96	-2.366	3.30925e-17	2.24696e-16	PREDICTED: exportin-5 [Stegastes partitus]
Sedum.T00019640.1	augustus_masked-jcf7180000929293-processed-gene-0.10-mRNA-1	580	721	579	606	17	17	12	18	-5.268	6.34808e-64	6.4233e-62	PREDICTED: fascin [Cynoglossus semilaevis]
Sedum.T00019639.1	augustus_masked-jcf7180000929293-processed-gene-0.8-mRNA-1	789	801	720	757	21	16	17	16	-5.436	1.17816e-75	2.3586e-73	PREDICTED: fascin [Larimichthys crocea]
Sedum.T00020693.1	maker-jcf7180000920540-snap-gene-0.29-mRNA-1	82	64	66	89	2	4	1	0	-5.4	8.73932e-24	9.76642e-23	PREDICTED: formin-2-like [Oreochromis niloticus]
Sedum.T00020691.1	maker-jcf7180000920540-augustus-gene-0.25-mRNA-1	549	600	516	466	2	0	0	0	-9.793	2.20673e-86	7.0836e-84	PREDICTED: formin-2-like [Stegastes partitus]
Sedum.T00021865.1	snap_masked-jcf7180000930194-processed-gene-0.43-mRNA-1	129	104	111	151	33	15	28	20	-2.352	5.31014e-11	1.97216e-10	PREDICTED: frizzled-7-A-like [Salmo salar]
Sedum.T00007816.1	snap_masked-jcf7180000916157-processed-gene-0.11-mRNA-1	614	563	439	590	106	51	78	43	-2.978	5.56149e-21	5.17978e-20	PREDICTED: frizzled-9 [Stegastes partitus]
Sedum.T00029248.1	augustus_masked-jcf7180000906938-processed-gene-0.2-mRNA-1	182	209	166	187	9	3	1	8	-5.167	3.51256e-32	6.67314e-31	PREDICTED: gelsolin [Poecilia formosa]
Sedum.T00011224.1	genemark-jcf7180000903906-processed-gene-0.6-mRNA-1	668	735	453	649	51	39	40	38	-3.892	6.40105e-41	1.91292e-39	PREDICTED: gliomedin [Stegastes partitus]
Sedum.T00044700.1	snap_masked-jcf7180000920324-processed-gene-0.17-mRNA-1	1239	1171	969	1386	228	119	140	99	-3.019	5.13234e-27	7.11496e-26	PREDICTED: glucosylceramidase [Larimichthys crocea]
Sedum.T00042188.1	maker-jcf7180000931569-augustus-gene-0.47-mRNA-1	31	17	16	30	2	3	3	2	-3.107	1.87282e-09	5.90386e-09	PREDICTED: glypican-2 [Stegastes partitus]
Sedum.T00034319.1	maker-jcf7180000928864-snap-gene-0.48-mRNA-1	205	42	66	97	26	7	26	14	-2.455	2.58013e-06	5.80576e-06	PREDICTED: hemojuvelin-like [Stegastes partitus]
Sedum.T00023978.1	maker-jcf7180000917628-augustus-gene-0.13-mRNA-1	641	599	390	933	146	79	117	79	-2.605	7.10659e-16	4.27498e-15	PREDICTED: heparanase [Larimichthys crocea]
Sedum.T00037643.1	genemark-jcf7180000917099-processed-gene-0.8-mRNA-1	635	605	624	752	310	84	89	66	-2.251	3.94387e-08	1.07522e-07	PREDICTED: hyaluronidase-2 [Notothenia coriiceps]
Sedum.T00036346.1	maker-jcf7180000931791-augustus-gene-0.19-mRNA-1	13606	13156	8337	10718	50	4	4	3	-9.532	9.89275e-25	1.18142e-23	PREDICTED: maternal B9,10 protein-like [Larimichthys crocea]
Sedum.T00025274.1	maker-jcf7180000929946-augustus-gene-0.6-mRNA-1	377	452	295	571	42	34	50	55	-3.226	9.61483e-25	1.15044e-23	PREDICTED: matrin-3-like [Austrofundulus limnaeus]
Sedum.T00008399.1	maker-jcf7180000926647-augustus-gene-0.21-mRNA-1	659	538	458	566	62	53	71	47	-3.242	1.48577e-31	2.71196e-30	PREDICTED: mucin-19-like [Stegastes partitus]
Sedum.T00006498.1	maker-jcf7180000932639-augustus-gene-0.63-mRNA-1	4170	3935	3051	5053	79	66	85	61	-5.792	5.72988e-75	1.11124e-72	PREDICTED: myoneurin-like [Larimichthys crocea]
Sedum.T00015360.1	maker-jcf7180000923000-augustus-gene-0.50-mRNA-1	2028	2288	1681	2399	492	126	224	157	-3.069	4.54012e-17	3.03948e-16	PREDICTED: N-acetylglucosamine-6-sulfatase-like [Stegastes partitus]
Sedum.T00024802.1	augustus_masked-jcf7180000933477-processed-gene-0.7-mRNA-1	386	390	271	437	33	93	45	78	-2.576	4.8139e-14	2.41707e-13	PREDICTED: natterin-3-like [Larimichthys crocea]
Sedum.T00029951.1	augustus_masked-jcf7180000929091-processed-gene-0.11-mRNA-1	11	11	10	15	2	0	2	1	-3.165	1.09737e-08	3.1973e-08	PREDICTED: neurexin-3a-like [Notothenia coriiceps]
Sedum.T00017488.1	maker-jcf7180000930257-snap-gene-0.22-mRNA-1	32	19	42	21	4	6	4	5	-2.558	8.92e-08	2.34334e-07	PREDICTED: neurobeachin-like [Larimichthys crocea]
Sedum.T00008235.1	maker-jcf7180000932700-augustus-gene-0.34-mRNA-1	77	105	96	77	13	16	9	12	-2.829	1.99107e-13	9.40139e-13	PREDICTED: neuroserpin [Stegastes partitus]
Sedum.T00017676.1	maker-jcf7180000927042-augustus-gene-0.4-mRNA-1	540	556	483	752	124	62	58	61	-2.93	1.31817e-20	1.18904e-19	PREDICTED: nocturnin [Stegastes partitus]
Sedum.T00039265.1	augustus_masked-jcf7180000930540-processed-gene-0.23-mRNA-1	46	33	43	100	7	1	4	3	-3.831	7.41108e-12	2.99564e-11	PREDICTED: noggin [Stegastes partitus]
Sedum.T00035539.1	maker-jcf7180000890457-snap-gene-0.6-mRNA-1	451	384	512	478	37	29	27	26	-3.937	2.09179e-40	6.05675e-39	PREDICTED: occludin-like [Stegastes partitus]
Sedum.T00020059.1	snap_masked-jcf7180000927206-processed-gene-0.2-mRNA-1	113	98	26	152	10	2	0	11	-4.073	3.78788e-09	1.15725e-08	PREDICTED: olfactomedin-like [Oreochromis niloticus]
Sedum.T00029408.1	maker-jcf7180000928767-augustus-gene-0.45-mRNA-1	82	160	191	132	28	19	29	12	-2.675	1.41548e-11	5.56802e-11	PREDICTED: opsin-3 [Stegastes partitus]
Sedum.T00013201.1	maker-jcf7180000932998-snap-gene-0.85-mRNA-1	25	21	13	24	1	2	0	2	-3.972	7.33927e-12	2.9692e-11	PREDICTED: opsin-3-like [Neolamprologus brichardi]
Sedum.T00039245.1	maker-jcf7180000930722-augustus-gene-0.8-mRNA-1	279	270	174	301	26	35	33	29	-3.045	1.71763e-21	1.64754e-20	PREDICTED: oral cancer-overexpressed protein 1 [Stegastes partitus]
Sedum.T00021067.1	maker-jcf7180000933365-augustus-gene-0.103-mRNA-1	7494	7015	5045	7153	48	10	14	6	-8.391	1.07292e-44	3.99512e-43	PREDICTED: otopetrin-2-like [Larimichthys crocea]
Sedum.T00024431.1	maker-jcf7180000887974-augustus-gene-0.27-mRNA-1	1562	1319	1476	1184	226	191	196	201	-2.767	1.21027e-37	3.03678e-36	PREDICTED: peregrin [Larimichthys crocea]
Sedum.T00029123.1	maker-jcf7180000917415-augustus-gene-0.17-mRNA-1	906	1652	1109	1569	383	127	184	146	-2.638	8.17002e-15	4.42564e-14	PREDICTED: perilipin-2-like [Neolamprologus brichardi]
Sedum.T00004241.1	maker-jcf7180000917999-augustus-gene-0.7-mRNA-1	109	98	94	75	34	13	17	16	-2.231	8.96697e-09	2.63573e-08	PREDICTED: plakophilin-4 [Larimichthys crocea]
Sedum.T00033095.1	maker-jcf7180000926777-augustus-gene-0.42-mRNA-1	144	140	132	198	20	21	21	11	-3.074	6.31721e-18	4.56221e-17	PREDICTED: pleckstrin-2 [Larimichthys crocea]
Sedum.T00036803.1	snap_masked-jcf7180000894503-processed-gene-0.24-mRNA-1	76	72	62	62	12	22	15	12	-2.131	2.63967e-08	7.33513e-08	PREDICTED: plexin-A4 [Stegastes partitus]
Sedum.T00030658.1	maker-jcf7180000929092-snap-gene-0.47-mRNA-1	164	135	95	204	16	29	37	36	-2.333	4.85294e-10	1.62241e-09	PREDICTED: polyserase-2 [Oreochromis niloticus]
Sedum.T00024563.1	augustus_masked-jcf7180000895429-processed-gene-0.12-mRNA-1	177	162	98	154	13	10	10	15	-3.583	7.33129e-21	6.75378e-20	PREDICTED: proenkephalin-A-like [Larimichthys crocea]
Sedum.T00003647.1	augustus_masked-jcf7180000895415-processed-gene-0.9-mRNA-1	3786	3523	2815	5136	733	646	691	657	-2.484	1.07795e-19	9.11829e-19	PREDICTED: prohibitin [Poecilia reticulata]
Sedum.T00023015.1	augustus_masked-jcf7180000916076-processed-gene-0.34-mRNA-1	78	97	57	87	17	15	6	6	-2.819	9.85652e-11	3.5488e-10	PREDICTED: promethin [Notothenia coriiceps]
Sedum.T00012677.1	augustus_masked-jcf7180000930634-processed-gene-0.30-mRNA-1	78	75	64	52	10	4	12	6	-3.008	4.76782e-12	1.96518e-11	PREDICTED: promotilin-like [Stegastes partitus]
Sedum.T00037471.1	snap_masked-jcf7180000918044-processed-gene-0.2-mRNA-1	312	291	170	165	8	3	10	3	-5.229	1.21733e-31	2.22854e-30	PREDICTED: protocadherin-15 [Stegastes partitus]
Sedum.T00005984.1	augustus_masked-jcf7180000930875-processed-gene-0.6-mRNA-1	278	259	126	119	5	10	8	1	-4.972	2.06645e-23	2.24072e-22	PREDICTED: protocadherin-15-like [Xiphophorus maculatus]
Sedum.T00021494.1	maker-jcf7180000933391-augustus-gene-0.105-mRNA-1	30	42	32	35	1	0	0	1	-5.857	6.21134e-20	5.33653e-19	PREDICTED: protocadherin-20-like [Stegastes partitus]
Sedum.T00022114.1	maker-jcf7180000888346-snap-gene-0.26-mRNA-1	20	51	26	46	3	1	3	2	-3.982	2.3505e-12	9.98897e-12	PREDICTED: protocadherin-8 [Oreochromis niloticus]
Sedum.T00007250.1	maker-jcf7180000926274-augustus-gene-0.41-mRNA-1	2097	2046	1696	2510	595	409	422	458	-2.147	2.69024e-20	2.36706e-19	PREDICTED: putative aminopeptidase W07G4,4 [Stegastes partitus]
Sedum.T00042084.1	maker-jcf7180000929265-augustus-gene-0.42-mRNA-1	549	448	462	525	113	110	111	115	-2.143	3.22411e-18	2.38769e-17	PREDICTED: reticulocalbin-1 [Oreochromis niloticus]
Sedum.T00021283.1	maker-jcf7180000927197-augustus-gene-0.10-mRNA-1	16	9	14	32	2	2	3	5	-2.55	5.77793e-06	1.25421e-05	PREDICTED: reticulon-3-like [Larimichthys crocea]
Sedum.T00001011.1	maker-jcf7180000888543-snap-gene-0.4-mRNA-1	550	453	443	509	212	44	51	38	-2.499	6.43335e-08	1.71452e-07	PREDICTED: semaphorin-4B [Stegastes partitus]
Sedum.T00021540.1	maker-jcf7180000926390-augustus-gene-0.59-mRNA-1	1049	1016	1058	1057	272	173	200	181	-2.338	2.2558e-24	2.62163e-23	PREDICTED: stonin-1-like [Stegastes partitus]
Sedum.T00008716.1	maker-jcf7180000926824-augustus-gene-0.52-mRNA-1	262	402	308	298	7	5	7	8	-5.599	1.91863e-48	8.4647e-47	PREDICTED: syndecan-1 [Larimichthys crocea]
Sedum.T00035869.1	maker-jcf7180000932674-augustus-gene-0.23-mRNA-1	7490	7103	5755	7610	29	5	7	4	-9.251	3.59401e-53	2.01546e-51	PREDICTED: syntabulin [Larimichthys crocea]
Sedum.T00019787.2	maker-jcf7180000923947-snap-gene-0.22-mRNA-2	694	624	636	820	28	18	20	9	-5.192	4.22206e-55	2.67368e-53	PREDICTED: syntaxin-11-like [Larimichthys crocea]
Sedum.T00019787.1	maker-jcf7180000923947-snap-gene-0.22-mRNA-1	748	626	681	678	12	34	23	27	-4.834	2.04058e-52	1.09486e-50	PREDICTED: syntaxin-11-like [Stegastes partitus]
Sedum.T00010466.1	maker-jcf7180000889427-augustus-gene-0.21-mRNA-1	715	583	680	471	133	69	82	69	-2.791	2.33654e-21	2.22515e-20	PREDICTED: talin-2 [Stegastes partitus]
Sedum.T00039592.1	genemark-jcf7180000926660-processed-gene-0.2-mRNA-1	13725	11585	9963	11456	104	109	133	122	-6.642	1.85669e-52	9.9907e-51	PREDICTED: tenascin-N [Haplochromis burtoni]
Sedum.T00011945.1	snap_masked-jcf7180000923972-processed-gene-0.9-mRNA-1	324	285	299	205	71	50	80	64	-2.072	1.683e-12	7.27683e-12	PREDICTED: teneurin-2 [Larimichthys crocea]
Sedum.T00017086.1	maker-jcf7180000930637-augustus-gene-2.24-mRNA-1	113	68	118	125	49	18	15	17	-2.097	8.72539e-07	2.07021e-06	PREDICTED: testican-1 [Larimichthys crocea]
Sedum.T00017087.1	snap_masked-jcf7180000930637-processed-gene-2.18-mRNA-1	14	19	24	24	5	7	5	0	-2.241	4.29794e-06	9.44067e-06	PREDICTED: testican-1 [Stegastes partitus]
Sedum.T00021069.1	maker-jcf7180000933365-augustus-gene-0.96-mRNA-1	12	15	18	13	1	1	1	0	-4.137	1.82663e-12	7.85225e-12	PREDICTED: tetraspanin-10 [Larimichthys crocea]
Sedum.T00010822.1	augustus_masked-jcf7180000929476-processed-gene-0.6-mRNA-1	1012	906	766	1068	22	14	19	10	-5.836	2.24786e-76	4.81043e-74	PREDICTED: tetraspanin-13 [Stegastes partitus]
Sedum.T00040793.2	maker-jcf7180000931088-snap-gene-0.37-mRNA-2	45	67	74	79	8	6	15	3	-3.004	8.42626e-11	3.05928e-10	PREDICTED: tetraspanin-8-like [Larimichthys crocea]
Sedum.T00040427.1	augustus_masked-jcf7180000888013-processed-gene-0.18-mRNA-1	571	629	4	728	51	58	65	2	-3.447	0.00020417	0.000372305	PREDICTED: tetraspanin-8-like [Notothenia coriiceps]
Sedum.T00016174.1	maker-jcf7180000926416-augustus-gene-0.47-mRNA-1	3331	3475	3176	3458	432	735	512	726	-2.482	5.3752e-21	5.01129e-20	PREDICTED: thioredoxin, mitochondrial-like [Neolamprologus brichardi]
Sedum.T00039736.1	augustus_masked-jcf7180000922678-processed-gene-0.13-mRNA-1	647	570	438	809	18	7	12	6	-5.778	1.25986e-53	7.19512e-52	PREDICTED: torsin-4A-B-like [Notothenia coriiceps]
Sedum.T00010111.1	maker-jcf7180000917769-augustus-gene-0.34-mRNA-1	241	236	238	204	63	41	63	28	-2.227	2.77338e-12	1.17033e-11	PREDICTED: treacle protein-like [Larimichthys crocea]
Sedum.T00018307.1	augustus_masked-jcf7180000923005-processed-gene-0.10-mRNA-1	85	61	63	73	3	12	8	3	-3.393	1.78976e-13	8.49397e-13	PREDICTED: whirlin-like [Notothenia coriiceps]
Sedum.T00037800.1	genemark-jcf7180000927186-processed-gene-1.1-mRNA-1	472	418	582	379	68	73	73	63	-2.74	7.25519e-24	8.15191e-23	PREDICTED: wolframin [Stegastes partitus]
Sedum.T00015645.1	genemark-jcf7180000926400-processed-gene-0.25-mRNA-1	1933	1797	1321	1762	27	12	33	15	-6.259	6.36804e-86	1.976e-83	pre-mrna-splicing factor atp-dependent rna helicase dhx32
Sedum.T00003297.1	maker-jcf7180000933580-augustus-gene-0.76-mRNA-1	5343	5618	5300	6325	613	739	700	711	-3.031	1.15077e-25	1.46446e-24	pre-mrna-splicing factor rbm22
Sedum.T00009364.1	genemark-jcf7180000927038-processed-gene-0.8-mRNA-1	475	454	419	729	139	113	126	130	-2.026	5.56389e-14	2.77866e-13	presenilins-associated rhomboid-like mitochondrial
Sedum.T00022239.1	genemark-jcf7180000932864-processed-gene-1.1-mRNA-1	577	377	479	566	54	21	13	24	-4.166	8.15738e-27	1.11508e-25	prickle-like protein 2
Sedum.T00032289.1	snap_masked-jcf7180000929936-processed-gene-0.29-mRNA-1	22	16	14	25	9	2	3	0	-2.319	2.29028e-05	4.65915e-05	prkc apoptosis wt1 regulator
Sedum.T00026483.1	genemark-jcf7180000931682-processed-gene-0.7-mRNA-1	1841	1487	1297	1612	343	350	383	299	-2.181	1.79235e-24	2.10006e-23	probable atp-dependent rna helicase ddx10
Sedum.T00015751.1	genemark-jcf7180000928060-processed-gene-0.0-mRNA-1	790	691	720	615	129	135	164	116	-2.369	9.63609e-23	1.00959e-21	probable atp-dependent rna helicase ddx28
Sedum.T00009164.1	maker-jcf7180000929749-augustus-gene-0.12-mRNA-1	1344	1364	1001	1548	173	180	160	204	-2.873	1.46491e-35	3.29392e-34	probable atp-dependent rna helicase ddx5 isoform x1
Sedum.T00005809.1	maker-jcf7180000933263-augustus-gene-2.68-mRNA-1	1798	1783	1429	1566	273	226	298	220	-2.691	8.69858e-35	1.88314e-33	probable atp-dependent rna helicase ddx52
Sedum.T00018897.1	maker-jcf7180000926621-snap-gene-0.65-mRNA-1	1920	2051	1964	2051	357	549	478	533	-2.059	1.21476e-20	1.09842e-19	probable atp-dependent rna helicase dhx35
Sedum.T00008329.1	augustus_masked-jcf7180000928161-processed-gene-0.18-mRNA-1	1001	893	822	1139	165	245	223	218	-2.178	7.00554e-21	6.4697e-20	probable atp-dependent rna helicase dhx40
Sedum.T00010177.1	maker-jcf7180000932463-augustus-gene-1.65-mRNA-1	452	429	403	352	37	24	32	26	-3.77	4.51876e-37	1.09974e-35	probable crossover junction endonuclease eme2
Sedum.T00043215.1	augustus_masked-jcf7180000932294-processed-gene-0.5-mRNA-1	414	338	316	407	57	68	53	41	-2.745	4.1244e-22	4.12174e-21	probable dolichyl pyrophosphate glc1man9 c2 alpha- -glucosyltransferase
Sedum.T00003711.1	genemark-jcf7180000927495-processed-gene-0.0-mRNA-1	367	372	305	340	60	96	72	72	-2.196	5.30012e-16	3.21635e-15	probable d-tyrosyl-trna deacylase 2
Sedum.T00007675.1	maker-jcf7180000930954-augustus-gene-0.33-mRNA-1	38	74	212	71	40	15	14	11	-2.315	2.30851e-05	4.69417e-05	probable dual specificity protein phosphatase ddb_g0281963
Sedum.T00029544.1	maker-jcf7180000916179-augustus-gene-1.79-mRNA-1	237	254	216	304	43	45	64	40	-2.391	1.38857e-15	8.10166e-15	probable ergosterol biosynthetic protein 28
Sedum.T00043062.1	maker-jcf7180000926466-augustus-gene-0.12-mRNA-1	1304	2320	1367	1950	110	120	161	168	-3.632	1.17758e-40	3.47452e-39	probable glutamate--trna mitochondrial
Sedum.T00020569.1	maker-jcf7180000917392-augustus-gene-0.6-mRNA-1	849	859	768	773	213	167	153	162	-2.226	5.44221e-22	5.3924e-21	probable g-protein coupled receptor 125
Sedum.T00023133.1	maker-jcf7180000888640-augustus-gene-2.87-mRNA-1	689	599	492	687	43	11	15	19	-4.789	2.4273e-36	5.69879e-35	probable g-protein coupled receptor 157
Sedum.T00043319.1	augustus_masked-jcf7180000922720-processed-gene-0.4-mRNA-1	170	167	211	165	14	16	18	12	-3.55	4.11542e-25	5.06695e-24	probable g-protein coupled receptor 63
Sedum.T00011950.1	maker-jcf7180000928361-augustus-gene-0.49-mRNA-1	238	252	244	209	49	17	18	12	-3.287	1.3425e-16	8.62184e-16	probable inactive glycosyltransferase 25 family member 3
Sedum.T00039415.1	augustus_masked-jcf7180000927055-processed-gene-0.16-mRNA-1	321	395	370	551	38	37	46	38	-3.366	3.75881e-29	5.98644e-28	probable inactive trna-specific adenosine deaminase-like protein 3
Sedum.T00011553.1	augustus_masked-jcf7180000926870-processed-gene-0.10-mRNA-1	377	410	375	552	91	42	42	38	-3.002	3.13639e-19	2.55551e-18	probable isoprenylcysteine alpha-carbonyl methylesterase icme isoform x1
Sedum.T00020962.1	maker-jcf7180000922966-augustus-gene-0.5-mRNA-1	260	251	98	84	4	6	12	8	-4.537	2.4535e-18	1.84042e-17	probable methyltransferase-like protein 15 isoform x4
Sedum.T00006369.1	augustus_masked-jcf7180000916568-processed-gene-0.11-mRNA-1	796	756	734	886	72	76	81	53	-3.489	3.67418e-42	1.18554e-40	probable n-acetyltransferase cml1
Sedum.T00015340.1	augustus_masked-jcf7180000891587-processed-gene-0.18-mRNA-1	346	308	423	503	149	47	68	53	-2.317	1.92363e-10	6.72314e-10	probable palmitoyltransferase zdhhc8
Sedum.T00029095.1	maker-jcf7180000916667-augustus-gene-0.25-mRNA-1	378	372	358	421	68	56	64	51	-2.677	1.24947e-23	1.37894e-22	probable peptide chain release factor c12orf65 mitochondrial
Sedum.T00024679.1	maker-jcf7180000932080-snap-gene-0.30-mRNA-1	948	939	909	860	111	81	83	65	-3.422	1.95747e-41	6.05385e-40	probable sodium-coupled neutral amino acid transporter 6 isoform x1
Sedum.T00000584.1	genemark-jcf7180000933018-processed-gene-2.18-mRNA-1	1611	1379	1218	1314	242	271	292	308	-2.309	5.29029e-28	7.82946e-27	probable threonine--trna ligase cytoplasmic isoform x1
Sedum.T00029708.1	maker-jcf7180000932974-augustus-gene-0.61-mRNA-1	745	775	715	896	124	163	174	173	-2.303	3.23914e-22	3.2598e-21	probable trna guanylyltransferase
Sedum.T00029191.1	augustus_masked-jcf7180000920900-processed-gene-0.16-mRNA-1	1349	1507	1472	1584	129	126	148	116	-3.504	5.70155e-57	3.96088e-55	probable trna pseudouridine synthase 2-like
Sedum.T00016747.1	maker-jcf7180000929402-augustus-gene-0.31-mRNA-1	1701	1708	1603	1829	273	306	358	315	-2.449	3.52487e-32	6.6897e-31	probable u3 small nucleolar rna-associated protein 11
Sedum.T00015135.1	maker-jcf7180000933269-augustus-gene-0.29-mRNA-1	600	494	399	530	106	110	98	116	-2.236	3.68758e-18	2.71902e-17	probable xaa-pro aminopeptidase 3
Sedum.T00024850.1	maker-jcf7180000928593-augustus-gene-0.33-mRNA-1	160	162	121	144	17	6	30	4	-3.347	1.50402e-12	6.53486e-12	procollagen c-endopeptidase enhancer 2-like
Sedum.T00023336.1	maker-jcf7180000894491-augustus-gene-0.15-mRNA-1	539	549	707	682	182	116	127	87	-2.271	2.00747e-16	1.26738e-15	procollagen galactosyltransferase 1
Sedum.T00029641.1	maker-jcf7180000916852-snap-gene-0.26-mRNA-1	832	791	642	959	141	106	106	92	-2.854	1.13915e-28	1.76739e-27	procollagen galactosyltransferase 1-like
Sedum.T00001671.1	maker-jcf7180000920678-snap-gene-0.4-mRNA-1	326	171	38	386	5	4	2	2	-6.159	3.15948e-19	2.57094e-18	programmed cell death 1 ligand 1- partial
Sedum.T00028494.1	maker-jcf7180000888987-augustus-gene-0.20-mRNA-1	545	653	454	581	75	159	104	111	-2.311	2.82916e-16	1.75929e-15	programmed cell death protein 2
Sedum.T00021831.1	maker-jcf7180000887765-augustus-gene-0.19-mRNA-1	76	56	60	104	9	18	13	19	-2.301	1.70186e-08	4.83227e-08	programmed cell death protein 2
Sedum.T00004925.1	genemark-jcf7180000932394-processed-gene-0.7-mRNA-1	203	229	215	331	37	24	31	26	-3.038	6.7376e-21	6.22843e-20	programmed cell death protein 6
Sedum.T00024515.1	maker-jcf7180000929797-snap-gene-0.73-mRNA-1	2158	2098	1641	2420	323	333	369	373	-2.572	7.73388e-31	1.35583e-29	Prohibitin-2 [Salmo salar]
Sedum.T00026003.1	maker-jcf7180000928331-augustus-gene-0.52-mRNA-1	1361	1408	1195	1711	338	232	282	308	-2.29	3.90806e-25	4.82495e-24	proline synthase co-transcribed bacterial
Sedum.T00043565.1	maker-jcf7180000932694-snap-gene-0.40-mRNA-1	1290	1271	1414	1605	367	323	279	321	-2.112	3.49416e-24	4.01322e-23	proline-rich nuclear receptor coactivator 2
Sedum.T00037045.1	maker-jcf7180000926638-augustus-gene-0.43-mRNA-1	2230	1975	1723	2272	24	12	15	14	-6.955	4.06052e-117	6.87262e-114	proline-rich protein 18-like
Sedum.T00030572.1	maker-jcf7180000927462-augustus-gene-0.31-mRNA-1	273	196	183	262	22	25	36	20	-3.134	5.19653e-21	4.84715e-20	proline-rich protein 5-like
Sedum.T00030571.1	maker-jcf7180000927462-augustus-gene-0.30-mRNA-1	112	80	68	119	14	17	11	8	-2.906	6.973e-13	3.13507e-12	proline-rich protein 5-like
Sedum.T00034831.1	maker-jcf7180000917360-augustus-gene-0.54-mRNA-1	38	62	67	65	21	6	8	13	-2.3	3.12913e-07	7.79372e-07	proline-rich protein 5-like
Sedum.T00031276.1	augustus_masked-jcf7180000914716-processed-gene-0.4-mRNA-1	167	160	186	180	17	15	12	13	-3.589	7.96141e-26	1.02649e-24	prolyl 3-hydroxylase 2 isoform x2
Sedum.T00019840.1	maker-jcf7180000921108-augustus-gene-0.3-mRNA-1	345	318	271	294	59	46	40	37	-2.75	3.02362e-21	2.85755e-20	prolyl-trna synthetase associated domain-containing protein 1-like
Sedum.T00030160.1	genemark-jcf7180000888533-processed-gene-0.9-mRNA-1	30	41	40	34	8	6	10	8	-2.156	1.49598e-07	3.84486e-07	prostacyclin receptor-like
Sedum.T00001267.1	maker-jcf7180000931079-augustus-gene-0.49-mRNA-1	75	97	57	107	10	2	12	2	-3.603	1.94649e-12	8.34055e-12	prostaglandin e2 receptor ep4 subtype-like
Sedum.T00016527.1	augustus_masked-jcf7180000926788-processed-gene-0.22-mRNA-1	1759	1756	1630	2062	500	198	256	244	-2.587	8.53799e-20	7.27174e-19	protease nexin 1
Sedum.T00044607.1	maker-jcf7180000919169-augustus-gene-1.60-mRNA-1	419	318	215	494	77	57	58	63	-2.503	2.8069e-15	1.58553e-14	proteasomal ubiquitin receptor adrm1-like
Sedum.T00017163.1	maker-jcf7180000916090-augustus-gene-0.22-mRNA-1	3563	3522	2821	3139	514	641	635	651	-2.417	1.91035e-23	2.0781e-22	proteasome activator complex subunit 3
Sedum.T00040664.1	maker-jcf7180000916421-augustus-gene-0.16-mRNA-1	1168	1250	716	1378	150	168	177	204	-2.69	1.24668e-25	1.58326e-24	proteasome assembly chaperone 4
Sedum.T00042765.1	maker-jcf7180000928076-augustus-gene-0.21-mRNA-1	1762	1408	1757	2201	51	50	69	40	-5.081	4.34231e-78	1.02336e-75	protein af1q
Sedum.T00032087.1	snap_masked-jcf7180000926650-processed-gene-0.11-mRNA-1	357	275	336	330	38	14	21	17	-3.842	1.33366e-28	2.05377e-27	protein af-9 isoform x2
Sedum.T00015470.1	maker-jcf7180000926586-augustus-gene-0.18-mRNA-1	122	98	79	109	8	7	7	6	-3.765	2.43591e-20	2.15039e-19	protein apcdd1- partial
Sedum.T00009244.1	augustus_masked-jcf7180000917058-processed-gene-0.20-mRNA-1	357	356	319	396	51	30	38	28	-3.27	1.66359e-27	2.37886e-26	protein arginine n-methyltransferase 6
Sedum.T00032128.1	maker-jcf7180000924450-snap-gene-0.65-mRNA-1	1065	928	895	878	143	185	180	187	-2.436	6.78924e-27	9.32857e-26	protein argonaute-1
Sedum.T00030391.1	maker-jcf7180000916765-snap-gene-0.24-mRNA-1	1031	1048	1087	1080	70	117	103	136	-3.32	4.56301e-39	1.22061e-37	protein aurora borealis
Sedum.T00021661.1	maker-jcf7180000928168-augustus-gene-0.10-mRNA-1	13685	14934	8523	25838	110	27	52	32	-8.144	7.39375e-33	1.46288e-31	protein b4-like
Sedum.T00041529.1	maker-jcf7180000932292-augustus-gene-0.53-mRNA-1	20	19	18	10	1	1	2	3	-3.22	1.32993e-09	4.24929e-09	protein brambleberry-like
Sedum.T00014196.1	maker-jcf7180000922804-augustus-gene-0.12-mRNA-1	268	307	266	227	67	51	59	44	-2.268	3.38971e-15	1.90318e-14	protein canopy homolog 4
Sedum.T00008705.1	maker-jcf7180000931829-augustus-gene-0.51-mRNA-1	24	21	18	31	8	2	3	6	-2.264	2.75021e-06	6.16612e-06	protein canopy-1-like
Sedum.T00028724.1	maker-jcf7180000916118-augustus-gene-0.37-mRNA-1	822	958	1003	1400	80	95	85	88	-3.58	3.25032e-43	1.11857e-41	protein ccsmst1
Sedum.T00043708.1	maker-jcf7180000929355-augustus-gene-0.47-mRNA-1	2197	2114	1694	2599	146	43	69	56	-4.772	8.82291e-41	2.63245e-39	protein creg2
Sedum.T00000997.1	maker-jcf7180000923560-augustus-gene-0.6-mRNA-1	11	12	20	11	3	2	0	0	-3.413	2.72698e-09	8.45194e-09	protein crumbs homolog 1-like
Sedum.T00038749.1	maker-jcf7180000908305-augustus-gene-0.48-mRNA-1	1426	1737	1390	1634	236	204	223	222	-2.805	2.08004e-40	6.03213e-39	protein dgcr14
Sedum.T00010505.1	genemark-jcf7180000918629-processed-gene-0.0-mRNA-1	284	231	261	256	36	56	81	69	-2.09	1.12501e-11	4.47455e-11	protein disulfide-isomerase a3-like
Sedum.T00022208.1	snap_masked-jcf7180000933053-processed-gene-0.26-mRNA-1	24	45	17	35	5	13	7	2	-2.117	4.52683e-05	8.89879e-05	protein dok-7
Sedum.T00018878.1	maker-jcf7180000916501-augustus-gene-0.20-mRNA-1	64	114	54	68	14	12	17	12	-2.413	3.666e-09	1.12278e-08	protein dok-7 isoform x3
Sedum.T00003842.1	maker-jcf7180000924026-augustus-gene-1.35-mRNA-1	2246	2244	1586	2439	14	11	15	12	-7.335	5.59552e-122	1.15753e-118	protein dvr-1
Sedum.T00045503.1	maker-jcf7180000927154-augustus-gene-0.21-mRNA-1	3275	2831	2144	2929	116	101	86	78	-4.872	9.07784e-71	1.38534e-68	protein fam101b
Sedum.T00036151.1	maker-jcf7180000891499-augustus-gene-0.18-mRNA-1	112	74	85	137	18	14	14	8	-2.91	3.72041e-13	1.71579e-12	protein fam131a
Sedum.T00003049.1	augustus_masked-jcf7180000887901-processed-gene-0.3-mRNA-1	366	267	384	373	23	13	22	16	-4.225	2.11275e-37	5.22381e-36	protein fam131c
Sedum.T00020274.1	maker-jcf7180000891957-augustus-gene-0.61-mRNA-1	1240	1570	1147	1560	100	95	136	129	-3.581	1.57054e-48	6.94543e-47	protein fam136a
Sedum.T00038095.1	augustus_masked-jcf7180000924398-processed-gene-0.5-mRNA-1	28	26	19	46	8	7	10	4	-2.003	1.30549e-05	2.73066e-05	protein fam13c-like
Sedum.T00013704.1	maker-jcf7180000931855-augustus-gene-0.76-mRNA-1	60	25	30	31	8	6	13	6	-2.12	6.42205e-06	1.3874e-05	protein fam150b-like
Sedum.T00035218.1	snap_masked-jcf7180000917185-processed-gene-0.11-mRNA-1	23	17	22	8	6	2	3	0	-2.574	3.43186e-06	7.62827e-06	protein fam181b
Sedum.T00043837.1	augustus_masked-jcf7180000916010-processed-gene-0.2-mRNA-1	46	30	26	26	8	4	5	6	-2.454	4.86278e-08	1.31115e-07	protein fam189a1
Sedum.T00026928.1	maker-jcf7180000919383-augustus-gene-0.42-mRNA-1	230	186	180	269	100	26	33	23	-2.244	1.73109e-07	4.42288e-07	protein fam195a-like
Sedum.T00044916.1	maker-jcf7180000916617-augustus-gene-0.7-mRNA-1	740	656	720	655	134	95	107	92	-2.695	2.92727e-27	4.11941e-26	protein fam217b
Sedum.T00006778.1	maker-jcf7180000923242-augustus-gene-0.31-mRNA-1	6	20	16	28	5	6	3	3	-2.069	8.59933e-05	0.000164073	protein fam222a
Sedum.T00045372.1	augustus_masked-jcf7180000895269-processed-gene-0.3-mRNA-1	22	21	29	29	5	1	2	3	-3.202	1.22018e-10	4.3528e-10	protein fam222a-like
Sedum.T00041952.1	maker-jcf7180000928005-augustus-gene-0.21-mRNA-1	700	621	634	798	80	58	46	30	-3.675	8.59479e-33	1.69331e-31	protein fam57a
Sedum.T00018973.1	augustus_masked-jcf7180000919313-processed-gene-0.11-mRNA-1	1665	1756	1692	1637	171	296	259	289	-2.734	2.10768e-32	4.0622e-31	protein fam60a-like isoform x1
Sedum.T00010626.1	maker-jcf7180000930804-snap-gene-0.50-mRNA-1	190	193	193	180	31	11	20	13	-3.313	5.31339e-20	4.57985e-19	protein fam65b isoform x2
Sedum.T00037185.1	maker-jcf7180000931716-augustus-gene-0.57-mRNA-1	1398	1501	1474	1758	310	300	308	341	-2.285	6.85484e-29	1.07608e-27	protein fam76b
Sedum.T00019032.1	maker-jcf7180000929086-augustus-gene-0.39-mRNA-1	247	110	188	126	28	13	17	12	-3.233	1.86047e-15	1.07007e-14	protein fam83f
Sedum.T00040806.1	augustus_masked-jcf7180000931010-processed-gene-0.10-mRNA-1	255	247	228	334	47	34	44	19	-2.877	4.06406e-18	2.98362e-17	protein fam83f-like
Sedum.T00019038.1	snap_masked-jcf7180000929086-processed-gene-0.32-mRNA-1	29	16	21	13	5	3	3	1	-2.743	6.07433e-08	1.62209e-07	protein fam83f-like
Sedum.T00010792.1	maker-jcf7180000924462-augustus-gene-0.29-mRNA-1	224	215	205	256	35	42	45	42	-2.448	4.36097e-17	2.92586e-16	protein fam8a1
Sedum.T00033698.1	maker-jcf7180000926337-augustus-gene-1.67-mRNA-1	521	559	577	578	94	82	80	70	-2.771	6.54545e-28	9.64871e-27	protein fam98c
Sedum.T00018872.1	maker-jcf7180000916665-augustus-gene-0.13-mRNA-1	1235	1480	1280	1833	164	172	194	151	-3.094	3.662e-41	1.11404e-39	protein grinl1a
Sedum.T00000222.1	maker-jcf7180000916940-snap-gene-0.72-mRNA-1	888	747	655	644	150	40	53	38	-3.38	3.03473e-17	2.06886e-16	protein groucho-2 isoform x2
Sedum.T00035952.1	maker-jcf7180000926574-augustus-gene-2.79-mRNA-1	476	475	543	658	89	101	114	93	-2.438	3.31102e-21	3.11493e-20	protein gucd1
Sedum.T00013834.1	maker-jcf7180000930723-augustus-gene-0.75-mRNA-1	932	859	667	689	85	77	99	70	-3.244	7.70369e-36	1.76201e-34	protein hid1 isoform x2
Sedum.T00033114.1	maker-jcf7180000932045-snap-gene-0.43-mRNA-1	404	381	392	379	87	89	88	80	-2.178	4.33352e-18	3.17019e-17	protein jade-3
Sedum.T00031577.1	augustus_masked-jcf7180000933170-processed-gene-2.43-mRNA-1	183	218	166	142	61	22	40	28	-2.224	5.35779e-10	1.78191e-09	protein jumonji isoform x2
Sedum.T00040901.1	maker-jcf7180000932731-snap-gene-0.25-mRNA-1	1535	1286	1242	1250	135	87	112	81	-3.677	1.05714e-49	4.99539e-48	protein kinase c and casein kinase substrate in neurons protein 3
Sedum.T00007974.1	maker-jcf7180000930602-snap-gene-0.65-mRNA-1	653	579	816	560	151	122	146	128	-2.255	1.08319e-19	9.15843e-19	protein kinase c beta type isoform x1
Sedum.T00011154.1	snap_masked-jcf7180000930603-processed-gene-0.13-mRNA-1	124	131	98	78	15	6	9	6	-3.561	3.54219e-17	2.39551e-16	protein kinase c beta type isoform x2
Sedum.T00011153.1	snap_masked-jcf7180000930603-processed-gene-0.14-mRNA-1	45	40	48	37	14	8	9	5	-2.189	1.08454e-07	2.82682e-07	protein kinase c beta type-like
Sedum.T00024680.1	maker-jcf7180000932080-augustus-gene-0.26-mRNA-1	979	893	750	893	144	105	106	91	-2.976	1.20463e-32	2.35585e-31	protein kinase c eta type
Sedum.T00000514.1	maker-jcf7180000927913-snap-gene-0.37-mRNA-1	1823	1580	2185	1496	304	134	133	106	-3.385	4.84948e-26	6.33152e-25	protein kinase c-binding protein 1-like isoform x2
Sedum.T00019101.1	maker-jcf7180000928897-augustus-gene-0.16-mRNA-1	855	828	840	997	43	87	80	70	-3.645	2.35487e-40	6.78683e-39	protein kinase delta
Sedum.T00011168.1	maker-jcf7180000930202-augustus-gene-0.49-mRNA-1	403	400	318	507	251	54	56	44	-2.005	1.70014e-05	3.51429e-05	protein kinase domain-containing cytoplasmic
Sedum.T00002293.1	maker-jcf7180000932989-augustus-gene-0.36-mRNA-1	589	692	529	717	71	87	92	60	-3.023	1.30736e-29	2.14454e-28	protein kti12 homolog
Sedum.T00008511.1	genemark-jcf7180000889428-processed-gene-0.9-mRNA-1	48	74	59	49	6	5	5	3	-3.567	2.46969e-15	1.40442e-14	protein lbh
Sedum.T00008462.1	maker-jcf7180000926697-augustus-gene-0.19-mRNA-1	1003	1049	912	733	118	248	288	216	-2.086	7.12497e-14	3.52518e-13	protein lin-54 homolog
Sedum.T00000713.1	maker-jcf7180000929919-augustus-gene-0.33-mRNA-1	1074	940	875	1061	136	249	132	156	-2.551	6.37195e-23	6.72523e-22	protein lines homolog
Sedum.T00030599.1	maker-jcf7180000933250-augustus-gene-1.79-mRNA-1	227	286	195	181	31	11	29	32	-3.1	9.41974e-18	6.71941e-17	protein l-myc
Sedum.T00034819.1	maker-jcf7180000926549-augustus-gene-0.42-mRNA-1	5754	6486	5436	8058	828	1650	1286	1623	-2.256	3.70386e-11	1.39875e-10	protein lsm12 homolog
Sedum.T00000200.1	maker-jcf7180000900950-augustus-gene-0.58-mRNA-1	1184	1282	1067	1623	51	61	51	50	-4.595	2.44236e-69	3.44484e-67	protein lsm14 homolog b-like
Sedum.T00043501.1	maker-jcf7180000888840-snap-gene-0.22-mRNA-1	903	855	687	839	42	93	72	83	-3.498	5.98874e-35	1.3056e-33	protein lunapark isoform x2
Sedum.T00021100.1	maker-jcf7180000890223-augustus-gene-0.33-mRNA-1	800	751	588	631	51	63	77	70	-3.408	8.59657e-37	2.06784e-35	protein lunapark-a
Sedum.T00000052.1	maker-jcf7180000922625-augustus-gene-0.16-mRNA-1	141	152	143	172	17	22	25	22	-2.808	1.76298e-17	1.22429e-16	protein mal2
Sedum.T00045140.1	maker-jcf7180000933509-snap-gene-0.40-mRNA-1	937	725	612	648	111	137	118	159	-2.479	3.27051e-22	3.28959e-21	protein mcm10 homolog
Sedum.T00022385.1	maker-jcf7180000932795-snap-gene-1.97-mRNA-1	721	742	603	947	118	149	129	119	-2.548	1.74579e-24	2.0468e-23	protein mef2bnb isoform x2
Sedum.T00011520.1	genemark-jcf7180000929915-processed-gene-0.2-mRNA-1	602	584	640	731	98	176	161	170	-2.078	1.11949e-15	6.58121e-15	protein mis18-beta
Sedum.T00045069.1	maker-jcf7180000909097-augustus-gene-0.3-mRNA-1	358	350	277	314	73	44	71	47	-2.464	3.2522e-17	2.20903e-16	protein misato
Sedum.T00009472.1	maker-jcf7180000920971-snap-gene-0.10-mRNA-1	676	578	521	551	80	85	89	92	-2.748	8.07558e-28	1.17738e-26	protein misato homolog 1 isoform x1
Sedum.T00017356.1	maker-jcf7180000889756-augustus-gene-0.7-mRNA-1	232	231	207	367	18	31	22	24	-3.452	7.75694e-24	8.71042e-23	protein n-lysine methyltransferase mettl20
Sedum.T00015082.1	maker-jcf7180000931409-augustus-gene-0.43-mRNA-1	173	194	166	180	37	34	38	33	-2.319	6.5801e-15	3.59895e-14	protein n-lysine methyltransferase mettl21a
Sedum.T00020678.1	maker-jcf7180000930988-augustus-gene-2.100-mRNA-1	1376	1239	1272	1864	180	211	218	216	-2.802	3.36801e-35	7.42078e-34	protein o- case-like
Sedum.T00018572.1	augustus_masked-jcf7180000933124-processed-gene-0.3-mRNA-1	1341	1344	1149	1272	150	99	128	94	-3.435	6.96653e-46	2.74794e-44	protein partial
Sedum.T00027258.1	maker-jcf7180000921948-snap-gene-0.24-mRNA-1	302	200	424	225	26	22	31	29	-3.393	1.66283e-22	1.71897e-21	protein partial
Sedum.T00010092.1	maker-jcf7180000922897-snap-gene-0.39-mRNA-1	7780	7932	6915	8603	225	195	254	148	-5.247	9.18328e-46	3.5919e-44	protein pat1
Sedum.T00044836.1	genemark-jcf7180000928142-processed-gene-0.5-mRNA-1	1558	1375	1250	1230	282	255	241	244	-2.406	1.68043e-30	2.89419e-29	protein pat1 homolog 1 isoform x1
Sedum.T00009282.1	maker-jcf7180000916156-snap-gene-0.30-mRNA-1	59	42	73	76	12	7	8	6	-2.897	1.77393e-11	6.90509e-11	protein phosphatase 1 regulatory inhibitor subunit 16b
Sedum.T00019655.1	genemark-jcf7180000920278-processed-gene-0.10-mRNA-1	96	93	161	131	20	18	10	11	-3.023	1.05185e-14	5.6177e-14	protein phosphatase 1 regulatory subunit 14c
Sedum.T00039124.1	augustus_masked-jcf7180000923424-processed-gene-0.16-mRNA-1	49	37	36	37	5	2	2	2	-3.867	6.13317e-15	3.36829e-14	protein phosphatase 1 regulatory subunit 1b-like isoform x2
Sedum.T00042328.1	maker-jcf7180000932225-augustus-gene-0.8-mRNA-1	522	496	500	496	78	137	97	124	-2.209	6.53528e-17	4.31927e-16	protein phosphatase 1 regulatory subunit 35 isoform x2
Sedum.T00022446.1	augustus_masked-jcf7180000925098-processed-gene-0.5-mRNA-1	140	167	130	126	28	10	22	13	-2.925	9.17328e-15	4.93607e-14	protein phosphatase 1 regulatory subunit 3b
Sedum.T00009931.1	maker-jcf7180000923951-augustus-gene-0.20-mRNA-1	1421	1452	1230	1594	118	161	135	137	-3.369	2.71541e-50	1.33392e-48	protein pml-like
Sedum.T00017262.1	maker-jcf7180000919909-augustus-gene-0.52-mRNA-1	114	113	104	103	28	9	19	14	-2.601	7.53723e-12	3.04465e-11	protein ric-3-like
Sedum.T00015252.1	maker-jcf7180000929780-augustus-gene-1.74-mRNA-1	99	778	962	261	0	0	0	0	-12.038	5.65787e-32	1.05761e-30	protein s100-a13-like
Sedum.T00015231.1	maker-jcf7180000921762-snap-gene-0.14-mRNA-1	500	511	479	458	128	98	94	127	-2.121	6.71069e-17	4.43048e-16	protein salvador
Sedum.T00008633.1	genemark-jcf7180000888834-processed-gene-0.4-mRNA-1	3359	2862	2634	3389	702	741	790	770	-2.027	6.50981e-18	4.6922e-17	protein sde2 homolog isoform x1
Sedum.T00028071.1	maker-jcf7180000891503-augustus-gene-0.63-mRNA-1	800	712	977	869	171	209	217	195	-2.082	9.14273e-20	7.77613e-19	protein sgt1
Sedum.T00012060.1	maker-jcf7180000928121-augustus-gene-0.23-mRNA-1	2667	2293	1442	2267	367	403	292	360	-2.608	1.41528e-25	1.79128e-24	protein shroom2-like
Sedum.T00012061.1	maker-jcf7180000928121-augustus-gene-0.24-mRNA-1	194	170	137	163	24	50	25	31	-2.349	5.19088e-12	2.13201e-11	protein shroom2-like
Sedum.T00005493.1	maker-jcf7180000916128-snap-gene-0.14-mRNA-1	675	614	695	698	241	104	118	106	-2.236	7.04427e-14	3.48618e-13	protein slowmo homolog 2-like
Sedum.T00002053.1	snap_masked-jcf7180000916952-processed-gene-0.16-mRNA-1	615	520	628	632	112	97	115	102	-2.485	2.44093e-24	2.82971e-23	protein smg8
Sedum.T00018895.1	maker-jcf7180000926621-augustus-gene-0.56-mRNA-1	30	46	56	39	5	2	3	2	-3.851	2.63478e-14	1.35696e-13	protein snail homolog sna-like
Sedum.T00004478.1	augustus_masked-jcf7180000916329-processed-gene-1.16-mRNA-1	1663	1569	1334	1319	189	425	295	410	-2.157	1.37538e-16	8.81169e-16	protein spire
Sedum.T00018025.1	maker-jcf7180000922995-snap-gene-0.11-mRNA-1	4075	3304	2551	3869	69	38	66	36	-6.037	4.27142e-71	6.62711e-69	protein starmaker- partial
Sedum.T00018268.1	augustus_masked-jcf7180000917679-processed-gene-0.2-mRNA-1	514	583	505	469	33	59	46	47	-3.476	1.26134e-33	2.58346e-32	protein szt2
Sedum.T00023815.1	maker-jcf7180000916294-augustus-gene-0.5-mRNA-1	254	330	292	202	41	49	57	51	-2.445	2.5218e-16	1.57871e-15	protein szt2-like
Sedum.T00031080.1	maker-jcf7180000890877-augustus-gene-0.32-mRNA-1	1657	1362	1222	1534	267	229	248	258	-2.526	7.03859e-33	1.39557e-31	protein tbrg4-like
Sedum.T00024644.1	genemark-jcf7180000914493-processed-gene-0.2-mRNA-1	563	668	652	602	50	150	106	119	-2.548	1.36578e-16	8.75624e-16	protein them6-like
Sedum.T00021243.1	maker-jcf7180000923342-snap-gene-0.45-mRNA-1	5924	5456	5073	6121	526	806	573	693	-3.119	5.53703e-25	6.72901e-24	protein tob1
Sedum.T00001052.1	maker-jcf7180000922214-snap-gene-0.46-mRNA-1	101	89	106	106	22	7	18	16	-2.652	3.13209e-12	1.31455e-11	protein tweety homolog 2-like
Sedum.T00001051.1	maker-jcf7180000922214-augustus-gene-0.42-mRNA-1	23	16	22	29	8	1	3	6	-2.265	3.1068e-06	6.93553e-06	protein tweety homolog 2-like isoform x2
Sedum.T00019537.1	augustus_masked-jcf7180000932870-processed-gene-0.18-mRNA-1	1037	890	1089	973	87	99	95	94	-3.411	9.83952e-48	4.17294e-46	protein vac14
Sedum.T00022892.1	maker-jcf7180000932692-augustus-gene-0.51-mRNA-1	982	984	830	820	205	211	177	182	-2.22	1.91887e-23	2.08555e-22	protein wiz-like isoform x2
Sedum.T00011591.1	maker-jcf7180000929778-augustus-gene-0.33-mRNA-1	82	144	120	250	26	37	35	25	-2.273	5.62861e-09	1.69267e-08	protein wnt-9b
Sedum.T00025611.1	maker-jcf7180000930838-augustus-gene-0.27-mRNA-1	381	316	345	462	34	57	71	50	-2.82	1.49698e-20	1.34511e-19	protein yif1b isoform x2
Sedum.T00019679.3	maker-jcf7180000932887-snap-gene-0.34-mRNA-3	1175	1224	958	1676	24	8	14	13	-6.404	1.08467e-78	2.72896e-76	proteinase-activated receptor 2-like
Sedum.T00019682.1	augustus_masked-jcf7180000932887-processed-gene-0.12-mRNA-1	114	85	104	147	25	24	31	15	-2.226	6.08183e-10	2.00729e-09	proteinase-activated receptor 2-like
Sedum.T00021132.1	maker-jcf7180000918366-snap-gene-0.47-mRNA-1	741	632	589	531	54	52	81	52	-3.377	9.79932e-34	2.0249e-32	protein-methionine sulfoxide oxidase mical1-like
Sedum.T00041130.1	genemark-jcf7180000928195-processed-gene-0.9-mRNA-1	221	202	225	204	33	12	19	11	-3.488	1.99429e-21	1.90506e-20	protein-tyrosine kinase 2-beta
Sedum.T00009960.1	maker-jcf7180000930100-augustus-gene-0.24-mRNA-1	185	234	229	193	42	12	22	8	-3.31	4.77227e-15	2.65224e-14	protein-tyrosine kinase 2-beta isoform x1
Sedum.T00005762.2	maker-jcf7180000917801-snap-gene-0.10-mRNA-2	16161	10873	12588	36268	66	5	11	4	-9.77	1.39643e-21	1.34639e-20	proteoglycan 4-like
Sedum.T00005983.1	maker-jcf7180000930875-augustus-gene-0.13-mRNA-1	192	198	118	105	8	9	12	8	-4.034	2.05687e-22	2.1134e-21	protocadherin-15 isoform x4
Sedum.T00015634.1	genemark-jcf7180000918867-processed-gene-0.0-mRNA-1	846	949	730	1095	21	36	35	33	-4.855	1.07555e-60	9.06091e-59	proto-oncogene serine threonine-protein kinase mos
Sedum.T00007955.1	genemark-jcf7180000928019-processed-gene-0.0-mRNA-1	242	204	207	259	56	42	48	56	-2.176	3.71218e-14	1.88013e-13	protoporphyrinogen oxidase
Sedum.T00029189.1	maker-jcf7180000920900-augustus-gene-0.42-mRNA-1	194	239	330	359	11	11	10	12	-4.633	9.97212e-36	2.26416e-34	protransforming growth factor alpha isoform x1
Sedum.T00015446.1	maker-jcf7180000927617-augustus-gene-0.10-mRNA-1	521	481	526	668	76	7	42	15	-3.965	1.98653e-14	1.03109e-13	pterin-4-alpha-carbinolamine dehydratase
Sedum.T00003783.1	maker-jcf7180000916114-augustus-gene-1.39-mRNA-1	938	823	929	1105	103	57	67	57	-3.736	2.80581e-42	9.14861e-41	putative methyltransferase [Larimichthys crocea]
Sedum.T00015251.2	maker-jcf7180000929780-augustus-gene-1.77-mRNA-2	72	94	90	87	17	12	15	18	-2.46	1.60898e-11	6.29458e-11	pygopus homolog 2
Sedum.T00041523.1	maker-jcf7180000932292-augustus-gene-0.51-mRNA-1	1309	1124	1209	1324	279	261	336	246	-2.145	5.33884e-24	6.06089e-23	pyrroline-5-carboxylate reductase 3 isoform x1
Sedum.T00036544.1	maker-jcf7180000920499-snap-gene-0.48-mRNA-1	47	32	35	40	8	10	10	9	-2.039	3.10261e-07	7.73389e-07	pyruvate mitochondrial-like
Sedum.T00041172.1	maker-jcf7180000930157-augustus-gene-0.49-mRNA-1	8	6	27	44	6	6	4	2	-2.242	0.000391944	0.000689978	qm-like protein
Sedum.T00014303.1	genemark-jcf7180000928045-processed-gene-0.6-mRNA-1	227	297	292	275	118	33	58	28	-2.203	3.65444e-08	1.00027e-07	rab11 family-interacting protein 2-like
Sedum.T00004136.1	maker-jcf7180000918688-augustus-gene-1.72-mRNA-1	1675	1705	1721	1747	335	395	450	354	-2.158	1.9447e-25	2.43815e-24	rab5 gdp gtp exchange factor-like
Sedum.T00005680.1	maker-jcf7180000922791-augustus-gene-0.15-mRNA-1	1063	1011	1064	1128	104	151	147	143	-2.967	1.81487e-37	4.51124e-36	rac gtpase-activating protein 1-like
Sedum.T00005834.1	maker-jcf7180000920539-augustus-gene-0.82-mRNA-1	551	615	605	582	109	91	92	95	-2.601	1.70115e-26	2.28514e-25	ragulator complex protein lamtor2
Sedum.T00021816.1	maker-jcf7180000931747-snap-gene-0.50-mRNA-1	88	103	110	73	29	14	17	25	-2.128	8.54145e-09	2.51621e-08	ral guanine nucleotide dissociation stimulator-like 1
Sedum.T00021059.1	maker-jcf7180000933267-snap-gene-0.66-mRNA-1	497	543	361	547	129	76	96	75	-2.368	1.41529e-16	9.05182e-16	ralbp1-associated eps domain-containing protein 2
Sedum.T00008831.1	maker-jcf7180000929722-augustus-gene-0.24-mRNA-1	2382	2198	2148	2267	56	56	62	51	-5.32	1.72192e-103	1.28235e-100	ras and ef-hand domain-containing protein
Sedum.T00033045.1	augustus_masked-jcf7180000898808-processed-gene-0.22-mRNA-1	103	80	69	73	8	7	5	8	-3.481	1.3354e-16	8.58218e-16	ras and rab interactor 1
Sedum.T00018039.1	maker-jcf7180000920556-augustus-gene-0.6-mRNA-1	534	235	232	413	148	52	65	56	-2.133	4.91161e-08	1.32374e-07	ras protein activator like-3-like
Sedum.T00024704.1	maker-jcf7180000916420-augustus-gene-0.15-mRNA-1	882	718	887	723	229	147	191	180	-2.103	1.41663e-18	1.08717e-17	ras-related gtp-binding protein c
Sedum.T00029793.1	maker-jcf7180000889459-augustus-gene-0.48-mRNA-1	525	567	577	581	45	53	57	79	-3.267	2.55875e-32	4.89608e-31	ras-related protein rab-15-like
Sedum.T00024046.1	maker-jcf7180000926145-augustus-gene-0.6-mRNA-1	339	187	477	453	122	49	48	47	-2.453	2.92331e-10	1.00177e-09	ras-related protein rab-27a
Sedum.T00023463.1	maker-jcf7180000929825-augustus-gene-0.30-mRNA-1	840	741	1015	632	72	48	58	28	-3.963	9.53598e-37	2.2879e-35	ras-related protein rab-27b-like
Sedum.T00039435.1	augustus_masked-jcf7180000920385-processed-gene-0.5-mRNA-1	167	174	138	132	13	2	5	4	-4.604	5.48268e-25	6.67167e-24	ras-related protein rab-32
Sedum.T00001402.1	maker-jcf7180000916429-augustus-gene-1.38-mRNA-1	986	940	972	894	76	24	32	46	-4.402	4.68513e-41	1.41604e-39	ras-related protein rab-32
Sedum.T00022888.1	maker-jcf7180000932692-augustus-gene-0.47-mRNA-1	285	321	357	424	26	17	17	23	-4.054	7.17915e-36	1.65423e-34	ras-related protein rab-33b-like
Sedum.T00017498.1	maker-jcf7180000918890-augustus-gene-0.10-mRNA-1	875	1433	1222	1285	93	51	63	59	-4.175	1.21899e-49	5.74561e-48	ras-related protein rab-34 isoform x1
Sedum.T00018288.1	maker-jcf7180000890255-augustus-gene-0.31-mRNA-1	415	439	306	428	73	82	88	73	-2.323	3.87013e-18	2.84686e-17	ras-related protein rab-3d-like
Sedum.T00044757.1	maker-jcf7180000927349-augustus-gene-0.7-mRNA-1	49	59	75	40	8	7	13	4	-2.754	7.68067e-10	2.51051e-09	ras-related protein rab-3d-like isoform x1
Sedum.T00024091.1	augustus_masked-jcf7180000887766-processed-gene-0.18-mRNA-1	657	502	511	681	85	73	74	75	-2.933	2.99747e-29	4.8068e-28	ras-related protein rab-9a
Sedum.T00036050.1	augustus_masked-jcf7180000921333-processed-gene-0.21-mRNA-1	164	298	175	207	49	24	39	26	-2.598	9.26057e-14	4.52172e-13	ras-related protein rab-9a-like
Sedum.T00042293.1	snap_masked-jcf7180000926812-processed-gene-0.8-mRNA-1	11	26	19	18	0	1	2	1	-4.108	6.11051e-12	2.49103e-11	ras-specific guanine nucleotide-releasing factor 1-like
Sedum.T00029218.2	maker-jcf7180000928218-snap-gene-0.34-mRNA-2	716	735	763	674	97	163	174	192	-2.205	1.51345e-17	1.05612e-16	receptor expression-enhancing protein 2
Sedum.T00040410.1	maker-jcf7180000889879-augustus-gene-0.5-mRNA-1	2051	1819	1696	1921	566	242	258	218	-2.543	1.11845e-17	7.90855e-17	receptor expression-enhancing protein 5-like isoform x1
Sedum.T00027121.1	maker-jcf7180000932698-augustus-gene-0.31-mRNA-1	196	182	158	191	22	8	7	4	-4.11	6.07598e-23	6.42013e-22	receptor-interacting serine threonine-protein kinase 4
Sedum.T00004274.1	maker-jcf7180000923949-snap-gene-0.6-mRNA-1	58	47	63	64	17	8	13	14	-2.138	3.76681e-08	1.02906e-07	receptor-type tyrosine-protein phosphatase delta-like isoform x2
Sedum.T00002672.1	augustus_masked-jcf7180000926591-processed-gene-0.19-mRNA-1	23	24	12	31	7	4	6	3	-2.124	1.02314e-05	2.16808e-05	receptor-type tyrosine-protein phosphatase epsilon-like isoform x1
Sedum.T00016303.1	maker-jcf7180000927274-snap-gene-0.65-mRNA-1	65	51	46	51	4	7	10	4	-3.036	3.66987e-12	1.52991e-11	receptor-type tyrosine-protein phosphatase mu-like
Sedum.T00011233.1	augustus_masked-jcf7180000921013-processed-gene-0.8-mRNA-1	147	104	65	68	19	19	17	17	-2.396	1.51499e-09	4.81334e-09	receptor-type tyrosine-protein phosphatase n2- partial
Sedum.T00000245.1	genemark-jcf7180000933416-processed-gene-0.6-mRNA-1	23	24	37	74	3	6	7	4	-2.956	4.67197e-08	1.26208e-07	receptor-type tyrosine-protein phosphatase-like n isoform x1
Sedum.T00015291.1	maker-jcf7180000928497-snap-gene-0.28-mRNA-1	2064	1893	1644	2446	72	118	139	138	-4.106	1.93083e-51	9.9031e-50	regulator of g-protein signaling 22
Sedum.T00008355.2	maker-jcf7180000927088-augustus-gene-0.35-mRNA-2	12	19	10	14	1	1	0	0	-4.515	2.36322e-12	1.00407e-11	regulator of g-protein signaling 6- partial
Sedum.T00042633.1	maker-jcf7180000932378-augustus-gene-0.36-mRNA-1	87	88	86	75	29	7	14	11	-2.457	1.24836e-08	3.60398e-08	regulator of g-protein signaling 8-like
Sedum.T00042634.1	maker-jcf7180000932378-snap-gene-0.40-mRNA-1	70	52	51	57	19	7	10	12	-2.286	3.47183e-08	9.52669e-08	regulator of g-protein signaling 8-like
Sedum.T00015650.1	maker-jcf7180000926481-snap-gene-0.7-mRNA-1	268	375	91	338	3	4	2	2	-6.61	7.92643e-32	1.47133e-30	regulator of g-protein signaling 9-like
Sedum.T00030826.1	maker-jcf7180000927224-augustus-gene-0.62-mRNA-1	1700	1396	1256	1320	171	259	261	272	-2.556	7.98929e-29	1.24786e-27	regulator of telomere elongation helicase 1
Sedum.T00035104.1	maker-jcf7180000888994-augustus-gene-0.11-mRNA-1	3830	3847	3686	4915	512	717	758	717	-2.59	9.75624e-22	9.50506e-21	replication factor c subunit 3
Sedum.T00027527.1	maker-jcf7180000930781-snap-gene-0.17-mRNA-1	17	16	12	17	1	0	0	1	-4.669	1.03274e-13	5.01893e-13	replication protein a 32 kda subunit-like
Sedum.T00010824.1	maker-jcf7180000900887-augustus-gene-0.22-mRNA-1	966	1016	455	1332	84	82	101	100	-3.356	9.29725e-26	1.19294e-24	repulsive guidance molecule a-like isoform x1
Sedum.T00028855.1	genemark-jcf7180000933280-processed-gene-0.20-mRNA-1	1290	1068	1058	1080	313	274	258	250	-2.037	9.08133e-22	8.86609e-21	rest corepressor 1 isoform x2
Sedum.T00035796.1	snap_masked-jcf7180000923470-processed-gene-0.11-mRNA-1	176	224	165	159	41	33	38	30	-2.342	3.06649e-14	1.56889e-13	Reticulon-4 [Larimichthys crocea]
Sedum.T00010716.1	maker-jcf7180000930579-augustus-gene-0.51-mRNA-1	17	21	12	22	2	5	3	3	-2.373	5.72718e-07	1.38551e-06	reticulon-4 receptor-like 2
Sedum.T00027841.1	augustus_masked-jcf7180000904810-processed-gene-0.9-mRNA-1	1718	1504	1585	1674	186	77	89	169	-3.639	3.06469e-35	6.76849e-34	retinoid-inducible serine carboxypeptidase
Sedum.T00033176.1	maker-jcf7180000928934-augustus-gene-0.21-mRNA-1	42	52	85	51	23	11	4	8	-2.321	1.70793e-06	3.9291e-06	retinol dehydrogenase 10
Sedum.T00022095.1	maker-jcf7180000917248-augustus-gene-0.22-mRNA-1	961	1049	640	923	85	63	78	71	-3.588	2.18863e-41	6.7352e-40	retinol dehydrogenase 13
Sedum.T00038206.1	maker-jcf7180000922333-snap-gene-0.18-mRNA-1	55	69	65	47	14	6	3	3	-3.133	4.34888e-11	1.63033e-10	retinol dehydrogenase 13-like
Sedum.T00025271.1	maker-jcf7180000928669-augustus-gene-0.17-mRNA-1	141	198	196	219	38	16	16	17	-3.116	5.21446e-17	3.4722e-16	retinol dehydrogenase 13-like
Sedum.T00023795.1	genemark-jcf7180000920348-processed-gene-1.9-mRNA-1	758	682	662	880	178	138	120	121	-2.419	1.94871e-22	2.0067e-21	retinol dehydrogenase 7
Sedum.T00040355.1	maker-jcf7180000933486-augustus-gene-0.36-mRNA-1	10	203	106	25	17	1	3	1	-3.959	1.45174e-05	3.01826e-05	retinol-binding protein 2
Sedum.T00038288.1	maker-jcf7180000923379-augustus-gene-0.42-mRNA-1	298	267	247	368	83	36	45	33	-2.576	3.40157e-14	1.72751e-13	retinol-binding protein 5
Sedum.T00030848.1	snap_masked-jcf7180000927515-processed-gene-0.30-mRNA-1	786	754	598	680	99	37	50	37	-3.655	7.95727e-28	1.16286e-26	rho gtpase-activating protein 12 isoform x1
Sedum.T00006667.1	maker-jcf7180000894902-snap-gene-0.35-mRNA-1	701	450	394	555	122	130	84	57	-2.416	1.96748e-14	1.02149e-13	rho gtpase-activating protein 15-like isoform x3
Sedum.T00025850.1	maker-jcf7180000889195-augustus-gene-0.31-mRNA-1	433	449	452	432	86	33	42	43	-3.115	2.83107e-22	2.86796e-21	rho gtpase-activating protein 24 isoform x2
Sedum.T00008745.1	genemark-jcf7180000929941-processed-gene-1.5-mRNA-1	52	71	67	52	8	7	14	4	-2.861	4.75644e-11	1.77395e-10	rho gtpase-activating protein 44-like
Sedum.T00012695.1	maker-jcf7180000923040-augustus-gene-0.16-mRNA-1	3313	2677	2333	2524	189	194	249	150	-3.791	4.49474e-48	1.95065e-46	rho guanine nucleotide exchange factor 18-like
Sedum.T00029202.1	maker-jcf7180000916611-snap-gene-0.64-mRNA-1	261	229	167	266	5	7	1	2	-5.874	1.02184e-39	2.85226e-38	rho guanine nucleotide exchange factor 28-like isoform x3
Sedum.T00014324.1	augustus_masked-jcf7180000933258-processed-gene-0.12-mRNA-1	48	49	38	57	4	13	8	5	-2.651	2.17818e-09	6.82372e-09	rho guanine nucleotide exchange factor 39
Sedum.T00020789.1	augustus_masked-jcf7180000928930-processed-gene-0.31-mRNA-1	6925	6899	4357	5285	60	20	14	6	-7.858	4.55981e-39	1.22061e-37	rho guanine nucleotide exchange factor 5
Sedum.T00009511.1	snap_masked-jcf7180000918492-processed-gene-0.11-mRNA-1	36	45	31	25	6	1	3	2	-3.419	1.18559e-11	4.70444e-11	rho guanine nucleotide exchange factor 6-like
Sedum.T00043358.1	augustus_masked-jcf7180000933016-processed-gene-0.37-mRNA-1	800	723	732	610	244	97	128	114	-2.293	1.6176e-14	8.50506e-14	rho-associated protein kinase 2
Sedum.T00017867.1	genemark-jcf7180000912708-processed-gene-0.3-mRNA-1	87	83	98	112	18	30	18	26	-2.043	6.43128e-09	1.92164e-08	rhomboid domain-containing protein 2
Sedum.T00043563.1	maker-jcf7180000932694-augustus-gene-0.33-mRNA-1	150	174	143	146	14	14	11	15	-3.482	1.76971e-23	1.93133e-22	rhomboid-related protein 2
Sedum.T00009847.1	maker-jcf7180000927859-augustus-gene-1.57-mRNA-1	106	140	223	162	40	34	25	20	-2.402	2.57431e-11	9.88422e-11	rhophilin-2 isoform x1
Sedum.T00040637.1	maker-jcf7180000916439-augustus-gene-0.13-mRNA-1	161	167	250	213	100	16	19	30	-2.257	3.17894e-06	7.09318e-06	rho-related gtp-binding
Sedum.T00004748.1	maker-jcf7180000926392-augustus-gene-0.54-mRNA-1	42	56	70	49	8	9	11	6	-2.621	3.43468e-10	1.16713e-09	rho-related gtp-binding protein
Sedum.T00008805.1	maker-jcf7180000932704-snap-gene-0.58-mRNA-1	1641	1757	1557	1711	366	321	361	295	-2.31	1.7215e-29	2.80409e-28	rho-related gtp-binding protein
Sedum.T00002047.1	snap_masked-jcf7180000918040-processed-gene-0.60-mRNA-1	1310	1370	944	1562	220	203	262	182	-2.576	2.49412e-27	3.52854e-26	ribonuclease p protein subunit p38
Sedum.T00023883.1	maker-jcf7180000920607-snap-gene-0.15-mRNA-1	1279	994	873	1258	63	36	38	27	-4.738	3.67308e-54	2.16409e-52	ribonuclease zc3h12a-like
Sedum.T00031131.1	genemark-jcf7180000928537-processed-gene-0.2-mRNA-1	8178	10152	7568	11749	829	1573	1574	1921	-2.675	7.67424e-12	3.09798e-11	ribonucleoside-diphosphate reductase subunit m2 isoform x1
Sedum.T00013080.1	maker-jcf7180000915938-augustus-gene-0.47-mRNA-1	4386	4220	3885	3925	644	600	755	670	-2.62	1.14805e-24	1.3649e-23	ribosomal l1 domain-containing protein 1
Sedum.T00039666.1	maker-jcf7180000918946-augustus-gene-0.27-mRNA-1	470	455	443	668	64	129	122	147	-2.141	6.90804e-13	3.10812e-12	ribosomal protein partial
Sedum.T00024317.1	genemark-jcf7180000917423-processed-gene-0.1-mRNA-1	404	309	412	356	104	66	64	55	-2.357	3.00345e-16	1.86146e-15	ribosomal protein s6 kinase alpha-2 isoform x1
Sedum.T00033499.1	maker-jcf7180000894494-augustus-gene-0.13-mRNA-1	273	317	345	349	48	46	57	51	-2.671	6.70752e-22	6.60395e-21	ribosomal rna methyltransferase 2
Sedum.T00005487.1	maker-jcf7180000928404-augustus-gene-0.56-mRNA-1	1187	1351	1181	1553	243	206	230	219	-2.553	1.77653e-32	3.4382e-31	ribosomal rna-processing protein 7 homolog a
Sedum.T00017977.1	maker-jcf7180000916760-augustus-gene-0.12-mRNA-1	3845	3100	3247	2368	337	463	352	423	-2.995	1.23657e-30	2.15364e-29	ribosome biogenesis protein bms1 homolog
Sedum.T00006621.1	maker-jcf7180000928835-augustus-gene-1.59-mRNA-1	2691	2430	2148	2883	468	490	573	503	-2.32	1.94538e-24	2.26937e-23	ribosome biogenesis protein wdr12
Sedum.T00018447.1	maker-jcf7180000918819-augustus-gene-0.6-mRNA-1	2360	2229	2061	3132	222	202	218	205	-3.528	1.01378e-48	4.54809e-47	ribulose-phosphate 3-epimerase
Sedum.T00011241.1	maker-jcf7180000917188-augustus-gene-0.27-mRNA-1	65	68	67	62	0	0	0	2	-6.762	3.28173e-27	4.59393e-26	rims-binding protein 2-like
Sedum.T00032794.1	maker-jcf7180000926336-augustus-gene-0.79-mRNA-1	919	809	869	950	177	252	191	207	-2.101	1.49454e-20	1.34357e-19	ring finger protein 113a
Sedum.T00027650.1	maker-jcf7180000932387-augustus-gene-1.37-mRNA-1	115	98	78	159	0	1	2	0	-7.074	4.23936e-31	7.56744e-30	ring finger protein 208-like
Sedum.T00025492.1	augustus_masked-jcf7180000924719-processed-gene-0.13-mRNA-1	89	132	54	84	0	3	0	0	-6.74	9.15965e-25	1.09951e-23	ring finger protein 222
Sedum.T00042885.1	maker-jcf7180000917166-snap-gene-0.19-mRNA-1	528	447	547	486	96	120	113	123	-2.151	5.62515e-18	4.08301e-17	ring finger protein 37
Sedum.T00012446.1	maker-jcf7180000929324-augustus-gene-0.49-mRNA-1	77	68	75	68	13	10	9	12	-2.703	2.37622e-12	1.00937e-11	ring-infected erythrocyte surface antigen-like
Sedum.T00027853.1	maker-jcf7180000890818-augustus-gene-0.7-mRNA-1	3123	2658	2780	2316	429	592	597	573	-2.312	2.17263e-22	2.22375e-21	rna polymerase ii-associated factor 1 homolog isoform x2
Sedum.T00011166.1	augustus_masked-jcf7180000930202-processed-gene-0.20-mRNA-1	2232	2049	2047	2335	113	103	121	98	-4.312	4.43981e-77	9.72475e-75	rna pseudouridylate synthase domain-containing protein 2
Sedum.T00033708.1	maker-jcf7180000921823-augustus-gene-0.26-mRNA-1	319	465	364	388	102	63	85	69	-2.269	4.27756e-16	2.61285e-15	rna pseudouridylate synthase domain-containing protein 4-like
Sedum.T00005232.1	maker-jcf7180000921366-snap-gene-0.34-mRNA-1	469	459	400	497	67	53	58	42	-3.048	1.59025e-28	2.43481e-27	rna rnp complex-1-interacting phosphatase
Sedum.T00005648.1	augustus_masked-jcf7180000916239-processed-gene-0.4-mRNA-1	2349	2250	1955	2717	278	359	356	291	-2.851	6.81783e-35	1.48115e-33	rna-binding protein 12b
Sedum.T00022731.1	maker-jcf7180000917763-augustus-gene-0.9-mRNA-1	1220	1385	1246	1212	19	18	19	13	-6.184	5.22515e-105	4.05341e-102	rna-binding protein 24-like
Sedum.T00020213.1	maker-jcf7180000917389-augustus-gene-0.47-mRNA-1	45	31	38	51	8	6	4	1	-3.023	2.06956e-10	7.21016e-10	rna-binding protein musashi homolog 2-like
Sedum.T00027351.1	genemark-jcf7180000923956-processed-gene-0.3-mRNA-1	22	31	30	26	3	2	3	1	-3.468	2.6304e-12	1.11251e-11	rna-binding raly-like protein
Sedum.T00027802.1	maker-jcf7180000928750-snap-gene-0.11-mRNA-1	737	978	888	867	35	28	31	31	-4.782	2.45175e-67	2.98344e-65	rna-binding raly-like protein isoform x1
Sedum.T00025118.1	maker-jcf7180000929498-augustus-gene-0.36-mRNA-1	676	480	531	541	56	51	64	88	-3.105	7.46185e-28	1.0939e-26	rnmt-activating mini protein
Sedum.T00000807.1	augustus_masked-jcf7180000920192-processed-gene-0.14-mRNA-1	1547	1952	1278	1666	170	309	299	284	-2.601	1.45284e-25	1.83632e-24	rod cgmp-specific 3 -cyclic phosphodiesterase subunit alpha
Sedum.T00044693.1	maker-jcf7180000926669-snap-gene-0.52-mRNA-1	48	56	56	76	3	6	0	0	-4.709	2.30465e-17	1.58684e-16	roundabout homolog 2-like
Sedum.T00031390.1	maker-jcf7180000928677-snap-gene-0.38-mRNA-1	1332	1204	1157	1485	100	158	141	145	-3.25	1.39005e-42	4.58865e-41	rpa-interacting protein isoform x1
Sedum.T00034658.1	maker-jcf7180000921643-augustus-gene-0.36-mRNA-1	284	205	193	203	42	48	49	32	-2.361	9.79688e-15	5.25341e-14	rpe-retinal g protein-coupled receptor
Sedum.T00008734.1	augustus_masked-jcf7180000929941-processed-gene-0.10-mRNA-1	486	483	587	593	53	21	35	26	-3.994	2.14505e-34	4.56418e-33	rrna methyltransferase mitochondrial
Sedum.T00001918.1	maker-jcf7180000927201-augustus-gene-0.42-mRNA-1	890	804	855	1096	78	103	101	82	-3.32	4.31578e-40	1.22861e-38	rrna methyltransferase mitochondrial
Sedum.T00034538.1	maker-jcf7180000917067-augustus-gene-0.23-mRNA-1	875	916	805	1045	90	82	98	75	-3.392	2.20144e-43	7.68975e-42	run domain-containing protein 3b
Sedum.T00017501.2	maker-jcf7180000897120-snap-gene-0.43-mRNA-2	23	7	11	21	2	2	5	4	-2.18	3.73574e-05	7.40466e-05	rwd domain-containing protein 2b
Sedum.T00002769.1	maker-jcf7180000891777-augustus-gene-0.39-mRNA-1	47	41	80	64	6	0	1	2	-4.68	2.29921e-16	1.44325e-15	S100-B [Oplegnathus fasciatus]
Sedum.T00025225.1	maker-jcf7180000917766-snap-gene-0.11-mRNA-1	35	31	29	55	2	1	0	2	-4.825	4.7553e-16	2.89517e-15	s-acyl fatty acid synthase medium chain
Sedum.T00031601.1	maker-jcf7180000932464-augustus-gene-0.40-mRNA-1	366	447	356	377	29	18	20	12	-4.275	5.4345e-39	1.44542e-37	s-acyl fatty acid synthase medium chain
Sedum.T00041547.1	augustus_masked-jcf7180000917805-processed-gene-0.4-mRNA-1	212	245	218	223	31	34	69	60	-2.206	1.25609e-11	4.96622e-11	s-adenosylmethionine synthase isoform type-1
Sedum.T00021732.1	maker-jcf7180000920481-augustus-gene-0.38-mRNA-1	1257	1121	1086	891	150	74	106	77	-3.417	1.4853e-34	3.18955e-33	sal-like protein 4
Sedum.T00006012.1	genemark-jcf7180000918816-processed-gene-0.12-mRNA-1	137	121	106	107	20	16	7	13	-3.074	1.07282e-15	6.31884e-15	sam and sh3 domain-containing protein 1 isoform x7
Sedum.T00001792.1	maker-jcf7180000932336-augustus-gene-0.11-mRNA-1	871	806	1100	804	160	242	207	228	-2.098	1.09639e-18	8.48405e-18	sam domain and hd domain-containing protein 1
Sedum.T00045123.1	maker-jcf7180000919239-augustus-gene-0.31-mRNA-1	123	73	111	69	37	16	24	15	-2.035	3.23049e-07	8.03543e-07	sarcosine mitochondrial
Sedum.T00026511.1	maker-jcf7180000901985-augustus-gene-0.42-mRNA-1	378	460	381	478	94	88	86	60	-2.363	1.58934e-18	1.21222e-17	say domain-containing protein 1-like
Sedum.T00016883.1	maker-jcf7180000927783-augustus-gene-0.17-mRNA-1	303	293	259	412	52	78	61	63	-2.321	1.18568e-15	6.95497e-15	scavenger receptor class b member 1 isoform x3
Sedum.T00045258.1	maker-jcf7180000929121-augustus-gene-0.37-mRNA-1	65	68	46	73	7	14	19	13	-2.237	5.24303e-08	1.4094e-07	sciellin isoform x2
Sedum.T00043763.1	maker-jcf7180000929804-augustus-gene-0.26-mRNA-1	374	267	218	573	32	22	18	26	-3.855	5.61374e-24	6.35746e-23	sclerostin domain-containing protein 1
Sedum.T00030344.1	augustus_masked-jcf7180000926853-processed-gene-0.14-mRNA-1	106	209	180	232	13	10	8	12	-4.063	2.00483e-24	2.33287e-23	sclerostin domain-containing protein 1-like
Sedum.T00027849.1	genemark-jcf7180000927750-processed-gene-0.4-mRNA-1	43	82	26	42	3	1	1	3	-4.552	4.01958e-14	2.03195e-13	secreted frizzled-related protein 1
Sedum.T00027850.1	genemark-jcf7180000927750-processed-gene-0.5-mRNA-1	36	69	22	33	5	2	3	4	-3.528	1.35353e-10	4.80732e-10	secreted frizzled-related protein 1
Sedum.T00008123.1	maker-jcf7180000921151-augustus-gene-0.10-mRNA-1	132	97	135	141	41	15	26	12	-2.408	1.70159e-09	5.38228e-09	secreted frizzled-related protein 3
Sedum.T00028416.1	maker-jcf7180000920893-snap-gene-0.9-mRNA-1	18	15	11	13	8	0	3	2	-2.154	2.57734e-05	5.20642e-05	Semaphorin-4B [Larimichthys crocea]
Sedum.T00011686.1	maker-jcf7180000917552-augustus-gene-0.57-mRNA-1	828	627	503	475	55	44	64	35	-3.619	1.63372e-31	2.97038e-30	semaphorin-4d isoform x1
Sedum.T00011201.1	augustus_masked-jcf7180000928194-processed-gene-0.26-mRNA-1	2029	2387	2381	3000	258	292	312	237	-3.154	5.26773e-40	1.48823e-38	sentrin-specific protease 5
Sedum.T00002010.1	maker-jcf7180000927291-augustus-gene-0.63-mRNA-1	1564	1528	1522	1559	244	155	201	168	-3.003	4.39647e-41	1.33095e-39	serine carboxypeptidase cpvl
Sedum.T00017911.1	maker-jcf7180000931026-augustus-gene-0.14-mRNA-1	1199	1110	889	1059	188	183	181	164	-2.572	5.15445e-31	9.1222e-30	serine palmitoyltransferase 1
Sedum.T00013948.1	snap_masked-jcf7180000932404-processed-gene-0.22-mRNA-1	396	450	372	465	58	53	62	43	-2.95	6.21733e-27	8.58075e-26	serine palmitoyltransferase 2-like
Sedum.T00016530.1	maker-jcf7180000926788-augustus-gene-0.46-mRNA-1	911	788	842	852	216	82	135	98	-2.673	2.75662e-19	2.25892e-18	serine protease
Sedum.T00016140.1	maker-jcf7180000922765-snap-gene-0.33-mRNA-1	2086	2432	1763	2987	33	19	29	17	-6.552	3.58994e-93	1.59137e-90	serine protease 27
Sedum.T00032282.1	maker-jcf7180000927132-augustus-gene-0.11-mRNA-1	51	46	15	22	4	1	4	5	-3.162	3.70533e-08	1.01331e-07	serine protease inhibitor kazal-type 2-like
Sedum.T00043661.1	maker-jcf7180000928354-snap-gene-0.16-mRNA-1	5962	3187	4870	8304	31	0	3	5	-9.107	1.65046e-27	2.36371e-26	serine protease inhibitor -like
Sedum.T00014119.1	maker-jcf7180000917632-augustus-gene-0.7-mRNA-1	591	542	536	596	183	122	134	120	-2.019	6.42873e-16	3.87221e-15	serine protease mitochondrial
Sedum.T00034328.1	maker-jcf7180000920495-snap-gene-0.65-mRNA-1	1362	1374	1475	1326	259	282	277	245	-2.38	3.16947e-32	6.03366e-31	serine threonine-protein kinase 24
Sedum.T00035968.1	maker-jcf7180000921869-augustus-gene-0.13-mRNA-1	47	24	38	37	3	4	3	5	-3.307	9.64082e-12	3.85592e-11	serine threonine-protein kinase brsk2 isoform x4
Sedum.T00033862.1	snap_masked-jcf7180000923720-processed-gene-0.11-mRNA-1	214	192	165	263	6	2	3	0	-6.14	2.89753e-40	8.33791e-39	serine threonine-protein kinase d1
Sedum.T00008779.1	augustus_masked-jcf7180000927362-processed-gene-0.3-mRNA-1	130	80	93	135	7	4	12	3	-4.034	7.88698e-19	6.17234e-18	serine threonine-protein kinase d1
Sedum.T00025073.1	maker-jcf7180000918558-augustus-gene-0.26-mRNA-1	482	515	480	440	136	73	111	69	-2.3	9.07617e-16	5.37982e-15	serine threonine-protein kinase endoribonuclease ire1
Sedum.T00038972.1	augustus_masked-jcf7180000927188-processed-gene-0.8-mRNA-1	309	271	208	263	33	48	44	53	-2.567	1.45792e-17	1.02005e-16	serine threonine-protein kinase n2-like
Sedum.T00040070.1	augustus_masked-jcf7180000927090-processed-gene-0.15-mRNA-1	1060	1004	869	810	101	195	162	196	-2.517	4.69099e-22	4.67292e-21	serine threonine-protein kinase n2-like
Sedum.T00000675.1	augustus_masked-jcf7180000919050-processed-gene-0.4-mRNA-1	66	37	39	116	13	12	14	17	-2.182	1.98414e-06	4.53069e-06	serine threonine-protein kinase pak 6-like isoform x3
Sedum.T00039593.1	maker-jcf7180000926660-augustus-gene-0.29-mRNA-1	1019	1093	1198	655	159	47	49	32	-3.783	1.81121e-18	1.37413e-17	serine threonine-protein kinase plk3
Sedum.T00003560.1	maker-jcf7180000917447-augustus-gene-0.10-mRNA-1	2909	2998	2713	2941	497	498	492	509	-2.533	1.19447e-29	1.96717e-28	serine threonine-protein kinase rio3
Sedum.T00000560.1	snap_masked-jcf7180000892078-processed-gene-0.14-mRNA-1	22	14	23	26	0	0	1	1	-5.16	2.56117e-15	1.45289e-14	serine threonine-protein kinase sbk1-like
Sedum.T00000559.1	snap_masked-jcf7180000892078-processed-gene-0.15-mRNA-1	117	110	158	152	13	16	5	9	-3.634	1.90275e-19	1.57938e-18	serine threonine-protein kinase sbk1-like
Sedum.T00024733.1	augustus_masked-jcf7180000920207-processed-gene-0.16-mRNA-1	284	307	290	319	72	63	53	53	-2.316	2.24722e-17	1.54844e-16	serine threonine-protein kinase tnni3k-like isoform x3
Sedum.T00042237.1	maker-jcf7180000931333-augustus-gene-0.95-mRNA-1	986	942	796	930	113	62	77	88	-3.425	8.01025e-39	2.1094e-37	serine--trna mitochondrial
Sedum.T00004439.1	snap_masked-jcf7180000890768-processed-gene-0.34-mRNA-1	350	282	309	267	70	37	40	27	-2.794	1.69774e-17	1.17987e-16	serum response factor isoform x3
Sedum.T00004432.1	maker-jcf7180000890768-snap-gene-0.74-mRNA-1	227	184	225	195	57	25	23	24	-2.693	2.41366e-14	1.24515e-13	serum response factor isoform x3
Sedum.T00010097.1	maker-jcf7180000922897-augustus-gene-0.34-mRNA-1	239	260	184	277	47	24	37	19	-2.891	2.83714e-17	1.93913e-16	Sesquipedalian-1 [Larimichthys crocea]
Sedum.T00035682.1	maker-jcf7180000919884-augustus-gene-0.29-mRNA-1	2389	2239	2025	2526	307	371	407	400	-2.627	5.34678e-32	1.00248e-30	sestrin-2 isoform x1
Sedum.T00032599.1	maker-jcf7180000927465-augustus-gene-0.18-mRNA-1	621	663	624	739	90	85	76	73	-3.028	7.69696e-34	1.60642e-32	set and mynd domain-containing protein 5
Sedum.T00026978.1	maker-jcf7180000917230-augustus-gene-0.16-mRNA-1	567	538	529	580	104	107	84	68	-2.609	1.36795e-23	1.50523e-22	set domain and mariner transposase fusion gene
Sedum.T00018546.1	maker-jcf7180000927242-augustus-gene-0.13-mRNA-1	1175	1343	1330	1332	48	24	51	40	-4.985	4.2766e-73	7.58303e-71	sh2 domain-containing protein 5
Sedum.T00037534.1	maker-jcf7180000920213-augustus-gene-0.15-mRNA-1	176	139	168	120	8	9	20	12	-3.578	1.88315e-20	1.67995e-19	sh3 domain-binding glutamic acid-rich-like protein 2
Sedum.T00005534.1	maker-jcf7180000928709-augustus-gene-1.26-mRNA-1	2454	2117	1561	1685	32	15	17	20	-6.533	1.82048e-94	9.16045e-92	sh3 domain-containing protein 19
Sedum.T00013708.1	maker-jcf7180000931855-augustus-gene-0.77-mRNA-1	283	302	214	234	52	29	58	47	-2.468	2.35305e-15	1.34095e-14	sh3 domain-containing ysc84-like protein 1
Sedum.T00041728.1	maker-jcf7180000920774-snap-gene-0.30-mRNA-1	284	260	209	319	27	16	17	19	-3.733	5.63722e-29	8.89439e-28	short-chain dehydrogenase reductase 3
Sedum.T00037786.1	maker-jcf7180000930734-augustus-gene-0.33-mRNA-1	1094	887	864	907	208	174	199	169	-2.321	4.94954e-25	6.05457e-24	short-chain specific acyl- mitochondrial
Sedum.T00038042.1	maker-jcf7180000930491-augustus-gene-0.45-mRNA-1	1162	1497	799	1858	190	203	188	221	-2.726	4.97321e-24	5.65961e-23	signal peptidase complex subunit 1
Sedum.T00029366.1	maker-jcf7180000890883-snap-gene-1.53-mRNA-1	719	752	361	865	38	39	42	28	-4.19	1.93997e-35	4.34638e-34	single ig il-1-related receptor
Sedum.T00026469.1	augustus_masked-jcf7180000929959-processed-gene-0.17-mRNA-1	51	31	45	99	5	7	17	11	-2.494	9.3957e-07	2.22217e-06	ski family transcriptional corepressor 2
Sedum.T00045259.1	maker-jcf7180000929121-augustus-gene-0.36-mRNA-1	565	702	379	732	29	29	35	22	-4.361	3.85201e-40	1.10333e-38	slain motif-containing protein 1
Sedum.T00027957.1	maker-jcf7180000931049-snap-gene-0.101-mRNA-1	841	799	649	859	15	13	10	10	-6.007	6.3033e-78	1.46694e-75	slain motif-containing protein 1-like isoform x2
Sedum.T00004546.1	maker-jcf7180000931866-augustus-gene-0.50-mRNA-1	188	168	151	136	9	3	11	5	-4.433	6.32916e-27	8.72861e-26	slit and ntrk-like protein 3
Sedum.T00024074.1	maker-jcf7180000920604-augustus-gene-0.33-mRNA-1	1476	1828	1671	2353	204	195	222	175	-3.2	1.87567e-42	6.16982e-41	small integral membrane protein 11
Sedum.T00036574.1	maker-jcf7180000888664-augustus-gene-0.48-mRNA-1	2400	3188	2661	3310	402	610	518	615	-2.43	3.88852e-22	3.89229e-21	small nuclear ribonucleoprotein sm d3
Sedum.T00001865.1	genemark-jcf7180000929693-processed-gene-0.12-mRNA-1	3634	3252	2040	1939	600	689	623	688	-2.063	9.41635e-15	5.05664e-14	small subunit processome component 20
Sedum.T00040545.1	maker-jcf7180000928420-augustus-gene-0.41-mRNA-1	608	686	522	607	169	90	119	87	-2.377	9.47799e-18	6.75321e-17	snare-associated protein snapin
Sedum.T00019917.1	maker-jcf7180000928008-augustus-gene-0.37-mRNA-1	46	45	37	35	14	6	2	4	-2.63	1.09655e-07	2.85693e-07	snf-related serine threonine-protein kinase-like
[truncated: 523 more rows]

## Sheet: Male DEG padj<0.005 |log2FC|>2
Id (new)	Id	norm F1	norm F2	norm F3	norm F4	norm M1	norm M2	norm M3	norm M4	log2FoldChange	pvalue	padj	Sequence description
Sedum.T00011236.1	maker-jcf7180000917188-augustus-gene-0.26-mRNA-1	12	6	7	7	82	27	33	23	2.355	7.15438e-06	1.53829e-05	14-3-3 protein gamma-b
Sedum.T00012030.1	genemark-jcf7180000918379-processed-gene-0.1-mRNA-1	31	49	33	23	553	84	107	139	2.69	5.86999e-07	1.41826e-06	15-hydroxyprostaglandin dehydrogenase
Sedum.T00025707.1	maker-jcf7180000916713-augustus-gene-0.40-mRNA-1	1	1	3	2	28	17	31	17	3.425	3.82207e-10	1.29193e-09	17-beta-hydroxysteroid dehydrogenase 14
Sedum.T00008546.1	genemark-jcf7180000923092-processed-gene-0.8-mRNA-1	4	6	4	1	54	51	65	44	3.812	2.60128e-15	1.47519e-14	1-acyl-sn-glycerol-3-phosphate acyltransferase delta isoform x1
Sedum.T00044568.1	maker-jcf7180000932712-snap-gene-0.55-mRNA-1	1	6	9	6	31	33	29	18	2.278	1.55431e-06	3.59435e-06	1-phosphatidylinositol -bisphosphate phosphodiesterase beta-1 isoform x1
Sedum.T00026917.1	augustus_masked-jcf7180000921510-processed-gene-0.3-mRNA-1	1	4	3	4	41	44	31	49	3.65	1.32017e-13	6.34456e-13	1-phosphatidylinositol -bisphosphate phosphodiesterase beta-1-like
Sedum.T00004320.1	maker-jcf7180000930204-snap-gene-0.18-mRNA-1	5	2	4	10	61	37	51	46	3.171	2.01508e-11	7.81111e-11	1-phosphatidylinositol- -bisphosphate phosphodiesterase gamma-2
Sedum.T00043509.1	maker-jcf7180000933084-augustus-gene-0.29-mRNA-1	18	28	32	21	161	168	166	139	2.655	1.2378e-15	7.25384e-15	1-phosphatidylinositol -bisphosphate phosphodiesterase gamma-2 isoform x2
Sedum.T00040799.1	maker-jcf7180000916110-snap-gene-0.55-mRNA-1	0	0	0	0	203	844	305	542	11.888	1.03227e-45	4.0291e-44	1-phosphatidylinositol -bisphosphate phosphodiesterase zeta-1
Sedum.T00013343.1	maker-jcf7180000918498-augustus-gene-0.33-mRNA-1	0	0	1	0	30	27	23	16	5.973	3.08521e-16	1.91086e-15	25-hydroxyvitamin d-1 alpha mitochondrial
Sedum.T00014963.4	maker-jcf7180000887738-snap-gene-0.21-mRNA-4	0	1	3	0	7	13	9	5	2.601	1.08685e-05	2.29969e-05	28s ribosomal protein mitochondrial precursor
Sedum.T00041702.1	maker-jcf7180000919793-snap-gene-0.21-mRNA-1	4	9	5	7	37	45	60	44	2.966	4.65188e-11	1.73634e-10	2-oxoglutarate dehydrogenase- mitochondrial
Sedum.T00013913.1	maker-jcf7180000931031-augustus-gene-0.26-mRNA-1	4	4	4	2	263	843	492	847	7.434	5.87564e-47	2.46936e-45	2-oxoglutarate mitochondrial
Sedum.T00011665.1	maker-jcf7180000931260-snap-gene-0.43-mRNA-1	1	1	2	0	48	10	80	6	4.972	2.67951e-08	7.43916e-08	2-oxoglutarate receptor 1
Sedum.T00034025.1	maker-jcf7180000932177-snap-gene-0.85-mRNA-1	4	1	3	0	537	143	91	75	6.595	5.1686e-18	3.76482e-17	3-hydroxyanthranilate -dioxygenase
Sedum.T00021122.1	maker-jcf7180000917997-augustus-gene-0.10-mRNA-1	10	9	6	13	32	68	51	84	2.669	1.00529e-08	2.94192e-08	40s ribosomal protein s19
Sedum.T00028699.1	maker-jcf7180000917966-augustus-gene-0.44-mRNA-1	13	35	31	21	309	123	143	86	2.713	1.2742e-09	4.07964e-09	40s ribosomal protein s27-like
Sedum.T00000223.1	maker-jcf7180000916940-augustus-gene-0.60-mRNA-1	1	1	3	6	25	26	24	26	3.092	2.16051e-10	7.51156e-10	43 kda receptor-associated protein of the synapse
Sedum.T00036565.1	maker-jcf7180000923174-augustus-gene-0.12-mRNA-1	26	31	42	28	106	198	255	208	2.587	5.26838e-13	2.39645e-12	5 (3 )- mitochondrial
Sedum.T00021389.1	maker-jcf7180000930650-snap-gene-0.5-mRNA-1	14	21	26	20	90	92	96	82	2.133	1.5677e-09	4.97484e-09	5 -3 exoribonuclease 1 isoform x1
Sedum.T00001308.1	snap_masked-jcf7180000891447-processed-gene-0.2-mRNA-1	16	30	30	10	110	91	102	100	2.217	9.91966e-09	2.90613e-08	5 -3 exoribonuclease 1-like
Sedum.T00045414.1	maker-jcf7180000933041-augustus-gene-0.66-mRNA-1	119	144	124	132	637	747	705	813	2.483	1.14931e-25	1.4636e-24	5 -amp-activated protein kinase subunit beta-2
Sedum.T00007416.1	augustus_masked-jcf7180000928793-processed-gene-0.29-mRNA-1	76	120	132	101	749	1051	1003	963	3.127	3.29655e-33	6.63516e-32	5 -amp-activated protein kinase subunit gamma-1
Sedum.T00010974.1	maker-jcf7180000928491-augustus-gene-0.46-mRNA-1	7	2	0	0	51	21	24	22	3.643	3.81994e-08	1.04296e-07	5 -amp-activated protein kinase subunit gamma-1-like isoform x2
Sedum.T00004296.1	augustus_masked-jcf7180000926671-processed-gene-0.1-mRNA-1	4	16	9	12	257	90	105	80	3.703	3.70134e-13	1.70742e-12	5 -nucleotidase
Sedum.T00004419.1	genemark-jcf7180000909053-processed-gene-0.15-mRNA-1	19	22	32	14	81	95	96	110	2.093	9.14087e-09	2.68515e-08	5 -nucleotidase domain-containing protein 1
Sedum.T00004425.1	snap_masked-jcf7180000909053-processed-gene-0.46-mRNA-1	6	0	2	2	33	31	36	32	3.719	8.26533e-13	3.68055e-12	5 -nucleotidase domain-containing protein 1
Sedum.T00032721.1	genemark-jcf7180000916093-processed-gene-0.1-mRNA-1	5	21	2	4	456	248	177	220	5.113	1.00762e-21	9.81161e-21	5-aminolevulinate erythroid- mitochondrial
Sedum.T00032503.1	augustus_masked-jcf7180000930341-processed-gene-0.3-mRNA-1	11	22	27	13	366	675	570	725	4.956	1.45604e-40	4.26349e-39	5-azacytidine-induced protein 1
Sedum.T00010198.1	augustus_masked-jcf7180000922758-processed-gene-0.9-mRNA-1	0	0	0	0	15	16	25	16	7.195	2.13141e-16	1.34153e-15	5-hydroxytryptamine receptor 1f
Sedum.T00021112.1	maker-jcf7180000927885-augustus-gene-0.48-mRNA-1	0	0	0	0	8	9	6	9	5.997	2.48998e-10	8.59446e-10	5-hydroxytryptamine receptor 6
Sedum.T00033178.2	maker-jcf7180000928934-augustus-gene-0.24-mRNA-2	2	1	2	2	10	6	11	19	2.391	1.55797e-05	3.23082e-05	60s ribosomal protein l7
Sedum.T00020575.1	genemark-jcf7180000932772-processed-gene-0.11-mRNA-1	29	56	94	43	199	425	315	387	2.563	9.69538e-12	3.87607e-11	6-phosphofructo-2-kinase fructose- -bisphosphatase 2 isoform x2
Sedum.T00012189.1	snap_masked-jcf7180000931868-processed-gene-0.44-mRNA-1	170	144	136	138	394	964	759	995	2.406	1.08759e-15	6.39972e-15	72 kda inositol polyphosphate 5-phosphatase
Sedum.T00012923.1	maker-jcf7180000932571-augustus-gene-0.17-mRNA-1	1	2	6	3	87	122	124	96	4.949	2.74813e-25	3.42239e-24	7-methylguanosine phosphate-specific 5 -nucleotidase-like isoform x5
Sedum.T00020446.1	maker-jcf7180000916649-snap-gene-0.25-mRNA-1	25	46	27	23	1066	9	24	29	3.212	0.00139433	0.00228739	a disintegrin and metalloproteinase with thrombospondin motifs 1
Sedum.T00003500.1	maker-jcf7180000927818-augustus-gene-0.29-mRNA-1	0	0	0	0	8	6	16	8	6.223	7.83966e-11	2.85578e-10	a disintegrin and metalloproteinase with thrombospondin motifs 16
Sedum.T00023741.1	augustus_masked-jcf7180000926534-processed-gene-0.23-mRNA-1	18	14	27	34	211	78	78	68	2.208	1.4092e-06	3.27137e-06	a disintegrin and metalloproteinase with thrombospondin motifs 8
Sedum.T00011367.1	maker-jcf7180000923172-augustus-gene-0.11-mRNA-1	13	19	31	23	214	81	73	59	2.291	9.43097e-07	2.22994e-06	a disintegrin and metalloproteinase with thrombospondin motifs 8
Sedum.T00030702.1	maker-jcf7180000931714-augustus-gene-0.7-mRNA-1	31	74	87	40	353	442	409	449	2.817	2.57979e-17	1.77104e-16	a disintegrin and metalloproteinase with thrombospondin motifs 9
Sedum.T00030480.1	maker-jcf7180000916080-augustus-gene-0.12-mRNA-1	29	37	26	39	223	136	194	167	2.462	4.37906e-14	2.20648e-13	abc transporter f family member 4-like isoform x2
Sedum.T00002907.1	snap_masked-jcf7180000917277-processed-gene-0.8-mRNA-1	0	2	3	0	28	30	24	16	3.894	1.55974e-11	6.11225e-11	abc transporter g family member 23-like
Sedum.T00045111.1	augustus_masked-jcf7180000902817-processed-gene-0.26-mRNA-1	1	9	10	7	61	37	32	30	2.563	1.84357e-07	4.69928e-07	abhydrolase domain-containing protein 2
Sedum.T00045110.1	maker-jcf7180000902817-snap-gene-0.77-mRNA-1	8	16	17	21	184	117	100	81	2.935	1.01539e-12	4.48188e-12	abhydrolase domain-containing protein 2
Sedum.T00025048.1	augustus_masked-jcf7180000931557-processed-gene-0.18-mRNA-1	0	1	1	2	35	74	52	59	5.547	1.13515e-19	9.5847e-19	abhydrolase domain-containing protein 3
Sedum.T00001172.1	maker-jcf7180000923468-snap-gene-0.7-mRNA-1	0	0	0	0	8	15	13	12	6.614	1.00613e-13	4.89926e-13	abhydrolase domain-containing protein 3
Sedum.T00011259.1	snap_masked-jcf7180000928147-processed-gene-0.24-mRNA-1	11	24	24	24	155	295	225	231	3.436	2.85765e-21	2.70895e-20	abhydrolase domain-containing protein 3-like isoform x1
Sedum.T00024996.1	augustus_masked-jcf7180000933353-processed-gene-0.14-mRNA-1	0	0	0	1	16	24	19	26	5.782	7.24034e-16	4.34841e-15	abhydrolase domain-containing protein 8-like
Sedum.T00002210.1	maker-jcf7180000928444-augustus-gene-0.29-mRNA-1	5	1	1	2	18	14	18	13	2.826	2.65625e-08	7.3779e-08	abhydrolase domain-containing protein 8-like isoform x3
Sedum.T00016465.1	genemark-jcf7180000917671-processed-gene-0.0-mRNA-1	1	0	1	0	25	12	25	29	5.151	1.20331e-13	5.81297e-13	abl interactor 1
Sedum.T00036886.1	maker-jcf7180000922613-snap-gene-0.22-mRNA-1	20	15	12	20	48	121	81	94	2.358	1.17975e-08	3.41915e-08	abl interactor 2-like isoform x4
Sedum.T00044258.1	augustus_masked-jcf7180000930083-processed-gene-0.20-mRNA-1	4	10	11	15	76	178	189	123	3.787	7.27207e-17	4.77403e-16	acetylcholine receptor subunit alpha
Sedum.T00006712.1	augustus_masked-jcf7180000924627-processed-gene-0.2-mRNA-1	7	1	1	4	12	40	21	39	3.048	5.57187e-07	1.35004e-06	acetyl-coenzyme a synthetase 2- mitochondrial
Sedum.T00033865.1	maker-jcf7180000923041-augustus-gene-0.9-mRNA-1	5	7	10	7	29	127	62	70	3.298	3.00616e-10	1.02827e-09	acetyl-coenzyme a synthetase 2- mitochondrial
Sedum.T00012554.1	augustus_masked-jcf7180000902054-processed-gene-0.3-mRNA-1	2	1	5	2	109	22	18	30	3.957	1.81092e-08	5.12318e-08	acetyl-coenzyme a synthetase 2- mitochondrial isoform x1
Sedum.T00045170.1	maker-jcf7180000916476-augustus-gene-0.30-mRNA-1	212	327	577	478	1097	2282	1957	2546	2.304	2.25544e-12	9.60469e-12	achain a novel conformation of calmodulin
Sedum.T00003450.1	snap_masked-jcf7180000929389-processed-gene-0.18-mRNA-1	1	2	2	3	39	9	7	11	2.735	5.50625e-05	0.000107324	achain villin head piece domain of human ablim2
Sedum.T00028369.2	maker-jcf7180000927153-snap-gene-0.51-mRNA-2	4	7	8	7	66	47	31	31	2.731	7.18234e-09	2.13441e-08	acid-sensing ion channel 1-like
Sedum.T00010620.1	maker-jcf7180000928139-augustus-gene-0.28-mRNA-1	6	4	2	8	42	29	32	30	2.762	3.59692e-09	1.10198e-08	acid-sensing ion channel 4 isoform x3
Sedum.T00018378.1	maker-jcf7180000917903-augustus-gene-0.21-mRNA-1	5	10	16	11	54	61	54	57	2.384	7.70267e-09	2.28103e-08	acid-sensing ion channel partial
Sedum.T00038893.1	maker-jcf7180000929241-augustus-gene-1.27-mRNA-1	53	100	114	127	940	215	253	329	2.136	1.24633e-06	2.90815e-06	actin filament-associated protein 1-like 2 isoform x1
Sedum.T00043694.1	maker-jcf7180000900958-augustus-gene-0.26-mRNA-1	6	4	8	9	128	37	44	32	3.138	2.22602e-08	6.23876e-08	actin-binding lim protein 3-like isoform x3
Sedum.T00025997.1	maker-jcf7180000931100-augustus-gene-0.27-mRNA-1	31	47	70	43	173	301	289	312	2.473	2.0783e-13	9.79587e-13	actin-binding protein ipp
Sedum.T00012484.1	maker-jcf7180000930552-augustus-gene-0.28-mRNA-1	1	1	1	2	24	19	19	22	3.865	1.37246e-12	5.98279e-12	actin-binding rho-activating isoform x1
Sedum.T00013610.1	snap_masked-jcf7180000923104-processed-gene-0.10-mRNA-1	66	90	129	66	708	627	699	625	2.908	4.77224e-25	5.84537e-24	actin-related protein 2 3 complex subunit 5-like
Sedum.T00028644.1	maker-jcf7180000927018-snap-gene-0.33-mRNA-1	5	10	10	20	116	50	53	41	2.54	3.23686e-07	8.05021e-07	actin-related protein 3b isoform x2
Sedum.T00001730.1	augustus_masked-jcf7180000916569-processed-gene-0.2-mRNA-1	10	7	10	11	92	53	76	49	2.788	5.55765e-11	2.05874e-10	activated cdc42 kinase 1
Sedum.T00002811.1	maker-jcf7180000929559-augustus-gene-0.27-mRNA-1	0	0	1	0	29	10	11	14	5.407	1.80269e-11	7.00972e-11	activin receptor type-1c
Sedum.T00036777.1	augustus_masked-jcf7180000918469-processed-gene-0.5-mRNA-1	0	0	5	0	11	7	10	12	2.605	5.11821e-06	1.11634e-05	activin receptor type-2a
Sedum.T00008778.1	genemark-jcf7180000924276-processed-gene-0.2-mRNA-1	59	57	77	61	300	403	378	387	2.525	3.0369e-20	2.6626e-19	activity-dependent neuroprotector homeobox protein
Sedum.T00043464.1	snap_masked-jcf7180000920450-processed-gene-0.24-mRNA-1	6	2	7	9	31	30	34	35	2.35	6.19346e-08	1.65342e-07	acyl- :lysophosphatidylglycerol acyltransferase 1
Sedum.T00003687.1	maker-jcf7180000929700-augustus-gene-0.58-mRNA-1	5	0	2	6	21	6	13	23	2.346	0.00010065	0.00019063	acyl- -binding protein
Sedum.T00024686.1	snap_masked-jcf7180000928845-processed-gene-0.11-mRNA-1	12	10	6	3	30	109	79	113	3.387	1.36784e-10	4.85537e-10	adamts-like protein 2
Sedum.T00037979.1	genemark-jcf7180000932196-processed-gene-0.3-mRNA-1	8	2	5	6	82	18	33	16	2.789	5.50512e-06	1.19694e-05	adamts-like protein partial
Sedum.T00037980.1	snap_masked-jcf7180000932196-processed-gene-0.14-mRNA-1	5	4	2	3	57	12	17	15	2.927	5.24327e-06	1.14215e-05	adamts-like protein partial
Sedum.T00011580.1	snap_masked-jcf7180000932156-processed-gene-0.52-mRNA-1	4	6	6	4	38	28	35	25	2.56	1.02893e-08	3.00591e-08	adaptor protein complex ap- isoform cra_b
Sedum.T00035222.1	augustus_masked-jcf7180000916364-processed-gene-0.18-mRNA-1	218	277	333	405	1700	3090	2906	2519	3.049	1.77231e-27	2.53237e-26	adenosine deaminase domain-containing protein 1 isoform x1
Sedum.T00000279.1	maker-jcf7180000928058-augustus-gene-0.75-mRNA-1	18	26	34	36	126	198	193	133	2.496	7.44837e-13	3.33511e-12	adenosine receptor a1
Sedum.T00035943.1	maker-jcf7180000926574-augustus-gene-2.73-mRNA-1	5	5	4	2	34	7	16	12	2.068	0.000373595	0.000659235	adenosine receptor a2a
Sedum.T00043479.1	maker-jcf7180000927269-augustus-gene-0.51-mRNA-1	38	79	120	75	475	913	655	691	3.116	3.94597e-20	3.43299e-19	adenosylhomocysteinase 3
Sedum.T00039225.1	maker-jcf7180000924748-augustus-gene-0.6-mRNA-1	1	1	2	3	7	12	16	8	2.447	8.9314e-06	1.90301e-05	adenylate cyclase type 2
Sedum.T00041433.1	maker-jcf7180000933191-augustus-gene-0.47-mRNA-1	7	16	10	7	99	76	95	75	3.089	5.34678e-14	2.67526e-13	adenylate cyclase type 2
Sedum.T00041429.1	maker-jcf7180000933191-snap-gene-0.57-mRNA-1	1	1	2	0	7	10	6	10	2.806	3.32532e-06	7.40649e-06	adenylate cyclase type 2 isoform x3
Sedum.T00039227.1	augustus_masked-jcf7180000924748-processed-gene-0.2-mRNA-1	0	0	4	1	18	18	32	11	3.606	1.37527e-08	3.94892e-08	adenylate cyclase type 2- partial
Sedum.T00041435.1	maker-jcf7180000933191-augustus-gene-0.49-mRNA-1	5	4	6	3	36	44	42	37	3.122	4.01152e-12	1.66599e-11	adenylate cyclase type 2-like
Sedum.T00037726.1	maker-jcf7180000916740-snap-gene-0.66-mRNA-1	2	0	0	2	34	61	47	50	5.328	1.31178e-18	1.00962e-17	adenylate cyclase type 3-like
Sedum.T00002466.1	augustus_masked-jcf7180000887958-processed-gene-0.17-mRNA-1	0	0	0	0	14	6	10	11	6.373	5.93098e-12	2.41944e-11	adenylate cyclase type 8
Sedum.T00005596.1	maker-jcf7180000900925-snap-gene-0.6-mRNA-1	0	0	0	0	7	11	14	11	6.434	1.81017e-12	7.78693e-12	adenylate cyclase type 8-like
Sedum.T00002949.1	maker-jcf7180000926162-augustus-gene-0.32-mRNA-1	11	7	19	12	823	2849	1594	2284	7.199	8.27803e-59	6.16482e-57	adenylate kinase 7 isoform x1
Sedum.T00012613.1	maker-jcf7180000928066-augustus-gene-0.61-mRNA-1	1	0	4	3	709	1677	1035	1931	9.093	1.87612e-74	3.49295e-72	adenylate kinase 7-like
Sedum.T00011315.1	maker-jcf7180000900444-augustus-gene-0.38-mRNA-1	2	5	6	7	1235	3814	1432	2492	8.783	1.97419e-71	3.22416e-69	adenylate kinase isoenzyme 1
Sedum.T00010645.1	maker-jcf7180000930804-augustus-gene-1.53-mRNA-1	17	1	2	19	276	61	78	59	3.597	2.28633e-07	5.77412e-07	adenylyl cyclase-associated protein 2
Sedum.T00008826.1	maker-jcf7180000920688-augustus-gene-0.10-mRNA-1	53	83	86	68	907	1315	720	932	3.734	3.87759e-39	1.04476e-37	adiponectin receptor protein 2
Sedum.T00032297.1	augustus_masked-jcf7180000922895-processed-gene-0.9-mRNA-1	41	40	55	49	760	173	264	310	3.024	7.11669e-13	3.1955e-12	adm isoform x1
Sedum.T00045090.1	maker-jcf7180000896176-augustus-gene-0.28-mRNA-1	0	0	2	1	11	20	14	20	4.175	1.36691e-11	5.38835e-11	adp atp translocase 1
Sedum.T00033473.5	maker-jcf7180000918078-snap-gene-0.34-mRNA-5	0	0	0	0	9	9	9	11	6.271	6.22998e-12	2.53752e-11	adp-dependent glucokinase-like
Sedum.T00004726.1	genemark-jcf7180000928160-processed-gene-0.2-mRNA-1	11	35	28	46	230	248	341	301	3.217	3.89128e-18	2.86129e-17	adp-ribosylation factor 3 isoform x1
Sedum.T00009632.1	maker-jcf7180000927108-augustus-gene-0.38-mRNA-1	10	22	30	36	110	111	117	115	2.194	6.58677e-09	1.96652e-08	adp-ribosylation factor-binding protein gga3 isoform x2
Sedum.T00043063.1	maker-jcf7180000926466-snap-gene-0.16-mRNA-1	51	41	60	44	307	260	360	210	2.532	2.00317e-16	1.26552e-15	adp-ribosylation factor-binding protein gga3-like isoform x1
Sedum.T00043958.1	maker-jcf7180000918429-augustus-gene-0.30-mRNA-1	18	27	23	30	171	150	145	146	2.633	1.12505e-15	6.61177e-15	adp-ribosylation factor-like protein 2
Sedum.T00011757.1	maker-jcf7180000927240-augustus-gene-0.41-mRNA-1	123	296	221	214	701	2135	1618	2294	2.982	4.23577e-17	2.84494e-16	adp-ribosylation factor-like protein 2-binding protein
Sedum.T00022457.1	maker-jcf7180000932150-augustus-gene-0.38-mRNA-1	153	160	146	139	328	1031	649	1023	2.341	1.23795e-12	5.41799e-12	adp-ribosylation factor-like protein 3
Sedum.T00038504.1	maker-jcf7180000932942-augustus-gene-1.67-mRNA-1	6	9	7	4	560	1985	924	1512	7.538	7.51354e-57	5.181e-55	adp-ribosylation factor-like protein 3 isoform x2
Sedum.T00004876.1	augustus_masked-jcf7180000933478-processed-gene-0.12-mRNA-1	16	20	26	39	248	198	93	116	2.705	6.39549e-11	2.35226e-10	adp-ribosylation factor-like protein 4a
Sedum.T00021479.1	snap_masked-jcf7180000926069-processed-gene-0.5-mRNA-1	8	2	2	8	24	37	40	42	2.785	1.07406e-08	3.13431e-08	adp-ribosylation factor-like protein 6-interacting protein 1
Sedum.T00039273.1	augustus_masked-jcf7180000928333-processed-gene-0.12-mRNA-1	24	19	21	18	122	183	190	197	3.086	2.94526e-19	2.40821e-18	AF017304_1FMVIB [Morone saxatilis]
Sedum.T00002865.1	maker-jcf7180000916435-augustus-gene-0.84-mRNA-1	46	78	58	69	1084	173	180	165	2.669	1.1571e-06	2.70946e-06	af051370_1cytochrome c oxidase subunit via precursor
Sedum.T00026650.1	genemark-jcf7180000918989-processed-gene-0.0-mRNA-1	24	51	20	31	186	228	54	102	2.188	1.97934e-06	4.52275e-06	af320775_1immunoglobulin heavy partial
Sedum.T00007859.1	genemark-jcf7180000930221-processed-gene-0.0-mRNA-1	0	0	14	0	484	0	24	160	5.426	0.00028806	0.000515832	af504024_1mhc class i
Sedum.T00041366.1	maker-jcf7180000929114-augustus-gene-0.19-mRNA-1	1	5	2	2	8	22	23	16	2.649	9.38838e-07	2.22072e-06	afadin- and alpha-actinin-binding
Sedum.T00020317.1	snap_masked-jcf7180000922930-processed-gene-0.8-mRNA-1	4	9	6	4	30	16	33	20	2.147	5.64016e-06	1.22588e-05	afadin isoform x13
Sedum.T00037606.1	maker-jcf7180000903837-augustus-gene-0.16-mRNA-1	2	1	0	2	79	10	16	12	4.293	4.03657e-07	9.91856e-07	agouti-signaling protein 1
Sedum.T00021891.1	maker-jcf7180000922735-snap-gene-0.21-mRNA-1	1	1	2	1	35	24	14	9	3.845	6.02031e-09	1.8058e-08	a-kinase anchor protein 12
Sedum.T00033100.1	augustus_masked-jcf7180000928346-processed-gene-0.13-mRNA-1	189	467	399	290	5786	1592	1659	1636	2.988	6.14092e-12	2.50288e-11	a-kinase anchor protein 12 isoform x2
Sedum.T00034122.1	augustus_masked-jcf7180000889751-processed-gene-0.35-mRNA-1	1	0	1	0	236	845	350	578	9.595	5.10652e-48	2.20077e-46	a-kinase anchor protein 14
Sedum.T00037651.1	snap_masked-jcf7180000919299-processed-gene-0.2-mRNA-1	7	1	5	2	15	22	13	19	2.118	1.16133e-05	2.447e-05	a-kinase anchor protein 6
Sedum.T00042804.1	maker-jcf7180000894338-augustus-gene-0.44-mRNA-1	1	1	0	0	86	77	111	59	6.984	6.08016e-27	8.39766e-26	aldehyde dehydrogenase family 8 member a1
Sedum.T00022767.1	maker-jcf7180000930783-augustus-gene-0.31-mRNA-1	14	62	14	40	602	395	429	373	3.807	6.74356e-19	5.31548e-18	aldehyde oxidase 1-like
Sedum.T00009663.1	augustus_masked-jcf7180000923386-processed-gene-0.12-mRNA-1	26	22	66	104	1301	648	981	635	4.021	5.55492e-20	4.7836e-19	alkaline liver bone kidney
Sedum.T00010750.1	maker-jcf7180000929920-snap-gene-0.30-mRNA-1	2	0	2	1	7	6	18	14	2.972	2.27652e-06	5.16189e-06	alkaline phosphatase-like
Sedum.T00012609.1	maker-jcf7180000928066-augustus-gene-0.55-mRNA-1	7	9	7	24	1986	497	336	590	6.161	4.97994e-24	5.66381e-23	alpha cardiac
Sedum.T00043379.1	maker-jcf7180000922893-augustus-gene-0.11-mRNA-1	10	1	22	58	478	135	112	168	3.283	1.97194e-06	4.50751e-06	alpha cardiac muscle 1
Sedum.T00037209.1	maker-jcf7180000924874-snap-gene-0.16-mRNA-1	160	198	165	164	582	1374	838	1185	2.534	3.77419e-19	3.04718e-18	alpha- -mannosyl-glycoprotein 4-beta-n-acetylglucosaminyltransferase c
Sedum.T00043901.1	maker-jcf7180000931488-augustus-gene-0.28-mRNA-1	22	1	2	2	27	54	43	64	2.832	2.82789e-05	5.68264e-05	alpha- -mannosyl-glycoprotein 4-beta-n-acetylglucosaminyltransferase c-like
Sedum.T00020195.1	augustus_masked-jcf7180000918889-processed-gene-0.4-mRNA-1	4	1	2	3	8	13	10	16	2.101	2.08905e-05	4.26749e-05	alpha- -mannosylglycoprotein 6-beta-n-acetylglucosaminyltransferase a
Sedum.T00000379.1	maker-jcf7180000933112-augustus-gene-0.6-mRNA-1	0	0	1	1	98	20	24	31	6.075	4.38458e-13	2.01263e-12	alpha- -mannosylglycoprotein 6-beta-n-acetylglucosaminyltransferase a
Sedum.T00018667.1	maker-jcf7180000927819-snap-gene-0.35-mRNA-1	2	2	4	3	23	32	42	58	3.572	2.27625e-11	8.79054e-11	alpha- -mannosylglycoprotein 6-beta-n-acetylglucosaminyltransferase a-like
Sedum.T00012803.1	maker-jcf7180000906340-augustus-gene-0.4-mRNA-1	0	1	1	0	20	11	19	10	4.547	1.83598e-11	7.13619e-11	alpha-1a adrenergic receptor-like
Sedum.T00008624.1	maker-jcf7180000925108-snap-gene-0.18-mRNA-1	2	4	4	1	58	124	93	114	5.029	3.05685e-22	3.08636e-21	alpha-1a adrenergic receptor-like
Sedum.T00035305.1	maker-jcf7180000918101-augustus-gene-0.12-mRNA-1	0	0	1	0	24	8	13	6	5.112	5.07194e-10	1.69168e-09	alpha-1-acid glycoprotein 1-like
Sedum.T00000011.1	augustus_masked-jcf7180000899333-processed-gene-0.8-mRNA-1	0	0	0	1	74	30	105	32	7.285	2.75393e-18	2.05255e-17	alpha-2b adrenergic receptor
Sedum.T00040348.1	snap_masked-jcf7180000932058-processed-gene-1.26-mRNA-1	0	0	0	0	12	10	5	6	6.119	1.0008e-10	3.60057e-10	alpha-2c adrenergic receptor-like
Sedum.T00040268.1	snap_masked-jcf7180000933532-processed-gene-1.50-mRNA-1	5	1	2	2	56	111	104	108	5.097	2.11687e-22	2.17265e-21	alpha-actinin-3- partial
Sedum.T00040810.1	maker-jcf7180000933029-augustus-gene-0.61-mRNA-1	66	92	199	197	1140	1195	1593	1360	3.246	1.19005e-22	1.23917e-21	alpha-aminoadipic semialdehyde mitochondrial
Sedum.T00042508.1	maker-jcf7180000931717-augustus-gene-0.31-mRNA-1	16	30	37	18	167	85	107	73	2.097	2.4045e-07	6.05696e-07	alpha-n-acetylgalactosaminide alpha- -sialyltransferase 3
Sedum.T00037158.1	maker-jcf7180000928035-augustus-gene-1.42-mRNA-1	0	2	2	2	30	66	55	45	4.85	6.56325e-17	4.33622e-16	alpha-protein kinase 2
Sedum.T00011400.1	maker-jcf7180000916425-augustus-gene-0.42-mRNA-1	1	0	2	4	25	22	49	17	3.861	4.64454e-10	1.55609e-09	alpha-protein kinase 3-like
Sedum.T00040406.1	maker-jcf7180000927524-snap-gene-0.8-mRNA-1	5	6	10	12	52	33	64	29	2.365	3.53489e-07	8.75401e-07	Alpha-tectorin [Dicentrarchus labrax]
Sedum.T00014097.1	snap_masked-jcf7180000899991-processed-gene-0.10-mRNA-1	38	30	44	24	98	157	141	159	2.011	3.65535e-09	1.1197e-08	Alsin [Larimichthys crocea]
Sedum.T00023340.1	maker-jcf7180000922747-augustus-gene-0.6-mRNA-1	0	4	1	2	9	28	15	22	3.426	2.523e-08	7.02457e-08	alstrom syndrome protein 1 isoform x2
Sedum.T00035643.1	maker-jcf7180000929030-snap-gene-1.64-mRNA-1	1	1	0	3	8	15	8	15	2.968	4.78162e-07	1.16478e-06	alx homeobox protein 1
Sedum.T00005728.1	maker-jcf7180000916145-augustus-gene-0.18-mRNA-1	0	1	2	2	87	203	105	166	6.382	4.0494e-29	6.43823e-28	amiloride-sensitive amine oxidase
Sedum.T00026526.1	maker-jcf7180000930872-augustus-gene-0.24-mRNA-1	0	1	3	1	47	51	37	30	4.644	3.42881e-16	2.11173e-15	aminopeptidase n
Sedum.T00006169.1	genemark-jcf7180000933545-processed-gene-0.2-mRNA-1	7	5	3	2	21	27	38	37	2.809	9.29926e-09	2.73038e-08	aminopeptidase n-like
Sedum.T00012793.1	maker-jcf7180000927834-augustus-gene-0.13-mRNA-1	77	97	135	92	270	516	383	450	2.009	1.35982e-11	5.36266e-11	amino-terminal enhancer of split-like
Sedum.T00032296.1	maker-jcf7180000922895-augustus-gene-0.19-mRNA-1	0	1	1	2	755	2469	1374	2115	10.474	3.21875e-78	7.68292e-76	amp deaminase 3-like isoform x1
Sedum.T00040588.1	augustus_masked-jcf7180000890354-processed-gene-0.12-mRNA-1	0	0	0	0	7	7	7	6	5.762	3.74428e-09	1.14468e-08	amphoterin-induced protein 1
Sedum.T00017397.1	maker-jcf7180000931001-augustus-gene-0.46-mRNA-1	1	4	2	2	22	16	28	10	3.083	4.81714e-08	1.29998e-07	amyloid beta a4 precursor protein-binding family a member 2-like
Sedum.T00039137.1	genemark-jcf7180000923291-processed-gene-0.4-mRNA-1	392	584	773	395	1688	3110	2405	3357	2.298	3.28578e-14	1.67235e-13	amyloid beta a4 precursor protein-binding family b member 1
Sedum.T00024343.1	genemark-jcf7180000930939-processed-gene-0.1-mRNA-1	6	10	14	14	158	183	200	163	3.935	2.77874e-26	3.69005e-25	amyloid beta a4 precursor protein-binding family b member 1-interacting protein
Sedum.T00005853.1	maker-jcf7180000931910-snap-gene-0.32-mRNA-1	1	2	1	1	8	6	8	5	2.23	0.000162047	0.000299127	amyloid beta a4 precursor protein-binding family b member 3
Sedum.T00038991.1	maker-jcf7180000929196-augustus-gene-0.65-mRNA-1	219	280	388	348	2111	1163	1142	1077	2.15	4.97038e-15	2.75577e-14	amyloid beta a4 protein
Sedum.T00020447.1	genemark-jcf7180000916649-processed-gene-0.4-mRNA-1	223	360	396	356	4688	1925	1927	1926	2.969	1.81411e-18	1.37577e-17	amyloid beta a4 protein isoform x1
Sedum.T00032479.1	maker-jcf7180000919844-snap-gene-0.35-mRNA-1	196	397	482	416	3319	918	925	995	2.045	4.62807e-07	1.12885e-06	amyloid-like protein 2
Sedum.T00009169.2	maker-jcf7180000917363-augustus-gene-0.24-mRNA-2	0	0	0	3	7	7	5	9	2.94	6.60219e-06	1.42433e-05	an1-type zinc finger protein 2a isoform x2
Sedum.T00044769.2	maker-jcf7180000926948-augustus-gene-0.26-mRNA-2	4	5	5	10	48	17	30	19	2.27	1.11994e-05	2.36622e-05	an1-type zinc finger protein 5-like
Sedum.T00004674.1	snap_masked-jcf7180000920312-processed-gene-0.27-mRNA-1	392	312	335	324	1698	4560	1911	3557	3.104	3.92656e-21	3.67915e-20	an1-type zinc finger protein 5-like
Sedum.T00039997.1	maker-jcf7180000926568-augustus-gene-1.46-mRNA-1	0	1	2	0	8	12	9	8	3.363	7.11281e-08	1.88695e-07	ancient ubiquitous protein 1
Sedum.T00011961.1	snap_masked-jcf7180000928826-processed-gene-0.40-mRNA-1	12	25	32	18	263	118	123	151	2.896	1.00486e-12	4.43857e-12	and ph domain-containing protein 4 isoform x3
Sedum.T00043942.1	augustus_masked-jcf7180000889762-processed-gene-0.7-mRNA-1	4	2	1	0	65	32	51	25	4.646	8.76102e-14	4.29244e-13	angiopoietin-related protein 1-like
Sedum.T00018454.1	maker-jcf7180000916141-snap-gene-0.18-mRNA-1	6	5	10	1	72	84	54	66	3.53	1.25972e-13	6.06818e-13	ankyrin repeat and btb poz domain-containing protein 1 isoform x1
Sedum.T00036755.1	maker-jcf7180000917382-augustus-gene-0.24-mRNA-1	10	9	9	2	63	91	64	93	3.382	3.98128e-14	2.01368e-13	ankyrin repeat and btb poz domain-containing protein 1 isoform x3
Sedum.T00014930.1	maker-jcf7180000923587-augustus-gene-0.23-mRNA-1	0	0	2	0	20	13	24	18	4.887	1.3829e-13	6.63749e-13	ankyrin repeat and btb poz domain-containing protein btbd11
Sedum.T00014931.1	maker-jcf7180000923587-snap-gene-0.25-mRNA-1	16	9	10	18	45	58	76	63	2.228	5.29323e-08	1.42166e-07	ankyrin repeat and btb poz domain-containing protein btbd11-a
Sedum.T00037119.1	maker-jcf7180000928405-augustus-gene-0.55-mRNA-1	174	233	191	249	920	3277	1258	2626	3.254	2.6689e-19	2.18801e-18	ankyrin repeat and ef-hand domain-containing protein 1
Sedum.T00003745.1	maker-jcf7180000926142-augustus-gene-0.41-mRNA-1	47	62	146	107	481	519	516	528	2.484	7.58863e-14	3.74861e-13	ankyrin repeat and ibr domain-containing protein 1
Sedum.T00014386.1	maker-jcf7180000927758-snap-gene-0.40-mRNA-1	7	4	2	6	618	1641	1026	1650	8.042	2.35508e-68	3.06621e-66	ankyrin repeat and mynd domain-containing protein 1 isoform x1
Sedum.T00030349.1	snap_masked-jcf7180000926853-processed-gene-0.33-mRNA-1	4	5	2	4	27	53	53	44	3.624	1.20038e-12	5.25729e-12	ankyrin repeat and mynd domain-containing protein 2-like
Sedum.T00020431.1	maker-jcf7180000932054-augustus-gene-0.54-mRNA-1	47	63	57	56	247	251	241	261	2.161	7.40271e-15	4.0217e-14	ankyrin repeat and sam domain-containing protein 6
Sedum.T00007801.1	maker-jcf7180000932572-snap-gene-0.38-mRNA-1	60	64	75	82	463	910	546	654	3.187	3.17729e-27	4.45443e-26	ankyrin repeat and socs box protein 1
Sedum.T00004785.1	maker-jcf7180000932206-augustus-gene-0.26-mRNA-1	2	2	3	3	40	22	28	19	3.193	5.23834e-10	1.74374e-09	ankyrin repeat and socs box protein 13-like
Sedum.T00012093.1	maker-jcf7180000931724-augustus-gene-0.65-mRNA-1	13	14	23	13	260	653	472	813	5.084	1.21907e-33	2.49963e-32	ankyrin repeat and socs box protein 13-like
Sedum.T00008375.1	maker-jcf7180000923126-snap-gene-0.11-mRNA-1	0	0	0	2	30	23	36	25	5.455	1.62775e-16	1.03786e-15	ankyrin repeat domain-containing protein 1
Sedum.T00038996.1	maker-jcf7180000929196-snap-gene-0.73-mRNA-1	1	0	2	2	6	8	6	8	2.287	0.000100664	0.000190638	ankyrin repeat domain-containing protein 10 isoform x1
Sedum.T00038996.2	maker-jcf7180000929196-snap-gene-0.73-mRNA-2	24	36	69	42	351	432	377	402	3.17	2.5459e-22	2.58873e-21	ankyrin repeat domain-containing protein 10 isoform x2
Sedum.T00044652.1	maker-jcf7180000930684-augustus-gene-0.31-mRNA-1	6	1	5	6	59	84	85	110	4.208	1.50612e-18	1.15111e-17	ankyrin repeat domain-containing protein 10-like
Sedum.T00026449.1	maker-jcf7180000929119-augustus-gene-0.25-mRNA-1	4	2	3	7	27	24	18	12	2.337	2.52717e-06	5.69968e-06	ankyrin repeat domain-containing protein 13b
Sedum.T00037597.1	maker-jcf7180000891653-augustus-gene-0.5-mRNA-1	30	36	69	46	171	325	261	356	2.601	2.0947e-13	9.8632e-13	ankyrin repeat domain-containing protein 13c
Sedum.T00030009.3	maker-jcf7180000933206-augustus-gene-0.27-mRNA-3	0	0	1	0	10	12	8	12	4.776	6.99785e-11	2.56216e-10	ankyrin repeat domain-containing protein 26
Sedum.T00005097.1	maker-jcf7180000931728-snap-gene-0.14-mRNA-1	0	1	1	0	102	303	236	283	8.473	3.2444e-39	8.81814e-38	ankyrin repeat domain-containing protein 31 isoform x3
Sedum.T00024674.1	augustus_masked-jcf7180000927148-processed-gene-0.11-mRNA-1	0	1	0	0	43	126	79	99	7.8	6.7995e-25	8.23638e-24	ankyrin repeat domain-containing protein 31-like
Sedum.T00009275.1	maker-jcf7180000910649-augustus-gene-0.7-mRNA-1	0	1	2	4	14	10	14	20	2.731	2.17158e-07	5.49551e-07	ankyrin repeat domain-containing protein 33b
Sedum.T00033210.2	maker-jcf7180000918526-augustus-gene-0.31-mRNA-2	16	9	17	8	145	160	206	155	3.735	5.66749e-23	6.01581e-22	ankyrin repeat domain-containing protein 40
Sedum.T00018718.1	augustus_masked-jcf7180000927223-processed-gene-0.28-mRNA-1	1	9	9	2	33	32	30	38	2.587	8.93229e-08	2.34624e-07	ankyrin repeat domain-containing protein sowaha
Sedum.T00036455.1	augustus_masked-jcf7180000929728-processed-gene-0.11-mRNA-1	18	20	17	19	63	126	91	73	2.265	3.07631e-09	9.492e-09	ankyrin repeat domain-containing protein sowahc-like
Sedum.T00044334.1	maker-jcf7180000931653-snap-gene-0.46-mRNA-1	1	1	2	1	57	23	17	26	4.19	6.53292e-11	2.39948e-10	ankyrin-2 isoform x8
Sedum.T00024341.1	augustus_masked-jcf7180000930939-processed-gene-0.18-mRNA-1	16	14	15	11	249	47	72	51	2.903	1.20085e-07	3.11429e-07	annexin a13-like
Sedum.T00038054.1	maker-jcf7180000924324-snap-gene-0.7-mRNA-1	5	6	6	6	17	66	31	28	2.656	6.34264e-07	1.52706e-06	Anoctamin-1 [Larimichthys crocea]
Sedum.T00038524.1	augustus_masked-jcf7180000929432-processed-gene-0.16-mRNA-1	22	58	76	55	762	266	323	317	2.973	9.53064e-13	4.21676e-12	anoctamin-5-like isoform x1
Sedum.T00043272.2	maker-jcf7180000916698-augustus-gene-0.28-mRNA-2	5	6	2	2	30	35	43	45	3.304	9.2144e-12	3.6933e-11	Anoctamin-7 [Larimichthys crocea]
Sedum.T00043272.1	maker-jcf7180000916698-augustus-gene-0.28-mRNA-1	0	0	0	0	10	12	8	6	6.231	1.72642e-11	6.73281e-11	Anoctamin-7 [Larimichthys crocea]
Sedum.T00043273.3	maker-jcf7180000916698-snap-gene-0.33-mRNA-3	0	1	1	0	6	13	10	15	4.094	1.97373e-09	6.2125e-09	anoctamin-7 isoform x1
Sedum.T00044083.1	snap_masked-jcf7180000926781-processed-gene-0.26-mRNA-1	11	10	12	6	112	28	32	30	2.384	1.30939e-05	2.73812e-05	anthrax toxin receptor 1
Sedum.T00044079.1	maker-jcf7180000926781-augustus-gene-0.34-mRNA-1	1	2	1	2	34	6	8	11	3.08	1.75812e-05	3.6277e-05	anthrax toxin receptor 1
Sedum.T00023374.1	maker-jcf7180000900956-snap-gene-0.25-mRNA-1	1	5	6	1	122	29	6	31	3.785	2.33121e-06	5.27883e-06	antimicrobial peptide nk-lysin-like precursor
Sedum.T00028742.4	maker-jcf7180000889430-snap-gene-0.77-mRNA-4	13	24	23	18	166	53	61	42	2.043	2.12156e-05	4.33059e-05	anti-muellerian hormone type-2 receptor
Sedum.T00029428.2	maker-jcf7180000931145-snap-gene-0.73-mRNA-2	35	35	18	15	223	213	297	177	3.152	1.52681e-18	1.16644e-17	anti-mullerian hormone
Sedum.T00000637.1	maker-jcf7180000926537-augustus-gene-0.55-mRNA-1	91	87	101	92	288	476	377	451	2.099	1.47264e-14	7.76482e-14	ap-1 complex subunit gamma-1-like
Sedum.T00030934.1	maker-jcf7180000928712-augustus-gene-0.16-mRNA-1	1	0	1	0	13	55	19	44	5.67	1.12816e-12	4.95262e-12	ap-3 complex subunit beta-2
Sedum.T00030935.1	maker-jcf7180000928712-snap-gene-0.18-mRNA-1	0	0	0	0	14	55	25	54	8.216	2.56876e-16	1.60703e-15	ap-3 complex subunit beta-2 isoform x2
Sedum.T00029620.1	maker-jcf7180000931940-augustus-gene-3.76-mRNA-1	88	84	122	117	274	462	424	531	2.036	2.01524e-12	8.61728e-12	ap-3 complex subunit mu-1
Sedum.T00023384.1	augustus_masked-jcf7180000929123-processed-gene-0.10-mRNA-1	52	43	45	63	172	399	314	394	2.655	1.94783e-15	1.11824e-14	ap-4 complex subunit sigma-1
Sedum.T00010378.1	maker-jcf7180000927338-snap-gene-0.26-mRNA-1	0	0	0	0	47	242	74	173	10.067	3.44711e-25	4.27001e-24	apical endosomal glycoprotein
Sedum.T00043607.1	maker-jcf7180000923313-augustus-gene-0.7-mRNA-1	7	15	4	14	74	128	78	127	3.356	1.51172e-13	7.23528e-13	apolipoprotein a-iv-like
Sedum.T00008717.1	maker-jcf7180000926824-augustus-gene-0.50-mRNA-1	25	22	17	47	301	423	451	329	3.755	2.12575e-26	2.84729e-25	apolipoprotein b-100
Sedum.T00008720.1	maker-jcf7180000926824-snap-gene-0.60-mRNA-1	0	1	0	1	13	25	14	15	4.698	2.86306e-12	1.20598e-11	apolipoprotein b-100-like
Sedum.T00039889.1	maker-jcf7180000932897-augustus-gene-0.31-mRNA-1	11	21	21	17	49	108	88	87	2.245	2.64319e-08	7.34383e-08	apoptosis facilitator bcl-2-like protein 14
Sedum.T00011111.1	maker-jcf7180000931902-augustus-gene-0.4-mRNA-1	8	15	16	25	79	100	72	58	2.247	3.74605e-08	1.02369e-07	apoptosis regulator bax-like
Sedum.T00004021.1	genemark-jcf7180000920999-processed-gene-0.2-mRNA-1	0	1	0	1	8	21	12	20	4.561	5.79506e-11	2.14072e-10	apoptosis regulator bcl-2-like
Sedum.T00044392.4	maker-jcf7180000932447-augustus-gene-0.31-mRNA-4	1	2	4	2	14	30	19	29	3.091	7.11816e-09	2.11669e-08	apoptosis-inducing factor partial
Sedum.T00017132.1	maker-jcf7180000931279-augustus-gene-1.50-mRNA-1	8	11	22	10	131	72	65	52	2.605	1.32178e-08	3.80648e-08	apoptosis-stimulating of p53 protein 1-like isoform x2
Sedum.T00025777.1	snap_masked-jcf7180000933076-processed-gene-0.58-mRNA-1	34	59	62	35	408	575	494	514	3.379	3.77841e-28	5.63674e-27	apoptotic chromatin condensation inducer in the nucleus
Sedum.T00038348.1	snap_masked-jcf7180000924159-processed-gene-0.5-mRNA-1	66	49	48	39	174	201	228	209	2.008	1.76755e-11	6.88456e-11	aprataxin and pnk-like factor
Sedum.T00038347.1	genemark-jcf7180000924159-processed-gene-0.0-mRNA-1	8	0	3	2	18	22	19	25	2.572	4.01957e-07	9.8807e-07	aprataxin and pnk-like factor
Sedum.T00010864.1	maker-jcf7180000926993-augustus-gene-0.17-mRNA-1	6	12	26	3	185	47	24	30	2.534	0.000257148	0.000463285	aquaporin-4 isoform x2
Sedum.T00037094.1	snap_masked-jcf7180000888551-processed-gene-0.6-mRNA-1	4	0	2	1	6	16	14	10	2.752	1.84275e-06	4.22985e-06	arachidonate 15-lipoxygenase b-like
Sedum.T00032745.3	maker-jcf7180000922813-augustus-gene-0.29-mRNA-3	1	5	4	1	16	29	25	33	3.117	3.25639e-09	1.0031e-08	arf gtpase-activating protein git2 isoform x8
Sedum.T00010616.1	maker-jcf7180000916232-snap-gene-0.33-mRNA-1	1	11	17	10	91	98	95	134	3.359	1.00627e-13	4.89926e-13	arfaptin-2-like isoform x3
Sedum.T00016990.1	maker-jcf7180000928342-augustus-gene-0.29-mRNA-1	2	0	1	1	11	10	13	11	3.288	8.49483e-09	2.50288e-08	arf-gap with ank repeat and ph domain-containing protein 2
Sedum.T00039497.1	maker-jcf7180000928302-augustus-gene-0.66-mRNA-1	6	10	16	11	96	54	94	72	2.837	3.33681e-11	1.26604e-10	arf-gap with ank repeat and ph domain-containing protein 2 isoform x2
Sedum.T00043992.1	maker-jcf7180000917165-augustus-gene-0.69-mRNA-1	11	22	29	8	177	61	80	79	2.485	2.28725e-07	5.77568e-07	arf-gap with coiled- ank repeat and ph domain-containing protein 1-like
Sedum.T00040653.2	maker-jcf7180000916084-augustus-gene-0.15-mRNA-2	0	6	5	1	94	8	5	17	3.3	0.000255304	0.00046023	arf-gap with dual ph domain-containing protein 1-like
Sedum.T00042883.1	maker-jcf7180000917166-augustus-gene-0.16-mRNA-1	0	0	0	0	26	27	26	19	7.642	2.55927e-19	2.10183e-18	arginine vasotocin preprohormone
Sedum.T00008885.1	maker-jcf7180000920693-augustus-gene-0.53-mRNA-1	11	16	18	15	514	910	827	967	5.721	1.07356e-61	9.56343e-60	argininosuccinate synthase- partial
Sedum.T00003502.1	maker-jcf7180000889286-augustus-gene-0.47-mRNA-1	24	21	25	24	243	446	283	554	4.007	7.74737e-29	1.21109e-27	armadillo repeat-containing protein 2 isoform x2
Sedum.T00043715.1	snap_masked-jcf7180000926140-processed-gene-0.27-mRNA-1	0	0	3	1	107	403	264	442	7.769	5.62592e-34	1.17954e-32	armadillo repeat-containing protein 4
Sedum.T00043716.1	maker-jcf7180000926140-snap-gene-0.42-mRNA-1	0	0	0	0	251	667	419	690	11.985	2.14012e-58	1.56254e-56	armadillo repeat-containing protein 4
Sedum.T00005858.1	maker-jcf7180000920392-augustus-gene-0.58-mRNA-1	0	0	0	0	9	27	17	22	7.247	9.21326e-15	4.95615e-14	arrestin-c isoform x1
Sedum.T00015606.1	genemark-jcf7180000927983-processed-gene-1.9-mRNA-1	7	10	12	7	116	143	168	113	3.878	1.99413e-22	2.05007e-21	arylacetamide deacetylase
Sedum.T00018223.1	maker-jcf7180000932287-augustus-gene-0.57-mRNA-1	0	0	0	0	11	13	19	13	6.841	5.91175e-15	3.25155e-14	aryl-hydrocarbon-interacting 1
Sedum.T00026076.1	maker-jcf7180000917163-augustus-gene-0.15-mRNA-1	0	1	2	2	24	81	63	99	5.545	7.15701e-17	4.70181e-16	arylsulfatase i
Sedum.T00036254.1	maker-jcf7180000916810-augustus-gene-0.32-mRNA-1	0	0	0	0	20	44	19	58	8.141	1.02485e-16	6.65064e-16	arylsulfatase i
Sedum.T00045338.1	maker-jcf7180000924375-snap-gene-0.20-mRNA-1	2	1	6	3	29	23	23	24	2.743	9.98552e-09	2.9245e-08	arylsulfatase i-like
Sedum.T00028282.1	augustus_masked-jcf7180000930928-processed-gene-0.4-mRNA-1	18	17	27	25	109	116	131	87	2.315	4.43853e-11	1.66171e-10	arylsulfatase j
Sedum.T00002433.1	augustus_masked-jcf7180000928588-processed-gene-0.5-mRNA-1	2	0	1	3	8	10	14	9	2.624	1.59372e-06	3.68046e-06	arylsulfatase j
Sedum.T00038478.1	maker-jcf7180000892266-augustus-gene-0.21-mRNA-1	18	26	52	34	202	311	247	380	3.101	3.0466e-17	2.07619e-16	aspartyl asparaginyl beta-hydroxylase
Sedum.T00017662.1	maker-jcf7180000927815-snap-gene-0.25-mRNA-1	11	19	14	13	140	174	184	126	3.468	1.45502e-21	1.4007e-20	ataxin-7-like protein 1 isoform x2
Sedum.T00027152.1	genemark-jcf7180000922834-processed-gene-0.0-mRNA-1	28	46	42	35	778	2581	1238	1865	5.418	5.69376e-46	2.26026e-44	at-hook-containing transcription factor
Sedum.T00028661.1	maker-jcf7180000924968-augustus-gene-0.3-mRNA-1	2	0	4	1	119	356	186	335	6.838	4.06999e-33	8.18305e-32	at-hook-containing transcription factor
Sedum.T00022407.1	genemark-jcf7180000922789-processed-gene-0.2-mRNA-1	20	17	26	31	131	169	183	133	2.694	3.56696e-15	1.99969e-14	atm interactor
Sedum.T00021099.5	maker-jcf7180000890223-snap-gene-0.34-mRNA-5	0	0	0	0	18	44	33	39	8.068	6.80139e-19	5.35426e-18	atp synthase f complex subunit mitochondrial
Sedum.T00013364.1	maker-jcf7180000888722-augustus-gene-0.22-mRNA-1	5	12	9	9	828	3125	1051	2051	7.644	4.76934e-54	2.79231e-52	atpase family aaa domain-containing protein 2-like
Sedum.T00011389.1	maker-jcf7180000919163-augustus-gene-0.29-mRNA-1	420	1239	808	335	5142	1679	2659	2334	2.076	6.55275e-07	1.5752e-06	atp-binding cassette sub-family a member 1-like isoform x1
Sedum.T00011386.1	maker-jcf7180000919163-augustus-gene-0.30-mRNA-1	4	15	12	2	53	32	37	28	2.169	1.78965e-05	3.68908e-05	atp-binding cassette sub-family a member 1-like isoform x2
Sedum.T00010975.1	maker-jcf7180000928491-augustus-gene-0.50-mRNA-1	2	2	3	1	65	151	159	237	5.95	1.09517e-25	1.39657e-24	atp-binding cassette sub-family b member mitochondrial
Sedum.T00010971.1	maker-jcf7180000928491-augustus-gene-0.49-mRNA-1	0	0	2	1	19	44	25	37	5.116	1.23814e-14	6.56928e-14	atp-binding cassette sub-family b member mitochondrial-like
Sedum.T00015530.1	snap_masked-jcf7180000918398-processed-gene-0.21-mRNA-1	0	1	5	1	10	12	10	12	2.363	3.91914e-06	8.65763e-06	atp-binding cassette sub-family c member 3
Sedum.T00020252.1	maker-jcf7180000932872-augustus-gene-0.42-mRNA-1	0	0	2	0	22	89	53	42	6.343	1.26308e-16	8.13703e-16	atp-binding cassette sub-family c member 9
Sedum.T00020249.1	genemark-jcf7180000932872-processed-gene-0.14-mRNA-1	1	1	4	6	52	121	86	75	4.695	1.14411e-18	8.84597e-18	atp-binding cassette sub-family c member 9-like isoform x1
Sedum.T00007704.1	maker-jcf7180000926373-augustus-gene-0.22-mRNA-1	0	2	2	2	18	13	15	14	2.944	6.30088e-09	1.8845e-08	atp-binding cassette sub-family d member 2
Sedum.T00007702.1	maker-jcf7180000926373-augustus-gene-0.21-mRNA-1	1	0	2	3	21	20	23	15	3.537	4.29444e-11	1.61132e-10	atp-binding cassette sub-family d member 2
Sedum.T00041647.1	augustus_masked-jcf7180000926500-processed-gene-0.9-mRNA-1	1	1	2	2	43	34	40	36	4.293	2.86379e-16	1.77845e-15	atp-binding cassette sub-family g member 2
Sedum.T00039011.1	maker-jcf7180000920274-augustus-gene-1.37-mRNA-1	0	0	0	3	10	15	21	15	4.077	1.13897e-10	4.07558e-10	atp-binding cassette sub-family g member 4
Sedum.T00031302.3	maker-jcf7180000928639-augustus-gene-0.23-mRNA-3	2	1	6	3	14	18	10	18	2.01	3.86963e-05	7.65867e-05	atp-dependent rna helicase a-like
Sedum.T00025670.4	maker-jcf7180000932006-augustus-gene-0.61-mRNA-4	20	21	34	24	183	191	200	153	2.848	4.412e-18	3.22634e-17	atp-dependent rna helicase ddx17
Sedum.T00024075.1	maker-jcf7180000920604-augustus-gene-0.35-mRNA-1	326	271	283	276	1030	2464	1824	2320	2.725	6.0011e-23	6.3482e-22	atp-dependent rna helicase ddx3x-like isoform x3
Sedum.T00034678.3	maker-jcf7180000933463-augustus-gene-0.35-mRNA-3	16	11	13	11	99	162	220	153	3.634	3.21082e-20	2.80784e-19	atp-dependent rna helicase tdrd12
Sedum.T00001113.1	augustus_masked-jcf7180000930898-processed-gene-0.23-mRNA-1	0	0	0	0	68	181	136	218	10.235	8.17651e-34	1.7009e-32	atp-sensitive inward rectifier potassium channel 12-like
Sedum.T00010001.1	genemark-jcf7180000928564-processed-gene-0.11-mRNA-1	165	173	167	153	403	995	770	1071	2.297	1.28881e-14	6.82456e-14	at-rich interactive domain-containing protein 2 isoform x1
Sedum.T00038431.1	genemark-jcf7180000922728-processed-gene-0.9-mRNA-1	17	28	23	13	56	153	117	148	2.523	1.61221e-09	5.11261e-09	at-rich interactive domain-containing protein 3a-like
Sedum.T00019691.1	snap_masked-jcf7180000896516-processed-gene-0.5-mRNA-1	6	0	2	2	8	22	14	24	2.751	2.13505e-06	4.85887e-06	attractin-like protein partial
Sedum.T00004406.1	genemark-jcf7180000926483-processed-gene-0.4-mRNA-1	4	12	9	8	60	146	138	133	3.851	3.76723e-17	2.54124e-16	attractin-like protein partial
Sedum.T00006599.1	maker-jcf7180000923849-snap-gene-0.21-mRNA-1	4	7	6	2	134	24	30	30	3.496	9.65216e-08	2.52784e-07	atypical chemokine receptor 4
Sedum.T00028368.1	maker-jcf7180000927153-augustus-gene-0.43-mRNA-1	185	179	166	147	986	2577	1293	2005	3.341	1.46005e-28	2.23915e-27	autophagy-related protein 9b
Sedum.T00030230.1	maker-jcf7180000917352-augustus-gene-0.36-mRNA-1	99	148	139	110	497	1573	884	1344	3.11	2.88686e-20	2.53526e-19	axonemal dynein light chain domain-containing protein 1
Sedum.T00019205.1	maker-jcf7180000889001-augustus-gene-0.52-mRNA-1	5	2	2	3	959	3003	1724	2841	9.331	7.85924e-77	1.70143e-74	axonemal dynein light intermediate polypeptide 1 isoform x2
Sedum.T00038499.1	maker-jcf7180000932942-augustus-gene-1.71-mRNA-1	0	0	2	1	14	17	22	12	4.175	1.02513e-11	4.09394e-11	b box and spry domain-containing protein
Sedum.T00044165.1	maker-jcf7180000916428-augustus-gene-0.11-mRNA-1	5	12	8	7	117	44	62	80	3.234	1.14546e-11	4.54911e-11	b2 bradykinin receptor-like
Sedum.T00017545.1	snap_masked-jcf7180000931761-processed-gene-3.52-mRNA-1	43	77	57	56	309	971	615	857	3.56	1.58925e-22	1.64382e-21	b9 domain-containing protein 1
Sedum.T00021564.1	maker-jcf7180000923395-augustus-gene-0.15-mRNA-1	2	1	0	2	47	150	42	93	5.809	1.58092e-17	1.10156e-16	baculoviral iap repeat-containing protein 3-like isoform x2
Sedum.T00014401.1	maker-jcf7180000929451-augustus-gene-0.51-mRNA-1	29	38	42	46	506	147	198	150	2.683	2.23486e-10	7.75558e-10	bag family molecular chaperone regulator 2 isoform x1
Sedum.T00013060.1	maker-jcf7180000922900-snap-gene-0.48-mRNA-1	1	5	3	2	48	40	63	36	3.957	1.2344e-14	6.55135e-14	band 3 anion exchange protein
Sedum.T00024448.1	genemark-jcf7180000928425-processed-gene-1.2-mRNA-1	2	5	2	1	51	15	9	12	3.089	1.08718e-05	2.30012e-05	band -like protein 1 isoform x2
Sedum.T00040519.1	genemark-jcf7180000926819-processed-gene-0.2-mRNA-1	31	38	50	34	241	235	240	229	2.607	1.98636e-18	1.5015e-17	band -like protein 2 isoform x6
Sedum.T00040520.1	genemark-jcf7180000926819-processed-gene-0.1-mRNA-1	32	36	35	31	178	212	162	164	2.409	3.81692e-15	2.13404e-14	band -like protein 2 isoform x7
Sedum.T00008029.1	snap_masked-jcf7180000929960-processed-gene-0.15-mRNA-1	90	85	74	90	580	1593	937	1593	3.792	3.40066e-30	5.77678e-29	bardet-biedl syndrome 1 protein
Sedum.T00024815.1	maker-jcf7180000919887-snap-gene-0.23-mRNA-1	42	73	66	68	282	800	576	704	3.241	1.75181e-20	1.56804e-19	bardet-biedl syndrome 10 protein
Sedum.T00032938.1	maker-jcf7180000929446-augustus-gene-0.14-mRNA-1	2	1	7	3	35	44	35	40	3.289	1.38891e-11	5.46813e-11	barh-like 2 homeobox protein
Sedum.T00029526.1	maker-jcf7180000916179-augustus-gene-0.36-mRNA-1	8	10	14	9	606	1865	829	1600	6.839	9.37488e-54	5.38708e-52	basal body-orientation factor 1
Sedum.T00044580.1	maker-jcf7180000918920-snap-gene-0.79-mRNA-1	2	9	3	8	48	17	10	20	2.109	0.000367055	0.000648309	basement membrane-specific heparan sulfate proteoglycan core protein isoform x7
Sedum.T00030345.4	maker-jcf7180000926853-augustus-gene-0.39-mRNA-4	0	0	0	0	26	66	48	41	8.511	2.86455e-21	2.71273e-20	basic leucine zipper and w2 domain-containing protein 2
Sedum.T00043954.1	maker-jcf7180000918429-augustus-gene-0.29-mRNA-1	5	1	5	1	72	15	17	23	3.312	7.35336e-07	1.75902e-06	basic leucine zipper transcriptional factor atf-like 3
Sedum.T00044425.1	maker-jcf7180000917739-augustus-gene-0.22-mRNA-1	144	126	116	138	444	971	594	837	2.44	1.51102e-17	1.05522e-16	bbsome-interacting protein 1
Sedum.T00020795.1	maker-jcf7180000890300-snap-gene-0.30-mRNA-1	18	28	28	19	280	113	136	165	2.883	1.17002e-13	5.65803e-13	b-cell lymphoma 6 protein
Sedum.T00044374.1	maker-jcf7180000932590-augustus-gene-0.14-mRNA-1	2	5	3	3	27	11	23	13	2.396	3.46372e-06	7.6945e-06	b-cell lymphoma leukemia 11a-like
Sedum.T00035653.1	maker-jcf7180000930292-snap-gene-0.4-mRNA-1	4	5	8	2	97	279	221	292	5.477	6.80123e-28	9.9941e-27	b-cell receptor cd22-like
Sedum.T00036824.1	maker-jcf7180000927644-augustus-gene-0.11-mRNA-1	208	198	303	229	1078	2323	2077	1945	2.98	3.50809e-27	4.8924e-26	b-cell receptor-associated protein 29
Sedum.T00026338.1	genemark-jcf7180000900411-processed-gene-0.0-mRNA-1	2	1	2	1	51	11	16	14	3.759	7.96575e-08	2.10125e-07	bcl-2-like protein 13 isoform x1
Sedum.T00027669.1	snap_masked-jcf7180000927811-processed-gene-0.21-mRNA-1	19	7	3	24	554	75	107	120	3.985	4.92674e-09	1.49124e-08	bcl-2-related ovarian killer protein homolog a
Sedum.T00012444.1	snap_masked-jcf7180000923485-processed-gene-0.2-mRNA-1	8	11	15	20	58	46	83	72	2.224	7.30942e-08	1.9369e-07	bcl-6 corepressor-like
Sedum.T00033126.1	maker-jcf7180000887751-augustus-gene-0.50-mRNA-1	16	21	36	12	88	154	165	122	2.606	9.43072e-11	3.40537e-10	ben domain-containing protein 5 isoform x1
Sedum.T00039342.1	maker-jcf7180000888826-snap-gene-0.29-mRNA-1	1	0	0	1	6	20	6	17	4.214	2.88523e-08	7.98293e-08	ben domain-containing protein 7
Sedum.T00014551.1	maker-jcf7180000916015-augustus-gene-0.42-mRNA-1	0	1	13	1	35	26	50	25	2.982	6.82667e-06	1.47071e-05	bestrophin-3 isoform x1
Sedum.T00005096.1	augustus_masked-jcf7180000931728-processed-gene-0.4-mRNA-1	6	9	12	10	44	34	54	33	2.14	3.81278e-07	9.39718e-07	beta- -galactosyl-o-glycosyl-glycoprotein beta- -n-acetylglucosaminyltransferase 4
Sedum.T00043779.1	augustus_masked-jcf7180000888196-processed-gene-0.22-mRNA-1	1	2	2	4	21	18	34	22	3.24	1.30788e-09	4.18244e-09	beta- -galactosyltransferase 1-like
Sedum.T00001351.1	augustus_masked-jcf7180000926915-processed-gene-0.12-mRNA-1	11	12	9	17	45	47	55	61	2.103	1.19221e-07	3.09403e-07	beta- -galactosyltransferase 2-like
Sedum.T00004248.1	maker-jcf7180000930128-augustus-gene-0.42-mRNA-1	6	11	11	4	127	40	53	33	2.924	5.69748e-08	1.52605e-07	beta- -galactosyltransferase 2-like
Sedum.T00032326.1	maker-jcf7180000928399-augustus-gene-0.26-mRNA-1	1	10	8	10	57	76	56	70	3.123	4.10964e-12	1.70446e-11	beta- -galactosyltransferase 4
Sedum.T00004697.1	maker-jcf7180000932659-augustus-gene-0.30-mRNA-1	1	2	2	0	136	411	227	352	7.377	3.2153e-38	8.29119e-37	beta- -galactosyltransferase 5
Sedum.T00007409.1	augustus_masked-jcf7180000928793-processed-gene-0.18-mRNA-1	6	4	2	3	73	81	131	61	4.579	8.93829e-19	6.96289e-18	beta- n-acetylgalactosaminyltransferase 1 isoform x2
Sedum.T00023607.5	maker-jcf7180000929305-augustus-gene-0.67-mRNA-5	288	505	556	239	7075	1344	2031	1679	2.933	1.18904e-09	3.81815e-09	beta-2 microglobulin isoform b2m-1
Sedum.T00020979.1	maker-jcf7180000927262-snap-gene-0.47-mRNA-1	1	5	9	2	35	19	19	23	2.359	4.82667e-06	1.05522e-05	beta-adducin isoform x2
Sedum.T00025262.1	maker-jcf7180000926304-augustus-gene-1.32-mRNA-1	11	7	14	31	565	119	122	132	3.887	3.73319e-11	1.40954e-10	betacellulin [Dicentrarchus labrax]
Sedum.T00016364.1	maker-jcf7180000920229-augustus-gene-0.57-mRNA-1	7	11	8	18	41	61	56	69	2.356	3.17463e-08	8.74339e-08	beta-crystallin a1-like isoform x1
Sedum.T00037787.1	maker-jcf7180000930734-augustus-gene-0.34-mRNA-1	1	1	2	0	9	12	7	8	2.961	6.61761e-07	1.58956e-06	beta-crystallin b1-like
Sedum.T00030800.1	snap_masked-jcf7180000929664-processed-gene-0.22-mRNA-1	2	0	0	2	8	9	10	16	3.231	5.80464e-08	1.55341e-07	beta-galactosidase-1-like protein 2
Sedum.T00007357.1	maker-jcf7180000917118-augustus-gene-0.46-mRNA-1	7	7	2	7	73	75	72	92	3.749	5.94646e-17	3.9385e-16	beta-galactosidase-1-like protein 2
Sedum.T00014070.1	maker-jcf7180000917128-augustus-gene-0.23-mRNA-1	2	0	2	1	53	117	113	112	5.875	2.55183e-24	2.95276e-23	beta-galactoside alpha- -sialyltransferase 1-like
Sedum.T00010299.1	maker-jcf7180000929228-augustus-gene-2.101-mRNA-1	2	2	1	3	19	19	25	14	3.107	2.58386e-09	8.02977e-09	beta-hexosaminidase subunit alpha isoform x2
Sedum.T00021085.1	augustus_masked-jcf7180000930357-processed-gene-0.16-mRNA-1	17	25	21	25	3434	25	20	23	5.311	2.6313e-05	5.30925e-05	betaine homocysteine methyltransferase
Sedum.T00028890.1	maker-jcf7180000888523-snap-gene-0.3-mRNA-1	1	4	7	6	14	47	17	43	2.694	3.01e-06	6.7259e-06	beta-lactamase-like 1
Sedum.T00026910.1	maker-jcf7180000929799-augustus-gene-1.57-mRNA-1	38	49	22	26	160	163	171	127	2.195	1.08644e-10	3.89136e-10	beta-secretase 1
Sedum.T00000078.1	maker-jcf7180000930862-snap-gene-0.29-mRNA-1	10	2	1	4	15	86	24	46	3.319	9.5647e-07	2.2583e-06	beta-taxilin isoform x4
Sedum.T00014962.1	maker-jcf7180000887738-augustus-gene-0.20-mRNA-1	10	6	5	6	37	47	53	49	2.829	8.97017e-11	3.24663e-10	bicaudal d-related protein 1-like
Sedum.T00026399.1	maker-jcf7180000932788-augustus-gene-0.23-mRNA-1	1	2	2	1	57	12	12	8	3.515	3.50534e-06	7.78046e-06	bicaudal d-related protein 2-like isoform x1
Sedum.T00026415.1	maker-jcf7180000932888-augustus-gene-0.36-mRNA-1	19	22	34	30	168	231	211	235	2.976	9.11108e-20	7.75274e-19	bifunctional atp-dependent dihydroxyacetone kinase fad-amp lyase
Sedum.T00007049.1	maker-jcf7180000929563-augustus-gene-0.27-mRNA-1	0	0	0	1	12	9	19	10	5.047	1.40575e-11	5.53323e-11	bifunctional udp-n-acetylglucosamine transferase and deubiquitinase alg13
Sedum.T00026963.1	maker-jcf7180000920439-augustus-gene-0.30-mRNA-1	2	4	9	4	51	30	53	38	3.049	2.87834e-10	9.86905e-10	bile acid receptor-like isoform x2
Sedum.T00011667.1	genemark-jcf7180000931260-processed-gene-0.5-mRNA-1	1	5	5	8	35	17	18	16	2.164	2.03463e-05	4.16089e-05	bile salt export pump-like isoform x1
Sedum.T00009757.1	maker-jcf7180000916399-augustus-gene-0.55-mRNA-1	0	2	2	3	213	425	381	440	7.532	3.63785e-52	1.92961e-50	bisphosphoglycerate mutase
Sedum.T00012946.1	genemark-jcf7180000917420-processed-gene-0.4-mRNA-1	7	9	13	8	133	21	24	32	2.492	4.96158e-05	9.7165e-05	Bloodthirsty [Dicentrarchus labrax]
Sedum.T00001072.1	augustus_masked-jcf7180000917600-processed-gene-0.16-mRNA-1	2	0	1	6	8	6	14	9	2.058	0.000199918	0.000365052	bone morphogenetic protein 1-like
Sedum.T00043618.1	maker-jcf7180000916331-augustus-gene-0.24-mRNA-1	0	0	2	0	8	9	15	9	3.539	1.82423e-08	5.15693e-08	bone morphogenetic protein 2-like
Sedum.T00028196.1	maker-jcf7180000917241-snap-gene-0.23-mRNA-1	0	4	2	4	10	15	10	10	2.033	3.93134e-05	7.77747e-05	bone morphogenetic protein 3
Sedum.T00006002.1	maker-jcf7180000916125-augustus-gene-0.15-mRNA-1	1	1	0	0	6	12	12	5	3.798	4.52213e-08	1.22374e-07	bone morphogenetic protein 5
Sedum.T00042090.1	snap_masked-jcf7180000919331-processed-gene-0.8-mRNA-1	5	15	8	8	58	41	42	51	2.436	1.44721e-08	4.14016e-08	bone morphogenetic protein receptor type-2
Sedum.T00004468.1	maker-jcf7180000916329-augustus-gene-0.50-mRNA-1	5	1	5	1	35	43	32	23	3.369	6.54939e-11	2.40506e-10	brain and acute leukemia cytoplasmic protein
Sedum.T00036345.1	maker-jcf7180000931791-snap-gene-0.24-mRNA-1	38	48	66	39	126	271	167	278	2.123	1.83983e-09	5.80183e-09	brain mitochondrial carrier protein 1
Sedum.T00002625.1	maker-jcf7180000933329-snap-gene-1.65-mRNA-1	5	5	3	1	74	80	89	79	4.495	2.59646e-21	2.46889e-20	brain-specific angiogenesis inhibitor 1
Sedum.T00002627.1	maker-jcf7180000933329-snap-gene-1.63-mRNA-1	0	0	0	1	57	54	63	59	7.228	3.07088e-26	4.0693e-25	brain-specific angiogenesis inhibitor 1
Sedum.T00002626.1	maker-jcf7180000933329-augustus-gene-1.60-mRNA-1	1	1	1	0	16	24	25	15	4.476	5.95938e-13	2.69496e-12	brain-specific angiogenesis inhibitor 1- partial
Sedum.T00033814.1	maker-jcf7180000929561-augustus-gene-0.73-mRNA-1	2	0	2	0	365	134	212	126	7.203	3.59868e-32	6.82283e-31	brain-specific angiogenesis inhibitor 1-associated protein 2
Sedum.T00006827.1	maker-jcf7180000933402-augustus-gene-0.67-mRNA-1	2	10	27	11	109	75	92	42	2.602	8.40689e-07	1.99719e-06	brain-specific angiogenesis inhibitor 1-associated protein 2-like protein 1
Sedum.T00005585.1	genemark-jcf7180000929101-processed-gene-0.7-mRNA-1	368	338	153	299	1886	5149	3432	4690	3.712	8.94973e-23	9.39268e-22	brain-specific angiogenesis inhibitor 1-associated protein 2-like protein 2-like
Sedum.T00043656.1	snap_masked-jcf7180000927500-processed-gene-0.5-mRNA-1	0	7	7	6	60	22	22	15	2.516	3.00919e-05	6.02744e-05	brain-specific angiogenesis inhibitor 3 isoform x6
Sedum.T00001858.1	maker-jcf7180000929693-augustus-gene-0.55-mRNA-1	5	1	0	0	23	16	28	16	3.823	2.84957e-10	9.7794e-10	branched-chain-amino-acid cytosolic
Sedum.T00008661.1	maker-jcf7180000921276-snap-gene-0.11-mRNA-1	47	38	34	31	99	184	202	141	2.067	1.47425e-09	4.68868e-09	brca1-a complex subunit rap80 isoform x4
Sedum.T00035946.1	maker-jcf7180000926574-snap-gene-2.85-mRNA-1	17	26	38	23	178	178	156	164	2.68	1.39235e-15	8.12117e-15	breakpoint cluster region protein
Sedum.T00034124.1	augustus_masked-jcf7180000916837-processed-gene-0.4-mRNA-1	66	45	77	47	398	490	666	458	3.088	4.03345e-24	4.62122e-23	breast cancer metastasis-suppressor 1-like protein-a
Sedum.T00029762.1	maker-jcf7180000928443-snap-gene-0.77-mRNA-1	0	4	2	4	17	14	24	11	2.586	7.8854e-07	1.87929e-06	brevican core protein isoform x2
Sedum.T00037110.1	maker-jcf7180000926425-augustus-gene-0.18-mRNA-1	172	217	162	186	1116	1861	1682	2009	3.179	2.12873e-37	5.24936e-36	bromodomain-containing protein 2-like isoform x1
Sedum.T00030430.1	maker-jcf7180000902241-augustus-gene-0.13-mRNA-1	53	35	50	36	126	203	207	215	2.098	5.94154e-11	2.19179e-10	bromodomain-containing protein 4-like
Sedum.T00025122.2	maker-jcf7180000929498-augustus-gene-0.40-mRNA-2	0	0	0	0	6	10	6	6	5.86	1.38628e-09	4.41647e-09	btb poz domain-containing protein 1 isoform x1
Sedum.T00041302.1	augustus_masked-jcf7180000921755-processed-gene-0.7-mRNA-1	13	11	25	11	116	53	63	54	2.211	6.20686e-07	1.49553e-06	btb poz domain-containing protein kctd12-like
Sedum.T00029520.1	snap_masked-jcf7180000932725-processed-gene-0.2-mRNA-1	0	1	0	1	7	6	6	6	3.273	4.43764e-06	9.73832e-06	butyrophilin subfamily 1 member a1-like
Sedum.T00036266.1	maker-jcf7180000933519-augustus-gene-0.51-mRNA-1	0	2	4	0	75	13	61	26	4.548	7.02334e-10	2.30334e-09	butyrophilin subfamily 1 member a1-like
Sedum.T00015917.1	maker-jcf7180000932298-augustus-gene-1.35-mRNA-1	0	0	0	0	14	7	15	9	6.521	1.02148e-12	4.50663e-12	butyrophilin subfamily 1 member a1-like
Sedum.T00028213.1	maker-jcf7180000930665-augustus-gene-0.58-mRNA-1	5	4	5	6	30	31	20	24	2.438	5.98401e-08	1.59888e-07	c3 and pzp-like alpha-2-macroglobulin domain-containing protein 8
Sedum.T00002807.3	maker-jcf7180000929559-snap-gene-0.30-mRNA-3	0	0	0	0	12	48	24	35	7.898	8.63834e-16	5.13666e-15	C7orf57 [Anoplopoma fimbria]
Sedum.T00033146.1	augustus_masked-jcf7180000918361-processed-gene-0.1-mRNA-1	54	61	43	41	157	360	280	346	2.526	7.5401e-14	3.72562e-13	cadherin egf lag seven-pass g-type receptor 3
Sedum.T00027400.1	snap_masked-jcf7180000920064-processed-gene-0.6-mRNA-1	1	2	1	1	12	15	20	11	3.348	2.51037e-09	7.81704e-09	cadherin egf lag seven-pass g-type receptor 3
Sedum.T00027238.1	genemark-jcf7180000919154-processed-gene-0.2-mRNA-1	8	2	9	11	90	83	65	49	3.181	2.19914e-12	9.37781e-12	cadherin- partial
Sedum.T00031057.1	augustus_masked-jcf7180000927304-processed-gene-0.7-mRNA-1	1	4	1	6	54	7	10	13	2.884	0.000127784	0.000238744	cadherin-12- partial
Sedum.T00021057.1	maker-jcf7180000933267-augustus-gene-0.60-mRNA-1	7	4	6	1	44	41	48	43	3.201	5.60225e-12	2.29287e-11	cadherin-24-like isoform x1
Sedum.T00001489.1	maker-jcf7180000928388-snap-gene-0.9-mRNA-1	6	10	2	4	71	22	37	45	2.968	2.99627e-08	8.27909e-08	Cadherin-7 [Dicentrarchus labrax]
Sedum.T00013067.1	maker-jcf7180000931342-augustus-gene-0.68-mRNA-1	0	0	0	0	20	19	12	12	6.982	2.20916e-15	1.26205e-14	cadherin-7-like isoform x2
Sedum.T00000140.1	maker-jcf7180000928569-augustus-gene-0.38-mRNA-1	0	1	2	0	8	11	11	8	3.071	1.8442e-07	4.70025e-07	cadherin-like protein 26
Sedum.T00019108.1	maker-jcf7180000888853-augustus-gene-0.4-mRNA-1	64	62	104	76	437	1198	772	1060	3.494	8.09055e-25	9.7369e-24	calcineurin subunit b type 1
Sedum.T00037691.1	maker-jcf7180000922802-snap-gene-0.24-mRNA-1	0	1	4	1	16	10	9	8	2.48	6.78036e-06	1.46141e-05	calcitonin gene-related peptide type 1 receptor-like
Sedum.T00006708.1	maker-jcf7180000929939-snap-gene-0.16-mRNA-1	28	19	28	35	365	163	191	141	2.963	1.79516e-14	9.37512e-14	calcitonin gene-related peptide type 1 receptor-like
Sedum.T00000671.2	maker-jcf7180000916609-augustus-gene-0.17-mRNA-2	0	0	0	0	8	12	7	10	6.198	2.49163e-11	9.5786e-11	calcium and integrin binding 1 -like
Sedum.T00000671.1	maker-jcf7180000916609-augustus-gene-0.17-mRNA-1	19	17	13	14	60	115	90	123	2.609	3.37783e-11	1.28082e-10	calcium and integrin-binding protein 1
Sedum.T00001718.1	maker-jcf7180000932523-augustus-gene-0.41-mRNA-1	2	0	2	2	7	6	14	9	2.383	3.03929e-05	6.0825e-05	calcium calmodulin-dependent 3 -cyclic nucleotide phosphodiesterase 1c
Sedum.T00016942.1	augustus_masked-jcf7180000916814-processed-gene-0.10-mRNA-1	1	5	10	10	70	61	73	73	3.308	3.11002e-13	1.44179e-12	calcium calmodulin-dependent protein kinase kinase 2 isoform x2
Sedum.T00036577.1	maker-jcf7180000888664-snap-gene-0.54-mRNA-1	11	10	6	4	57	71	64	49	2.976	7.16386e-12	2.90229e-11	calcium calmodulin-dependent protein kinase kinase 2-like
Sedum.T00025564.1	genemark-jcf7180000919522-processed-gene-0.2-mRNA-1	8	16	2	9	164	116	160	119	4.009	1.34602e-19	1.13036e-18	calcium calmodulin-dependent protein kinase type 1d
Sedum.T00015364.1	maker-jcf7180000923000-augustus-gene-0.52-mRNA-1	1	2	2	0	16	43	32	16	4.233	6.76564e-11	2.48154e-10	calcium calmodulin-dependent protein kinase type ii subunit beta-like isoform x1
Sedum.T00004288.1	maker-jcf7180000929506-augustus-gene-0.32-mRNA-1	0	0	0	0	20	11	10	8	6.637	9.89557e-13	4.37511e-12	calcium calmodulin-dependent protein kinase type iv-like
Sedum.T00041537.1	genemark-jcf7180000928146-processed-gene-0.11-mRNA-1	0	0	0	1	79	430	163	220	9.16	1.71342e-30	2.94829e-29	calcium calmodulin-dependent serine threonine-protein kinase 1- partial
Sedum.T00021931.1	maker-jcf7180000928371-augustus-gene-0.46-mRNA-1	2	2	2	1	19	21	20	19	3.154	1.32253e-10	4.70081e-10	calcium uptake protein mitochondrial-like isoform x5
Sedum.T00023292.1	maker-jcf7180000919871-augustus-gene-0.21-mRNA-1	2	1	0	3	310	226	333	208	7.283	4.39828e-49	2.00704e-47	calcium-binding and coiled-coil domain-containing protein 1 isoform x1
Sedum.T00002717.1	maker-jcf7180000908798-augustus-gene-0.4-mRNA-1	2	4	3	3	8	19	21	24	2.438	3.5461e-06	7.86718e-06	calcium-binding mitochondrial carrier protein aralar2
Sedum.T00021521.1	snap_masked-jcf7180000926366-processed-gene-0.5-mRNA-1	6	1	0	3	14	10	18	18	2.588	1.69366e-06	3.89917e-06	calcium-binding mitochondrial carrier protein aralar2
Sedum.T00021520.1	snap_masked-jcf7180000926366-processed-gene-0.6-mRNA-1	0	1	1	2	13	13	17	24	3.839	8.19457e-11	2.97982e-10	calcium-binding mitochondrial carrier protein aralar2 isoform x1
Sedum.T00023366.1	maker-jcf7180000917913-snap-gene-0.33-mRNA-1	4	0	0	1	9	10	15	19	3.506	7.70087e-09	2.28086e-08	calcium-binding mitochondrial carrier protein aralar2-like
Sedum.T00006570.1	maker-jcf7180000924446-snap-gene-1.98-mRNA-1	12	9	10	19	383	89	109	64	3.705	6.99027e-11	2.56039e-10	calcium-binding protein 1 isoform x2
Sedum.T00018357.1	maker-jcf7180000916908-augustus-gene-0.34-mRNA-1	0	0	0	0	8	28	17	28	7.346	5.37592e-14	2.68839e-13	calcium-binding protein 2-like isoform x2
Sedum.T00017177.1	maker-jcf7180000889798-augustus-gene-0.17-mRNA-1	7	22	28	14	157	67	51	67	2.231	3.57647e-06	7.93076e-06	calcium-binding protein p-like isoform x2
Sedum.T00016606.1	maker-jcf7180000931454-augustus-gene-0.103-mRNA-1	1	5	1	2	18	29	35	42	3.768	3.69154e-11	1.39467e-10	calcium-dependent secretion activator 2
Sedum.T00040813.1	maker-jcf7180000933029-augustus-gene-0.58-mRNA-1	7	4	2	3	13	20	17	19	2.174	4.53728e-06	9.9441e-06	calcium-dependent secretion activator 2- partial
Sedum.T00040812.1	maker-jcf7180000933029-augustus-gene-0.59-mRNA-1	1	1	3	1	9	18	7	18	2.757	1.4224e-06	3.3008e-06	calcium-dependent secretion activator 2- partial
Sedum.T00034112.1	maker-jcf7180000889751-augustus-gene-0.60-mRNA-1	32	25	100	47	228	401	356	368	2.702	1.05088e-11	4.19314e-11	calcium-independent phospholipase a2-gamma
Sedum.T00000229.1	maker-jcf7180000928299-augustus-gene-0.11-mRNA-1	25	97	69	75	441	478	537	536	2.904	1.51182e-17	1.05539e-16	calmodulin isoform x2
Sedum.T00016798.2	maker-jcf7180000928530-augustus-gene-0.37-mRNA-2	13	15	3	9	476	1778	1356	1658	7.07	1.6598e-46	6.82165e-45	calmodulin-like protein 4
Sedum.T00031141.1	maker-jcf7180000927046-augustus-gene-0.46-mRNA-1	0	0	2	0	94	155	154	156	7.288	2.0194e-35	4.51889e-34	calmodulin-regulated spectrin-associated protein 1-b-like
Sedum.T00019756.1	maker-jcf7180000932987-snap-gene-0.38-mRNA-1	16	28	59	32	940	359	367	243	3.797	7.68973e-16	4.59754e-15	calpain small subunit 1-like
Sedum.T00021212.1	maker-jcf7180000932728-augustus-gene-0.66-mRNA-1	11	14	10	11	62	30	67	42	2.131	6.73562e-07	1.61665e-06	calpain-1 catalytic subunit-like
Sedum.T00028787.1	maker-jcf7180000924784-snap-gene-0.14-mRNA-1	1	5	2	10	42	27	31	31	2.904	2.15854e-08	6.05602e-08	calpain-2 catalytic subunit isoform x1
Sedum.T00020953.1	augustus_masked-jcf7180000916819-processed-gene-0.1-mRNA-1	12	15	19	12	68	111	73	85	2.509	1.14373e-10	4.09185e-10	calpain-7 isoform x1
Sedum.T00045285.1	snap_masked-jcf7180000926273-processed-gene-0.17-mRNA-1	4	15	9	7	120	26	39	20	2.588	2.1717e-05	4.42662e-05	calphotin-like isoform x1
Sedum.T00038344.1	maker-jcf7180000928435-augustus-gene-0.13-mRNA-1	0	0	3	2	13	7	10	5	2.436	1.75304e-05	3.61802e-05	calsequestrin 1
Sedum.T00027402.1	genemark-jcf7180000933293-processed-gene-0.0-mRNA-1	1	5	1	1	45	17	27	22	3.791	4.29957e-10	1.4452e-09	calsequestrin-2-like isoform x1
Sedum.T00012998.1	maker-jcf7180000894500-snap-gene-0.17-mRNA-1	30	22	43	33	257	287	355	274	3.168	2.10402e-23	2.27881e-22	camp-dependent protein kinase catalytic subunit alpha
Sedum.T00040527.1	genemark-jcf7180000933021-processed-gene-0.12-mRNA-1	52	46	59	52	253	482	382	376	2.832	3.28596e-21	3.09605e-20	camp-dependent protein kinase type i-alpha regulatory subunit
Sedum.T00045228.1	augustus_masked-jcf7180000931427-processed-gene-1.7-mRNA-1	71	54	120	85	616	783	775	762	3.139	4.43512e-28	6.57428e-27	camp-dependent protein kinase type i-alpha regulatory subunit
Sedum.T00037877.1	maker-jcf7180000929820-augustus-gene-1.41-mRNA-1	1	0	2	0	55	85	46	97	6.291	2.25346e-22	2.30143e-21	camp-dependent protein kinase type ii-beta regulatory subunit
Sedum.T00040224.1	snap_masked-jcf7180000917867-processed-gene-0.22-mRNA-1	2	4	2	2	41	44	65	36	4.215	1.4719e-15	8.56637e-15	camp-regulated d2
Sedum.T00029863.1	genemark-jcf7180000918706-processed-gene-0.6-mRNA-1	2	4	5	6	261	944	560	909	7.279	3.63682e-45	1.37344e-43	camp-regulated phosphoprotein 21
Sedum.T00011488.1	maker-jcf7180000932850-augustus-gene-0.54-mRNA-1	31	171	197	109	1357	329	448	285	2.247	2.08029e-05	4.25005e-05	camp-responsive element modulator-like isoform x3
Sedum.T00019162.1	maker-jcf7180000931052-snap-gene-0.29-mRNA-1	2	2	8	3	19	34	50	36	2.969	1.69087e-08	4.80207e-08	camp-specific 3 -cyclic phosphodiesterase 4d
Sedum.T00015529.1	augustus_masked-jcf7180000918398-processed-gene-0.10-mRNA-1	26	17	35	24	163	476	212	353	3.522	3.20597e-18	2.37709e-17	canalicular multispecific organic anion transporter 2
Sedum.T00037848.1	augustus_masked-jcf7180000920232-processed-gene-0.6-mRNA-1	14	32	24	15	89	202	130	183	2.803	2.07653e-12	8.8692e-12	cap-gly domain-containing linker protein 1-like
Sedum.T00005431.1	maker-jcf7180000916370-augustus-gene-0.21-mRNA-1	20	17	22	20	116	199	161	177	3.014	4.29667e-18	3.14447e-17	cap-gly domain-containing linker protein 1-like
Sedum.T00034173.1	augustus_masked-jcf7180000912521-processed-gene-0.17-mRNA-1	10	0	11	0	44	16	26	15	2.209	0.00141639	0.00232215	carbohydrate sulfotransferase 1
Sedum.T00037212.1	maker-jcf7180000918863-augustus-gene-0.10-mRNA-1	13	11	32	14	113	107	136	124	2.715	4.19573e-12	1.73746e-11	carbohydrate sulfotransferase 11-like
Sedum.T00019329.1	maker-jcf7180000931000-snap-gene-0.50-mRNA-1	17	16	11	15	79	53	81	44	2.121	1.41977e-07	3.66061e-07	carbohydrate sulfotransferase 12
Sedum.T00039039.1	maker-jcf7180000930817-augustus-gene-0.51-mRNA-1	5	11	13	4	72	48	77	40	2.786	2.09639e-09	6.57856e-09	carbohydrate sulfotransferase 14
Sedum.T00016497.1	augustus_masked-jcf7180000933115-processed-gene-0.9-mRNA-1	12	19	15	17	120	116	112	75	2.755	1.08244e-13	5.24953e-13	carbohydrate sulfotransferase 2
Sedum.T00026826.1	augustus_masked-jcf7180000929245-processed-gene-0.20-mRNA-1	1	1	1	0	64	28	38	26	5.42	1.06648e-15	6.28343e-15	carbohydrate sulfotransferase 6-like
Sedum.T00027546.1	maker-jcf7180000932507-augustus-gene-1.77-mRNA-1	1	10	7	3	230	33	23	23	3.795	2.20744e-06	5.01687e-06	carbonic anhydrase 1
Sedum.T00001322.1	genemark-jcf7180000930702-processed-gene-0.2-mRNA-1	0	4	3	1	22	7	12	9	2.494	2.12191e-05	4.33082e-05	carboxypeptidase e
Sedum.T00006332.1	genemark-jcf7180000927938-processed-gene-0.4-mRNA-1	2	1	2	1	14	18	16	15	3.212	4.36812e-10	1.46691e-09	carboxypeptidase m-like
Sedum.T00015788.1	maker-jcf7180000926966-augustus-gene-0.51-mRNA-1	2	4	6	11	64	91	80	82	3.754	2.6603e-16	1.65817e-15	carboxypeptidase o
Sedum.T00005837.1	snap_masked-jcf7180000920539-processed-gene-0.69-mRNA-1	0	0	0	0	204	759	268	519	11.772	6.24308e-46	2.47306e-44	carboxypeptidase x1
Sedum.T00029816.1	augustus_masked-jcf7180000933075-processed-gene-0.10-mRNA-1	13	1	0	13	306	42	41	49	3.981	4.51118e-06	9.89039e-06	cardiac phospholamban
Sedum.T00028352.1	maker-jcf7180000919138-augustus-gene-0.14-mRNA-1	37	61	82	53	354	367	439	294	2.633	5.7817e-18	4.19337e-17	carnitine o-palmitoyltransferase liver isoform-like isoform x2
Sedum.T00039340.1	maker-jcf7180000888826-augustus-gene-0.20-mRNA-1	8	19	15	6	106	25	58	25	2.158	9.93399e-05	0.000188322	carnitine palmitoyltransferase i
Sedum.T00000233.1	maker-jcf7180000890192-snap-gene-0.31-mRNA-1	1	0	5	1	21	24	30	25	3.531	6.06463e-11	2.23542e-10	-carotene 9 -oxygenase
Sedum.T00036812.1	maker-jcf7180000888334-snap-gene-0.5-mRNA-1	4	2	6	7	248	173	156	188	5.24	1.02761e-34	2.21692e-33	-carotene 9 -oxygenase-like
Sedum.T00002653.1	snap_masked-jcf7180000929434-processed-gene-0.53-mRNA-1	2	4	7	3	13	19	19	41	2.366	1.14157e-05	2.40891e-05	casein kinase i isoform delta-b
Sedum.T00013082.1	maker-jcf7180000915938-augustus-gene-0.51-mRNA-1	2	1	1	0	100	206	170	235	7.228	4.10188e-36	9.54611e-35	casein kinase i isoform epsilon-like
Sedum.T00023910.1	genemark-jcf7180000889179-processed-gene-0.9-mRNA-1	4	2	2	2	75	219	99	153	5.626	9.59992e-25	1.1494e-23	casein kinase i isoform gamma-2
Sedum.T00026574.1	genemark-jcf7180000890226-processed-gene-0.0-mRNA-1	274	218	255	208	708	1859	1209	1483	2.459	3.74195e-18	2.75584e-17	casein kinase i isoform gamma-2 isoform x1
Sedum.T00006402.1	maker-jcf7180000930353-snap-gene-1.61-mRNA-1	2	1	5	3	18	20	40	31	3.09	7.67422e-09	2.27333e-08	casein kinase ii subunit alpha
Sedum.T00013756.1	maker-jcf7180000921235-augustus-gene-0.11-mRNA-1	12	25	58	32	153	147	136	107	2.065	3.80948e-07	9.3903e-07	caseinolytic peptidase b protein homolog
Sedum.T00024575.1	augustus_masked-jcf7180000928007-processed-gene-0.2-mRNA-1	5	5	5	0	19	23	28	18	2.556	2.07419e-07	5.25906e-07	caskin-1 isoform x3
Sedum.T00042257.1	snap_masked-jcf7180000919217-processed-gene-0.5-mRNA-1	6	5	0	3	45	79	64	86	4.32	9.27487e-16	5.4941e-15	caskin-2-like isoform x2
Sedum.T00024338.1	augustus_masked-jcf7180000923962-processed-gene-0.9-mRNA-1	10	11	14	11	94	33	34	25	2.013	5.20839e-05	0.000101848	casp8 and fadd-like apoptosis regulator
Sedum.T00032387.1	maker-jcf7180000923593-augustus-gene-0.4-mRNA-1	23	22	18	29	119	101	105	132	2.32	1.56817e-11	6.14269e-11	caspase recruitment domain-containing protein 14 isoform x2
Sedum.T00009657.1	maker-jcf7180000927326-augustus-gene-0.10-mRNA-1	4	10	10	8	36	46	49	50	2.508	4.14952e-09	1.26421e-08	Caspase-1 [Larimichthys crocea]
Sedum.T00004709.1	maker-jcf7180000920212-snap-gene-0.31-mRNA-1	77	90	79	61	204	466	410	606	2.454	3.58807e-13	1.65764e-12	cat eye syndrome critical region protein 2
Sedum.T00030180.1	maker-jcf7180000928484-snap-gene-0.57-mRNA-1	1	1	3	6	8	22	17	8	2.199	0.00010992	0.000207261	cat eye syndrome critical region protein 5-like
Sedum.T00018697.1	maker-jcf7180000931864-augustus-gene-0.16-mRNA-1	20	10	15	22	149	53	164	54	2.628	3.32719e-08	9.14731e-08	catechol o-methyltransferase
[truncated: 4,244 more rows]
