# Supplementary material for: Full genome survey and dynamics of gene expression in the greater amberjack Seriola dumerili
Source: Gigascience. 2017 Nov 8;6(12):1–13. doi: 10.1093/gigascience/gix108 (PMC5751066; doi:10.1093/gigascience/gix108)
Supplement: Additional Files [file gix108_supp.zip › Additional file-6.xlsx]

## Sheet: sign. up regulated in female
# Fields: Query id (new)	# Fields: Query id	SD	OL chr	FC	Sequence description
TRANSCRIPTS UP REGULATED IN FEMALES, DEG padj<0.005 |log2FC| >2
Sedum.T00022269.1	snap_masked-jcf7180000889838-processed-gene-0.47-mRNA-1	SD2	1	-4.154	39s ribosomal protein mitochondrial
Sedum.T00016130.1	maker-jcf7180000889219-snap-gene-0.13-mRNA-1	SD2	1	-3.007	39s ribosomal protein mitochondrial-like
Sedum.T00026645.1	maker-jcf7180000919265-snap-gene-0.22-mRNA-1	SD2	1	-2.702	atpase family aaa domain-containing protein 5-like
Sedum.T00006491.1	maker-jcf7180000932639-augustus-gene-0.56-mRNA-1	SD2	1	-4.015	cartilage acidic protein 1-like
Sedum.T00038085.1	maker-jcf7180000907195-augustus-gene-0.17-mRNA-1	SD2	1	-2.748	caspase-3
Sedum.T00002940.1	maker-jcf7180000920841-augustus-gene-0.17-mRNA-1	SD2	1	-4.369	cdgsh iron-sulfur domain-containing protein mitochondrial-like
Sedum.T00022260.1	maker-jcf7180000889838-augustus-gene-0.61-mRNA-1	SD2	1	-2.056	cell division control protein 6
Sedum.T00021692.1	maker-jcf7180000922784-augustus-gene-0.19-mRNA-1	SD2	1	-3.102	cytochrome p450 2u1
Sedum.T00028637.1	maker-jcf7180000919280-augustus-gene-0.16-mRNA-1	SD2	1	-2.1	cytosol aminopeptidase
Sedum.T00005532.1	augustus_masked-jcf7180000928709-processed-gene-0.9-mRNA-1	SD2	1	-2.436	dctp pyrophosphatase 1
Sedum.T00000181.1	maker-jcf7180000887853-augustus-gene-0.31-mRNA-1	SD2	1	-2.633	dna polymerase lambda
Sedum.T00040017.1	maker-jcf7180000920500-snap-gene-0.14-mRNA-1	SD2	1	-3.089	endonuclease iii-like protein 1 isoform x2
Sedum.T00005951.1	maker-jcf7180000895152-augustus-gene-0.22-mRNA-1	SD2	1	-2.108	eri1 exoribonuclease 2 isoform x1
Sedum.T00001112.1	maker-jcf7180000930898-augustus-gene-0.54-mRNA-1	SD2	1	-2.563	essential mcu mitochondrial-like
Sedum.T00022891.1	maker-jcf7180000932692-augustus-gene-0.48-mRNA-1	SD2	1	-5.042	fibrous sheath cabyr-binding isoform x1
Sedum.T00005064.1	maker-jcf7180000931149-augustus-gene-0.36-mRNA-1	SD2	1	-3.866	flocculation protein flo11-like isoform x1
Sedum.T00025968.1	maker-jcf7180000929925-snap-gene-0.54-mRNA-1	SD2	1	-2.858	g protein-coupled receptor kinase 4 isoform x2
Sedum.T00000430.5	maker-jcf7180000931721-augustus-gene-0.29-mRNA-5	SD2	1	-4.072	glycerophosphodiester phosphodiesterase 1
Sedum.T00026214.1	genemark-jcf7180000932977-processed-gene-0.3-mRNA-1	SD2	1	-7.077	histone h3c
Sedum.T00008765.1	maker-jcf7180000932230-snap-gene-0.74-mRNA-1	SD2	1	-5.215	histone h3-like
Sedum.T00008761.1	augustus_masked-jcf7180000932230-processed-gene-0.26-mRNA-1	SD2	1	-3.699	histone h4-like
Sedum.T00040346.1	genemark-jcf7180000932058-processed-gene-0.8-mRNA-1	SD2	1	-2.273	homeobox protein hmx1
Sedum.T00021691.1	maker-jcf7180000922784-augustus-gene-0.18-mRNA-1	SD2	1	-2.519	hydroxyacyl-coenzyme a mitochondrial-like
Sedum.T00018713.1	genemark-jcf7180000923380-processed-gene-0.4-mRNA-1	SD2	1	-4.867	Hypothetical protein EH28_00855
Sedum.T00044174.1	maker-jcf7180000920802-augustus-gene-0.39-mRNA-1	SD2	1	-4.319	hypothetical protein EH28_04771
Sedum.T00016199.1	maker-jcf7180000927558-augustus-gene-0.33-mRNA-1	SD2	1	-7.502	hypothetical protein EH28_08574, partial
Sedum.T00039073.2	maker-jcf7180000890193-augustus-gene-0.13-mRNA-2	SD2	1	-2.251	importin subunit alpha-2
Sedum.T00042058.1	genemark-jcf7180000919433-processed-gene-0.2-mRNA-1	SD2	1	-2.76	interferon regulatory factor 2-binding protein 2-b-like
Sedum.T00020673.1	maker-jcf7180000930988-augustus-gene-2.90-mRNA-1	SD2	1	-2.394	lim domain-binding protein 1 isoform x1
Sedum.T00041887.1	maker-jcf7180000930527-snap-gene-0.73-mRNA-1	SD2	1	-3.334	lymphoid enhancer-binding factor 1 isoform x3
Sedum.T00041895.1	maker-jcf7180000930527-augustus-gene-0.63-mRNA-1	SD2	1	-3.919	lymphoid enhancer-binding factor 1-like isoform x2
Sedum.T00028638.1	maker-jcf7180000919280-augustus-gene-0.15-mRNA-1	SD2	1	-2.105	mediator of rna polymerase ii transcription subunit 28
Sedum.T00022934.1	genemark-jcf7180000897766-processed-gene-0.0-mRNA-1	SD2	1	-2.045	n-alpha-acetyltransferase auxiliary subunit-like
Sedum.T00020665.1	maker-jcf7180000930988-augustus-gene-1.24-mRNA-1	SD2	1	-3.239	neuropeptide b
Sedum.T00043381.1	augustus_masked-jcf7180000922893-processed-gene-0.6-mRNA-1	SD2	1	-2.568	nuclear pore complex protein nup133-like
Sedum.T00017865.1	maker-jcf7180000912708-augustus-gene-0.12-mRNA-1	SD2	1	-2.408	ocia domain-containing protein 1-like
Sedum.T00005066.1	genemark-jcf7180000931149-processed-gene-0.5-mRNA-1	SD2	1	-2.434	pentatricopeptide repeat-containing protein mitochondrial-like
Sedum.T00011700.1	maker-jcf7180000928141-snap-gene-0.22-mRNA-1	SD2	1	-2.189	peroxisome biogenesis factor 6 isoform x1
Sedum.T00039972.1	maker-jcf7180000916538-augustus-gene-0.16-mRNA-1	SD2	1	-2.347	phosphatidylinositol 4-kinase type 2-beta
Sedum.T00002938.1	maker-jcf7180000920841-snap-gene-0.21-mRNA-1	SD2	1	-2.278	polycomb group ring finger protein 2
Sedum.T00014488.1	maker-jcf7180000928811-snap-gene-0.68-mRNA-1	SD2	1	-2.045	PREDICTED: axin-2-like
Sedum.T00043062.1	maker-jcf7180000926466-augustus-gene-0.12-mRNA-1	SD2	1	-3.632	probable glutamate--trna mitochondrial
Sedum.T00037045.1	maker-jcf7180000926638-augustus-gene-0.43-mRNA-1	SD2	1	-6.955	proline-rich protein 18-like
Sedum.T00007974.1	maker-jcf7180000930602-snap-gene-0.65-mRNA-1	SD2	1	-2.255	protein kinase c beta type isoform x1
Sedum.T00020678.1	maker-jcf7180000930988-augustus-gene-2.100-mRNA-1	SD2	1	-2.802	protein o- case-like
Sedum.T00022892.1	maker-jcf7180000932692-augustus-gene-0.51-mRNA-1	SD2	1	-2.22	protein wiz-like isoform x2
Sedum.T00018039.1	maker-jcf7180000920556-augustus-gene-0.6-mRNA-1	SD2	1	-2.133	ras protein activator like-3-like
Sedum.T00018288.1	maker-jcf7180000890255-augustus-gene-0.31-mRNA-1	SD2	1	-2.323	ras-related protein rab-3d-like
Sedum.T00028855.1	genemark-jcf7180000933280-processed-gene-0.20-mRNA-1	SD2	1	-2.037	rest corepressor 1 isoform x2
Sedum.T00017867.1	genemark-jcf7180000912708-processed-gene-0.3-mRNA-1	SD2	1	-2.043	rhomboid domain-containing protein 2
Sedum.T00005534.1	maker-jcf7180000928709-augustus-gene-1.26-mRNA-1	SD2	1	-6.533	sh3 domain-containing protein 19
Sedum.T00009611.1	maker-jcf7180000916309-snap-gene-0.21-mRNA-1	SD2	1	-3.064	solute carrier family facilitated glucose transporter member 5-like
Sedum.T00032428.1	maker-jcf7180000928339-augustus-gene-0.62-mRNA-1	SD2	1	-5.037	sparc-like protein 1
Sedum.T00043322.1	augustus_masked-jcf7180000916620-processed-gene-0.7-mRNA-1	SD2	1	-2.183	sphingosine kinase 1
Sedum.T00038083.1	maker-jcf7180000907195-augustus-gene-0.18-mRNA-1	SD2	1	-2.6	storkhead-box protein 1
Sedum.T00038084.1	maker-jcf7180000907195-snap-gene-0.23-mRNA-1	SD2	1	-3.015	storkhead-box protein 2
Sedum.T00015355.1	maker-jcf7180000918020-augustus-gene-0.41-mRNA-1	SD2	1	-11.261	tartrate-resistant acid phosphatase type 5
Sedum.T00044177.1	maker-jcf7180000920802-snap-gene-0.44-mRNA-1	SD2	1	-3.854	thrombospondin type-1 domain-containing protein 4-like
Sedum.T00020682.1	genemark-jcf7180000930988-processed-gene-2.26-mRNA-1	SD2	1	-2.105	thymidine cytosolic
Sedum.T00000433.1	maker-jcf7180000931721-augustus-gene-0.30-mRNA-1	SD2	1	-3.83	transmembrane protein 186 isoform x1
Sedum.T00035994.1	maker-jcf7180000918787-augustus-gene-0.46-mRNA-1	SD2	1	-5.171	tripartite motif-containing protein 2 isoform x1
Sedum.T00042619.1	maker-jcf7180000920231-augustus-gene-0.5-mRNA-1	SD2	1	-2.346	type ii inositol -bisphosphate 4-phosphatase
Sedum.T00042620.1	maker-jcf7180000920231-augustus-gene-0.4-mRNA-1	SD2	1	-2.431	type ii inositol -bisphosphate 4-phosphatase isoform x2
Sedum.T00000084.1	maker-jcf7180000916206-augustus-gene-0.7-mRNA-1	SD2	1	-2.361	ubiquitin carboxyl-terminal hydrolase 43
Sedum.T00016198.1	augustus_masked-jcf7180000927558-processed-gene-0.14-mRNA-1	SD2	1	-2.564	udp- c:betagal beta- -n-acetylglucosaminyltransferase 2
Sedum.T00036868.1	maker-jcf7180000929844-augustus-gene-1.69-mRNA-1	SD2	1	-3.023	udp-glucose 6-dehydrogenase
Sedum.T00038140.1	augustus_masked-jcf7180000931242-processed-gene-0.25-mRNA-1	SD2	1	-4.999	uncharacterized protein loc100696275
Sedum.T00005195.1	maker-jcf7180000895200-augustus-gene-0.34-mRNA-1	SD2	1	-2.504	uncharacterized protein loc101472511 isoform x2
Sedum.T00045132.1	augustus_masked-jcf7180000910910-processed-gene-0.4-mRNA-1	SD2	1	-2.087	unnamed protein product, partial
Sedum.T00020295.1	maker-jcf7180000895852-augustus-gene-0.62-mRNA-1	SD11	2	-2.344	39s ribosomal protein mitochondrial-like
Sedum.T00011473.1	snap_masked-jcf7180000931743-processed-gene-0.23-mRNA-1	SD11	2	-2.038	and pleckstrin domain-containing protein 1
Sedum.T00007552.1	augustus_masked-jcf7180000917442-processed-gene-0.7-mRNA-1	SD11	2	-2.152	and pleckstrin domain-containing protein 1-like isoform x4
Sedum.T00010184.1	maker-jcf7180000932405-augustus-gene-0.51-mRNA-1	SD11	2	-2.752	cyclic nucleotide-gated cation channel beta-1-like
Sedum.T00020445.1	augustus_masked-jcf7180000916649-processed-gene-0.10-mRNA-1	SD11	2	-2.988	cysteine and tyrosine-rich protein 1
Sedum.T00027410.1	maker-jcf7180000933293-snap-gene-0.129-mRNA-1	SD11	2	-6.322	gap junction beta-2
Sedum.T00035693.1	maker-jcf7180000917616-augustus-gene-0.20-mRNA-1	SD11	2	-2.32	gap junction gamma-1
Sedum.T00015092.1	maker-jcf7180000931409-augustus-gene-1.67-mRNA-1	SD11	2	-2.973	insulin-like growth factor-binding protein 5
Sedum.T00006616.1	maker-jcf7180000928835-augustus-gene-0.30-mRNA-1	SD11	2	-2.815	ngfi-a-binding protein 1
Sedum.T00006631.1	maker-jcf7180000928835-augustus-gene-1.65-mRNA-1	SD11	2	-4.036	nuclear fragile x mental retardation-interacting protein 1
Sedum.T00015423.1	maker-jcf7180000933483-augustus-gene-0.38-mRNA-1	SD11	2	-2.427	peptide chain release factor mitochondrial isoform x1
Sedum.T00045490.1	genemark-jcf7180000930159-processed-gene-0.13-mRNA-1	SD11	2	-3.514	potassium voltage-gated channel subfamily h member 7-like isoform x3
Sedum.T00015082.1	maker-jcf7180000931409-augustus-gene-0.43-mRNA-1	SD11	2	-2.319	protein n-lysine methyltransferase mettl21a
Sedum.T00012060.1	maker-jcf7180000928121-augustus-gene-0.23-mRNA-1	SD11	2	-2.608	protein shroom2-like
Sedum.T00012061.1	maker-jcf7180000928121-augustus-gene-0.24-mRNA-1	SD11	2	-2.349	protein shroom2-like
Sedum.T00036050.1	augustus_masked-jcf7180000921333-processed-gene-0.21-mRNA-1	SD11	2	-2.598	ras-related protein rab-9a-like
Sedum.T00006621.1	maker-jcf7180000928835-augustus-gene-1.59-mRNA-1	SD11	2	-2.32	ribosome biogenesis protein wdr12
Sedum.T00002769.1	maker-jcf7180000891777-augustus-gene-0.39-mRNA-1	SD11	2	-4.68	S100-B
Sedum.T00013708.1	maker-jcf7180000931855-augustus-gene-0.77-mRNA-1	SD11	2	-2.468	sh3 domain-containing ysc84-like protein 1
Sedum.T00027957.1	maker-jcf7180000931049-snap-gene-0.101-mRNA-1	SD11	2	-6.007	slain motif-containing protein 1-like isoform x2
Sedum.T00000444.1	maker-jcf7180000927211-augustus-gene-1.50-mRNA-1	SD11	2	-2.371	sodium potassium-transporting atpase subunit alpha-1
Sedum.T00004062.1	maker-jcf7180000929203-augustus-gene-0.58-mRNA-1	SD11	2	-4.119	uncharacterized protein loc100705008 isoform x1
Sedum.T00008143.1	maker-jcf7180000926963-augustus-gene-1.24-mRNA-1	SD11	2	-2.889	uncharacterized protein loc102082692
Sedum.T00017563.1	maker-jcf7180000923759-snap-gene-0.7-mRNA-1	SD11	2	-2.208	zinc finger protein 513-like
Sedum.T00020293.1	maker-jcf7180000895852-augustus-gene-0.59-mRNA-1	SD11	2	-10.015	zona pellucida protein c
Sedum.T00015969.1	maker-jcf7180000916254-augustus-gene-0.43-mRNA-1	SD9	3	-3.519	2-oxoglutarate and iron-dependent oxygenase domain-containing protein 1-like
Sedum.T00023518.1	snap_masked-jcf7180000926597-processed-gene-0.11-mRNA-1	SD9	3	-2.036	a disintegrin and metalloproteinase with thrombospondin motifs 7
Sedum.T00007087.1	maker-jcf7180000889860-snap-gene-0.15-mRNA-1	SD9	3	-2.251	acidic leucine-rich nuclear phosphoprotein 32 family member a isoform x1
Sedum.T00004644.1	maker-jcf7180000916668-augustus-gene-0.9-mRNA-1	SD9	3	-3.614	bcl-2-like protein 10
Sedum.T00011330.1	maker-jcf7180000917565-augustus-gene-0.50-mRNA-1	SD9	3	-6.081	carbonic anhydrase 7 isoform x2
Sedum.T00014614.1	maker-jcf7180000888522-augustus-gene-0.21-mRNA-1	SD9	3	-4.945	cartilage intermediate layer protein 1
Sedum.T00008407.1	maker-jcf7180000929922-augustus-gene-0.31-mRNA-1	SD9	3	-2.601	cathepsin d
Sedum.T00014288.1	maker-jcf7180000887970-augustus-gene-0.69-mRNA-1	SD9	3	-3.295	chromodomain-helicase-dna-binding protein 9
Sedum.T00014286.1	maker-jcf7180000887970-augustus-gene-0.68-mRNA-1	SD9	3	-2.709	chromodomain-helicase-dna-binding protein 9 isoform x2
Sedum.T00041756.1	augustus_masked-jcf7180000923659-processed-gene-0.3-mRNA-1	SD9	3	-4.491	chymotrypsinogen 1
Sedum.T00027251.1	augustus_masked-jcf7180000932451-processed-gene-0.14-mRNA-1	SD9	3	-4.102	cryptochrome-1-like isoform x1
Sedum.T00012424.1	maker-jcf7180000929914-augustus-gene-0.45-mRNA-1	SD9	3	-5.714	cyclin-dependent kinase inhibitor 1c
Sedum.T00008984.1	maker-jcf7180000901490-augustus-gene-0.14-mRNA-1	SD9	3	-2.826	cytochrome b5-like isoform x2
Sedum.T00012475.1	maker-jcf7180000888829-augustus-gene-0.29-mRNA-1	SD9	3	-6.834	cytochrome p450 27c1-like
Sedum.T00023430.1	genemark-jcf7180000923799-processed-gene-0.0-mRNA-1	SD9	3	-3.749	cytochrome p450 aromatase
Sedum.T00011005.1	maker-jcf7180000919164-augustus-gene-0.4-mRNA-1	SD9	3	-5.415	cytoplasmic polyadenylation element-binding protein 1
Sedum.T00024475.1	maker-jcf7180000916475-snap-gene-0.29-mRNA-1	SD9	3	-5.166	cytoplasmic polyadenylation element-binding protein 1 isoform x1
Sedum.T00023840.1	maker-jcf7180000902987-snap-gene-0.84-mRNA-1	SD9	3	-2.224	dna repair protein complementing xp-g cells
Sedum.T00000164.1	maker-jcf7180000899397-augustus-gene-1.33-mRNA-1	SD9	3	-2.244	e3 ubiquitin-protein ligase arkadia isoform x1
Sedum.T00000162.1	maker-jcf7180000899397-augustus-gene-1.32-mRNA-1	SD9	3	-2.098	e3 ubiquitin-protein ligase arkadia isoform x2
Sedum.T00043735.1	maker-jcf7180000918055-augustus-gene-0.19-mRNA-1	SD9	3	-3.175	e3 ubiquitin-protein ligase march7
Sedum.T00029075.1	maker-jcf7180000892166-augustus-gene-0.73-mRNA-1	SD9	3	-6.086	embryonic polyadenylate-binding protein 2-b-like
Sedum.T00009533.1	maker-jcf7180000930879-augustus-gene-0.35-mRNA-1	SD9	3	-4.71	epithelial splicing regulatory protein 2 isoform x1
Sedum.T00033141.1	genemark-jcf7180000888421-processed-gene-0.0-mRNA-1	SD9	3	-3.863	epithelial splicing regulatory protein 2 isoform x1
Sedum.T00014504.1	maker-jcf7180000926595-snap-gene-0.20-mRNA-1	SD9	3	-2.64	fibroblast growth factor 3
Sedum.T00040490.1	genemark-jcf7180000927343-processed-gene-0.0-mRNA-1	SD9	3	-4.069	g1 s-specific cyclin-d1
Sedum.T00035476.1	maker-jcf7180000929310-augustus-gene-0.50-mRNA-1	SD9	3	-3.497	g2 mitotic-specific cyclin-b2-like
Sedum.T00038922.1	maker-jcf7180000932149-augustus-gene-0.18-mRNA-1	SD9	3	-2.077	gdp-fucose transporter 1
Sedum.T00003316.1	genemark-jcf7180000926215-processed-gene-0.5-mRNA-1	SD9	3	-2.755	genetic suppressor element 1 isoform x1
Sedum.T00000746.1	snap_masked-jcf7180000919831-processed-gene-0.11-mRNA-1	SD9	3	-2.001	genetic suppressor element 1 isoform x3
Sedum.T00003174.1	maker-jcf7180000895145-snap-gene-0.17-mRNA-1	SD9	3	-3.018	hexokinase hkdc1
Sedum.T00020354.1	augustus_masked-jcf7180000905729-processed-gene-0.3-mRNA-1	SD9	3	-4.583	high choriolytic enzyme 1-like
Sedum.T00040752.1	maker-jcf7180000918359-augustus-gene-0.4-mRNA-1	SD9	3	-3.529	homer protein homolog 2
Sedum.T00000581.1	maker-jcf7180000933018-augustus-gene-2.55-mRNA-1	SD9	3	-5.134	la-related protein 6
Sedum.T00014062.1	maker-jcf7180000916880-augustus-gene-0.34-mRNA-1	SD9	3	-2.005	lysm and peptidoglycan-binding domain-containing protein 2
Sedum.T00044818.1	maker-jcf7180000920423-augustus-gene-0.54-mRNA-1	SD9	3	-2.045	lysophosphatidylcholine acyltransferase 2
Sedum.T00026986.1	maker-jcf7180000932582-augustus-gene-0.15-mRNA-1	SD9	3	-3.149	marvel domain-containing protein 3
Sedum.T00002791.1	maker-jcf7180000927733-augustus-gene-0.39-mRNA-1	SD9	3	-2.043	methenyltetrahydrofolate synthase domain-containing protein isoform x1
Sedum.T00030836.1	maker-jcf7180000888351-augustus-gene-0.5-mRNA-1	SD9	3	-3.819	methylthioribulose-1-phosphate dehydratase
Sedum.T00011331.1	augustus_masked-jcf7180000917565-processed-gene-0.23-mRNA-1	SD9	3	-2.73	methyltransferase nsun3
Sedum.T00028555.1	maker-jcf7180000933022-snap-gene-0.34-mRNA-1	SD9	3	-3.84	mitochondrial inner membrane protease subunit 1
Sedum.T00023842.1	augustus_masked-jcf7180000902987-processed-gene-0.26-mRNA-1	SD9	3	-2.104	mitochondrial ribonuclease p protein 1
Sedum.T00012877.1	maker-jcf7180000931861-augustus-gene-1.40-mRNA-1	SD9	3	-4.43	nad mitochondrial-like isoform x1
Sedum.T00000744.1	maker-jcf7180000919831-augustus-gene-0.22-mRNA-1	SD9	3	-2.035	neighbor of cox4
Sedum.T00027491.1	maker-jcf7180000920964-augustus-gene-0.15-mRNA-1	SD9	3	-2.477	nucleoside diphosphate-linked moiety x motif mitochondrial
Sedum.T00005086.1	maker-jcf7180000918336-augustus-gene-0.10-mRNA-1	SD9	3	-2.019	polypeptide n-acetylgalactosaminyltransferase 2
Sedum.T00011224.1	genemark-jcf7180000903906-processed-gene-0.6-mRNA-1	SD9	3	-3.892	PREDICTED: gliomedin
Sedum.T00042084.1	maker-jcf7180000929265-augustus-gene-0.42-mRNA-1	SD9	3	-2.143	PREDICTED: reticulocalbin-1
Sedum.T00001011.1	maker-jcf7180000888543-snap-gene-0.4-mRNA-1	SD9	3	-2.499	PREDICTED: semaphorin-4B
Sedum.T00010466.1	maker-jcf7180000889427-augustus-gene-0.21-mRNA-1	SD9	3	-2.791	PREDICTED: talin-2
Sedum.T00015751.1	genemark-jcf7180000928060-processed-gene-0.0-mRNA-1	SD9	3	-2.369	probable atp-dependent rna helicase ddx28
Sedum.T00020962.1	maker-jcf7180000922966-augustus-gene-0.5-mRNA-1	SD9	3	-4.537	probable methyltransferase-like protein 15 isoform x4
Sedum.T00000584.1	genemark-jcf7180000933018-processed-gene-2.18-mRNA-1	SD9	3	-2.309	probable threonine--trna ligase cytoplasmic isoform x1
Sedum.T00028494.1	maker-jcf7180000888987-augustus-gene-0.20-mRNA-1	SD9	3	-2.311	programmed cell death protein 2
Sedum.T00021831.1	maker-jcf7180000887765-augustus-gene-0.19-mRNA-1	SD9	3	-2.301	programmed cell death protein 2
Sedum.T00018973.1	augustus_masked-jcf7180000919313-processed-gene-0.11-mRNA-1	SD9	3	-2.734	protein fam60a-like isoform x1
Sedum.T00018872.1	maker-jcf7180000916665-augustus-gene-0.13-mRNA-1	SD9	3	-3.094	protein grinl1a
Sedum.T00009847.1	maker-jcf7180000927859-augustus-gene-1.57-mRNA-1	SD9	3	-2.402	rhophilin-2 isoform x1
Sedum.T00028416.1	maker-jcf7180000920893-snap-gene-0.9-mRNA-1	SD9	3	-2.154	Semaphorin-4B
Sedum.T00035968.1	maker-jcf7180000921869-augustus-gene-0.13-mRNA-1	SD9	3	-3.307	serine threonine-protein kinase brsk2 isoform x4
Sedum.T00025374.1	maker-jcf7180000916181-augustus-gene-0.26-mRNA-1	SD9	3	-2.094	succinate dehydrogenase assembly factor mitochondrial
Sedum.T00023846.1	maker-jcf7180000902987-augustus-gene-0.80-mRNA-1	SD9	3	-2.058	thioredoxin-like protein 4b
Sedum.T00025504.1	genemark-jcf7180000916100-processed-gene-0.2-mRNA-1	SD9	3	-3.545	tox high mobility group box family member 3
Sedum.T00010392.1	maker-jcf7180000932012-augustus-gene-0.26-mRNA-1	SD9	3	-2.217	transaldolase isoform x2
Sedum.T00015983.1	maker-jcf7180000916254-augustus-gene-1.53-mRNA-1	SD9	3	-2.893	transcription factor e2f4
Sedum.T00015977.1	genemark-jcf7180000916254-processed-gene-0.7-mRNA-1	SD9	3	-3.112	transcriptional repressor ctcf-like
Sedum.T00012882.1	maker-jcf7180000931861-augustus-gene-2.69-mRNA-1	SD9	3	-2.176	transmembrane protein 208
Sedum.T00022277.1	maker-jcf7180000903175-augustus-gene-0.24-mRNA-1	SD9	3	-2.227	tyrosine-protein kinase csk
Sedum.T00011458.1	augustus_masked-jcf7180000932835-processed-gene-0.22-mRNA-1	SD9	3	-2.268	tyrosine-protein kinase csk-like
Sedum.T00039723.1	maker-jcf7180000926449-snap-gene-1.54-mRNA-1	SD9	3	-2.564	ubiquitin-like protein 7
Sedum.T00014615.1	maker-jcf7180000888522-augustus-gene-0.23-mRNA-1	SD9	3	-5.754	unnamed protein product
Sedum.T00012538.1	maker-jcf7180000926694-augustus-gene-1.36-mRNA-1	SD4	4	-2.842	39s ribosomal protein mitochondrial
Sedum.T00025192.1	augustus_masked-jcf7180000888821-processed-gene-0.6-mRNA-1	SD4	4	-2.386	and pleckstrin domain-containing protein 2
Sedum.T00027665.1	maker-jcf7180000927811-snap-gene-0.39-mRNA-1	SD4	4	-2.787	and pleckstrin domain-containing protein 2 isoform x1
Sedum.T00014262.1	maker-jcf7180000888444-augustus-gene-0.24-mRNA-1	SD4	4	-2.657	ankyrin repeat domain-containing protein 29 isoform x2
Sedum.T00013182.1	augustus_masked-jcf7180000920260-processed-gene-0.12-mRNA-1	SD4	4	-2.397	atp synthase mitochondrial f1 complex assembly factor 1
Sedum.T00002892.1	maker-jcf7180000933246-augustus-gene-0.47-mRNA-1	SD4	4	-2.724	atp-dependent rna helicase ddx49
Sedum.T00043876.1	maker-jcf7180000928127-augustus-gene-0.10-mRNA-1	SD4	4	-3.355	biogenesis of lysosome-related organelles complex 1 subunit 2
Sedum.T00035140.1	genemark-jcf7180000932747-processed-gene-0.7-mRNA-1	SD4	4	-2.332	breast cancer anti-estrogen resistance protein 3 isoform x2
Sedum.T00004882.1	maker-jcf7180000914537-augustus-gene-0.21-mRNA-1	SD4	4	-6.146	cartilage intermediate layer protein 2
Sedum.T00020117.1	genemark-jcf7180000917203-processed-gene-0.6-mRNA-1	SD4	4	-2.257	cartilage oligomeric matrix protein
Sedum.T00028562.1	augustus_masked-jcf7180000916659-processed-gene-0.2-mRNA-1	SD4	4	-7.37	contactin-associated 4
Sedum.T00010207.1	maker-jcf7180000928298-augustus-gene-0.52-mRNA-1	SD4	4	-2.898	cytochrome c oxidase assembly factor 7
Sedum.T00017328.1	maker-jcf7180000928498-augustus-gene-0.10-mRNA-1	SD4	4	-8.007	dimethylaniline monooxygenase
Sedum.T00000566.1	snap_masked-jcf7180000926173-processed-gene-0.4-mRNA-1	SD4	4	-5.494	dimethylaniline monooxygenase
Sedum.T00032259.1	maker-jcf7180000928493-augustus-gene-0.23-mRNA-1	SD4	4	-2.292	dna methyltransferase 1-associated protein 1
Sedum.T00028696.1	maker-jcf7180000917966-augustus-gene-0.46-mRNA-1	SD4	4	-2.374	dna polymerase epsilon subunit 4
Sedum.T00005466.2	maker-jcf7180000916073-augustus-gene-0.21-mRNA-2	SD4	4	-2.352	dna-directed rna polymerases and iii subunit rpabc3
Sedum.T00029420.1	augustus_masked-jcf7180000919366-processed-gene-0.2-mRNA-1	SD4	4	-2.38	f-bar domain only protein 1-like
Sedum.T00041767.1	maker-jcf7180000931730-augustus-gene-0.70-mRNA-1	SD4	4	-6.456	gamma-interferon-inducible lysosomal thiol reductase-like
Sedum.T00028690.1	maker-jcf7180000917966-augustus-gene-0.43-mRNA-1	SD4	4	-2.899	glutamate--cysteine ligase regulatory subunit
Sedum.T00036529.1	maker-jcf7180000930080-augustus-gene-1.39-mRNA-1	SD4	4	-2.177	Glypican-1
Sedum.T00019666.1	maker-jcf7180000889496-augustus-gene-0.13-mRNA-1	SD4	4	-4.052	g-protein-signaling modulator 2-like isoform x2
Sedum.T00045394.1	maker-jcf7180000933236-augustus-gene-1.84-mRNA-1	SD4	4	-2.385	growth hormone-releasing hormone receptor isoform x1
Sedum.T00014099.1	maker-jcf7180000933164-augustus-gene-0.36-mRNA-1	SD4	4	-2.179	gtp-binding protein 6
Sedum.T00005652.1	augustus_masked-jcf7180000931570-processed-gene-0.12-mRNA-1	SD4	4	-2.088	hypothetical protein EH28_08071
Sedum.T00014260.1	maker-jcf7180000888444-augustus-gene-0.26-mRNA-1	SD4	4	-3.561	inhibitor of growth protein 5
Sedum.T00015284.1	maker-jcf7180000927966-augustus-gene-0.36-mRNA-1	SD4	4	-4.939	kelch-like protein 23 isoform x1
Sedum.T00020112.1	augustus_masked-jcf7180000917203-processed-gene-0.10-mRNA-1	SD4	4	-3.639	kelch-like protein 26
Sedum.T00041521.1	maker-jcf7180000932292-augustus-gene-0.49-mRNA-1	SD4	4	-2.602	leukocyte elastase inhibitor-like
Sedum.T00016379.1	maker-jcf7180000929215-augustus-gene-0.16-mRNA-1	SD4	4	-3.426	lipoprotein lipase
Sedum.T00005660.1	maker-jcf7180000931570-augustus-gene-0.46-mRNA-1	SD4	4	-2.415	low-density lipoprotein receptor-related protein 8-like
Sedum.T00043843.1	maker-jcf7180000921475-augustus-gene-0.52-mRNA-1	SD4	4	-2.035	methyl- -binding domain protein 3-like isoform x1
Sedum.T00033304.1	maker-jcf7180000921396-augustus-gene-0.20-mRNA-1	SD4	4	-3.014	methylcrotonoyl- carboxylase subunit mitochondrial
Sedum.T00010206.1	maker-jcf7180000928298-augustus-gene-0.50-mRNA-1	SD4	4	-2.286	methylmalonic aciduria and homocystinuria type c protein isoform x1
Sedum.T00028487.1	augustus_masked-jcf7180000888044-processed-gene-0.7-mRNA-1	SD4	4	-3.342	minor histocompatibility protein ha-1
Sedum.T00039037.1	snap_masked-jcf7180000930817-processed-gene-0.37-mRNA-1	SD4	4	-3.344	multifunctional protein ade2
Sedum.T00045399.1	maker-jcf7180000933236-snap-gene-1.98-mRNA-1	SD4	4	-3.446	multiple epidermal growth factor-like domains protein 6
Sedum.T00017052.1	augustus_masked-jcf7180000890309-processed-gene-1.16-mRNA-1	SD4	4	-2.154	n -dimethylarginine dimethylaminohydrolase 1-like isoform x5
Sedum.T00036533.1	augustus_masked-jcf7180000930080-processed-gene-1.12-mRNA-1	SD4	4	-4.691	nuclear autoantigenic sperm protein
Sedum.T00022386.1	maker-jcf7180000932795-snap-gene-1.96-mRNA-1	SD4	4	-2.363	nuclear receptor 2c2-associated protein isoform x1
Sedum.T00014102.1	maker-jcf7180000933164-augustus-gene-0.34-mRNA-1	SD4	4	-2.085	omega-amidase nit2
Sedum.T00014103.1	maker-jcf7180000933164-augustus-gene-0.35-mRNA-1	SD4	4	-2.24	omega-amidase nit2 isoform x3
Sedum.T00041096.1	augustus_masked-jcf7180000930929-processed-gene-0.10-mRNA-1	SD4	4	-4.355	p protein
Sedum.T00032560.1	maker-jcf7180000926325-snap-gene-0.28-mRNA-1	SD4	4	-2.164	peroxisomal membrane protein 11c
Sedum.T00036898.1	maker-jcf7180000927388-augustus-gene-0.51-mRNA-1	SD4	4	-2.749	phosphatase and actin regulator 1
Sedum.T00015583.1	augustus_masked-jcf7180000920449-processed-gene-0.10-mRNA-1	SD4	4	-2.473	phosphatidylinositol n-acetylglucosaminyltransferase subunit c-like
Sedum.T00034162.1	augustus_masked-jcf7180000920444-processed-gene-0.15-mRNA-1	SD4	4	-4.423	phospholipid-transporting atpase ik-like
Sedum.T00033113.1	maker-jcf7180000932045-snap-gene-0.45-mRNA-1	SD4	4	-3.353	pi-plc x domain-containing protein 1-like
Sedum.T00027108.1	maker-jcf7180000920940-snap-gene-0.5-mRNA-1	SD4	4	-3.661	potassium voltage-gated channel subfamily kqt member 2- partial
Sedum.T00039040.1	maker-jcf7180000930817-augustus-gene-0.53-mRNA-1	SD4	4	-2.21	PREDICTED: amidophosphoribosyltransferase
Sedum.T00026483.1	genemark-jcf7180000931682-processed-gene-0.7-mRNA-1	SD4	4	-2.181	probable atp-dependent rna helicase ddx10
Sedum.T00024515.1	maker-jcf7180000929797-snap-gene-0.73-mRNA-1	SD4	4	-2.572	Prohibitin-2
Sedum.T00031276.1	augustus_masked-jcf7180000914716-processed-gene-0.4-mRNA-1	SD4	4	-3.589	prolyl 3-hydroxylase 2 isoform x2
Sedum.T00040664.1	maker-jcf7180000916421-augustus-gene-0.16-mRNA-1	SD4	4	-2.69	proteasome assembly chaperone 4
Sedum.T00041529.1	maker-jcf7180000932292-augustus-gene-0.53-mRNA-1	SD4	4	-3.22	protein brambleberry-like
Sedum.T00033114.1	maker-jcf7180000932045-snap-gene-0.43-mRNA-1	SD4	4	-2.178	protein jade-3
Sedum.T00022385.1	maker-jcf7180000932795-snap-gene-1.97-mRNA-1	SD4	4	-2.548	protein mef2bnb isoform x2
Sedum.T00018268.1	augustus_masked-jcf7180000917679-processed-gene-0.2-mRNA-1	SD4	4	-3.476	protein szt2
Sedum.T00023815.1	maker-jcf7180000916294-augustus-gene-0.5-mRNA-1	SD4	4	-2.445	protein szt2-like
Sedum.T00041523.1	maker-jcf7180000932292-augustus-gene-0.51-mRNA-1	SD4	4	-2.145	pyrroline-5-carboxylate reductase 3 isoform x1
Sedum.T00021059.1	maker-jcf7180000933267-snap-gene-0.66-mRNA-1	SD4	4	-2.368	ralbp1-associated eps domain-containing protein 2
Sedum.T00044757.1	maker-jcf7180000927349-augustus-gene-0.7-mRNA-1	SD4	4	-2.754	ras-related protein rab-3d-like isoform x1
Sedum.T00010824.1	maker-jcf7180000900887-augustus-gene-0.22-mRNA-1	SD4	4	-3.356	repulsive guidance molecule a-like isoform x1
Sedum.T00024733.1	augustus_masked-jcf7180000920207-processed-gene-0.16-mRNA-1	SD4	4	-2.316	serine threonine-protein kinase tnni3k-like isoform x3
Sedum.T00027867.1	maker-jcf7180000890301-augustus-gene-0.19-mRNA-1	SD4	4	-7.187	sodium bile acid cotransporter 4
Sedum.T00035571.1	maker-jcf7180000916486-snap-gene-0.14-mRNA-1	SD4	4	-2.408	sterol o-acyltransferase 1
Sedum.T00004286.1	maker-jcf7180000929506-snap-gene-0.39-mRNA-1	SD4	4	-5.619	t-cell acute lymphocytic leukemia protein 1 homolog isoform x2
Sedum.T00040496.1	maker-jcf7180000916222-snap-gene-0.23-mRNA-1	SD4	4	-2.279	tetratricopeptide repeat protein 4
Sedum.T00005202.1	maker-jcf7180000916953-augustus-gene-0.21-mRNA-1	SD4	4	-2.46	tight junction protein zo-3
Sedum.T00024518.1	snap_masked-jcf7180000929797-processed-gene-0.45-mRNA-1	SD4	4	-2.114	trafficking protein particle complex subunit 8
Sedum.T00026484.1	maker-jcf7180000931682-augustus-gene-0.19-mRNA-1	SD4	4	-4.364	transcription initiation factor tfiid subunit 4-like
Sedum.T00043124.1	maker-jcf7180000921863-augustus-gene-0.37-mRNA-1	SD4	4	-4.51	transducin-like enhancer protein 1 isoform x3
Sedum.T00035633.1	maker-jcf7180000931163-augustus-gene-0.27-mRNA-1	SD4	4	-3.621	transmembrane emp24 domain-containing protein 5-like
Sedum.T00015281.1	maker-jcf7180000927966-augustus-gene-0.34-mRNA-1	SD4	4	-2.712	transmembrane protease serine 9
Sedum.T00041817.1	maker-jcf7180000926521-augustus-gene-1.44-mRNA-1	SD4	4	-3.45	transmembrane protein 69-like
Sedum.T00028543.1	snap_masked-jcf7180000921086-processed-gene-0.3-mRNA-1	SD4	4	-2.109	trna:m x modification enzyme trm13 homolog
Sedum.T00032056.1	snap_masked-jcf7180000915859-processed-gene-0.26-mRNA-1	SD4	4	-2.294	ubiquitin carboxyl-terminal hydrolase isozyme l5
Sedum.T00018555.1	maker-jcf7180000928359-snap-gene-0.50-mRNA-1	SD4	4	-2.915	udp-n-acetylglucosamine transporter
Sedum.T00011495.1	maker-jcf7180000889783-augustus-gene-0.14-mRNA-1	SD4	4	-3.615	uncharacterized protein c1orf53 homolog
Sedum.T00018046.1	snap_masked-jcf7180000926704-processed-gene-0.17-mRNA-1	SD4	4	-2.721	uncharacterized protein loc102076398 isoform x1
Sedum.T00034164.1	augustus_masked-jcf7180000920444-processed-gene-0.19-mRNA-1	SD4	4	-5.48	uncharacterized protein loc102303667
Sedum.T00027482.1	maker-jcf7180000927990-augustus-gene-0.34-mRNA-1	SD4	4	-3.736	uncharacterized protein loc104926009
Sedum.T00015739.1	maker-jcf7180000932224-augustus-gene-0.17-mRNA-1	SD4	4	-8.675	uncharacterized protein loc104948381 isoform x1
Sedum.T00044219.1	maker-jcf7180000919136-augustus-gene-0.9-mRNA-1	SD4	4	-2.287	unnamed protein product
Sedum.T00014104.1	maker-jcf7180000933164-snap-gene-0.47-mRNA-1	SD4	4	-6.47	vesicle transport protein sft2b-like
Sedum.T00024918.1	maker-jcf7180000920284-snap-gene-0.27-mRNA-1	SD4	4	-2.897	vwfa and cache domain-containing protein 1
Sedum.T00004883.1	maker-jcf7180000914537-augustus-gene-0.20-mRNA-1	SD4	4	-2.869	yjef n-terminal domain-containing protein 3
Sedum.T00022682.1	maker-jcf7180000933052-augustus-gene-0.39-mRNA-1	SD1	5	-3.163	acyl-coenzyme a thioesterase 8
Sedum.T00042286.1	maker-jcf7180000897479-augustus-gene-0.46-mRNA-1	SD1	5	-2.17	alpha beta hydrolase domain-containing protein 14a
Sedum.T00034188.1	augustus_masked-jcf7180000929979-processed-gene-0.9-mRNA-1	SD1	5	-2.1	b9 domain-containing protein 2
Sedum.T00027653.1	maker-jcf7180000932387-augustus-gene-2.52-mRNA-1	SD1	5	-3.744	beta- -galactosyltransferase 6
Sedum.T00036498.1	snap_masked-jcf7180000933233-processed-gene-0.49-mRNA-1	SD1	5	-2.355	cadherin egf lag seven-pass g-type receptor 2
Sedum.T00027658.1	maker-jcf7180000932387-snap-gene-2.63-mRNA-1	SD1	5	-3.784	calcium calmodulin-dependent protein kinase ii inhibitor 2-like
Sedum.T00030182.1	maker-jcf7180000928484-augustus-gene-0.50-mRNA-1	SD1	5	-3.612	cathepsin a
Sedum.T00000017.1	maker-jcf7180000927331-augustus-gene-0.37-mRNA-1	SD1	5	-9.864	cathepsin z-like
Sedum.T00024443.1	maker-jcf7180000928425-augustus-gene-0.22-mRNA-1	SD1	5	-2.557	cdk5 regulatory subunit-associated protein 1
Sedum.T00012498.1	augustus_masked-jcf7180000923046-processed-gene-1.20-mRNA-1	SD1	5	-5.09	cell death activator cide-3-like
Sedum.T00042279.1	maker-jcf7180000897479-augustus-gene-0.42-mRNA-1	SD1	5	-2.392	cytochrome b561 domain-containing protein 2
Sedum.T00008361.1	maker-jcf7180000932751-snap-gene-0.20-mRNA-1	SD1	5	-5.832	cytosolic phosphoenolpyruvate carboxykinase
Sedum.T00015112.1	maker-jcf7180000916850-snap-gene-0.13-mRNA-1	SD1	5	-3.051	dihydropyridine-sensitive l-type skeletal muscle calcium channel subunit alpha-1-like
Sedum.T00016213.1	snap_masked-jcf7180000933235-processed-gene-1.37-mRNA-1	SD1	5	-2.487	dna topoisomerase 1
Sedum.T00034182.1	maker-jcf7180000920406-augustus-gene-0.8-mRNA-1	SD1	5	-4.099	e3 ubiquitin-protein ligase trim62
Sedum.T00021404.1	maker-jcf7180000896581-augustus-gene-0.13-mRNA-1	SD1	5	-2.831	ets-related transcription factor elf-3-like isoform x1
Sedum.T00033711.1	snap_masked-jcf7180000921823-processed-gene-0.23-mRNA-1	SD1	5	-2.708	glutamine-rich protein 1-like isoform x3
Sedum.T00022567.2	maker-jcf7180000920437-snap-gene-1.42-mRNA-2	SD1	5	-3.311	glutathione peroxidase 1
Sedum.T00012172.1	maker-jcf7180000919803-snap-gene-0.34-mRNA-1	SD1	5	-3.275	homeobox protein tgif2
Sedum.T00022688.2	maker-jcf7180000933052-snap-gene-1.49-mRNA-2	SD1	5	-3.652	hypothetical protein EH28_00047
Sedum.T00013248.1	augustus_masked-jcf7180000926473-processed-gene-0.14-mRNA-1	SD1	5	-2.908	hypothetical protein EH28_07739
Sedum.T00045164.1	maker-jcf7180000896325-augustus-gene-0.32-mRNA-1	SD1	5	-2.881	hypothetical protein Z043_102996, partial
Sedum.T00020312.1	maker-jcf7180000917281-augustus-gene-0.22-mRNA-1	SD1	5	-2.261	inhibitor of nuclear factor kappa-b kinase subunit epsilon isoform x1
Sedum.T00034083.1	maker-jcf7180000931455-snap-gene-0.52-mRNA-1	SD1	5	-2.274	inositol polyphosphate 1-phosphatase
Sedum.T00009674.1	maker-jcf7180000928610-augustus-gene-0.41-mRNA-1	SD1	5	-2.404	interferon regulatory factor 6
Sedum.T00006747.1	maker-jcf7180000922287-snap-gene-0.44-mRNA-1	SD1	5	-2.451	interleukin-17 receptor d-like
Sedum.T00024447.1	maker-jcf7180000928425-snap-gene-1.26-mRNA-1	SD1	5	-2.541	isoform x7
Sedum.T00026979.1	augustus_masked-jcf7180000917230-processed-gene-0.6-mRNA-1	SD1	5	-2.605	leucine-rich repeat neuronal protein 1
Sedum.T00026951.1	maker-jcf7180000932839-augustus-gene-2.55-mRNA-1	SD1	5	-2.639	liprin-alpha-4 isoform x4
Sedum.T00011008.1	snap_masked-jcf7180000931735-processed-gene-0.48-mRNA-1	SD1	5	-3.473	membrane-associated guanylate ww and pdz domain-containing protein 1
Sedum.T00041202.1	maker-jcf7180000920412-snap-gene-0.22-mRNA-1	SD1	5	-2.871	membrane-associated guanylate ww and pdz domain-containing protein 3
Sedum.T00027151.1	genemark-jcf7180000922803-processed-gene-0.2-mRNA-1	SD1	5	-4.041	metabotropic glutamate receptor 4-like
Sedum.T00009675.1	maker-jcf7180000928610-augustus-gene-0.39-mRNA-1	SD1	5	-2.056	methylosome protein 50
Sedum.T00032105.1	maker-jcf7180000920290-snap-gene-0.39-mRNA-1	SD1	5	-2.245	nuclear receptor subfamily 1 group d member 2
Sedum.T00013256.1	maker-jcf7180000926473-snap-gene-0.59-mRNA-1	SD1	5	-2.346	paxillin isoform x1
Sedum.T00010425.1	maker-jcf7180000891819-augustus-gene-0.19-mRNA-1	SD1	5	-2.95	peptidylarginine deiminase
Sedum.T00030186.1	maker-jcf7180000928484-snap-gene-0.66-mRNA-1	SD1	5	-3.076	potassium voltage-gated channel subfamily kqt member 2-like
Sedum.T00037643.1	genemark-jcf7180000917099-processed-gene-0.8-mRNA-1	SD1	5	-2.251	PREDICTED: hyaluronidase-2
Sedum.T00012677.1	augustus_masked-jcf7180000930634-processed-gene-0.30-mRNA-1	SD1	5	-3.008	PREDICTED: promotilin-like
Sedum.T00022239.1	genemark-jcf7180000932864-processed-gene-1.1-mRNA-1	SD1	5	-4.166	prickle-like protein 2
Sedum.T00019101.1	maker-jcf7180000928897-augustus-gene-0.16-mRNA-1	SD1	5	-3.645	protein kinase delta
Sedum.T00000200.1	maker-jcf7180000900950-augustus-gene-0.58-mRNA-1	SD1	5	-4.595	protein lsm14 homolog b-like
Sedum.T00009282.1	maker-jcf7180000916156-snap-gene-0.30-mRNA-1	SD1	5	-2.897	protein phosphatase 1 regulatory inhibitor subunit 16b
Sedum.T00005493.1	maker-jcf7180000916128-snap-gene-0.14-mRNA-1	SD1	5	-2.236	protein slowmo homolog 2-like
Sedum.T00005680.1	maker-jcf7180000922791-augustus-gene-0.15-mRNA-1	SD1	5	-2.967	rac gtpase-activating protein 1-like
Sedum.T00033708.1	maker-jcf7180000921823-augustus-gene-0.26-mRNA-1	SD1	5	-2.269	rna pseudouridylate synthase domain-containing protein 4-like
Sedum.T00026978.1	maker-jcf7180000917230-augustus-gene-0.16-mRNA-1	SD1	5	-2.609	set domain and mariner transposase fusion gene
Sedum.T00018546.1	maker-jcf7180000927242-augustus-gene-0.13-mRNA-1	SD1	5	-4.985	sh2 domain-containing protein 5
Sedum.T00041728.1	maker-jcf7180000920774-snap-gene-0.30-mRNA-1	SD1	5	-3.733	short-chain dehydrogenase reductase 3
Sedum.T00038042.1	maker-jcf7180000930491-augustus-gene-0.45-mRNA-1	SD1	5	-2.726	signal peptidase complex subunit 1
Sedum.T00028500.1	maker-jcf7180000916324-snap-gene-0.21-mRNA-1	SD1	5	-3.505	sodium- and chloride-dependent gaba transporter 2-like
Sedum.T00036794.1	genemark-jcf7180000890946-processed-gene-0.3-mRNA-1	SD1	5	-6.49	tetraspan membrane protein of hair cell stereocilia homolog
Sedum.T00024725.1	snap_masked-jcf7180000928206-processed-gene-0.10-mRNA-1	SD1	5	-3.773	transmembrane protein 51
Sedum.T00042741.1	genemark-jcf7180000908217-processed-gene-0.4-mRNA-1	SD1	5	-2.143	trna-splicing endonuclease subunit sen2
Sedum.T00042282.1	maker-jcf7180000897479-augustus-gene-0.48-mRNA-1	SD1	5	-2.374	tumor suppressor candidate 2-like
Sedum.T00040761.1	maker-jcf7180000929211-augustus-gene-0.8-mRNA-1	SD1	5	-2.229	type-1 angiotensin ii receptor-associated protein
Sedum.T00029899.1	maker-jcf7180000888535-snap-gene-0.63-mRNA-1	SD1	5	-2.651	u3 small nucleolar rna-interacting protein 2
Sedum.T00030184.1	genemark-jcf7180000928484-processed-gene-0.5-mRNA-1	SD1	5	-2.452	ubiquitin-conjugating enzyme e2 c
Sedum.T00038638.1	maker-jcf7180000930713-augustus-gene-0.64-mRNA-1	SD1	5	-2.933	uncharacterized protein
Sedum.T00038643.1	maker-jcf7180000930713-augustus-gene-0.68-mRNA-1	SD1	5	-2.599	uncharacterized protein
Sedum.T00015491.1	maker-jcf7180000916094-snap-gene-0.24-mRNA-1	SD1	5	-4.738	uncharacterized protein loc103355438
Sedum.T00026425.1	augustus_masked-jcf7180000927768-processed-gene-0.16-mRNA-1	SD1	5	-4.956	uncharacterized protein loc106098464
Sedum.T00011010.1	augustus_masked-jcf7180000931735-processed-gene-0.32-mRNA-1	SD1	5	-3.282	unnamed protein product
Sedum.T00028944.1	snap_masked-jcf7180000929605-processed-gene-0.20-mRNA-1	SD1	5	-3.743	unnamed protein product, partial
Sedum.T00013893.1	maker-jcf7180000916863-augustus-gene-0.41-mRNA-1	SD1	5	-2.999	unnamed protein product, partial
Sedum.T00028741.1	maker-jcf7180000889430-snap-gene-0.74-mRNA-1	SD1	5	-2.412	upf0160 protein mitochondrial
Sedum.T00005075.1	snap_masked-jcf7180000927826-processed-gene-0.12-mRNA-1	SD1	5	-2.285	vacuolar fusion protein mon1 homolog a
Sedum.T00042285.1	maker-jcf7180000897479-snap-gene-0.54-mRNA-1	SD1	5	-2.341	voltage-dependent calcium channel subunit alpha-2 delta-2-like
Sedum.T00030295.1	maker-jcf7180000926182-augustus-gene-0.49-mRNA-1	SD1	5	-2.038	von hippel-lindau disease tumor suppressor
Sedum.T00038036.1	maker-jcf7180000930491-snap-gene-0.52-mRNA-1	SD1	5	-2.199	zinc finger protein 497-like
Sedum.T00032271.1	augustus_masked-jcf7180000930313-processed-gene-0.25-mRNA-1	SD1	5	-2.144	zinc finger protein zpr1
Sedum.T00011960.2	maker-jcf7180000928826-snap-gene-0.58-mRNA-2	SD3	6	-2.32	acylglycerol mitochondrial
Sedum.T00030217.1	maker-jcf7180000932936-augustus-gene-0.46-mRNA-1	SD3	6	-3.105	adenosine deaminase-like protein isoform x1
Sedum.T00029750.1	maker-jcf7180000916738-augustus-gene-0.25-mRNA-1	SD3	6	-5.409	alpha- -sialyltransferase 8b
Sedum.T00031180.1	maker-jcf7180000930798-snap-gene-0.49-mRNA-1	SD3	6	-2.892	and ph domain-containing protein 6-like
Sedum.T00045105.1	maker-jcf7180000902817-augustus-gene-0.62-mRNA-1	SD3	6	-2.233	apoptosis-enhancing nuclease-like
Sedum.T00012090.1	maker-jcf7180000931724-augustus-gene-0.64-mRNA-1	SD3	6	-4.89	calcium calmodulin-dependent protein kinase type 1d-like
Sedum.T00008262.1	augustus_masked-jcf7180000932862-processed-gene-0.16-mRNA-1	SD3	6	-2.448	cirhin isoform x2
Sedum.T00024830.1	genemark-jcf7180000924844-processed-gene-0.1-mRNA-1	SD3	6	-2.123	coactosin-like protein
Sedum.T00017989.1	maker-jcf7180000931060-augustus-gene-0.65-mRNA-1	SD3	6	-3.46	complement c1q tumor necrosis factor-related protein 4-like
Sedum.T00012790.1	maker-jcf7180000927748-augustus-gene-0.49-mRNA-1	SD3	6	-3.016	contactin-1a-like isoform x1
Sedum.T00031184.1	maker-jcf7180000930798-snap-gene-0.45-mRNA-1	SD3	6	-2.808	cyclin-dependent kinase 17
Sedum.T00000767.1	maker-jcf7180000932071-snap-gene-0.50-mRNA-1	SD3	6	-2.201	cytokine induced apoptosis inhibitor
Sedum.T00010199.1	maker-jcf7180000916406-augustus-gene-0.9-mRNA-1	SD3	6	-2.573	denn domain-containing protein 5b-like
Sedum.T00012718.1	maker-jcf7180000916413-augustus-gene-0.46-mRNA-1	SD3	6	-4.366	dep domain-containing protein 7-like
Sedum.T00036504.1	maker-jcf7180000891513-augustus-gene-0.20-mRNA-1	SD3	6	-4.514	dihydrofolate reductase-like
Sedum.T00034825.1	snap_masked-jcf7180000917360-processed-gene-0.34-mRNA-1	SD3	6	-2.69	dna repair protein rad52 homolog
Sedum.T00039450.1	maker-jcf7180000933103-augustus-gene-0.12-mRNA-1	SD3	6	-2.085	dna-directed rna polymerase ii subunit rpb3
Sedum.T00010301.1	maker-jcf7180000929228-augustus-gene-2.95-mRNA-1	SD3	6	-4.6	endonuclease 8-like 1
Sedum.T00031359.1	maker-jcf7180000930529-augustus-gene-0.46-mRNA-1	SD3	6	-3.291	endonuclease domain-containing 1
Sedum.T00019301.1	maker-jcf7180000890372-snap-gene-0.13-mRNA-1	SD3	6	-6.342	estradiol 17-beta-dehydrogenase 12
Sedum.T00034832.1	augustus_masked-jcf7180000917360-processed-gene-0.28-mRNA-1	SD3	6	-2.277	f-box lrr-repeat protein 14
Sedum.T00044032.1	maker-jcf7180000920975-augustus-gene-0.29-mRNA-1	SD3	6	-2.317	f-box only protein 31 isoform x2
Sedum.T00039894.1	maker-jcf7180000921090-augustus-gene-0.15-mRNA-1	SD3	6	-2.204	glycine cleavage system h mitochondrial precursor
Sedum.T00008250.1	augustus_masked-jcf7180000924912-processed-gene-0.9-mRNA-1	SD3	6	-2.253	heavy subunit-like
Sedum.T00041688.1	maker-jcf7180000921260-snap-gene-0.9-mRNA-1	SD3	6	-2.432	hepatocyte growth factor
Sedum.T00002286.1	maker-jcf7180000932989-augustus-gene-0.33-mRNA-1	SD3	6	-2.106	Hypothetical protein EH28_10677
Sedum.T00040800.2	maker-jcf7180000916110-snap-gene-0.56-mRNA-2	SD3	6	-9.681	Hypothetical protein EH28_16994
Sedum.T00024613.4	maker-jcf7180000890894-snap-gene-0.37-mRNA-4	SD3	6	-2.923	hypoxanthine-guanine phosphoribosyltransferase-like isoform x1
Sedum.T00045012.1	maker-jcf7180000894818-augustus-gene-0.21-mRNA-1	SD3	6	-2.334	lipase maturation factor 2
Sedum.T00030211.1	maker-jcf7180000932936-snap-gene-0.53-mRNA-1	SD3	6	-5.61	low quality protein: at-rich interactive domain-containing protein 3b-like
Sedum.T00024198.1	maker-jcf7180000929615-augustus-gene-0.60-mRNA-1	SD3	6	-2.65	low quality protein: ornithine decarboxylase antizyme 2-like
Sedum.T00016647.1	maker-jcf7180000933241-augustus-gene-0.60-mRNA-1	SD3	6	-3.295	mansc domain-containing protein 4
Sedum.T00044740.1	maker-jcf7180000918421-snap-gene-0.28-mRNA-1	SD3	6	-2.454	multiple epidermal growth factor-like domains protein 11
Sedum.T00042801.1	maker-jcf7180000916182-snap-gene-0.6-mRNA-1	SD3	6	-4.311	myelin regulatory factor
Sedum.T00039577.1	maker-jcf7180000926404-augustus-gene-0.48-mRNA-1	SD3	6	-2.121	myoblast determination protein 1 homolog
Sedum.T00012087.1	maker-jcf7180000931724-snap-gene-0.68-mRNA-1	SD3	6	-2.012	neuroepithelial cell-transforming gene 1
Sedum.T00030213.1	augustus_masked-jcf7180000932936-processed-gene-0.10-mRNA-1	SD3	6	-4.411	neuroplastin-like isoform x1
Sedum.T00023997.1	maker-jcf7180000903212-augustus-gene-0.3-mRNA-1	SD3	6	-2.412	n-lysine methyltransferase setd6
Sedum.T00014927.1	genemark-jcf7180000932759-processed-gene-0.0-mRNA-1	SD3	6	-2.086	nuclease harbi1 isoform x1
Sedum.T00034773.1	snap_masked-jcf7180000926344-processed-gene-0.20-mRNA-1	SD3	6	-4.425	p3 protein
Sedum.T00002591.1	maker-jcf7180000929524-snap-gene-0.11-mRNA-1	SD3	6	-5.296	pdz domain-containing ring finger protein 4-like isoform x2
Sedum.T00030077.1	maker-jcf7180000920502-snap-gene-0.13-mRNA-1	SD3	6	-2.132	peptidyl-prolyl cis-trans isomerase b
Sedum.T00005879.1	maker-jcf7180000927578-augustus-gene-0.19-mRNA-1	SD3	6	-3.851	peroxisomal membrane protein 11a
Sedum.T00040801.1	maker-jcf7180000916110-augustus-gene-0.53-mRNA-1	SD3	6	-4.65	phosphatidylinositol 4-phosphate 3-kinase c2 domain-containing subunit gamma
Sedum.T00030216.1	maker-jcf7180000932936-snap-gene-0.50-mRNA-1	SD3	6	-2.153	potassium sodium hyperpolarization-activated cyclic nucleotide-gated channel 3-like
Sedum.T00016472.1	maker-jcf7180000894549-snap-gene-0.3-mRNA-1	SD3	6	-2.275	PREDICTED: anamorsin
Sedum.T00037875.1	maker-jcf7180000929820-augustus-gene-1.40-mRNA-1	SD3	6	-2.193	PREDICTED: endoplasmin
Sedum.T00034831.1	maker-jcf7180000917360-augustus-gene-0.54-mRNA-1	SD3	6	-2.3	proline-rich protein 5-like
Sedum.T00000222.1	maker-jcf7180000916940-snap-gene-0.72-mRNA-1	SD3	6	-3.38	protein groucho-2 isoform x2
Sedum.T00002293.1	maker-jcf7180000932989-augustus-gene-0.36-mRNA-1	SD3	6	-3.023	protein kti12 homolog
Sedum.T00017356.1	maker-jcf7180000889756-augustus-gene-0.7-mRNA-1	SD3	6	-3.452	protein n-lysine methyltransferase mettl20
Sedum.T00009931.1	maker-jcf7180000923951-augustus-gene-0.20-mRNA-1	SD3	6	-3.369	protein pml-like
Sedum.T00017262.1	maker-jcf7180000919909-augustus-gene-0.52-mRNA-1	SD3	6	-2.601	protein ric-3-like
Sedum.T00008831.1	maker-jcf7180000929722-augustus-gene-0.24-mRNA-1	SD3	6	-5.32	ras and ef-hand domain-containing protein
Sedum.T00038206.1	maker-jcf7180000922333-snap-gene-0.18-mRNA-1	SD3	6	-3.133	retinol dehydrogenase 13-like
Sedum.T00025271.1	maker-jcf7180000928669-augustus-gene-0.17-mRNA-1	SD3	6	-3.116	retinol dehydrogenase 13-like
Sedum.T00029366.1	maker-jcf7180000890883-snap-gene-1.53-mRNA-1	SD3	6	-4.19	single ig il-1-related receptor
Sedum.T00007132.1	maker-jcf7180000924410-augustus-gene-0.16-mRNA-1	SD3	6	-4.91	sodium-coupled neutral amino acid transporter partial
Sedum.T00022235.1	maker-jcf7180000931125-snap-gene-0.14-mRNA-1	SD3	6	-2.331	solute carrier family 25 member 44-like
Sedum.T00019619.1	maker-jcf7180000926093-augustus-gene-0.6-mRNA-1	SD3	6	-2.167	sorting nexin-22
Sedum.T00039511.1	genemark-jcf7180000932040-processed-gene-1.3-mRNA-1	SD3	6	-3.443	teashirt homolog 3-like
Sedum.T00017414.1	maker-jcf7180000931001-augustus-gene-1.87-mRNA-1	SD3	6	-5.327	transcription factor
Sedum.T00034833.1	augustus_masked-jcf7180000917360-processed-gene-0.23-mRNA-1	SD3	6	-2.632	transmembrane protein 60-like
Sedum.T00032148.1	augustus_masked-jcf7180000926569-processed-gene-0.7-mRNA-1	SD3	6	-3.157	uncharacterized protein loc102204825
Sedum.T00003480.1	augustus_masked-jcf7180000916315-processed-gene-0.18-mRNA-1	SD3	6	-2.214	unnamed protein product
Sedum.T00018000.1	maker-jcf7180000931060-snap-gene-0.86-mRNA-1	SD3	6	-2.932	unnamed protein product, partial
Sedum.T00012660.1	genemark-jcf7180000923223-processed-gene-0.1-mRNA-1	SD3	6	-2.516	upf0428 protein cxorf56 homolog
Sedum.T00004074.1	maker-jcf7180000892150-augustus-gene-0.21-mRNA-1	SD3	6	-3.059	yy1-associated factor 2-like
Sedum.T00033625.1	maker-jcf7180000928362-augustus-gene-0.44-mRNA-1	SD3	6	-2.045	zinc finger protein partial
Sedum.T00011476.1	maker-jcf7180000919378-augustus-gene-0.19-mRNA-1	SD3	6	-7.485	zona pellucida d protein
Sedum.T00021745.1	genemark-jcf7180000929159-processed-gene-0.11-mRNA-1	SD24	7	-2.873	1-phosphatidylinositol -bisphosphate phosphodiesterase eta-2
Sedum.T00041168.1	augustus_masked-jcf7180000930157-processed-gene-0.16-mRNA-1	SD24	7	-2.78	39s ribosomal protein mitochondrial
Sedum.T00036757.2	maker-jcf7180000917382-augustus-gene-0.30-mRNA-2	SD24	7	-2.169	60s ribosomal protein l32
Sedum.T00014534.1	maker-jcf7180000928421-snap-gene-0.33-mRNA-1	SD24	7	-2.752	6-phosphofructo-2-kinase fructose- -bisphosphatase-like isoform x1
Sedum.T00011348.1	maker-jcf7180000933465-snap-gene-0.53-mRNA-1	SD24	7	-2.014	alpha-tocopherol transfer
Sedum.T00021103.1	maker-jcf7180000927885-augustus-gene-0.43-mRNA-1	SD24	7	-3.071	amp deaminase 1 isoform x3
Sedum.T00003760.1	maker-jcf7180000920459-augustus-gene-0.69-mRNA-1	SD24	7	-9.052	baculoviral iap repeat-containing protein -a-like
Sedum.T00013052.1	maker-jcf7180000888330-augustus-gene-0.36-mRNA-1	SD24	7	-4.717	c6orf130 homolog
Sedum.T00021130.1	augustus_masked-jcf7180000918366-processed-gene-0.19-mRNA-1	SD24	7	-2.785	calcium calmodulin-dependent protein kinase type 1d-like
Sedum.T00011346.1	maker-jcf7180000933465-snap-gene-0.52-mRNA-1	SD24	7	-2.588	camp-dependent protein kinase inhibitor gamma
Sedum.T00001016.1	maker-jcf7180000917818-augustus-gene-0.34-mRNA-1	SD24	7	-3.406	cat eye syndrome critical region protein 5
Sedum.T00036829.1	maker-jcf7180000889757-augustus-gene-0.3-mRNA-1	SD24	7	-3.348	ceramide-1-phosphate transfer protein
Sedum.T00024433.1	augustus_masked-jcf7180000887974-processed-gene-0.10-mRNA-1	SD24	7	-3.15	cysteine-rich with egf-like domain protein 1-like
Sedum.T00026157.1	maker-jcf7180000927161-augustus-gene-0.43-mRNA-1	SD24	7	-6.215	cytosolic sulfotransferase 3-like
Sedum.T00032928.1	maker-jcf7180000925157-augustus-gene-0.50-mRNA-1	SD24	7	-2.911	dna primase small subunit
Sedum.T00021856.1	maker-jcf7180000930957-augustus-gene-0.12-mRNA-1	SD24	7	-3.771	erbb receptor feedback inhibitor 1-like
Sedum.T00010939.1	maker-jcf7180000926318-augustus-gene-0.29-mRNA-1	SD24	7	-2.041	exosome component 10
Sedum.T00014904.1	maker-jcf7180000926755-snap-gene-1.48-mRNA-1	SD24	7	-2.11	f-box wd repeat-containing protein 12
Sedum.T00042033.1	maker-jcf7180000926436-augustus-gene-0.40-mRNA-1	SD24	7	-2.2	g patch domain and kow motifs-containing protein
Sedum.T00012280.1	augustus_masked-jcf7180000916361-processed-gene-0.7-mRNA-1	SD24	7	-2.174	gametocyte-specific factor 1-like
Sedum.T00011349.2	maker-jcf7180000933465-snap-gene-0.57-mRNA-2	SD24	7	-2.912	ganglioside-induced differentiation-associated protein 1-like 1 isoform x2
Sedum.T00036759.1	maker-jcf7180000917382-augustus-gene-0.29-mRNA-1	SD24	7	-9.047	glutamate receptor-interacting protein 2
Sedum.T00024295.1	augustus_masked-jcf7180000922891-processed-gene-0.3-mRNA-1	SD24	7	-3.758	glycoprotein-n-acetylgalactosamine 3-beta-galactosyltransferase 1-a
Sedum.T00003761.1	maker-jcf7180000920459-snap-gene-0.75-mRNA-1	SD24	7	-5.174	glycoprotein-n-acetylgalactosamine 3-beta-galactosyltransferase 1-b-like
Sedum.T00025210.1	augustus_masked-jcf7180000912652-processed-gene-0.4-mRNA-1	SD24	7	-2.253	guanine nucleotide-binding protein g subunit alpha
Sedum.T00001824.1	augustus_masked-jcf7180000916344-processed-gene-0.4-mRNA-1	SD24	7	-2.633	guanine nucleotide-binding protein gs alpha subunit isoform l2
Sedum.T00014973.1	maker-jcf7180000926624-augustus-gene-0.18-mRNA-1	SD24	7	-4.448	high mobility group protein hmg-i hmg-y isoform x2
Sedum.T00042204.1	maker-jcf7180000930567-augustus-gene-0.40-mRNA-1	SD24	7	-3.431	immunoglobulin-like and fibronectin type iii domain-containing protein 1
Sedum.T00029444.1	maker-jcf7180000927054-snap-gene-0.56-mRNA-1	SD24	7	-3.304	inactive dipeptidyl peptidase 10
Sedum.T00021185.1	maker-jcf7180000918218-augustus-gene-0.16-mRNA-1	SD24	7	-2.735	isocitrate dehydrogenase
Sedum.T00017282.1	maker-jcf7180000917809-snap-gene-0.7-mRNA-1	SD24	7	-3.214	lim domain and actin-binding protein 1-like
Sedum.T00044132.1	augustus_masked-jcf7180000926309-processed-gene-0.34-mRNA-1	SD24	7	-6.825	major facilitator superfamily domain-containing protein 2a-b-like
Sedum.T00018016.1	maker-jcf7180000919877-augustus-gene-0.39-mRNA-1	SD24	7	-4.217	matrix metalloproteinase-9
Sedum.T00034586.1	genemark-jcf7180000926355-processed-gene-0.5-mRNA-1	SD24	7	-2.906	meiotic recombination protein spo11-like
Sedum.T00003077.1	maker-jcf7180000930532-augustus-gene-0.17-mRNA-1	SD24	7	-2.493	methyltransferase nsun5
Sedum.T00033076.1	maker-jcf7180000916764-augustus-gene-0.31-mRNA-1	SD24	7	-2.785	mitochondrial glutamate carrier 1-like
Sedum.T00000844.1	maker-jcf7180000929313-augustus-gene-0.65-mRNA-1	SD24	7	-3.078	mitogen-activated protein kinase kinase kinase 12-like
Sedum.T00038635.1	maker-jcf7180000927725-augustus-gene-0.17-mRNA-1	SD24	7	-2.416	nedd8-activating enzyme e1 catalytic subunit
Sedum.T00003758.1	snap_masked-jcf7180000920459-processed-gene-0.44-mRNA-1	SD24	7	-3.332	neurogenic differentiation factor 4-like
Sedum.T00008582.1	maker-jcf7180000932716-augustus-gene-0.32-mRNA-1	SD24	7	-3.209	partner of y14 and mago isoform x1
Sedum.T00035897.1	maker-jcf7180000930852-augustus-gene-0.11-mRNA-1	SD24	7	-2.39	phosphatidylinositol -bisphosphate 3-kinase catalytic subunit gamma isoform-like
Sedum.T00008520.1	genemark-jcf7180000919600-processed-gene-0.3-mRNA-1	SD24	7	-4.979	polypeptide n-acetylgalactosaminyltransferase 6-like
Sedum.T00014186.1	maker-jcf7180000931988-snap-gene-0.20-mRNA-1	SD24	7	-2.233	potassium voltage-gated channel subfamily c member 4
Sedum.T00020812.1	maker-jcf7180000921722-snap-gene-0.35-mRNA-1	SD24	7	-2.379	potassium voltage-gated channel subfamily d member 3-like isoform x1
Sedum.T00017193.1	maker-jcf7180000922592-augustus-gene-0.21-mRNA-1	SD24	7	-3.108	potassium voltage-gated channel subfamily d member partial
Sedum.T00021129.1	maker-jcf7180000918366-augustus-gene-0.45-mRNA-1	SD24	7	-5.135	potassium voltage-gated channel subfamily g member 1
Sedum.T00026964.1	maker-jcf7180000920439-augustus-gene-0.31-mRNA-1	SD24	7	-9.407	pq-loop repeat-containing protein 2
Sedum.T00005145.1	snap_masked-jcf7180000928821-processed-gene-0.37-mRNA-1	SD24	7	-4.366	PREDICTED: contactin-5
Sedum.T00024431.1	maker-jcf7180000887974-augustus-gene-0.27-mRNA-1	SD24	7	-2.767	PREDICTED: peregrin
Sedum.T00018897.1	maker-jcf7180000926621-snap-gene-0.65-mRNA-1	SD24	7	-2.059	probable atp-dependent rna helicase dhx35
Sedum.T00023133.1	maker-jcf7180000888640-augustus-gene-2.87-mRNA-1	SD24	7	-4.789	probable g-protein coupled receptor 157
Sedum.T00044607.1	maker-jcf7180000919169-augustus-gene-1.60-mRNA-1	SD24	7	-2.503	proteasomal ubiquitin receptor adrm1-like
Sedum.T00044916.1	maker-jcf7180000916617-augustus-gene-0.7-mRNA-1	SD24	7	-2.695	protein fam217b
Sedum.T00000514.1	maker-jcf7180000927913-snap-gene-0.37-mRNA-1	SD24	7	-3.385	protein kinase c-binding protein 1-like isoform x2
Sedum.T00018895.1	maker-jcf7180000926621-augustus-gene-0.56-mRNA-1	SD24	7	-3.851	protein snail homolog sna-like
Sedum.T00021132.1	maker-jcf7180000918366-snap-gene-0.47-mRNA-1	SD24	7	-3.377	protein-methionine sulfoxide oxidase mical1-like
Sedum.T00041172.1	maker-jcf7180000930157-augustus-gene-0.49-mRNA-1	SD24	7	-2.242	qm-like protein
Sedum.T00021732.1	maker-jcf7180000920481-augustus-gene-0.38-mRNA-1	SD24	7	-3.417	sal-like protein 4
Sedum.T00001792.1	maker-jcf7180000932336-augustus-gene-0.11-mRNA-1	SD24	7	-2.098	sam domain and hd domain-containing protein 1
Sedum.T00022621.1	maker-jcf7180000930725-augustus-gene-0.47-mRNA-1	SD24	7	-2.051	specifically androgen-regulated gene isoform x1
Sedum.T00010938.1	maker-jcf7180000926318-augustus-gene-0.30-mRNA-1	SD24	7	-3.546	spermidine synthase
Sedum.T00000843.1	maker-jcf7180000929313-augustus-gene-0.69-mRNA-1	SD24	7	-5.093	spry domain-containing protein 4
Sedum.T00023122.1	maker-jcf7180000888640-augustus-gene-2.78-mRNA-1	SD24	7	-4.897	spry domain-containing socs box protein 1
Sedum.T00012924.1	maker-jcf7180000931495-augustus-gene-0.53-mRNA-1	SD24	7	-2.458	transmembrane protein 51
Sedum.T00005139.2	maker-jcf7180000928821-snap-gene-0.47-mRNA-2	SD24	7	-4.605	tubulin alpha chain-like
Sedum.T00044152.1	maker-jcf7180000927503-augustus-gene-0.3-mRNA-1	SD24	7	-4.152	tubulin alpha-1c chain-like
Sedum.T00045158.1	maker-jcf7180000922782-augustus-gene-0.11-mRNA-1	SD24	7	-3.96	tubulin alpha-3 chain-like
Sedum.T00043373.1	genemark-jcf7180000928885-processed-gene-0.8-mRNA-1	SD24	7	-2.265	type i cytoskeletal 18-like
Sedum.T00004150.1	maker-jcf7180000927806-augustus-gene-0.30-mRNA-1	SD24	7	-3.438	u8 snorna-decapping enzyme
Sedum.T00029448.1	genemark-jcf7180000927054-processed-gene-0.1-mRNA-1	SD24	7	-2.237	uncharacterized protein loc102797068
Sedum.T00000953.1	maker-jcf7180000894877-snap-gene-0.30-mRNA-1	SD24	7	-2.945	uncharacterized protein loc106600653
Sedum.T00014531.1	maker-jcf7180000928421-snap-gene-0.31-mRNA-1	SD24	7	-2.015	v-type proton atpase subunit s1
Sedum.T00003729.1	maker-jcf7180000930937-augustus-gene-0.10-mRNA-1	SD24	7	-4.303	wnt1-inducible-signaling pathway protein 2 isoform x2
Sedum.T00039498.1	maker-jcf7180000928302-augustus-gene-0.65-mRNA-1	SD24	7	-2.693	zinc finger and btb domain-containing protein 39
Sedum.T00018894.1	maker-jcf7180000926621-snap-gene-0.63-mRNA-1	SD24	7	-2.324	zinc fingers and homeoboxes protein 3
Sedum.T00027695.1	maker-jcf7180000926771-augustus-gene-0.64-mRNA-1	SD12	8	-2.438	2 -cyclic-nucleotide 3 -phosphodiesterase
Sedum.T00009080.1	maker-jcf7180000927753-augustus-gene-0.64-mRNA-1	SD12	8	-2.396	39s ribosomal protein mitochondrial
Sedum.T00021480.1	maker-jcf7180000926069-augustus-gene-0.8-mRNA-1	SD12	8	-2.314	adp-ribosylation factor-like protein 6-interacting protein 1
Sedum.T00017445.1	maker-jcf7180000933380-snap-gene-0.88-mRNA-1	SD12	8	-2.128	all-trans-retinol -reductase
Sedum.T00014879.1	maker-jcf7180000923600-augustus-gene-0.4-mRNA-1	SD12	8	-9.143	alpha-type globin
Sedum.T00025673.1	augustus_masked-jcf7180000932006-processed-gene-0.33-mRNA-1	SD12	8	-2.99	ankyrin repeat and fibronectin type-iii domain-containing protein 1
Sedum.T00027698.1	augustus_masked-jcf7180000926771-processed-gene-0.23-mRNA-1	SD12	8	-3.2	atp-citrate synthase
Sedum.T00005678.1	maker-jcf7180000929875-augustus-gene-0.28-mRNA-1	SD12	8	-2.336	atp-dependent clp protease proteolytic mitochondrial
Sedum.T00042387.1	maker-jcf7180000891692-snap-gene-0.30-mRNA-1	SD12	8	-2.26	beta- -n-acetylglucosaminyltransferase lunatic fringe
Sedum.T00001049.1	maker-jcf7180000922214-snap-gene-0.49-mRNA-1	SD12	8	-2.191	brain-specific angiogenesis inhibitor 1-associated protein 2-like isoform x1
Sedum.T00032893.1	maker-jcf7180000919225-augustus-gene-0.16-mRNA-1	SD12	8	-2.365	calcium-regulated heat stable protein 1
Sedum.T00034008.1	genemark-jcf7180000887818-processed-gene-0.2-mRNA-1	SD12	8	-2.401	calmodulin-regulated spectrin-associated protein 3 isoform x1
Sedum.T00013454.1	maker-jcf7180000930766-augustus-gene-0.51-mRNA-1	SD12	8	-3.096	carnitine o-palmitoyltransferase liver isoform-like
Sedum.T00004100.1	maker-jcf7180000928496-snap-gene-0.26-mRNA-1	SD12	8	-2.446	cathepsin d-like
Sedum.T00020588.1	augustus_masked-jcf7180000930492-processed-gene-0.21-mRNA-1	SD12	8	-4.531	cdc42 effector protein 4-like
Sedum.T00003459.1	genemark-jcf7180000920520-processed-gene-0.5-mRNA-1	SD12	8	-4.466	chitobiosyldiphosphodolichol beta-mannosyltransferase
Sedum.T00011592.1	maker-jcf7180000929778-augustus-gene-0.36-mRNA-1	SD12	8	-2.417	coiled-coil domain-containing protein 43 isoform x1
Sedum.T00011593.1	augustus_masked-jcf7180000929778-processed-gene-0.17-mRNA-1	SD12	8	-2.588	coiled-coil domain-containing protein 43-like
Sedum.T00002832.1	augustus_masked-jcf7180000918049-processed-gene-0.15-mRNA-1	SD12	8	-2.462	coiled-coil-helix-coiled-coil-helix domain-containing protein 5
Sedum.T00007156.1	maker-jcf7180000897553-augustus-gene-0.15-mRNA-1	SD12	8	-2.588	cx9c motif-containing protein 4
Sedum.T00001288.1	maker-jcf7180000930088-snap-gene-0.55-mRNA-1	SD12	8	-2.418	cyclic-amp response element-binding protein 2
Sedum.T00006388.1	maker-jcf7180000927730-augustus-gene-0.20-mRNA-1	SD12	8	-2.56	dna-3-methyladenine glycosylase
Sedum.T00022827.1	maker-jcf7180000919859-augustus-gene-0.26-mRNA-1	SD12	8	-2.071	dna-directed rna polymerase iii subunit rpc10
Sedum.T00008193.1	maker-jcf7180000932370-snap-gene-0.33-mRNA-1	SD12	8	-2.161	dna-directed rna polymerase iii subunit rpc8
Sedum.T00024183.1	maker-jcf7180000888184-snap-gene-0.19-mRNA-1	SD12	8	-2.306	dual specificity mitogen-activated protein kinase kinase 4-like isoform x3
Sedum.T00029128.1	maker-jcf7180000928724-augustus-gene-0.36-mRNA-1	SD12	8	-3.126	fad-linked sulfhydryl oxidase alr
Sedum.T00020816.1	genemark-jcf7180000931656-processed-gene-0.1-mRNA-1	SD12	8	-3.401	germ cell-specific gene 1 protein
Sedum.T00027020.1	maker-jcf7180000932697-augustus-gene-0.71-mRNA-1	SD12	8	-2.494	glucosidase 2 subunit beta isoform x4
Sedum.T00015785.1	maker-jcf7180000921084-snap-gene-0.5-mRNA-1	SD12	8	-6.444	glycerophosphodiester phosphodiesterase domain-containing protein 3-like
Sedum.T00001981.1	maker-jcf7180000918654-augustus-gene-0.69-mRNA-1	SD12	8	-5.871	guanine nucleotide-binding protein g subunit alpha-like
Sedum.T00013226.2	maker-jcf7180000933087-augustus-gene-0.14-mRNA-2	SD12	8	-2.1	hypothetical protein EH28_02351
Sedum.T00003287.1	augustus_masked-jcf7180000888442-processed-gene-0.1-mRNA-1	SD12	8	-2.725	hypothetical protein EH28_13966
Sedum.T00026205.1	augustus_masked-jcf7180000917893-processed-gene-0.21-mRNA-1	SD12	8	-4.012	immediate early response gene 2
Sedum.T00032068.1	snap_masked-jcf7180000892044-processed-gene-0.19-mRNA-1	SD12	8	-2.148	inactive phospholipase c-like protein 2
Sedum.T00033211.1	maker-jcf7180000918526-augustus-gene-0.30-mRNA-1	SD12	8	-3.87	kunitz and ntr domain-containing protein 2
Sedum.T00011972.1	maker-jcf7180000888182-augustus-gene-0.25-mRNA-1	SD12	8	-2.276	loc553470 partial
Sedum.T00024097.1	maker-jcf7180000916288-snap-gene-0.22-mRNA-1	SD12	8	-2.813	low quality protein: bah and coiled-coil domain-containing protein 1-like
Sedum.T00010963.1	snap_masked-jcf7180000917038-processed-gene-0.6-mRNA-1	SD12	8	-4.491	lysophosphatidic acid receptor 1-a-like
Sedum.T00022019.1	maker-jcf7180000929589-snap-gene-0.37-mRNA-1	SD12	8	-2.952	meteorin-like protein
Sedum.T00007018.1	augustus_masked-jcf7180000927611-processed-gene-0.28-mRNA-1	SD12	8	-2.249	methionine-r-sulfoxide reductase b1
Sedum.T00025717.1	genemark-jcf7180000889438-processed-gene-0.8-mRNA-1	SD12	8	-5.969	mical-like protein 2
Sedum.T00000711.1	maker-jcf7180000932999-augustus-gene-0.5-mRNA-1	SD12	8	-2.402	middle subunit
Sedum.T00007446.1	maker-jcf7180000928453-augustus-gene-1.62-mRNA-1	SD12	8	-2.578	mitochondrial import inner membrane translocase subunit tim16-like isoform x2
Sedum.T00038213.1	maker-jcf7180000929484-augustus-gene-0.27-mRNA-1	SD12	8	-2.857	mitochondrial rho gtpase 1 isoform x2
Sedum.T00044168.1	augustus_masked-jcf7180000922833-processed-gene-0.6-mRNA-1	SD12	8	-2.476	mitochondrial rho gtpase 1-a
Sedum.T00026023.1	maker-jcf7180000928987-augustus-gene-0.13-mRNA-1	SD12	8	-2.899	n-acetylglucosamine-6-phosphate deacetylase
Sedum.T00032335.1	maker-jcf7180000924769-augustus-gene-0.15-mRNA-1	SD12	8	-6.272	nadph oxidase organizer 1
Sedum.T00004874.1	maker-jcf7180000889215-augustus-gene-0.10-mRNA-1	SD12	8	-3.135	neuronal-specific septin-3-like isoform x2
Sedum.T00031338.1	augustus_masked-jcf7180000889253-processed-gene-0.6-mRNA-1	SD12	8	-3.587	neuronal-specific septin-3-like isoform x3
Sedum.T00009641.1	maker-jcf7180000927108-augustus-gene-0.43-mRNA-1	SD12	8	-2.42	nuclear pore complex protein nup85
Sedum.T00002519.1	augustus_masked-jcf7180000916820-processed-gene-0.10-mRNA-1	SD12	8	-2.658	nucleoside diphosphate kinase 3 isoform x1
Sedum.T00027699.1	maker-jcf7180000926771-augustus-gene-0.69-mRNA-1	SD12	8	-5.875	p43 5s rna-binding
Sedum.T00032069.1	maker-jcf7180000892044-augustus-gene-0.39-mRNA-1	SD12	8	-6.423	potassium voltage-gated channel subfamily h member 4
Sedum.T00019639.1	augustus_masked-jcf7180000929293-processed-gene-0.8-mRNA-1	SD12	8	-5.436	PREDICTED: fascin
Sedum.T00019640.1	augustus_masked-jcf7180000929293-processed-gene-0.10-mRNA-1	SD12	8	-5.268	PREDICTED: fascin
Sedum.T00008399.1	maker-jcf7180000926647-augustus-gene-0.21-mRNA-1	SD12	8	-3.242	PREDICTED: mucin-19-like
Sedum.T00039265.1	augustus_masked-jcf7180000930540-processed-gene-0.23-mRNA-1	SD12	8	-3.831	PREDICTED: noggin
Sedum.T00021067.1	maker-jcf7180000933365-augustus-gene-0.103-mRNA-1	SD12	8	-8.391	PREDICTED: otopetrin-2-like
Sedum.T00003647.1	augustus_masked-jcf7180000895415-processed-gene-0.9-mRNA-1	SD12	8	-2.484	PREDICTED: prohibitin
Sedum.T00021069.1	maker-jcf7180000933365-augustus-gene-0.96-mRNA-1	SD12	8	-4.137	PREDICTED: tetraspanin-10
Sedum.T00016174.1	maker-jcf7180000926416-augustus-gene-0.47-mRNA-1	SD12	8	-2.482	PREDICTED: thioredoxin, mitochondrial-like
Sedum.T00009164.1	maker-jcf7180000929749-augustus-gene-0.12-mRNA-1	SD12	8	-2.873	probable atp-dependent rna helicase ddx5 isoform x1
Sedum.T00007675.1	maker-jcf7180000930954-augustus-gene-0.33-mRNA-1	SD12	8	-2.315	probable dual specificity protein phosphatase ddb_g0281963
Sedum.T00015135.1	maker-jcf7180000933269-augustus-gene-0.29-mRNA-1	SD12	8	-2.236	probable xaa-pro aminopeptidase 3
Sedum.T00023336.1	maker-jcf7180000894491-augustus-gene-0.15-mRNA-1	SD12	8	-2.271	procollagen galactosyltransferase 1
Sedum.T00026928.1	maker-jcf7180000919383-augustus-gene-0.42-mRNA-1	SD12	8	-2.244	protein fam195a-like
Sedum.T00040806.1	augustus_masked-jcf7180000931010-processed-gene-0.10-mRNA-1	SD12	8	-2.877	protein fam83f-like
Sedum.T00039124.1	augustus_masked-jcf7180000923424-processed-gene-0.16-mRNA-1	SD12	8	-3.867	protein phosphatase 1 regulatory subunit 1b-like isoform x2
Sedum.T00001052.1	maker-jcf7180000922214-snap-gene-0.46-mRNA-1	SD12	8	-2.652	protein tweety homolog 2-like
Sedum.T00001051.1	maker-jcf7180000922214-augustus-gene-0.42-mRNA-1	SD12	8	-2.265	protein tweety homolog 2-like isoform x2
Sedum.T00011591.1	maker-jcf7180000929778-augustus-gene-0.33-mRNA-1	SD12	8	-2.273	protein wnt-9b
Sedum.T00021816.1	maker-jcf7180000931747-snap-gene-0.50-mRNA-1	SD12	8	-2.128	ral guanine nucleotide dissociation stimulator-like 1
Sedum.T00015650.1	maker-jcf7180000926481-snap-gene-0.7-mRNA-1	SD12	8	-6.61	regulator of g-protein signaling 9-like
Sedum.T00033499.1	maker-jcf7180000894494-augustus-gene-0.13-mRNA-1	SD12	8	-2.671	ribosomal rna methyltransferase 2
Sedum.T00005487.1	maker-jcf7180000928404-augustus-gene-0.56-mRNA-1	SD12	8	-2.553	ribosomal rna-processing protein 7 homolog a
Sedum.T00032794.1	maker-jcf7180000926336-augustus-gene-0.79-mRNA-1	SD12	8	-2.101	ring finger protein 113a
Sedum.T00025492.1	augustus_masked-jcf7180000924719-processed-gene-0.13-mRNA-1	SD12	8	-6.74	ring finger protein 222
Sedum.T00022586.1	genemark-jcf7180000933088-processed-gene-0.0-mRNA-1	SD12	8	-2	serine arginine repetitive matrix protein 2-like
Sedum.T00025073.1	maker-jcf7180000918558-augustus-gene-0.26-mRNA-1	SD12	8	-2.3	serine threonine-protein kinase endoribonuclease ire1
Sedum.T00000560.1	snap_masked-jcf7180000892078-processed-gene-0.14-mRNA-1	SD12	8	-5.16	serine threonine-protein kinase sbk1-like
Sedum.T00000559.1	snap_masked-jcf7180000892078-processed-gene-0.15-mRNA-1	SD12	8	-3.634	serine threonine-protein kinase sbk1-like
Sedum.T00001985.1	genemark-jcf7180000918654-processed-gene-0.15-mRNA-1	SD12	8	-2.982	soluble calcium-activated nucleotidase 1 isoform x2
Sedum.T00017533.1	maker-jcf7180000931761-snap-gene-2.44-mRNA-1	SD12	8	-2.354	sphingosine kinase 1-like
Sedum.T00004011.1	maker-jcf7180000931792-augustus-gene-0.47-mRNA-1	SD12	8	-2.44	suppressor of swi4 1 homolog
Sedum.T00027696.1	maker-jcf7180000926771-augustus-gene-0.68-mRNA-1	SD12	8	-3.339	synaptonemal complex protein sc65
Sedum.T00007007.1	maker-jcf7180000927611-augustus-gene-0.58-mRNA-1	SD12	8	-3.434	testis-expressed sequence 2
Sedum.T00010585.1	maker-jcf7180000928861-augustus-gene-0.28-mRNA-1	SD12	8	-4.933	tetratricopeptide repeat protein 39a-like isoform x1
Sedum.T00014223.2	maker-jcf7180000922536-augustus-gene-0.61-mRNA-2	SD12	8	-2.005	transcription activator brg1 isoform x1
Sedum.T00028992.1	maker-jcf7180000930930-snap-gene-0.37-mRNA-1	SD12	8	-2.975	transmembrane protease serine 9-like
Sedum.T00039262.1	maker-jcf7180000930540-snap-gene-0.51-mRNA-1	SD12	8	-4.756	transmembrane protein 100
Sedum.T00044984.1	genemark-jcf7180000917043-processed-gene-0.0-mRNA-1	SD12	8	-2.749	transmembrane protein 184a
Sedum.T00024184.1	maker-jcf7180000888184-augustus-gene-0.18-mRNA-1	SD12	8	-3.436	transmembrane protein 220
Sedum.T00017443.1	maker-jcf7180000933380-augustus-gene-0.78-mRNA-1	SD12	8	-3.514	transmembrane protein 98
Sedum.T00020814.1	maker-jcf7180000931656-augustus-gene-0.61-mRNA-1	SD12	8	-4.453	uncharacterized protein loc102075640 isoform x1
Sedum.T00035255.1	maker-jcf7180000923115-augustus-gene-0.48-mRNA-1	SD12	8	-3.166	uncharacterized protein loc103361864
Sedum.T00002847.1	maker-jcf7180000916435-augustus-gene-0.76-mRNA-1	SD12	8	-2.047	uncharacterized protein loc103367332
Sedum.T00007990.1	genemark-jcf7180000918727-processed-gene-0.3-mRNA-1	SD12	8	-2.987	uncharacterized protein loc103375184
Sedum.T00011620.1	maker-jcf7180000920602-snap-gene-0.31-mRNA-1	SD12	8	-4.956	uncharacterized protein loc104929518
Sedum.T00026769.1	genemark-jcf7180000921056-processed-gene-0.0-mRNA-1	SD12	8	-3.612	xylosyltransferase 1-like
Sedum.T00005481.1	maker-jcf7180000928404-snap-gene-0.66-mRNA-1	SD12	8	-8.086	zona pellucida sperm-binding protein 4
Sedum.T00001269.1	maker-jcf7180000931079-augustus-gene-0.48-mRNA-1	SD15	9	-2.777	28s ribosomal protein mitochondrial
Sedum.T00018182.1	maker-jcf7180000923137-snap-gene-0.30-mRNA-1	SD15	9	-2.34	2-methoxy-6-polyprenyl- -benzoquinol mitochondrial
Sedum.T00045278.1	genemark-jcf7180000932419-processed-gene-1.10-mRNA-1	SD15	9	-2.741	39s ribosomal protein mitochondrial
Sedum.T00040209.1	augustus_masked-jcf7180000919070-processed-gene-0.3-mRNA-1	SD15	9	-2.277	adenylate kinase isoenzyme 6
Sedum.T00012964.2	maker-jcf7180000916870-augustus-gene-0.34-mRNA-2	SD15	9	-5.693	aldehyde dehydrogenase family 3 member b1-like
Sedum.T00001038.1	maker-jcf7180000923713-augustus-gene-0.3-mRNA-1	SD15	9	-9.496	alpha-1-antitrypsin
Sedum.T00011356.1	maker-jcf7180000926454-augustus-gene-0.42-mRNA-1	SD15	9	-2.773	alpha-ketoglutarate-dependent dioxygenase alkb homolog 2
Sedum.T00039695.2	maker-jcf7180000933294-snap-gene-0.43-mRNA-2	SD15	9	-2.295	an1-type zinc finger protein 5 isoform x1
Sedum.T00038098.1	maker-jcf7180000930835-snap-gene-0.16-mRNA-1	SD15	9	-2.046	ankyrin-1-like isoform x9
Sedum.T00019578.1	augustus_masked-jcf7180000926921-processed-gene-0.3-mRNA-1	SD15	9	-2.196	arrestin domain-containing protein 1-like
Sedum.T00010463.1	maker-jcf7180000926894-augustus-gene-0.14-mRNA-1	SD15	9	-2.87	bag family molecular chaperone regulator 4
Sedum.T00024207.1	augustus_masked-jcf7180000909354-processed-gene-0.4-mRNA-1	SD15	9	-3.014	bone morphogenetic protein receptor type-1b isoform x2
Sedum.T00044271.1	genemark-jcf7180000928979-processed-gene-0.0-mRNA-1	SD15	9	-2.829	bone morphogenetic protein receptor type-1b isoform x2
Sedum.T00040861.2	maker-jcf7180000927181-augustus-gene-0.14-mRNA-2	SD15	9	-2.65	bri3-binding protein
Sedum.T00018436.1	maker-jcf7180000927079-augustus-gene-0.50-mRNA-1	SD15	9	-4.843	calcium-binding mitochondrial carrier protein s -2-a-like
Sedum.T00012594.1	maker-jcf7180000916059-augustus-gene-0.26-mRNA-1	SD15	9	-2.152	cell division control protein 45 homolog
Sedum.T00001001.1	maker-jcf7180000924338-augustus-gene-0.17-mRNA-1	SD15	9	-2.297	clathrin heavy chain 1-like isoform x2
Sedum.T00016852.1	maker-jcf7180000927293-augustus-gene-0.38-mRNA-1	SD15	9	-3.475	coxsackievirus and adenovirus receptor homolog
Sedum.T00037508.1	maker-jcf7180000933006-augustus-gene-0.21-mRNA-1	SD15	9	-3.004	cytoplasmic trna 2-thiolation protein 1
Sedum.T00004090.1	maker-jcf7180000922715-snap-gene-0.42-mRNA-1	SD15	9	-2.266	dna polymerase kappa
Sedum.T00025411.1	maker-jcf7180000927333-augustus-gene-1.37-mRNA-1	SD15	9	-2.062	drebrin-like protein
Sedum.T00038332.1	genemark-jcf7180000891523-processed-gene-0.4-mRNA-1	SD15	9	-2.062	dual specificity protein phosphatase cdc14b isoform x1
Sedum.T00027037.1	maker-jcf7180000927839-snap-gene-0.50-mRNA-1	SD15	9	-2.568	dual specificity protein phosphatase cdc14b isoform x8
Sedum.T00022076.1	augustus_masked-jcf7180000918480-processed-gene-0.5-mRNA-1	SD15	9	-4.034	e3 ubiquitin-protein ligase trim36 isoform x3
Sedum.T00011071.1	genemark-jcf7180000931755-processed-gene-0.0-mRNA-1	SD15	9	-2.841	elongation of very long chain fatty acids protein 7-like
Sedum.T00003197.1	augustus_masked-jcf7180000919470-processed-gene-0.29-mRNA-1	SD15	9	-2.739	emi domain-containing protein 1
Sedum.T00038581.1	maker-jcf7180000927899-augustus-gene-0.47-mRNA-1	SD15	9	-2.155	fanconi anemia group g protein
Sedum.T00011855.1	maker-jcf7180000927119-augustus-gene-0.36-mRNA-1	SD15	9	-4.935	flocculation protein flo11-like
Sedum.T00009726.1	maker-jcf7180000924839-augustus-gene-0.5-mRNA-1	SD15	9	-5.163	gelsolin-like isoform x2
Sedum.T00022074.1	maker-jcf7180000918480-augustus-gene-0.13-mRNA-1	SD15	9	-2.383	geranylgeranyl transferase type-1 subunit beta
Sedum.T00021087.1	maker-jcf7180000930357-snap-gene-0.60-mRNA-1	SD15	9	-2.447	glycine dehydrogenase
Sedum.T00006562.1	maker-jcf7180000924446-augustus-gene-1.74-mRNA-1	SD15	9	-2.482	hermansky-pudlak syndrome 4 protein isoform x1
Sedum.T00009106.1	genemark-jcf7180000926442-processed-gene-0.0-mRNA-1	SD15	9	-3.944	histone-lysine n-methyltransferase ehmt1-like
Sedum.T00020591.1	maker-jcf7180000932502-augustus-gene-0.9-mRNA-1	SD15	9	-2.657	histone-lysine n-methyltransferase ehmt1-like
Sedum.T00019579.1	maker-jcf7180000926921-augustus-gene-0.11-mRNA-1	SD15	9	-2.532	histone-lysine n-methyltransferase ehmt1-like
Sedum.T00025419.1	maker-jcf7180000927333-snap-gene-2.58-mRNA-1	SD15	9	-4.255	homeobox protein nkx-
Sedum.T00029091.1	maker-jcf7180000916667-augustus-gene-0.21-mRNA-1	SD15	9	-3.028	huntingtin-interacting protein 1-related protein isoform x1
Sedum.T00023723.1	snap_masked-jcf7180000918341-processed-gene-0.27-mRNA-1	SD15	9	-8.86	hypothetical protein EH28_03918
Sedum.T00035957.2	maker-jcf7180000926574-augustus-gene-2.82-mRNA-2	SD15	9	-2.39	immediate early response 3-interacting protein 1
Sedum.T00038330.1	maker-jcf7180000891523-snap-gene-0.19-mRNA-1	SD15	9	-3.757	intracellular hyaluronan-binding protein 4-like isoform x2
Sedum.T00035516.1	augustus_masked-jcf7180000923474-processed-gene-0.3-mRNA-1	SD15	9	-3.512	kazal-type serine protease inhibitor domain-containing protein 1-like
Sedum.T00014999.1	augustus_masked-jcf7180000921800-processed-gene-0.9-mRNA-1	SD15	9	-3.188	kazal-type serine protease inhibitor domain-containing protein 1-like
Sedum.T00035945.1	augustus_masked-jcf7180000926574-processed-gene-2.27-mRNA-1	SD15	9	-9.159	low-density lipoprotein receptor-related protein 4
Sedum.T00015100.2	maker-jcf7180000917187-snap-gene-0.29-mRNA-2	SD15	9	-2.518	metallo-beta-lactamase domain-containing protein 2
Sedum.T00012960.1	maker-jcf7180000916870-augustus-gene-0.33-mRNA-1	SD15	9	-3.024	mevalonate kinase
Sedum.T00012183.1	maker-jcf7180000931868-augustus-gene-0.49-mRNA-1	SD15	9	-2.839	mitochondrial-processing peptidase subunit alpha
Sedum.T00040695.1	maker-jcf7180000916453-snap-gene-0.4-mRNA-1	SD15	9	-2.427	mucosa-associated lymphoid tissue lymphoma translocation protein 1 isoform x2
Sedum.T00006908.1	genemark-jcf7180000889177-processed-gene-0.3-mRNA-1	SD15	9	-2.427	multiple c2 and transmembrane domain-containing protein 1
Sedum.T00006909.1	maker-jcf7180000889177-snap-gene-0.23-mRNA-1	SD15	9	-2.828	multiple c2 and transmembrane domain-containing protein 1 isoform x2
Sedum.T00004719.1	maker-jcf7180000923450-augustus-gene-0.6-mRNA-1	SD15	9	-2.712	niban-like protein 1
Sedum.T00025417.1	genemark-jcf7180000927333-processed-gene-2.7-mRNA-1	SD15	9	-3.62	pdz and lim domain protein 2
Sedum.T00029993.1	maker-jcf7180000920628-augustus-gene-0.35-mRNA-1	SD15	9	-2.248	pescadillo homolog
Sedum.T00002611.1	maker-jcf7180000917574-snap-gene-0.30-mRNA-1	SD15	9	-2.512	phosphatidylinositol 4-kinase alpha isoform x1
Sedum.T00002610.1	augustus_masked-jcf7180000917574-processed-gene-0.10-mRNA-1	SD15	9	-2.215	phosphatidylinositol 4-kinase alpha isoform x2
Sedum.T00015386.1	snap_masked-jcf7180000916995-processed-gene-0.25-mRNA-1	SD15	9	-3.44	piggybac transposable element-derived protein 4-like
Sedum.T00035944.1	maker-jcf7180000926574-augustus-gene-2.75-mRNA-1	SD15	9	-4.562	PREDICTED: beta-ureidopropionase
Sedum.T00029248.1	augustus_masked-jcf7180000906938-processed-gene-0.2-mRNA-1	SD15	9	-5.167	PREDICTED: gelsolin
Sedum.T00007250.1	maker-jcf7180000926274-augustus-gene-0.41-mRNA-1	SD15	9	-2.147	PREDICTED: putative aminopeptidase W07G4,4
Sedum.T00039736.1	augustus_masked-jcf7180000922678-processed-gene-0.13-mRNA-1	SD15	9	-5.778	PREDICTED: torsin-4A-B-like
Sedum.T00011553.1	augustus_masked-jcf7180000926870-processed-gene-0.10-mRNA-1	SD15	9	-3.002	probable isoprenylcysteine alpha-carbonyl methylesterase icme isoform x1
Sedum.T00015340.1	augustus_masked-jcf7180000891587-processed-gene-0.18-mRNA-1	SD15	9	-2.317	probable palmitoyltransferase zdhhc8
Sedum.T00029095.1	maker-jcf7180000916667-augustus-gene-0.25-mRNA-1	SD15	9	-2.677	probable peptide chain release factor c12orf65 mitochondrial
Sedum.T00001267.1	maker-jcf7180000931079-augustus-gene-0.49-mRNA-1	SD15	9	-3.603	prostaglandin e2 receptor ep4 subtype-like
Sedum.T00000997.1	maker-jcf7180000923560-augustus-gene-0.6-mRNA-1	SD15	9	-3.413	protein crumbs homolog 1-like
Sedum.T00006778.1	maker-jcf7180000923242-augustus-gene-0.31-mRNA-1	SD15	9	-2.069	protein fam222a
Sedum.T00035952.1	maker-jcf7180000926574-augustus-gene-2.79-mRNA-1	SD15	9	-2.438	protein gucd1
Sedum.T00004136.1	maker-jcf7180000918688-augustus-gene-1.72-mRNA-1	SD15	9	-2.158	rab5 gdp gtp exchange factor-like
Sedum.T00042885.1	maker-jcf7180000917166-snap-gene-0.19-mRNA-1	SD15	9	-2.151	ring finger protein 37
Sedum.T00027849.1	genemark-jcf7180000927750-processed-gene-0.4-mRNA-1	SD15	9	-4.552	secreted frizzled-related protein 1
Sedum.T00027850.1	genemark-jcf7180000927750-processed-gene-0.5-mRNA-1	SD15	9	-3.528	secreted frizzled-related protein 1
Sedum.T00011978.1	maker-jcf7180000918642-snap-gene-0.11-mRNA-1	SD15	9	-2.459	sodium-dependent phosphate transporter 2
Sedum.T00022436.1	maker-jcf7180000928830-augustus-gene-0.40-mRNA-1	SD15	9	-3.442	stromal cell-derived factor 2-like protein 1
Sedum.T00017632.2	maker-jcf7180000933500-augustus-gene-0.59-mRNA-2	SD15	9	-2.006	traf-type zinc finger domain-containing protein 1
Sedum.T00015339.1	maker-jcf7180000891587-augustus-gene-0.35-mRNA-1	SD15	9	-2.933	trna (uracil-5-)-methyltransferase homolog a
Sedum.T00010462.1	maker-jcf7180000926894-augustus-gene-0.12-mRNA-1	SD15	9	-3.022	u6 snrna-associated sm-like protein lsm1
Sedum.T00035935.1	maker-jcf7180000926574-snap-gene-1.55-mRNA-1	SD15	9	-2.77	ubiquitin-conjugating enzyme e2 g1-like
Sedum.T00015667.1	maker-jcf7180000927903-augustus-gene-1.55-mRNA-1	SD15	9	-2.897	uncharacterized protein c5orf34 homolog isoform x1
Sedum.T00026685.1	maker-jcf7180000922920-snap-gene-0.46-mRNA-1	SD15	9	-2.41	uncharacterized protein c9orf85 homolog
Sedum.T00037311.1	maker-jcf7180000919918-snap-gene-0.66-mRNA-1	SD15	9	-2.484	uncharacterized protein loc102076433
Sedum.T00023647.1	maker-jcf7180000932238-augustus-gene-0.10-mRNA-1	SD15	9	-6.257	uncharacterized protein loc102312038
Sedum.T00038926.1	snap_masked-jcf7180000890233-processed-gene-0.6-mRNA-1	SD15	9	-2.602	unnamed protein product
Sedum.T00022713.1	maker-jcf7180000923241-augustus-gene-0.26-mRNA-1	SD15	9	-3.335	wd repeat and socs box-containing protein 2
Sedum.T00001268.1	genemark-jcf7180000931079-processed-gene-0.3-mRNA-1	SD15	9	-5.138	zinc finger protein 366
Sedum.T00011446.1	maker-jcf7180000930889-augustus-gene-0.50-mRNA-1	SD15	9	-2.6	zinc metalloproteinase-disintegrin-like crotastatin isoform x1
Sedum.T00029561.1	maker-jcf7180000920615-augustus-gene-0.14-mRNA-1	SD18	10	-2.425	26s proteasome non-atpase regulatory subunit 10
Sedum.T00007395.1	snap_masked-jcf7180000916220-processed-gene-0.38-mRNA-1	SD18	10	-2.075	39s ribosomal protein mitochondrial isoform x1
Sedum.T00021491.1	maker-jcf7180000933391-augustus-gene-0.97-mRNA-1	SD18	10	-2.134	acidic repeat-containing protein
Sedum.T00013740.1	maker-jcf7180000887972-snap-gene-0.20-mRNA-1	SD18	10	-5.797	adp atp translocase 2
Sedum.T00036255.1	maker-jcf7180000916810-augustus-gene-0.33-mRNA-1	SD18	10	-3.958	aldolase a
Sedum.T00018356.1	genemark-jcf7180000916908-processed-gene-0.7-mRNA-1	SD18	10	-3.834	beta a1-2- partial
Sedum.T00003303.1	maker-jcf7180000933580-augustus-gene-0.81-mRNA-1	SD18	10	-3.324	bifunctional heparan sulfate n-deacetylase n-sulfotransferase 1
Sedum.T00014377.1	augustus_masked-jcf7180000917325-processed-gene-0.32-mRNA-1	SD18	10	-3.638	c1galt1-specific chaperone 1
Sedum.T00029225.1	maker-jcf7180000928218-augustus-gene-1.51-mRNA-1	SD18	10	-2.834	collagen alpha-1 chain-like isoform x2
Sedum.T00042195.1	maker-jcf7180000931569-augustus-gene-0.54-mRNA-1	SD18	10	-2.172	dna replication licensing factor mcm7-b
Sedum.T00029226.1	augustus_masked-jcf7180000928218-processed-gene-1.25-mRNA-1	SD18	10	-3.845	dual specificity protein kinase clk4-like isoform x2
Sedum.T00030210.1	snap_masked-jcf7180000932929-processed-gene-0.33-mRNA-1	SD18	10	-3.112	ectodysplasin-a isoform x2
Sedum.T00020372.1	augustus_masked-jcf7180000928892-processed-gene-0.19-mRNA-1	SD18	10	-2.917	endoplasmic reticulum-golgi intermediate compartment protein 1 isoform x5
Sedum.T00006606.1	maker-jcf7180000902887-snap-gene-0.20-mRNA-1	SD18	10	-2.109	fch and double sh3 domains protein 1-like
Sedum.T00008804.1	maker-jcf7180000932704-augustus-gene-0.50-mRNA-1	SD18	10	-4.164	fh2 domain-containing protein 1
Sedum.T00030261.1	maker-jcf7180000927398-snap-gene-0.11-mRNA-1	SD18	10	-2.961	Glypican-6
Sedum.T00005346.1	augustus_masked-jcf7180000918922-processed-gene-0.12-mRNA-1	SD18	10	-4.392	heparan sulfate glucosamine 3-o-sulfotransferase partial
Sedum.T00043145.1	maker-jcf7180000916069-snap-gene-0.21-mRNA-1	SD18	10	-3.79	hypothetical protein EH28_11987
Sedum.T00013739.1	maker-jcf7180000887972-augustus-gene-0.18-mRNA-1	SD18	10	-2.855	hypothetical protein EH28_13685
Sedum.T00003292.1	maker-jcf7180000933580-augustus-gene-0.75-mRNA-1	SD18	10	-2.143	hypothetical protein EH28_16745
Sedum.T00036253.1	maker-jcf7180000916810-augustus-gene-0.31-mRNA-1	SD18	10	-3.005	hypothetical protein EH28_16757
Sedum.T00044297.2	maker-jcf7180000916561-augustus-gene-0.23-mRNA-2	SD18	10	-3.889	iduronate 2-sulfatase
Sedum.T00013211.1	maker-jcf7180000917566-augustus-gene-0.29-mRNA-1	SD18	10	-2.542	integrator complex subunit 5
Sedum.T00014056.1	maker-jcf7180000920897-augustus-gene-0.4-mRNA-1	SD18	10	-4.394	interleukin-12 subunit beta
Sedum.T00037797.1	maker-jcf7180000927186-augustus-gene-0.28-mRNA-1	SD18	10	-2.039	kv channel-interacting protein 1 isoform x3
Sedum.T00019472.1	augustus_masked-jcf7180000930077-processed-gene-0.19-mRNA-1	SD18	10	-5.657	low affinity cationic amino acid transporter 2
Sedum.T00029839.1	genemark-jcf7180000933020-processed-gene-0.2-mRNA-1	SD18	10	-4.09	low quality protein: glutathione peroxidase 3- partial
Sedum.T00033158.1	maker-jcf7180000918081-augustus-gene-0.9-mRNA-1	SD18	10	-4.258	low quality protein: ras gtpase-activating protein-binding protein 1-like
Sedum.T00023169.1	augustus_masked-jcf7180000922794-processed-gene-0.20-mRNA-1	SD18	10	-2.185	mediator of rna polymerase ii transcription subunit 7 isoform x1
Sedum.T00040678.1	augustus_masked-jcf7180000928763-processed-gene-0.21-mRNA-1	SD18	10	-6.056	mid1-interacting protein 1-like
Sedum.T00028004.1	maker-jcf7180000930633-augustus-gene-0.30-mRNA-1	SD18	10	-2.07	mitochondrial import inner membrane translocase subunit tim8 a
Sedum.T00019480.1	maker-jcf7180000930077-snap-gene-0.75-mRNA-1	SD18	10	-3.207	myotubularin-related protein 7
Sedum.T00031675.1	genemark-jcf7180000917770-processed-gene-0.0-mRNA-1	SD18	10	-2.11	nucleotide exchange factor sil1 isoform x1
Sedum.T00021887.1	maker-jcf7180000903279-snap-gene-0.5-mRNA-1	SD18	10	-2.319	nucleotide exchange factor sil1 isoform x2
Sedum.T00018352.1	maker-jcf7180000916908-augustus-gene-0.29-mRNA-1	SD18	10	-4.085	oocyte zinc finger protein 29-like
Sedum.T00005857.1	maker-jcf7180000920392-augustus-gene-0.60-mRNA-1	SD18	10	-4.59	pctp-like protein
Sedum.T00000810.1	maker-jcf7180000920192-augustus-gene-0.31-mRNA-1	SD18	10	-2.356	peroxisome proliferator-activated receptor gamma coactivator 1-beta-like
Sedum.T00023758.3	maker-jcf7180000933017-augustus-gene-0.50-mRNA-3	SD18	10	-2.504	phd finger protein 6 isoform x1
Sedum.T00042188.1	maker-jcf7180000931569-augustus-gene-0.47-mRNA-1	SD18	10	-3.107	PREDICTED: glypican-2
Sedum.T00021494.1	maker-jcf7180000933391-augustus-gene-0.105-mRNA-1	SD18	10	-5.857	PREDICTED: protocadherin-20-like
Sedum.T00011945.1	snap_masked-jcf7180000923972-processed-gene-0.9-mRNA-1	SD18	10	-2.072	PREDICTED: teneurin-2
Sedum.T00017087.1	snap_masked-jcf7180000930637-processed-gene-2.18-mRNA-1	SD18	10	-2.241	PREDICTED: testican-1
Sedum.T00017086.1	maker-jcf7180000930637-augustus-gene-2.24-mRNA-1	SD18	10	-2.097	PREDICTED: testican-1
Sedum.T00037800.1	genemark-jcf7180000927186-processed-gene-1.1-mRNA-1	SD18	10	-2.74	PREDICTED: wolframin
Sedum.T00003297.1	maker-jcf7180000933580-augustus-gene-0.76-mRNA-1	SD18	10	-3.031	pre-mrna-splicing factor rbm22
Sedum.T00029708.1	maker-jcf7180000932974-augustus-gene-0.61-mRNA-1	SD18	10	-2.303	probable trna guanylyltransferase
Sedum.T00029218.2	maker-jcf7180000928218-snap-gene-0.34-mRNA-2	SD18	10	-2.205	receptor expression-enhancing protein 2
Sedum.T00010716.1	maker-jcf7180000930579-augustus-gene-0.51-mRNA-1	SD18	10	-2.373	reticulon-4 receptor-like 2
Sedum.T00008805.1	maker-jcf7180000932704-snap-gene-0.58-mRNA-1	SD18	10	-2.31	rho-related gtp-binding protein
Sedum.T00000807.1	augustus_masked-jcf7180000920192-processed-gene-0.14-mRNA-1	SD18	10	-2.601	rod cgmp-specific 3 -cyclic phosphodiesterase subunit alpha
Sedum.T00032599.1	maker-jcf7180000927465-augustus-gene-0.18-mRNA-1	SD18	10	-3.028	set and mynd domain-containing protein 5
Sedum.T00013741.1	maker-jcf7180000887972-augustus-gene-0.16-mRNA-1	SD18	10	-2.666	solute carrier family 25 member 43-like
Sedum.T00021489.1	snap_masked-jcf7180000933391-processed-gene-0.59-mRNA-1	SD18	10	-3.63	sterol-4-alpha-carboxylate 3- decarboxylating
Sedum.T00010708.1	maker-jcf7180000930579-augustus-gene-0.44-mRNA-1	SD18	10	-3.905	thioredoxin-related transmembrane protein 2
Sedum.T00005861.1	augustus_masked-jcf7180000920392-processed-gene-0.31-mRNA-1	SD18	10	-4.539	transcription factor sox-3
Sedum.T00036250.1	maker-jcf7180000916810-augustus-gene-0.28-mRNA-1	SD18	10	-2.811	transmembrane and coiled-coil domain-containing protein 6 isoform x2
Sedum.T00012838.1	augustus_masked-jcf7180000926409-processed-gene-0.28-mRNA-1	SD18	10	-3.25	transmembrane protein 126a-like
Sedum.T00040675.1	maker-jcf7180000928763-augustus-gene-0.47-mRNA-1	SD18	10	-2.903	transmembrane protein 35
Sedum.T00029710.1	maker-jcf7180000932974-snap-gene-0.71-mRNA-1	SD18	10	-3.119	u7 snrna-associated sm-like protein lsm11
Sedum.T00007051.2	maker-jcf7180000929563-snap-gene-0.29-mRNA-2	SD18	10	-5.352	ubiquitin-like protein 3
Sedum.T00011065.1	genemark-jcf7180000920432-processed-gene-0.5-mRNA-1	SD18	10	-3.179	uncharacterized protein loc104934100
Sedum.T00011062.1	maker-jcf7180000920432-augustus-gene-0.34-mRNA-1	SD18	10	-2.222	uncharacterized protein loc104934100
Sedum.T00013418.1	maker-jcf7180000904638-snap-gene-0.14-mRNA-1	SD18	10	-3.397	vascular endothelial growth factor receptor kdr-like
Sedum.T00019918.1	maker-jcf7180000928008-augustus-gene-0.41-mRNA-1	SD10	11	-2.713	1-acylglycerol-3-phosphate o-acyltransferase abhd5-like
Sedum.T00039746.1	maker-jcf7180000928573-snap-gene-0.19-mRNA-1	SD10	11	-2.63	adaptin ear-binding coat-associated protein 1
Sedum.T00009471.1	genemark-jcf7180000920971-processed-gene-0.1-mRNA-1	SD10	11	-3.785	apolipoprotein eb-like
Sedum.T00035059.1	maker-jcf7180000888806-snap-gene-0.66-mRNA-1	SD10	11	-2.336	atpase inhibitor mitochondrial-like
Sedum.T00043080.1	maker-jcf7180000924424-augustus-gene-0.13-mRNA-1	SD10	11	-2.166	atrial natriuretic peptide receptor 1
Sedum.T00008782.1	maker-jcf7180000926475-augustus-gene-0.35-mRNA-1	SD10	11	-5.596	bone morphogenetic protein 5
Sedum.T00007478.1	maker-jcf7180000930431-augustus-gene-0.41-mRNA-1	SD10	11	-2.585	brain-specific angiogenesis inhibitor 1-like
Sedum.T00012204.2	maker-jcf7180000927103-snap-gene-0.44-mRNA-2	SD10	11	-10.075	cathepsin s
Sedum.T00018190.1	maker-jcf7180000929470-snap-gene-0.45-mRNA-1	SD10	11	-2.122	chondroitin sulfate proteoglycan 5
Sedum.T00010630.1	maker-jcf7180000930804-augustus-gene-0.49-mRNA-1	SD10	11	-2.08	chromatin accessibility complex protein 1
Sedum.T00045468.1	augustus_masked-jcf7180000920115-processed-gene-0.23-mRNA-1	SD10	11	-3.175	cyclin-dependent kinase 6
Sedum.T00015257.1	maker-jcf7180000929780-snap-gene-1.90-mRNA-1	SD10	11	-3.334	cyclin-dependent kinases regulatory subunit 1
Sedum.T00035281.1	genemark-jcf7180000920616-processed-gene-0.5-mRNA-1	SD10	11	-2.111	dolichol-phosphate mannosyltransferase subunit 3
Sedum.T00004854.1	snap_masked-jcf7180000891686-processed-gene-0.17-mRNA-1	SD10	11	-2.661	engulfment and cell motility protein 1 isoform x3
Sedum.T00005413.1	maker-jcf7180000924166-snap-gene-0.7-mRNA-1	SD10	11	-2.789	enhancer of filamentation 1-like
Sedum.T00024663.2	maker-jcf7180000932565-augustus-gene-0.49-mRNA-2	SD10	11	-5.03	eomesodermin-like isoform x1
Sedum.T00008446.2	maker-jcf7180000927849-augustus-gene-0.70-mRNA-2	SD10	11	-2.958	extracellular matrix protein 1-like
Sedum.T00026634.1	snap_masked-jcf7180000896936-processed-gene-0.6-mRNA-1	SD10	11	-4.452	forkhead box protein q1-like
Sedum.T00010644.1	maker-jcf7180000930804-augustus-gene-1.46-mRNA-1	SD10	11	-2.117	gata zinc finger domain-containing protein 1
Sedum.T00013605.1	augustus_masked-jcf7180000925937-processed-gene-0.3-mRNA-1	SD10	11	-6.335	glycoprotein-n-acetylgalactosamine 3-beta-galactosyltransferase 1-like
Sedum.T00017625.1	maker-jcf7180000917917-augustus-gene-0.14-mRNA-1	SD10	11	-6.093	gon-4-like protein
Sedum.T00038099.1	maker-jcf7180000926114-augustus-gene-0.10-mRNA-1	SD10	11	-3.151	growth differentiation factor 6
Sedum.T00009554.1	maker-jcf7180000923674-augustus-gene-0.20-mRNA-1	SD10	11	-3.608	homeobox protein hox-a2a
Sedum.T00032338.1	maker-jcf7180000887870-augustus-gene-0.5-mRNA-1	SD10	11	-3.478	homeobox protein nobox
Sedum.T00021457.1	maker-jcf7180000931696-snap-gene-0.50-mRNA-1	SD10	11	-3.73	insulin-like growth factor 2 mrna-binding protein 3
Sedum.T00021463.1	augustus_masked-jcf7180000931696-processed-gene-0.16-mRNA-1	SD10	11	-3.207	insulin-like growth factor 2 mrna-binding protein 3 isoform x1
Sedum.T00031052.1	augustus_masked-jcf7180000930782-processed-gene-0.9-mRNA-1	SD10	11	-2.505	leucine-rich repeat-containing protein 3b
Sedum.T00012212.1	maker-jcf7180000929874-augustus-gene-0.17-mRNA-1	SD10	11	-2.669	lysine-specific histone demethylase 1b
Sedum.T00013916.1	maker-jcf7180000933291-augustus-gene-0.47-mRNA-1	SD10	11	-2.828	lysosomal protein ncu-g1
Sedum.T00021461.1	genemark-jcf7180000931696-processed-gene-0.8-mRNA-1	SD10	11	-3.458	maguk p55 subfamily member 6-like isoform x1
Sedum.T00011743.1	maker-jcf7180000933553-snap-gene-0.5-mRNA-1	SD10	11	-4.544	mhc class i partial
Sedum.T00038930.1	maker-jcf7180000933397-augustus-gene-0.75-mRNA-1	SD10	11	-4.414	microtubule-actin cross-linking factor 1- partial
Sedum.T00010647.1	maker-jcf7180000930804-augustus-gene-1.58-mRNA-1	SD10	11	-2.332	mterf domain-containing protein mitochondrial precursor
Sedum.T00040711.1	augustus_masked-jcf7180000930059-processed-gene-1.28-mRNA-1	SD10	11	-3.64	n -dimethylarginine dimethylaminohydrolase 2
Sedum.T00034736.1	maker-jcf7180000924934-snap-gene-0.8-mRNA-1	SD10	11	-2.524	na(+) h(+) exchanger beta
Sedum.T00009048.1	maker-jcf7180000918619-augustus-gene-0.6-mRNA-1	SD10	11	-2.094	nudc domain-containing protein 1 isoform x2
Sedum.T00027314.2	maker-jcf7180000918603-snap-gene-0.12-mRNA-2	SD10	11	-2.207	oxysterol-binding protein 10
Sedum.T00040702.1	augustus_masked-jcf7180000930059-processed-gene-0.11-mRNA-1	SD10	11	-4.96	oxysterol-binding protein 10- partial
Sedum.T00016534.1	maker-jcf7180000888449-augustus-gene-0.19-mRNA-1	SD10	11	-2.68	oxysterol-binding protein 3-like
Sedum.T00021785.1	maker-jcf7180000888966-augustus-gene-0.17-mRNA-1	SD10	11	-2.619	oxysterol-binding protein 3-like
Sedum.T00041295.1	genemark-jcf7180000922880-processed-gene-0.3-mRNA-1	SD10	11	-3.759	partitioning defective 6 homolog gamma
Sedum.T00017463.1	maker-jcf7180000924862-snap-gene-0.9-mRNA-1	SD10	11	-2.542	pith domain-containing protein 1
Sedum.T00018048.1	maker-jcf7180000923507-augustus-gene-0.9-mRNA-1	SD10	11	-2.058	pogo transposable element with znf domain
Sedum.T00008436.2	maker-jcf7180000927849-snap-gene-0.75-mRNA-2	SD10	11	-9.289	PREDICTED: aquaporin-10
Sedum.T00042765.1	maker-jcf7180000928076-augustus-gene-0.21-mRNA-1	SD10	11	-5.081	protein af1q
Sedum.T00010505.1	genemark-jcf7180000918629-processed-gene-0.0-mRNA-1	SD10	11	-2.09	protein disulfide-isomerase a3-like
Sedum.T00010626.1	maker-jcf7180000930804-snap-gene-0.50-mRNA-1	SD10	11	-3.313	protein fam65b isoform x2
Sedum.T00010792.1	maker-jcf7180000924462-augustus-gene-0.29-mRNA-1	SD10	11	-2.448	protein fam8a1
Sedum.T00031577.1	augustus_masked-jcf7180000933170-processed-gene-2.43-mRNA-1	SD10	11	-2.224	protein jumonji isoform x2
Sedum.T00030599.1	maker-jcf7180000933250-augustus-gene-1.79-mRNA-1	SD10	11	-3.1	protein l-myc
Sedum.T00045069.1	maker-jcf7180000909097-augustus-gene-0.3-mRNA-1	SD10	11	-2.464	protein misato
Sedum.T00009472.1	maker-jcf7180000920971-snap-gene-0.10-mRNA-1	SD10	11	-2.748	protein misato homolog 1 isoform x1
Sedum.T00015252.1	maker-jcf7180000929780-augustus-gene-1.74-mRNA-1	SD10	11	-12.038	protein s100-a13-like
Sedum.T00004478.1	augustus_masked-jcf7180000916329-processed-gene-1.16-mRNA-1	SD10	11	-2.157	protein spire
Sedum.T00015251.2	maker-jcf7180000929780-augustus-gene-1.77-mRNA-2	SD10	11	-2.46	pygopus homolog 2
Sedum.T00042634.1	maker-jcf7180000932378-snap-gene-0.40-mRNA-1	SD10	11	-2.286	regulator of g-protein signaling 8-like
Sedum.T00023883.1	maker-jcf7180000920607-snap-gene-0.15-mRNA-1	SD10	11	-4.738	ribonuclease zc3h12a-like
Sedum.T00025225.1	maker-jcf7180000917766-snap-gene-0.11-mRNA-1	SD10	11	-4.825	s-acyl fatty acid synthase medium chain
Sedum.T00031601.1	maker-jcf7180000932464-augustus-gene-0.40-mRNA-1	SD10	11	-4.275	s-acyl fatty acid synthase medium chain
Sedum.T00030344.1	augustus_masked-jcf7180000926853-processed-gene-0.14-mRNA-1	SD10	11	-4.063	sclerostin domain-containing protein 1-like
Sedum.T00035682.1	maker-jcf7180000919884-augustus-gene-0.29-mRNA-1	SD10	11	-2.627	sestrin-2 isoform x1
Sedum.T00040545.1	maker-jcf7180000928420-augustus-gene-0.41-mRNA-1	SD10	11	-2.377	snare-associated protein snapin
Sedum.T00019445.1	maker-jcf7180000927547-snap-gene-0.32-mRNA-1	SD10	11	-8.249	sorting nexin-10a-like
Sedum.T00012200.1	maker-jcf7180000927103-augustus-gene-0.36-mRNA-1	SD10	11	-2.115	synaptic vesicle glycoprotein 2a-like
Sedum.T00022190.1	maker-jcf7180000916183-augustus-gene-0.19-mRNA-1	SD10	11	-2.299	tgf-beta receptor type-2-like isoform x2
Sedum.T00009549.1	snap_masked-jcf7180000919246-processed-gene-0.3-mRNA-1	SD10	11	-2.555	transcription factor 19
Sedum.T00024652.1	snap_masked-jcf7180000923048-processed-gene-0.5-mRNA-1	SD10	11	-2.488	transcription factor 19
Sedum.T00013385.1	maker-jcf7180000920222-augustus-gene-0.25-mRNA-1	SD10	11	-2.1	transmembrane protein 238
Sedum.T00000408.1	maker-jcf7180000917373-augustus-gene-0.19-mRNA-1	SD10	11	-2.691	tubulin beta chain-like isoform x1
Sedum.T00010631.1	maker-jcf7180000930804-snap-gene-0.62-mRNA-1	SD10	11	-3.918	type 2 phosphatidylinositol -bisphosphate 4-phosphatase isoform x2
Sedum.T00032027.1	maker-jcf7180000927086-snap-gene-0.41-mRNA-1	SD10	11	-2.662	uncharacterized protein loc104928449
Sedum.T00009006.1	maker-jcf7180000923539-augustus-gene-0.12-mRNA-1	SD10	11	-2.62	voltage-dependent calcium channel gamma-4 subunit-like isoform x2
Sedum.T00024242.1	genemark-jcf7180000929481-processed-gene-0.2-mRNA-1	SD10	11	-3.141	zinc finger protein 431-like
Sedum.T00021673.1	maker-jcf7180000917224-augustus-gene-0.28-mRNA-1	SD10	11	-2.407	zinc finger protein 706-like isoform x1
Sedum.T00000862.1	maker-jcf7180000921091-augustus-gene-0.31-mRNA-1	SD10	11	-7.346	zinc transporter 8
Sedum.T00015367.1	maker-jcf7180000923000-augustus-gene-0.56-mRNA-1	SD17	12	-2.342	28s ribosomal protein mitochondrial
Sedum.T00015863.1	maker-jcf7180000932381-augustus-gene-0.25-mRNA-1	SD17	12	-2.88	amyloid beta a4 precursor protein-binding family a member 1-like
Sedum.T00015862.1	maker-jcf7180000932381-augustus-gene-0.23-mRNA-1	SD17	12	-3.088	annexin a1-like
Sedum.T00023622.1	maker-jcf7180000928387-augustus-gene-0.36-mRNA-1	SD17	12	-2.359	atp-dependent rna helicase ddx56
Sedum.T00001076.1	genemark-jcf7180000917600-processed-gene-0.1-mRNA-1	SD17	12	-2.37	calsenilin-like isoform x2
Sedum.T00001075.1	maker-jcf7180000917600-augustus-gene-0.51-mRNA-1	SD17	12	-2.592	calsenilin-like isoform x5
Sedum.T00000057.1	maker-jcf7180000911686-augustus-gene-0.3-mRNA-1	SD17	12	-2.238	cyclophilin a
Sedum.T00042119.1	maker-jcf7180000922861-augustus-gene-0.6-mRNA-1	SD17	12	-3.728	cytochrome p450
Sedum.T00031587.1	snap_masked-jcf7180000923732-processed-gene-0.8-mRNA-1	SD17	12	-2.245	deoxycytidine kinase
Sedum.T00003051.1	maker-jcf7180000928473-augustus-gene-0.27-mRNA-1	SD17	12	-2.804	disabled homolog 2 isoform x1
Sedum.T00023148.1	maker-jcf7180000920560-augustus-gene-0.5-mRNA-1	SD17	12	-2.609	disabled homolog 2 isoform x1
Sedum.T00036317.1	maker-jcf7180000926852-augustus-gene-0.54-mRNA-1	SD17	12	-2.669	dnl-type zinc finger protein isoform x2
Sedum.T00032635.1	augustus_masked-jcf7180000927794-processed-gene-0.21-mRNA-1	SD17	12	-3.172	dtw domain-containing protein 2
Sedum.T00016968.1	augustus_masked-jcf7180000924363-processed-gene-0.5-mRNA-1	SD17	12	-3.404	dual specificity protein phosphatase 4
Sedum.T00039220.1	augustus_masked-jcf7180000922671-processed-gene-0.5-mRNA-1	SD17	12	-2.683	ectoderm-neural cortex protein 1
Sedum.T00010702.1	augustus_masked-jcf7180000918075-processed-gene-0.8-mRNA-1	SD17	12	-3.618	eosinophil peroxidase-like
Sedum.T00008884.3	maker-jcf7180000920693-snap-gene-0.62-mRNA-3	SD17	12	-2.369	far upstream element-binding protein 3-like isoform x4
Sedum.T00044767.1	maker-jcf7180000926948-augustus-gene-0.23-mRNA-1	SD17	12	-4.087	g2 mitotic-specific cyclin-b1
Sedum.T00023677.1	maker-jcf7180000931853-augustus-gene-0.92-mRNA-1	SD17	12	-2.502	general transcription factor 3c polypeptide 4
Sedum.T00031997.1	maker-jcf7180000926078-snap-gene-0.88-mRNA-1	SD17	12	-3.075	general transcription factor 3c polypeptide 4-like
Sedum.T00020280.1	maker-jcf7180000891957-snap-gene-0.80-mRNA-1	SD17	12	-2.018	germ cell-less 1
Sedum.T00019263.1	genemark-jcf7180000918714-processed-gene-0.3-mRNA-1	SD17	12	-2.273	glucose-regulated protein
Sedum.T00020839.1	augustus_masked-jcf7180000890874-processed-gene-0.1-mRNA-1	SD17	12	-2.283	gtpase-activating rap ran-gap domain-like protein 3
Sedum.T00002366.1	snap_masked-jcf7180000931048-processed-gene-0.3-mRNA-1	SD17	12	-2.023	gtpase-activating rap ran-gap domain-like protein 3
Sedum.T00023623.1	genemark-jcf7180000928387-processed-gene-0.4-mRNA-1	SD17	12	-2.359	hypothetical protein BN1708_005727
Sedum.T00038495.1	maker-jcf7180000932942-augustus-gene-0.29-mRNA-1	SD17	12	-9.489	hypothetical protein EH28_03501
Sedum.T00011688.1	genemark-jcf7180000917552-processed-gene-0.7-mRNA-1	SD17	12	-3.63	hypothetical protein EH28_09933
Sedum.T00031618.1	maker-jcf7180000888080-augustus-gene-0.18-mRNA-1	SD17	12	-8.141	hypothetical protein EH28_20241
Sedum.T00015286.1	maker-jcf7180000902041-snap-gene-0.8-mRNA-1	SD17	12	-3.095	Hypothetical protein EH28_22450
Sedum.T00003056.1	maker-jcf7180000928473-snap-gene-0.35-mRNA-1	SD17	12	-3.758	kn motif and ankyrin repeat domain-containing protein 1
Sedum.T00010530.1	snap_masked-jcf7180000928507-processed-gene-0.32-mRNA-1	SD17	12	-2.196	lipoma hmgic fusion partner-like 2 protein
Sedum.T00010906.1	maker-jcf7180000929353-snap-gene-0.55-mRNA-1	SD17	12	-7.754	low-density lipoprotein receptor-related protein 2-like isoform x3
Sedum.T00038050.1	maker-jcf7180000916775-augustus-gene-0.35-mRNA-1	SD17	12	-4.013	matrix metalloproteinase-17- partial
Sedum.T00038049.1	maker-jcf7180000916775-augustus-gene-0.34-mRNA-1	SD17	12	-6.258	matrix metalloproteinase-17-like
Sedum.T00028385.1	genemark-jcf7180000926181-processed-gene-0.2-mRNA-1	SD17	12	-2.402	netrin receptor partial
Sedum.T00001071.1	maker-jcf7180000917600-augustus-gene-0.54-mRNA-1	SD17	12	-2.849	nf-kappa-b inhibitor-like protein 1
Sedum.T00028110.1	maker-jcf7180000929710-augustus-gene-0.13-mRNA-1	SD17	12	-2.767	nucleolar complex protein 4 homolog
Sedum.T00025254.1	maker-jcf7180000926304-augustus-gene-0.28-mRNA-1	SD17	12	-2.034	nucleoredoxin-like protein 2
Sedum.T00041603.1	maker-jcf7180000931976-snap-gene-0.17-mRNA-1	SD17	12	-5.447	phospholipid-transporting atpase ic
Sedum.T00036314.1	maker-jcf7180000926852-augustus-gene-0.51-mRNA-1	SD17	12	-3.455	phytanoyl- dioxygenase domain-containing protein 1
Sedum.T00003391.2	maker-jcf7180000913901-snap-gene-0.10-mRNA-2	SD17	12	-9.982	pou domain class 5 transcription factor 1
Sedum.T00015360.1	maker-jcf7180000923000-augustus-gene-0.50-mRNA-1	SD17	12	-3.069	PREDICTED: N-acetylglucosamine-6-sulfatase-like
Sedum.T00035539.1	maker-jcf7180000890457-snap-gene-0.6-mRNA-1	SD17	12	-3.937	PREDICTED: occludin-like
Sedum.T00018307.1	augustus_masked-jcf7180000923005-processed-gene-0.10-mRNA-1	SD17	12	-3.393	PREDICTED: whirlin-like
Sedum.T00038749.1	maker-jcf7180000908305-augustus-gene-0.48-mRNA-1	SD17	12	-2.805	protein dgcr14
Sedum.T00020274.1	maker-jcf7180000891957-augustus-gene-0.61-mRNA-1	SD17	12	-3.581	protein fam136a
Sedum.T00045372.1	augustus_masked-jcf7180000895269-processed-gene-0.3-mRNA-1	SD17	12	-3.202	protein fam222a-like
Sedum.T00008462.1	maker-jcf7180000926697-augustus-gene-0.19-mRNA-1	SD17	12	-2.086	protein lin-54 homolog
Sedum.T00019679.3	maker-jcf7180000932887-snap-gene-0.34-mRNA-3	SD17	12	-6.404	proteinase-activated receptor 2-like
Sedum.T00019682.1	augustus_masked-jcf7180000932887-processed-gene-0.12-mRNA-1	SD17	12	-2.226	proteinase-activated receptor 2-like
Sedum.T00014303.1	genemark-jcf7180000928045-processed-gene-0.6-mRNA-1	SD17	12	-2.203	rab11 family-interacting protein 2-like
Sedum.T00023463.1	maker-jcf7180000929825-augustus-gene-0.30-mRNA-1	SD17	12	-3.963	ras-related protein rab-27b-like
Sedum.T00025850.1	maker-jcf7180000889195-augustus-gene-0.31-mRNA-1	SD17	12	-3.115	rho gtpase-activating protein 24 isoform x2
Sedum.T00045123.1	maker-jcf7180000919239-augustus-gene-0.31-mRNA-1	SD17	12	-2.035	sarcosine mitochondrial
Sedum.T00016883.1	maker-jcf7180000927783-augustus-gene-0.17-mRNA-1	SD17	12	-2.321	scavenger receptor class b member 1 isoform x3
Sedum.T00011686.1	maker-jcf7180000917552-augustus-gene-0.57-mRNA-1	SD17	12	-3.619	semaphorin-4d isoform x1
Sedum.T00017911.1	maker-jcf7180000931026-augustus-gene-0.14-mRNA-1	SD17	12	-2.572	serine palmitoyltransferase 1
Sedum.T00038972.1	augustus_masked-jcf7180000927188-processed-gene-0.8-mRNA-1	SD17	12	-2.567	serine threonine-protein kinase n2-like
Sedum.T00040070.1	augustus_masked-jcf7180000927090-processed-gene-0.15-mRNA-1	SD17	12	-2.517	serine threonine-protein kinase n2-like
Sedum.T00037786.1	maker-jcf7180000930734-augustus-gene-0.33-mRNA-1	SD17	12	-2.321	short-chain specific acyl- mitochondrial
Sedum.T00026469.1	augustus_masked-jcf7180000929959-processed-gene-0.17-mRNA-1	SD17	12	-2.494	ski family transcriptional corepressor 2
Sedum.T00036574.1	maker-jcf7180000888664-augustus-gene-0.48-mRNA-1	SD17	12	-2.43	small nuclear ribonucleoprotein sm d3
Sedum.T00042510.1	maker-jcf7180000931717-augustus-gene-0.33-mRNA-1	SD17	12	-4.046	surfeit locus protein 1
Sedum.T00008882.1	maker-jcf7180000920693-augustus-gene-0.55-mRNA-1	SD17	12	-2.187	surfeit locus protein 2
Sedum.T00028949.1	maker-jcf7180000932558-augustus-gene-0.9-mRNA-1	SD17	12	-3.028	teratocarcinoma-derived growth factor-like
Sedum.T00038733.1	snap_masked-jcf7180000916269-processed-gene-0.9-mRNA-1	SD17	12	-3.107	transmembrane protein 132d-like isoform x2
Sedum.T00038506.1	maker-jcf7180000932942-augustus-gene-1.77-mRNA-1	SD17	12	-2.367	transmembrane protein 141
Sedum.T00028109.1	maker-jcf7180000929710-augustus-gene-0.14-mRNA-1	SD17	12	-2.994	trna pseudouridine synthase mitochondrial isoform x1
Sedum.T00014598.1	maker-jcf7180000927202-augustus-gene-0.43-mRNA-1	SD17	12	-2.17	upf0533 protein
Sedum.T00008257.1	maker-jcf7180000930347-augustus-gene-0.15-mRNA-1	SD17	12	-2.141	upf0729 protein c18orf32 homolog
Sedum.T00041041.1	maker-jcf7180000932052-augustus-gene-1.33-mRNA-1	SD17	12	-5.072	very low-density lipoprotein receptor isoform x1
Sedum.T00010914.1	augustus_masked-jcf7180000891620-processed-gene-0.1-mRNA-1	SD17	12	-2.41	wd repeat-containing protein 41
Sedum.T00003128.1	maker-jcf7180000928909-snap-gene-0.32-mRNA-1	SD17	12	-2.4	wd repeat-containing protein 41
Sedum.T00025854.1	snap_masked-jcf7180000889195-processed-gene-0.24-mRNA-1	SD17	12	-2.745	zinc finger bed domain-containing protein 1-like
Sedum.T00040358.1	maker-jcf7180000933486-augustus-gene-0.38-mRNA-1	SD14	13	-2.733	28s ribosomal protein mitochondrial
Sedum.T00028959.1	maker-jcf7180000916231-augustus-gene-0.34-mRNA-1	SD14	13	-2.873	39s ribosomal protein mitochondrial
Sedum.T00034365.1	maker-jcf7180000916516-snap-gene-0.24-mRNA-1	SD14	13	-4.437	a-kinase anchor protein mitochondrial
Sedum.T00024930.1	maker-jcf7180000926787-augustus-gene-0.45-mRNA-1	SD14	13	-2.117	alkylated dna repair protein alkb homolog 8
Sedum.T00034600.1	augustus_masked-jcf7180000933415-processed-gene-0.13-mRNA-1	SD14	13	-5.351	alpha-( )-fucosyltransferase 4-like
Sedum.T00016528.1	snap_masked-jcf7180000926788-processed-gene-0.35-mRNA-1	SD14	13	-2.189	ap-1 complex subunit sigma-3 isoform x3
Sedum.T00014587.1	maker-jcf7180000919395-augustus-gene-0.8-mRNA-1	SD14	13	-3.751	b-cell lymphoma leukemia 11a-like
Sedum.T00039098.1	augustus_masked-jcf7180000933067-processed-gene-0.40-mRNA-1	SD14	13	-3.548	claudin 3a
Sedum.T00040619.1	maker-jcf7180000932696-snap-gene-0.23-mRNA-1	SD14	13	-3.313	coiled-coil domain-containing protein 92-like
Sedum.T00033693.1	maker-jcf7180000926337-augustus-gene-1.63-mRNA-1	SD14	13	-4.853	complement c1q tumor necrosis factor-related protein 5
Sedum.T00039090.1	maker-jcf7180000933067-snap-gene-0.85-mRNA-1	SD14	13	-2.167	cytochrome partial
Sedum.T00007163.1	maker-jcf7180000924336-augustus-gene-0.47-mRNA-1	SD14	13	-2.118	dapper homolog 3
Sedum.T00003585.1	maker-jcf7180000889481-augustus-gene-0.15-mRNA-1	SD14	13	-2.809	dipeptidyl peptidase 1
Sedum.T00038244.1	maker-jcf7180000916205-augustus-gene-0.32-mRNA-1	SD14	13	-2.149	elongation factor 1-beta
Sedum.T00010877.1	genemark-jcf7180000918531-processed-gene-0.0-mRNA-1	SD14	13	-8.701	g2 mitotic-specific cyclin-b
Sedum.T00008327.1	maker-jcf7180000928161-augustus-gene-0.43-mRNA-1	SD14	13	-3.821	glycerophosphodiester phosphodiesterase domain-containing protein 5-like
Sedum.T00038162.1	maker-jcf7180000927772-augustus-gene-0.33-mRNA-1	SD14	13	-2.27	g-protein coupled receptor 149
Sedum.T00003786.1	maker-jcf7180000916114-augustus-gene-1.42-mRNA-1	SD14	13	-2.655	Hypothetical protein EH28_23160
Sedum.T00003071.1	maker-jcf7180000916297-snap-gene-0.6-mRNA-1	SD14	13	-2.808	immunoglobulin superfamily member 11
Sedum.T00021223.1	maker-jcf7180000933279-augustus-gene-0.43-mRNA-1	SD14	13	-10.133	late histone -like
Sedum.T00043505.1	maker-jcf7180000916510-snap-gene-0.8-mRNA-1	SD14	13	-3.324	low quality protein: beta- -glucosyltransferase-like
Sedum.T00015610.1	genemark-jcf7180000927983-processed-gene-1.17-mRNA-1	SD14	13	-2.259	major facilitator superfamily domain-containing protein 1
Sedum.T00001771.1	snap_masked-jcf7180000920325-processed-gene-0.23-mRNA-1	SD14	13	-2.129	mastermind-like protein 2
Sedum.T00014409.1	maker-jcf7180000920288-snap-gene-0.19-mRNA-1	SD14	13	-6.715	matrix metalloproteinase-28- partial
Sedum.T00026243.1	maker-jcf7180000927724-augustus-gene-0.7-mRNA-1	SD14	13	-4.48	matrix metalloproteinase-28- partial
Sedum.T00037766.1	augustus_masked-jcf7180000888981-processed-gene-0.7-mRNA-1	SD14	13	-2.063	mediator of rna polymerase ii transcription subunit 13- partial
Sedum.T00035713.1	maker-jcf7180000893836-snap-gene-0.17-mRNA-1	SD14	13	-2.103	mediator of rna polymerase ii transcription subunit 13-like
Sedum.T00031456.1	maker-jcf7180000933070-augustus-gene-0.52-mRNA-1	SD14	13	-5.583	multidrug and toxin extrusion protein 1-like
Sedum.T00001924.1	maker-jcf7180000927201-augustus-gene-0.47-mRNA-1	SD14	13	-3.01	nucleoredoxin isoform x2
Sedum.T00009792.1	maker-jcf7180000928970-augustus-gene-0.24-mRNA-1	SD14	13	-2.551	out at first protein homolog
Sedum.T00012244.1	maker-jcf7180000926945-augustus-gene-0.41-mRNA-1	SD14	13	-3.369	paired mesoderm homeobox protein 2a
Sedum.T00001124.1	maker-jcf7180000926651-snap-gene-0.22-mRNA-1	SD14	13	-2.673	pctp-like protein
Sedum.T00018681.1	augustus_masked-jcf7180000933534-processed-gene-0.11-mRNA-1	SD14	13	-5.485	potassium channel subfamily k member 1
Sedum.T00007816.1	snap_masked-jcf7180000916157-processed-gene-0.11-mRNA-1	SD14	13	-2.978	PREDICTED: frizzled-9
Sedum.T00008235.1	maker-jcf7180000932700-augustus-gene-0.34-mRNA-1	SD14	13	-2.829	PREDICTED: neuroserpin
Sedum.T00008329.1	augustus_masked-jcf7180000928161-processed-gene-0.18-mRNA-1	SD14	13	-2.178	probable atp-dependent rna helicase dhx40
Sedum.T00030160.1	genemark-jcf7180000888533-processed-gene-0.9-mRNA-1	SD14	13	-2.156	prostacyclin receptor-like
Sedum.T00016527.1	augustus_masked-jcf7180000926788-processed-gene-0.22-mRNA-1	SD14	13	-2.587	protease nexin 1
Sedum.T00035218.1	snap_masked-jcf7180000917185-processed-gene-0.11-mRNA-1	SD14	13	-2.574	protein fam181b
Sedum.T00041952.1	maker-jcf7180000928005-augustus-gene-0.21-mRNA-1	SD14	13	-3.675	protein fam57a
Sedum.T00033698.1	maker-jcf7180000926337-augustus-gene-1.67-mRNA-1	SD14	13	-2.771	protein fam98c
Sedum.T00003783.1	maker-jcf7180000916114-augustus-gene-1.39-mRNA-1	SD14	13	-3.736	putative methyltransferase
Sedum.T00017498.1	maker-jcf7180000918890-augustus-gene-0.10-mRNA-1	SD14	13	-4.175	ras-related protein rab-34 isoform x1
Sedum.T00040637.1	maker-jcf7180000916439-augustus-gene-0.13-mRNA-1	SD14	13	-2.257	rho-related gtp-binding
Sedum.T00011241.1	maker-jcf7180000917188-augustus-gene-0.27-mRNA-1	SD14	13	-6.762	rims-binding protein 2-like
Sedum.T00027853.1	maker-jcf7180000890818-augustus-gene-0.7-mRNA-1	SD14	13	-2.312	rna polymerase ii-associated factor 1 homolog isoform x2
Sedum.T00044693.1	maker-jcf7180000926669-snap-gene-0.52-mRNA-1	SD14	13	-4.709	roundabout homolog 2-like
Sedum.T00001918.1	maker-jcf7180000927201-augustus-gene-0.42-mRNA-1	SD14	13	-3.32	rrna methyltransferase mitochondrial
Sedum.T00017501.2	maker-jcf7180000897120-snap-gene-0.43-mRNA-2	SD14	13	-2.18	rwd domain-containing protein 2b
Sedum.T00016530.1	maker-jcf7180000926788-augustus-gene-0.46-mRNA-1	SD14	13	-2.673	serine protease
Sedum.T00042237.1	maker-jcf7180000931333-augustus-gene-0.95-mRNA-1	SD14	13	-3.425	serine--trna mitochondrial
Sedum.T00023982.1	augustus_masked-jcf7180000926426-processed-gene-0.7-mRNA-1	SD14	13	-2.808	suppressor of cytokine signaling 5-like
Sedum.T00042290.1	maker-jcf7180000916874-augustus-gene-0.3-mRNA-1	SD14	13	-4.347	suppressor of tumorigenicity 14 protein
Sedum.T00030044.2	maker-jcf7180000932539-snap-gene-0.83-mRNA-2	SD14	13	-2.354	t-box transcription factor tbx2b-like isoform x2
Sedum.T00040617.1	genemark-jcf7180000932696-processed-gene-0.7-mRNA-1	SD14	13	-5.125	tlc domain-containing protein 2
Sedum.T00009893.1	maker-jcf7180000902696-snap-gene-0.9-mRNA-1	SD14	13	-4.187	t-lymphoma invasion and metastasis-inducing protein 1
Sedum.T00009894.1	maker-jcf7180000902696-augustus-gene-0.8-mRNA-1	SD14	13	-3.941	t-lymphoma invasion and metastasis-inducing protein 1
Sedum.T00009895.1	maker-jcf7180000902696-snap-gene-0.10-mRNA-1	SD14	13	-3.266	t-lymphoma invasion and metastasis-inducing protein 1-like
Sedum.T00036371.1	maker-jcf7180000912887-augustus-gene-0.22-mRNA-1	SD14	13	-2.766	transcriptional adapter 2-alpha
Sedum.T00044228.1	augustus_masked-jcf7180000927901-processed-gene-0.20-mRNA-1	SD14	13	-3.392	transient receptor potential cation channel subfamily v member 1-like
Sedum.T00043420.1	genemark-jcf7180000921114-processed-gene-0.4-mRNA-1	SD14	13	-2.156	transmembrane protein 255b isoform x4
Sedum.T00028340.1	maker-jcf7180000926618-augustus-gene-0.13-mRNA-1	SD14	13	-3.593	transmembrane protein 97
Sedum.T00045505.1	maker-jcf7180000927154-snap-gene-0.23-mRNA-1	SD14	13	-3.839	trna-dihydrouridine(20a 20b) synthase
Sedum.T00036825.1	maker-jcf7180000927644-snap-gene-0.13-mRNA-1	SD14	13	-3.44	trna-dihydrouridine(20a 20b) synthase
Sedum.T00028886.1	maker-jcf7180000918415-augustus-gene-0.9-mRNA-1	SD14	13	-2.24	uncharacterized protein loc103356437
Sedum.T00023825.1	augustus_masked-jcf7180000918848-processed-gene-0.5-mRNA-1	SD14	13	-3.282	unnamed protein product
Sedum.T00008455.1	maker-jcf7180000916060-snap-gene-0.39-mRNA-1	SD14	13	-2.41	vacuole membrane protein 1
Sedum.T00034610.1	augustus_masked-jcf7180000933415-processed-gene-1.36-mRNA-1	SD14	13	-2.872	wd repeat-containing protein 53 isoform x1
Sedum.T00027191.2	maker-jcf7180000918145-snap-gene-0.13-mRNA-2	SD19	14	-2.91	40s ribosomal protein partial
Sedum.T00012464.1	maker-jcf7180000924715-snap-gene-0.9-mRNA-1	SD19	14	-3.869	adenosine receptor partial
Sedum.T00035554.1	augustus_masked-jcf7180000888332-processed-gene-0.7-mRNA-1	SD19	14	-4.369	ankyrin repeat domain-containing protein sowaha-like
Sedum.T00009887.1	maker-jcf7180000927008-snap-gene-0.21-mRNA-1	SD19	14	-3.781	arf-gap with rho-gap ank repeat and ph domain-containing protein 1-like
Sedum.T00031508.1	maker-jcf7180000928113-augustus-gene-0.52-mRNA-1	SD19	14	-2.89	Aspartoacylase
Sedum.T00010440.1	maker-jcf7180000931310-augustus-gene-1.42-mRNA-1	SD19	14	-2.527	calcium signal-modulating cyclophilin ligand isoform x1
Sedum.T00000353.1	snap_masked-jcf7180000888973-processed-gene-0.61-mRNA-1	SD19	14	-4.306	carbonic anhydrase 4-like
Sedum.T00016459.2	maker-jcf7180000931257-snap-gene-0.107-mRNA-2	SD19	14	-9.931	claudin-like protein zf-a89
Sedum.T00044086.1	maker-jcf7180000926742-augustus-gene-0.36-mRNA-1	SD19	14	-2.354	complement component 1 q subcomponent-binding mitochondrial
Sedum.T00003384.1	maker-jcf7180000930184-snap-gene-0.18-mRNA-1	SD19	14	-4.516	diacylglycerol o-acyltransferase 2
Sedum.T00005605.1	maker-jcf7180000923980-augustus-gene-0.37-mRNA-1	SD19	14	-2.203	e3 ubiquitin-protein ligase cbl-b-like
Sedum.T00003170.1	maker-jcf7180000923050-snap-gene-0.22-mRNA-1	SD19	14	-2.734	e3 ubiquitin-protein ligase siah2
Sedum.T00036302.1	augustus_masked-jcf7180000916718-processed-gene-0.20-mRNA-1	SD19	14	-2.442	er membrane protein complex subunit 6
Sedum.T00031506.1	maker-jcf7180000928113-augustus-gene-0.49-mRNA-1	SD19	14	-2.272	ester hydrolase c11orf54 homolog
Sedum.T00041417.1	genemark-jcf7180000888792-processed-gene-0.4-mRNA-1	SD19	14	-3.852	fh2 domain-containing protein 1
Sedum.T00035980.1	maker-jcf7180000921185-augustus-gene-0.6-mRNA-1	SD19	14	-2.217	glutamate receptor 3-like
Sedum.T00045026.1	maker-jcf7180000931627-snap-gene-0.12-mRNA-1	SD19	14	-2.014	glutamate receptor 4
Sedum.T00009522.1	genemark-jcf7180000916078-processed-gene-0.9-mRNA-1	SD19	14	-2.099	gtpase mitochondrial isoform x3
Sedum.T00005807.1	maker-jcf7180000933263-snap-gene-2.85-mRNA-1	SD19	14	-2.183	heat repeat-containing protein 6
Sedum.T00008626.1	genemark-jcf7180000925108-processed-gene-0.6-mRNA-1	SD19	14	-2.738	histone h1-like
Sedum.T00039006.1	augustus_masked-jcf7180000920274-processed-gene-0.15-mRNA-1	SD19	14	-4.8	histone h2ax
Sedum.T00039012.1	genemark-jcf7180000920274-processed-gene-1.4-mRNA-1	SD19	14	-2.724	histone h4 transcription factor
Sedum.T00034843.1	maker-jcf7180000929540-augustus-gene-0.40-mRNA-1	SD19	14	-2.033	insulin receptor substrate 1-b-like
Sedum.T00022174.1	maker-jcf7180000928997-snap-gene-0.39-mRNA-1	SD19	14	-2.571	interferon regulatory factor 2-binding protein 1
Sedum.T00014042.1	snap_masked-jcf7180000927167-processed-gene-0.35-mRNA-1	SD19	14	-2.196	kelch-like protein 13
Sedum.T00025229.1	maker-jcf7180000928041-augustus-gene-0.17-mRNA-1	SD19	14	-2.109	kelch-like protein 13 isoform x2
Sedum.T00020214.1	augustus_masked-jcf7180000917389-processed-gene-0.21-mRNA-1	SD19	14	-2.049	kinase suppressor of ras 1
Sedum.T00027165.2	maker-jcf7180000916801-snap-gene-0.6-mRNA-2	SD19	14	-2.164	kinase suppressor of ras 1-like isoform x2
Sedum.T00014164.1	augustus_masked-jcf7180000926567-processed-gene-0.20-mRNA-1	SD19	14	-2.734	leucine-rich repeat transmembrane protein flrt1-like
Sedum.T00015809.1	maker-jcf7180000916097-augustus-gene-0.18-mRNA-1	SD19	14	-2.242	mesenteric estrogen-dependent adipogenesis protein
Sedum.T00028671.1	maker-jcf7180000933529-augustus-gene-0.43-mRNA-1	SD19	14	-4.464	mitochondrial import inner membrane translocase subunit tim10 b
Sedum.T00025234.1	maker-jcf7180000928041-snap-gene-1.58-mRNA-1	SD19	14	-6.317	neuronal migration protein doublecortin isoform x2
Sedum.T00005794.1	genemark-jcf7180000933263-processed-gene-1.5-mRNA-1	SD19	14	-2.653	notchless protein
Sedum.T00002094.1	maker-jcf7180000919206-augustus-gene-0.48-mRNA-1	SD19	14	-2.906	ovarian cancer-associated gene 2 protein
Sedum.T00027122.1	maker-jcf7180000932698-augustus-gene-0.30-mRNA-1	SD19	14	-2.82	pr domain zinc finger protein 15
Sedum.T00029333.1	maker-jcf7180000929266-augustus-gene-0.34-mRNA-1	SD19	14	-3.022	PREDICTED: aquaporin-11-like
Sedum.T00016446.1	augustus_masked-jcf7180000931257-processed-gene-0.33-mRNA-1	SD19	14	-5.418	PREDICTED: claudin-4-like
Sedum.T00036346.1	maker-jcf7180000931791-augustus-gene-0.19-mRNA-1	SD19	14	-9.532	PREDICTED: maternal B9,10 protein-like
Sedum.T00017488.1	maker-jcf7180000930257-snap-gene-0.22-mRNA-1	SD19	14	-2.558	PREDICTED: neurobeachin-like
Sedum.T00043215.1	augustus_masked-jcf7180000932294-processed-gene-0.5-mRNA-1	SD19	14	-2.745	probable dolichyl pyrophosphate glc1man9 c2 alpha- -glucosyltransferase
Sedum.T00037185.1	maker-jcf7180000931716-augustus-gene-0.57-mRNA-1	SD19	14	-2.285	protein fam76b
Sedum.T00002053.1	snap_masked-jcf7180000916952-processed-gene-0.16-mRNA-1	SD19	14	-2.485	protein smg8
Sedum.T00027121.1	maker-jcf7180000932698-augustus-gene-0.31-mRNA-1	SD19	14	-4.11	receptor-interacting serine threonine-protein kinase 4
Sedum.T00020213.1	maker-jcf7180000917389-augustus-gene-0.47-mRNA-1	SD19	14	-3.023	rna-binding protein musashi homolog 2-like
Sedum.T00037184.1	augustus_masked-jcf7180000931716-processed-gene-0.22-mRNA-1	SD19	14	-2.432	sodium-dependent proline transporter-like
Sedum.T00000347.2	maker-jcf7180000888973-snap-gene-0.119-mRNA-2	SD19	14	-2.361	solute carrier family 13 member 2-like isoform x1
Sedum.T00037464.1	maker-jcf7180000927606-augustus-gene-0.15-mRNA-1	SD19	14	-3.372	solute carrier family 23 member 1
Sedum.T00041535.1	maker-jcf7180000928146-augustus-gene-0.56-mRNA-1	SD19	14	-2.349	solute carrier family 46 member 3
Sedum.T00023664.1	maker-jcf7180000930243-augustus-gene-0.33-mRNA-1	SD19	14	-2.268	sperm-associated antigen 7
Sedum.T00028668.1	maker-jcf7180000933529-augustus-gene-0.40-mRNA-1	SD19	14	-3.052	transducin beta-like protein 2
Sedum.T00018399.1	maker-jcf7180000933065-augustus-gene-1.46-mRNA-1	SD19	14	-6.907	transmembrane protein 45b
Sedum.T00000328.1	maker-jcf7180000888973-snap-gene-0.103-mRNA-1	SD19	14	-3.576	tumor suppressor candidate 5 homolog
Sedum.T00044466.1	maker-jcf7180000922768-snap-gene-0.81-mRNA-1	SD19	14	-2.643	ubiquitin carboxyl-terminal hydrolase 2
Sedum.T00024012.1	genemark-jcf7180000932817-processed-gene-0.14-mRNA-1	SD19	14	-3.178	ubiquitin domain-containing protein 2
Sedum.T00024016.1	snap_masked-jcf7180000932817-processed-gene-0.37-mRNA-1	SD19	14	-3.061	ubiquitin domain-containing protein 2
Sedum.T00022816.1	snap_masked-jcf7180000892041-processed-gene-0.10-mRNA-1	SD19	14	-6.983	uncharacterized protein loc103354668
Sedum.T00014166.2	maker-jcf7180000926567-augustus-gene-0.39-mRNA-2	SD19	14	-2.297	vacuolar protein sorting-associated protein 51 homolog
Sedum.T00031862.1	augustus_masked-jcf7180000929806-processed-gene-3.16-mRNA-1	SD8	15	-2.211	28s ribosomal protein mitochondrial
Sedum.T00042944.2	maker-jcf7180000926645-snap-gene-0.91-mRNA-2	SD8	15	-2.09	acyl- desaturase-like
Sedum.T00029615.1	maker-jcf7180000931940-augustus-gene-3.69-mRNA-1	SD8	15	-2.328	adenosine kinase-like isoform x1
Sedum.T00000894.1	augustus_masked-jcf7180000916063-processed-gene-0.3-mRNA-1	SD8	15	-7.641	Alpha-actinin-2
Sedum.T00029617.1	augustus_masked-jcf7180000931940-processed-gene-3.38-mRNA-1	SD8	15	-2.059	alpha-class glutathione s-transferase
Sedum.T00045188.1	maker-jcf7180000891010-augustus-gene-0.10-mRNA-1	SD8	15	-2.003	anaphase-promoting complex subunit 1
Sedum.T00039285.1	snap_masked-jcf7180000916696-processed-gene-0.8-mRNA-1	SD8	15	-2.797	calcium-activated potassium channel subunit alpha-1
Sedum.T00006138.1	maker-jcf7180000931822-snap-gene-0.69-mRNA-1	SD8	15	-10.227	calpain-2 catalytic subunit-like
Sedum.T00006801.1	genemark-jcf7180000927243-processed-gene-0.3-mRNA-1	SD8	15	-5.323	calpain-2 catalytic subunit-like
Sedum.T00044678.1	maker-jcf7180000930560-augustus-gene-0.30-mRNA-1	SD8	15	-2.205	cardiolipin synthase (cmp-forming)
Sedum.T00005278.1	augustus_masked-jcf7180000924284-processed-gene-0.4-mRNA-1	SD8	15	-4.76	cgmp-dependent protein kinase 1-like isoform x2
Sedum.T00039870.2	maker-jcf7180000926165-snap-gene-0.43-mRNA-2	SD8	15	-2.551	cystatin-like isoform x1
Sedum.T00020054.1	maker-jcf7180000928578-augustus-gene-0.38-mRNA-1	SD8	15	-3.063	cytochrome c oxidase assembly protein cox15 homolog
Sedum.T00004431.1	genemark-jcf7180000890768-processed-gene-0.7-mRNA-1	SD8	15	-2.039	delta-1-pyrroline-5-carboxylate synthase-like isoform x2
Sedum.T00034923.1	maker-jcf7180000931272-augustus-gene-0.16-mRNA-1	SD8	15	-2.946	dna polymerase eta
Sedum.T00019185.1	maker-jcf7180000929161-augustus-gene-0.10-mRNA-1	SD8	15	-2.463	dna replication factor cdt1
Sedum.T00009453.1	augustus_masked-jcf7180000888263-processed-gene-0.1-mRNA-1	SD8	15	-2.948	dna-directed rna polymerase i subunit rpa2
Sedum.T00004456.1	maker-jcf7180000923614-augustus-gene-0.47-mRNA-1	SD8	15	-2.935	dna-directed rna polymerase i subunit rpa2
Sedum.T00016764.1	maker-jcf7180000926511-snap-gene-0.68-mRNA-1	SD8	15	-2.095	dnaj homolog subfamily c member 12
Sedum.T00029418.1	snap_masked-jcf7180000928767-processed-gene-0.41-mRNA-1	SD8	15	-2.248	e3 ubiquitin-protein ligase march5 isoform x2
Sedum.T00036841.1	snap_masked-jcf7180000919191-processed-gene-0.20-mRNA-1	SD8	15	-9.085	elongation of very long chain fatty acids protein 3
Sedum.T00008380.1	maker-jcf7180000890236-augustus-gene-0.64-mRNA-1	SD8	15	-2.037	g patch domain-containing protein 11
Sedum.T00021584.1	maker-jcf7180000921161-augustus-gene-0.27-mRNA-1	SD8	15	-3.214	heparan-alpha-glucosaminide n-acetyltransferase
Sedum.T00027976.1	maker-jcf7180000933635-snap-gene-0.35-mRNA-1	SD8	15	-2.23	histidine protein methyltransferase 1 homolog
Sedum.T00040043.1	maker-jcf7180000933248-augustus-gene-0.30-mRNA-1	SD8	15	-4.801	homeobox protein nkx-
Sedum.T00007528.1	maker-jcf7180000921201-augustus-gene-0.20-mRNA-1	SD8	15	-5.796	homeobox protein otx1 b isoform x1
Sedum.T00029155.1	maker-jcf7180000927933-augustus-gene-0.64-mRNA-1	SD8	15	-7.905	homeobox protein vent1-like
Sedum.T00003032.1	maker-jcf7180000927870-augustus-gene-0.32-mRNA-1	SD8	15	-6.353	kinesin-like protein kif16b isoform x2
Sedum.T00009688.1	maker-jcf7180000918159-augustus-gene-0.13-mRNA-1	SD8	15	-3.005	low quality protein: atp-binding cassette sub-family g member 8
Sedum.T00002476.3	maker-jcf7180000894462-snap-gene-0.23-mRNA-3	SD8	15	-2.098	low quality protein: redox-regulatory protein fam213a-like
Sedum.T00021740.1	snap_masked-jcf7180000928562-processed-gene-0.21-mRNA-1	SD8	15	-2.312	lymphoid-specific helicase isoform x1
Sedum.T00003033.1	maker-jcf7180000927870-snap-gene-0.41-mRNA-1	SD8	15	-3.836	mad2l1-binding protein
Sedum.T00027836.1	maker-jcf7180000918702-augustus-gene-1.38-mRNA-1	SD8	15	-2.545	methyltransferase-like protein 10
Sedum.T00040036.1	augustus_masked-jcf7180000894304-processed-gene-0.3-mRNA-1	SD8	15	-2.105	monoacylglycerol lipase abhd12
Sedum.T00004459.1	maker-jcf7180000923614-augustus-gene-0.49-mRNA-1	SD8	15	-3.019	n-acylneuraminate-9-phosphatase isoform x1
Sedum.T00034027.1	augustus_masked-jcf7180000932177-processed-gene-0.35-mRNA-1	SD8	15	-2.823	netrin receptor unc5b
Sedum.T00026466.1	augustus_masked-jcf7180000929662-processed-gene-0.18-mRNA-1	SD8	15	-4.11	neuroendocrine convertase 2
Sedum.T00006729.1	maker-jcf7180000890981-augustus-gene-0.38-mRNA-1	SD8	15	-2.1	omega class glutathione s-transferase
Sedum.T00001583.1	snap_masked-jcf7180000929393-processed-gene-0.28-mRNA-1	SD8	15	-2.941	pdz domain-containing protein 8
Sedum.T00001582.1	maker-jcf7180000929393-augustus-gene-0.32-mRNA-1	SD8	15	-2.9	pdz domain-containing protein 8
Sedum.T00039665.1	maker-jcf7180000918946-augustus-gene-0.29-mRNA-1	SD8	15	-2.031	peptide chain release factor 1- mitochondrial
Sedum.T00036283.1	maker-jcf7180000921240-augustus-gene-0.32-mRNA-1	SD8	15	-2.067	peroxisomal leader peptide-processing protease
Sedum.T00041099.1	genemark-jcf7180000919175-processed-gene-0.1-mRNA-1	SD8	15	-3.525	peroxisome proliferator-activated receptor gamma coactivator-related protein 1
Sedum.T00005359.1	augustus_masked-jcf7180000924454-processed-gene-0.22-mRNA-1	SD8	15	-3.011	PREDICTED: cyclin-J
Sedum.T00039869.1	maker-jcf7180000926165-snap-gene-0.41-mRNA-1	SD8	15	-2.366	PREDICTED: exportin-5
Sedum.T00020691.1	maker-jcf7180000920540-augustus-gene-0.25-mRNA-1	SD8	15	-9.793	PREDICTED: formin-2-like
Sedum.T00020693.1	maker-jcf7180000920540-snap-gene-0.29-mRNA-1	SD8	15	-5.4	PREDICTED: formin-2-like
Sedum.T00029408.1	maker-jcf7180000928767-augustus-gene-0.45-mRNA-1	SD8	15	-2.675	PREDICTED: opsin-3
Sedum.T00005984.1	augustus_masked-jcf7180000930875-processed-gene-0.6-mRNA-1	SD8	15	-4.972	PREDICTED: protocadherin-15-like
Sedum.T00021540.1	maker-jcf7180000926390-augustus-gene-0.59-mRNA-1	SD8	15	-2.338	PREDICTED: stonin-1-like
Sedum.T00019840.1	maker-jcf7180000921108-augustus-gene-0.3-mRNA-1	SD8	15	-2.75	prolyl-trna synthetase associated domain-containing protein 1-like
Sedum.T00030391.1	maker-jcf7180000916765-snap-gene-0.24-mRNA-1	SD8	15	-3.32	protein aurora borealis
Sedum.T00028071.1	maker-jcf7180000891503-augustus-gene-0.63-mRNA-1	SD8	15	-2.082	protein sgt1
Sedum.T00005983.1	maker-jcf7180000930875-augustus-gene-0.13-mRNA-1	SD8	15	-4.034	protocadherin-15 isoform x4
Sedum.T00015446.1	maker-jcf7180000927617-augustus-gene-0.10-mRNA-1	SD8	15	-3.965	pterin-4-alpha-carbinolamine dehydratase
Sedum.T00035796.1	snap_masked-jcf7180000923470-processed-gene-0.11-mRNA-1	SD8	15	-2.342	Reticulon-4
Sedum.T00039666.1	maker-jcf7180000918946-augustus-gene-0.27-mRNA-1	SD8	15	-2.141	ribosomal protein partial
Sedum.T00041547.1	augustus_masked-jcf7180000917805-processed-gene-0.4-mRNA-1	SD8	15	-2.206	s-adenosylmethionine synthase isoform type-1
Sedum.T00004439.1	snap_masked-jcf7180000890768-processed-gene-0.34-mRNA-1	SD8	15	-2.794	serum response factor isoform x3
Sedum.T00004432.1	maker-jcf7180000890768-snap-gene-0.74-mRNA-1	SD8	15	-2.693	serum response factor isoform x3
Sedum.T00002174.1	maker-jcf7180000931922-augustus-gene-0.17-mRNA-1	SD8	15	-2.629	sodium calcium exchanger 1
Sedum.T00026693.1	maker-jcf7180000920844-augustus-gene-0.62-mRNA-1	SD8	15	-2.891	sphingosine-1-phosphate lyase 1 isoform x1
Sedum.T00041554.1	maker-jcf7180000917805-augustus-gene-1.69-mRNA-1	SD8	15	-2.983	storkhead-box protein 1
Sedum.T00021544.1	maker-jcf7180000926390-augustus-gene-0.60-mRNA-1	SD8	15	-5.739	tfiia-alpha and beta-like factor
Sedum.T00013811.1	maker-jcf7180000930004-augustus-gene-0.48-mRNA-1	SD8	15	-2.938	thioredoxin-dependent peroxide mitochondrial
Sedum.T00029608.1	maker-jcf7180000931940-augustus-gene-3.67-mRNA-1	SD8	15	-5.383	tissue-type plasminogen activator-like
Sedum.T00017492.1	genemark-jcf7180000924382-processed-gene-0.0-mRNA-1	SD8	15	-7.14	transcription elongation factor b polypeptide 3
Sedum.T00021804.1	maker-jcf7180000928622-augustus-gene-0.61-mRNA-1	SD8	15	-2.035	transmembrane protein 254
Sedum.T00041549.1	maker-jcf7180000917805-augustus-gene-0.17-mRNA-1	SD8	15	-2.328	tripartite motif-containing protein 16
Sedum.T00027978.1	maker-jcf7180000933635-augustus-gene-0.31-mRNA-1	SD8	15	-3.401	ubiquitin domain-containing protein 1-like isoform x2
Sedum.T00003030.1	maker-jcf7180000927870-augustus-gene-0.31-mRNA-1	SD8	15	-6.574	uncharacterized protein loc104918763
Sedum.T00026077.1	maker-jcf7180000917163-augustus-gene-0.16-mRNA-1	SD8	15	-2.623	unnamed protein product
Sedum.T00029412.1	maker-jcf7180000928767-augustus-gene-0.49-mRNA-1	SD8	15	-2.35	unnamed protein product, partial
Sedum.T00034148.1	maker-jcf7180000918048-augustus-gene-0.12-mRNA-1	SD8	15	-2.955	voltage-dependent anion channel
Sedum.T00000569.1	augustus_masked-jcf7180000918925-processed-gene-0.6-mRNA-1	SD8	15	-2.038	zinc finger hit domain-containing protein 2
Sedum.T00014402.1	augustus_masked-jcf7180000929451-processed-gene-0.25-mRNA-1	SD8	15	-2.236	zinc finger protein 451 isoform x1
Sedum.T00028104.1	maker-jcf7180000922760-augustus-gene-0.19-mRNA-1	SD8	15	-2.93	zinc finger protein 503
Sedum.T00029600.1	maker-jcf7180000931940-augustus-gene-2.57-mRNA-1	SD8	15	-2.035	zinc finger protein 511
Sedum.T00043568.1	maker-jcf7180000926357-augustus-gene-0.31-mRNA-1	SD16	16	-2.281	28s ribosomal protein mitochondrial
Sedum.T00044689.1	maker-jcf7180000916472-augustus-gene-0.11-mRNA-1	SD16	16	-2.687	2-hydroxyacyl- lyase 1
Sedum.T00032206.1	maker-jcf7180000890859-augustus-gene-0.75-mRNA-1	SD16	16	-2.093	39s ribosomal protein mitochondrial
Sedum.T00002011.1	maker-jcf7180000927291-augustus-gene-0.61-mRNA-1	SD16	16	-2.367	3-hydroxyisobutyrate mitochondrial-like
Sedum.T00017207.1	maker-jcf7180000919180-augustus-gene-0.5-mRNA-1	SD16	16	-2.692	40s ribosomal protein partial
Sedum.T00031033.1	maker-jcf7180000929511-augustus-gene-0.25-mRNA-1	SD16	16	-3.935	alpha- -mannosyl-glycoprotein 2-beta-n-acetylglucosaminyltransferase
Sedum.T00022727.1	maker-jcf7180000932123-augustus-gene-0.34-mRNA-1	SD16	16	-3.046	bmp-binding endothelial regulator protein
Sedum.T00044292.1	maker-jcf7180000902539-augustus-gene-0.17-mRNA-1	SD16	16	-2.238	catenin beta-1 isoform x2
Sedum.T00006401.1	maker-jcf7180000930353-augustus-gene-1.41-mRNA-1	SD16	16	-5.968	c-binding protein
Sedum.T00019652.1	genemark-jcf7180000917170-processed-gene-0.0-mRNA-1	SD16	16	-3.245	cbp p300-interacting transactivator 3-like
Sedum.T00020854.1	augustus_masked-jcf7180000917900-processed-gene-0.7-mRNA-1	SD16	16	-2.305	ccr4-not transcription complex subunit 10 isoform x1
Sedum.T00004959.1	genemark-jcf7180000929886-processed-gene-0.8-mRNA-1	SD16	16	-6.921	chemokine-like receptor 1
Sedum.T00032534.1	augustus_masked-jcf7180000931378-processed-gene-0.1-mRNA-1	SD16	16	-5.909	chemokine-like receptor 1
Sedum.T00033259.1	maker-jcf7180000922229-augustus-gene-0.86-mRNA-1	SD16	16	-2.308	coiled-coil domain-containing protein 12
Sedum.T00003747.1	maker-jcf7180000926142-snap-gene-0.49-mRNA-1	SD16	16	-2.472	cox assembly mitochondrial protein homolog
Sedum.T00011513.1	maker-jcf7180000916482-snap-gene-0.10-mRNA-1	SD16	16	-5.191	cub and sushi domain-containing protein 3
Sedum.T00033171.1	snap_masked-jcf7180000918370-processed-gene-0.13-mRNA-1	SD16	16	-5.157	cub and sushi domain-containing protein 3
Sedum.T00033170.1	genemark-jcf7180000918370-processed-gene-0.2-mRNA-1	SD16	16	-3.704	cub and sushi domain-containing protein partial
Sedum.T00031082.1	genemark-jcf7180000890877-processed-gene-0.3-mRNA-1	SD16	16	-3.927	denn domain-containing protein 3-like
Sedum.T00003499.1	maker-jcf7180000927818-augustus-gene-0.32-mRNA-1	SD16	16	-3.593	dna polymerase sigma
Sedum.T00030015.1	maker-jcf7180000927069-snap-gene-0.15-mRNA-1	SD16	16	-2.884	dolichyl-diphosphooligosaccharide--protein glycosyltransferase subunit stt3b
Sedum.T00001506.1	genemark-jcf7180000920913-processed-gene-0.0-mRNA-1	SD16	16	-2.358	epithelial discoidin domain-containing receptor 1 isoform x1
Sedum.T00006580.1	maker-jcf7180000888418-snap-gene-0.15-mRNA-1	SD16	16	-2.733	farnesyl pyrophosphate synthase
Sedum.T00032940.1	maker-jcf7180000918317-augustus-gene-0.15-mRNA-1	SD16	16	-2.806	farnesyl pyrophosphate synthase-like isoform x2
Sedum.T00031823.1	maker-jcf7180000917073-augustus-gene-0.56-mRNA-1	SD16	16	-5.003	fatty acid-binding adipocyte-like
Sedum.T00010821.1	maker-jcf7180000929476-augustus-gene-0.18-mRNA-1	SD16	16	-2.266	g patch domain-containing protein 4
Sedum.T00032209.1	maker-jcf7180000890859-augustus-gene-0.69-mRNA-1	SD16	16	-2.924	glyceraldehyde-3-phosphate dehydrogenase
Sedum.T00045263.1	maker-jcf7180000916504-augustus-gene-0.8-mRNA-1	SD16	16	-2.574	golgi-associated plant pathogenesis-related protein 1
Sedum.T00031827.1	maker-jcf7180000917073-augustus-gene-0.60-mRNA-1	SD16	16	-2.661	hairy enhancer-of-split related with yrpw motif protein 1-like
Sedum.T00007578.1	maker-jcf7180000929221-augustus-gene-0.56-mRNA-1	SD16	16	-3.144	hexaprenyldihydroxybenzoate mitochondrial
Sedum.T00019697.1	maker-jcf7180000916734-augustus-gene-0.35-mRNA-1	SD16	16	-4.133	hypothetical protein EH28_19857
Sedum.T00032201.1	maker-jcf7180000890859-augustus-gene-0.70-mRNA-1	SD16	16	-4.437	intermediate filament family orphan 1
Sedum.T00042393.1	maker-jcf7180000927029-augustus-gene-0.66-mRNA-1	SD16	16	-2.904	keratinocyte differentiation factor 1-like
Sedum.T00005472.1	augustus_masked-jcf7180000927786-processed-gene-0.4-mRNA-1	SD16	16	-3.773	lysophospholipid acyltransferase 1
Sedum.T00025861.1	genemark-jcf7180000917561-processed-gene-0.3-mRNA-1	SD16	16	-3.712	matrilin-2 isoform x2
Sedum.T00040168.1	maker-jcf7180000931785-snap-gene-0.9-mRNA-1	SD16	16	-3.508	mdm2-binding protein
Sedum.T00015780.1	maker-jcf7180000916082-augustus-gene-0.40-mRNA-1	SD16	16	-3.302	mediator of rna polymerase ii transcription subunit 18
Sedum.T00022726.1	maker-jcf7180000932123-augustus-gene-0.33-mRNA-1	SD16	16	-2.497	methyltransferase-like protein 6
Sedum.T00044702.1	maker-jcf7180000920324-augustus-gene-0.23-mRNA-1	SD16	16	-2.242	mitochondrial 28s ribosomal protein s29
Sedum.T00005132.1	maker-jcf7180000921797-snap-gene-0.29-mRNA-1	SD16	16	-3.458	mitochondrial assembly of ribosomal large subunit protein 1
Sedum.T00012922.1	maker-jcf7180000932571-augustus-gene-0.16-mRNA-1	SD16	16	-2.936	peptidyl-prolyl cis-trans isomerase fkbp10-like
Sedum.T00002007.1	maker-jcf7180000927291-augustus-gene-0.64-mRNA-1	SD16	16	-2.085	peptidyl-prolyl cis-trans isomerase fkbp14
Sedum.T00036807.1	snap_masked-jcf7180000916115-processed-gene-0.9-mRNA-1	SD16	16	-3.779	pleckstrin homology-like domain family b member 3
Sedum.T00018835.1	augustus_masked-jcf7180000933240-processed-gene-0.7-mRNA-1	SD16	16	-2.92	PREDICTED: dysbindin-A-like
Sedum.T00040395.1	snap_masked-jcf7180000916963-processed-gene-0.61-mRNA-1	SD16	16	-3.362	PREDICTED: ephrin-A4
Sedum.T00041693.1	augustus_masked-jcf7180000926375-processed-gene-0.29-mRNA-1	SD16	16	-2.166	PREDICTED: exostosin-1b-like
Sedum.T00021865.1	snap_masked-jcf7180000930194-processed-gene-0.43-mRNA-1	SD16	16	-2.352	PREDICTED: frizzled-7-A-like
Sedum.T00044700.1	snap_masked-jcf7180000920324-processed-gene-0.17-mRNA-1	SD16	16	-3.019	PREDICTED: glucosylceramidase
Sedum.T00034319.1	maker-jcf7180000928864-snap-gene-0.48-mRNA-1	SD16	16	-2.455	PREDICTED: hemojuvelin-like
Sedum.T00030658.1	maker-jcf7180000929092-snap-gene-0.47-mRNA-1	SD16	16	-2.333	PREDICTED: polyserase-2
Sedum.T00010822.1	augustus_masked-jcf7180000929476-processed-gene-0.6-mRNA-1	SD16	16	-5.836	PREDICTED: tetraspanin-13
Sedum.T00010111.1	maker-jcf7180000917769-augustus-gene-0.34-mRNA-1	SD16	16	-2.227	PREDICTED: treacle protein-like
Sedum.T00016747.1	maker-jcf7180000929402-augustus-gene-0.31-mRNA-1	SD16	16	-2.449	probable u3 small nucleolar rna-associated protein 11
Sedum.T00043565.1	maker-jcf7180000932694-snap-gene-0.40-mRNA-1	SD16	16	-2.112	proline-rich nuclear receptor coactivator 2
Sedum.T00032128.1	maker-jcf7180000924450-snap-gene-0.65-mRNA-1	SD16	16	-2.436	protein argonaute-1
Sedum.T00025860.1	genemark-jcf7180000917561-processed-gene-0.1-mRNA-1	SD16	16	-2	protein lyric-like
Sedum.T00000052.1	maker-jcf7180000922625-augustus-gene-0.16-mRNA-1	SD16	16	-2.808	protein mal2
Sedum.T00031080.1	maker-jcf7180000890877-augustus-gene-0.32-mRNA-1	SD16	16	-2.526	protein tbrg4-like
Sedum.T00005834.1	maker-jcf7180000920539-augustus-gene-0.82-mRNA-1	SD16	16	-2.601	ragulator complex protein lamtor2
Sedum.T00024704.1	maker-jcf7180000916420-augustus-gene-0.15-mRNA-1	SD16	16	-2.103	ras-related gtp-binding protein c
Sedum.T00015291.1	maker-jcf7180000928497-snap-gene-0.28-mRNA-1	SD16	16	-4.106	regulator of g-protein signaling 22
Sedum.T00038288.1	maker-jcf7180000923379-augustus-gene-0.42-mRNA-1	SD16	16	-2.576	retinol-binding protein 5
Sedum.T00043563.1	maker-jcf7180000932694-augustus-gene-0.33-mRNA-1	SD16	16	-3.482	rhomboid-related protein 2
Sedum.T00002047.1	snap_masked-jcf7180000918040-processed-gene-0.60-mRNA-1	SD16	16	-2.576	ribonuclease p protein subunit p38
Sedum.T00022731.1	maker-jcf7180000917763-augustus-gene-0.9-mRNA-1	SD16	16	-6.184	rna-binding protein 24-like
Sedum.T00034538.1	maker-jcf7180000917067-augustus-gene-0.23-mRNA-1	SD16	16	-3.392	run domain-containing protein 3b
Sedum.T00043763.1	maker-jcf7180000929804-augustus-gene-0.26-mRNA-1	SD16	16	-3.855	sclerostin domain-containing protein 1
Sedum.T00002010.1	maker-jcf7180000927291-augustus-gene-0.63-mRNA-1	SD16	16	-3.003	serine carboxypeptidase cpvl
Sedum.T00021270.1	maker-jcf7180000919863-augustus-gene-0.56-mRNA-1	SD16	16	-4.172	src kinase-associated phosphoprotein 2
Sedum.T00013980.1	maker-jcf7180000932702-augustus-gene-0.11-mRNA-1	SD16	16	-5.683	suppressor of tumorigenicity 14 protein
Sedum.T00002378.1	maker-jcf7180000916137-augustus-gene-0.13-mRNA-1	SD16	16	-4.626	Tenascin
Sedum.T00000246.1	snap_masked-jcf7180000933416-processed-gene-0.18-mRNA-1	SD16	16	-3.407	TPA: hypothetical protein isoform 2
Sedum.T00012483.2	maker-jcf7180000930552-augustus-gene-0.27-mRNA-2	SD16	16	-2.194	trna (guanine -n2)-methyltransferase homolog
Sedum.T00000244.1	maker-jcf7180000933416-augustus-gene-0.35-mRNA-1	SD16	16	-2.986	tubulin alpha-1a chain- partial
Sedum.T00010112.1	maker-jcf7180000917769-augustus-gene-0.35-mRNA-1	SD16	16	-2.407	u4 u6 small nuclear ribonucleoprotein prp3 isoform x1
Sedum.T00004357.1	maker-jcf7180000928831-augustus-gene-0.38-mRNA-1	SD16	16	-2.694	u4 u6 small nuclear ribonucleoprotein prp31
Sedum.T00024956.1	maker-jcf7180000930746-augustus-gene-0.43-mRNA-1	SD16	16	-2.576	ubiquitin-conjugating enzyme e2 e1-like
Sedum.T00037861.1	maker-jcf7180000917740-snap-gene-0.41-mRNA-1	SD16	16	-2.123	uncharacterized protein kiaa0408-like isoform x3
Sedum.T00032129.1	maker-jcf7180000924450-snap-gene-0.68-mRNA-1	SD16	16	-4.182	uncharacterized protein loc103367061
Sedum.T00005825.1	maker-jcf7180000920539-augustus-gene-0.79-mRNA-1	SD16	16	-3.999	uncharacterized protein loc104942601
Sedum.T00043569.1	maker-jcf7180000926357-augustus-gene-0.33-mRNA-1	SD16	16	-9.306	uncharacterized protein loc104950672
Sedum.T00032132.1	maker-jcf7180000924450-augustus-gene-0.62-mRNA-1	SD16	16	-7.681	unnamed protein product
Sedum.T00045054.1	maker-jcf7180000918471-snap-gene-0.48-mRNA-1	SD16	16	-6.405	v-set and immunoglobulin domain-containing protein 10-like
Sedum.T00019306.2	maker-jcf7180000917405-snap-gene-0.15-mRNA-2	SD16	16	-3.431	yrdc domain-containing mitochondrial
Sedum.T00018043.1	maker-jcf7180000918314-snap-gene-0.16-mRNA-1	SD16	16	-2.71	zinc finger protein 385c-like
Sedum.T00006283.1	maker-jcf7180000927178-augustus-gene-0.83-mRNA-1	SD16	16	-2.72	zinc finger protein 524
Sedum.T00014859.1	genemark-jcf7180000931346-processed-gene-3.6-mRNA-1	SD16	16	-2.438	zinc finger protein 665-like isoform x1
Sedum.T00008955.1	maker-jcf7180000926118-snap-gene-1.50-mRNA-1	SD13	17	-5.593	5 -amp-activated protein kinase subunit gamma-2-like isoform x2
Sedum.T00036690.1	augustus_masked-jcf7180000891610-processed-gene-0.8-mRNA-1	SD13	17	-4.47	abhydrolase domain-containing protein 4
Sedum.T00015487.1	maker-jcf7180000920837-augustus-gene-0.8-mRNA-1	SD13	17	-4.144	apolipoprotein d
Sedum.T00012205.1	maker-jcf7180000929884-augustus-gene-0.3-mRNA-1	SD13	17	-8.411	apolipoprotein d-like
Sedum.T00037849.1	maker-jcf7180000929733-augustus-gene-0.6-mRNA-1	SD13	17	-4.526	apolipoprotein d-like
Sedum.T00010495.1	augustus_masked-jcf7180000932027-processed-gene-0.20-mRNA-1	SD13	17	-4.873	atp-dependent dna helicase pif1
Sedum.T00016307.1	snap_masked-jcf7180000927274-processed-gene-0.46-mRNA-1	SD13	17	-3.624	band -like protein 3
Sedum.T00041364.1	maker-jcf7180000929114-augustus-gene-0.17-mRNA-1	SD13	17	-2.254	b-cell lymphoma leukemia 10
Sedum.T00023547.1	maker-jcf7180000927624-augustus-gene-0.47-mRNA-1	SD13	17	-3.866	bcl-2-related ovarian killer protein homolog b-like
Sedum.T00041704.1	maker-jcf7180000922970-augustus-gene-0.9-mRNA-1	SD13	17	-2.447	beta-lactamase-like protein 2
Sedum.T00045003.1	augustus_masked-jcf7180000894882-processed-gene-0.9-mRNA-1	SD13	17	-3.495	bmp retinoic acid-inducible neural-specific protein 3-like
Sedum.T00010226.1	maker-jcf7180000923086-augustus-gene-0.28-mRNA-1	SD13	17	-2.621	c2 calcium-dependent domain-containing protein 4c
Sedum.T00034400.1	maker-jcf7180000916248-augustus-gene-0.7-mRNA-1	SD13	17	-2.05	chromodomain-helicase-dna-binding protein 8
Sedum.T00006768.1	genemark-jcf7180000916626-processed-gene-0.1-mRNA-1	SD13	17	-2.082	chromodomain-helicase-dna-binding protein 8 isoform x1
Sedum.T00017666.1	genemark-jcf7180000929413-processed-gene-0.2-mRNA-1	SD13	17	-2.335	collagen alpha-1 chain-like
Sedum.T00010494.1	augustus_masked-jcf7180000932027-processed-gene-0.18-mRNA-1	SD13	17	-2.282	cytochrome b-c1 complex subunit mitochondrial-like
Sedum.T00011199.1	genemark-jcf7180000928194-processed-gene-0.4-mRNA-1	SD13	17	-4.022	deoxyribodipyrimidine photo-lyase
Sedum.T00011196.1	genemark-jcf7180000928194-processed-gene-0.5-mRNA-1	SD13	17	-3.423	deoxyribodipyrimidine photo-lyase-like
Sedum.T00035748.1	genemark-jcf7180000916601-processed-gene-0.0-mRNA-1	SD13	17	-2.363	dipeptidyl aminopeptidase-like protein 6
Sedum.T00005393.1	maker-jcf7180000902430-augustus-gene-0.35-mRNA-1	SD13	17	-4.452	dual specificity protein phosphatase 22-b-like
Sedum.T00024642.1	augustus_masked-jcf7180000914493-processed-gene-0.5-mRNA-1	SD13	17	-2.997	e3 ubiquitin isg15 ligase trim25-like
Sedum.T00035450.1	snap_masked-jcf7180000926836-processed-gene-0.2-mRNA-1	SD13	17	-2.931	e3 ubiquitin-protein ligase trim63-like
Sedum.T00023542.1	augustus_masked-jcf7180000927624-processed-gene-0.16-mRNA-1	SD13	17	-9.163	elongation of very long chain fatty acids protein 1-like isoform x2
Sedum.T00039620.1	augustus_masked-jcf7180000891772-processed-gene-0.7-mRNA-1	SD13	17	-5.313	endothelin-converting enzyme 2 isoform x2
Sedum.T00045340.1	maker-jcf7180000924375-snap-gene-0.23-mRNA-1	SD13	17	-2.497	enhancer of polycomb homolog 1-like isoform x4
Sedum.T00037401.1	genemark-jcf7180000931597-processed-gene-0.4-mRNA-1	SD13	17	-3.442	epidermal retinol dehydrogenase 2
Sedum.T00023967.1	augustus_masked-jcf7180000931065-processed-gene-0.3-mRNA-1	SD13	17	-2.134	epimerase family protein sdr39u1
Sedum.T00031098.1	maker-jcf7180000887838-augustus-gene-0.59-mRNA-1	SD13	17	-2.306	eukaryotic translation initiation factor 4e type 2 isoform x2
Sedum.T00009368.1	maker-jcf7180000927038-snap-gene-1.67-mRNA-1	SD13	17	-2.811	fibroblast growth factor 12 isoform x4
Sedum.T00007198.1	maker-jcf7180000918587-augustus-gene-0.15-mRNA-1	SD13	17	-2.141	fyn-binding protein
Sedum.T00028245.1	snap_masked-jcf7180000918311-processed-gene-0.11-mRNA-1	SD13	17	-2.212	gram domain-containing protein 3-like
Sedum.T00024348.1	maker-jcf7180000930939-augustus-gene-0.59-mRNA-1	SD13	17	-2.467	hypothetical protein EH28_20452
Sedum.T00030265.1	maker-jcf7180000888424-augustus-gene-0.22-mRNA-1	SD13	17	-3.687	hypoxanthine-guanine phosphoribosyltransferase-like
Sedum.T00027805.1	maker-jcf7180000917681-augustus-gene-0.31-mRNA-1	SD13	17	-3.316	krueppel-like factor 2
Sedum.T00000497.1	genemark-jcf7180000918956-processed-gene-0.1-mRNA-1	SD13	17	-2.715	latrophilin-2-like isoform x1
Sedum.T00010564.1	maker-jcf7180000927759-snap-gene-0.47-mRNA-1	SD13	17	-4.817	lim homeobox protein lhx8-like
Sedum.T00040501.1	maker-jcf7180000928652-snap-gene-0.10-mRNA-1	SD13	17	-2.082	lipid phosphate phosphohydrolase 3-like isoform x2
Sedum.T00024048.1	maker-jcf7180000896133-augustus-gene-0.36-mRNA-1	SD13	17	-2.711	low quality protein: 15 kda selenoprotein
Sedum.T00032819.1	maker-jcf7180000888970-augustus-gene-0.31-mRNA-1	SD13	17	-2.696	low quality protein: selenoprotein t
Sedum.T00030816.1	maker-jcf7180000887778-snap-gene-0.12-mRNA-1	SD13	17	-2.155	mesoderm induction early response protein 1 isoform x1
Sedum.T00025160.1	genemark-jcf7180000916247-processed-gene-0.3-mRNA-1	SD13	17	-3.502	microsomal glutathione s-transferase 2
Sedum.T00042573.1	maker-jcf7180000929952-augustus-gene-0.75-mRNA-1	SD13	17	-3.012	Midnolin-B
Sedum.T00039824.1	maker-jcf7180000928107-augustus-gene-0.46-mRNA-1	SD13	17	-2.861	mitochondrial ubiquitin ligase activator of nfkb 1-a-like
Sedum.T00034036.1	maker-jcf7180000932853-augustus-gene-0.4-mRNA-1	SD13	17	-3.084	mln64 n-terminal domain homolog
Sedum.T00028366.1	maker-jcf7180000927153-augustus-gene-0.46-mRNA-1	SD13	17	-2.361	multiple myeloma tumor-associated protein 2
Sedum.T00022509.1	augustus_masked-jcf7180000927734-processed-gene-0.24-mRNA-1	SD13	17	-2.84	myosin regulatory light polypeptide 9
Sedum.T00001720.1	augustus_masked-jcf7180000932523-processed-gene-0.15-mRNA-1	SD13	17	-3.826	neurogenic differentiation factor 6
Sedum.T00033017.1	maker-jcf7180000917665-augustus-gene-0.3-mRNA-1	SD13	17	-2.112	nicotinamide mononucleotide adenylyltransferase 3
Sedum.T00036691.1	maker-jcf7180000891610-augustus-gene-0.27-mRNA-1	SD13	17	-3.65	nucleolar protein 9 isoform x1
Sedum.T00008943.1	maker-jcf7180000926118-snap-gene-0.17-mRNA-1	SD13	17	-4.286	oxysterol-binding protein 1
Sedum.T00008944.1	maker-jcf7180000926118-snap-gene-0.16-mRNA-1	SD13	17	-3.624	oxysterol-binding protein 1-like
Sedum.T00027095.1	maker-jcf7180000929201-snap-gene-0.82-mRNA-1	SD13	17	-2.018	peroxisomal trans-2-enoyl- reductase
Sedum.T00020528.1	maker-jcf7180000916757-augustus-gene-0.57-mRNA-1	SD13	17	-3.552	perq amino acid-rich with gyf domain-containing protein 2
Sedum.T00001585.2	maker-jcf7180000931328-augustus-gene-0.17-mRNA-2	SD13	17	-4.084	phosphotriesterase-related protein
Sedum.T00008155.1	maker-jcf7180000922866-snap-gene-0.44-mRNA-1	SD13	17	-2.776	poliovirus receptor-related protein 4
Sedum.T00024315.1	genemark-jcf7180000916924-processed-gene-0.1-mRNA-1	SD13	17	-3.451	PREDICTED: amphiphysin-like
Sedum.T00022114.1	maker-jcf7180000888346-snap-gene-0.26-mRNA-1	SD13	17	-3.982	PREDICTED: protocadherin-8
Sedum.T00039592.1	genemark-jcf7180000926660-processed-gene-0.2-mRNA-1	SD13	17	-6.642	PREDICTED: tenascin-N
Sedum.T00009364.1	genemark-jcf7180000927038-processed-gene-0.8-mRNA-1	SD13	17	-2.026	presenilins-associated rhomboid-like mitochondrial
Sedum.T00015470.1	maker-jcf7180000926586-augustus-gene-0.18-mRNA-1	SD13	17	-3.765	protein apcdd1- partial
Sedum.T00008705.1	maker-jcf7180000931829-augustus-gene-0.51-mRNA-1	SD13	17	-2.264	protein canopy-1-like
Sedum.T00036151.1	maker-jcf7180000891499-augustus-gene-0.18-mRNA-1	SD13	17	-2.91	protein fam131a
Sedum.T00024644.1	genemark-jcf7180000914493-processed-gene-0.2-mRNA-1	SD13	17	-2.548	protein them6-like
Sedum.T00004274.1	maker-jcf7180000923949-snap-gene-0.6-mRNA-1	SD13	17	-2.138	receptor-type tyrosine-protein phosphatase delta-like isoform x2
Sedum.T00012695.1	maker-jcf7180000923040-augustus-gene-0.16-mRNA-1	SD13	17	-3.791	rho guanine nucleotide exchange factor 18-like
Sedum.T00027351.1	genemark-jcf7180000923956-processed-gene-0.3-mRNA-1	SD13	17	-3.468	rna-binding raly-like protein
Sedum.T00027802.1	maker-jcf7180000928750-snap-gene-0.11-mRNA-1	SD13	17	-4.782	rna-binding raly-like protein isoform x1
Sedum.T00011201.1	augustus_masked-jcf7180000928194-processed-gene-0.26-mRNA-1	SD13	17	-3.154	sentrin-specific protease 5
Sedum.T00039593.1	maker-jcf7180000926660-augustus-gene-0.29-mRNA-1	SD13	17	-3.783	serine threonine-protein kinase plk3
Sedum.T00020536.1	maker-jcf7180000916757-augustus-gene-0.65-mRNA-1	SD13	17	-3.608	solute carrier family 12 member 9
Sedum.T00042325.1	augustus_masked-jcf7180000923991-processed-gene-0.13-mRNA-1	SD13	17	-3.757	spry domain-containing socs box protein 4-like
Sedum.T00022741.1	maker-jcf7180000916755-augustus-gene-0.11-mRNA-1	SD13	17	-8.373	sterile alpha motif domain-containing protein 7
Sedum.T00015935.1	maker-jcf7180000929329-augustus-gene-0.44-mRNA-1	SD13	17	-3.022	thioredoxin domain-containing protein 12
Sedum.T00010990.1	genemark-jcf7180000922842-processed-gene-0.2-mRNA-1	SD13	17	-2.835	transcriptional regulator myc-b-like isoform x2
Sedum.T00003954.1	maker-jcf7180000930307-augustus-gene-0.44-mRNA-1	SD13	17	-2.62	transferase mitochondrial
Sedum.T00045413.3	maker-jcf7180000933041-snap-gene-0.74-mRNA-3	SD13	17	-3.421	transmembrane 6 superfamily member 2-like
Sedum.T00023928.1	augustus_masked-jcf7180000895546-processed-gene-0.2-mRNA-1	SD13	17	-3.408	transmembrane and ubiquitin-like domain-containing protein 1
Sedum.T00032590.1	maker-jcf7180000931115-snap-gene-0.18-mRNA-1	SD13	17	-3.408	transmembrane and ubiquitin-like domain-containing protein 1
Sedum.T00026867.1	maker-jcf7180000916394-augustus-gene-0.36-mRNA-1	SD13	17	-2.856	transmembrane protein 55b-a
Sedum.T00025993.1	augustus_masked-jcf7180000931100-processed-gene-0.11-mRNA-1	SD13	17	-2.45	transmembrane protein 69
Sedum.T00042905.1	maker-jcf7180000890275-snap-gene-0.4-mRNA-1	SD13	17	-3.137	tripartite motif-containing protein 55-like
Sedum.T00011129.1	maker-jcf7180000929199-augustus-gene-0.33-mRNA-1	SD13	17	-4.298	trna-splicing endonuclease subunit sen15
Sedum.T00030121.1	maker-jcf7180000927917-snap-gene-0.32-mRNA-1	SD13	17	-4.442	twisted gastrulation protein homolog 1
Sedum.T00034871.1	maker-jcf7180000892412-augustus-gene-0.59-mRNA-1	SD13	17	-2.734	-type and c3hc4-type zinc finger-containing protein 1
Sedum.T00011136.1	maker-jcf7180000929199-augustus-gene-0.39-mRNA-1	SD13	17	-3.325	u3 small nucleolar ribonucleoprotein protein imp3
Sedum.T00025050.1	maker-jcf7180000931557-augustus-gene-0.34-mRNA-1	SD13	17	-2.165	ubiquitin carboxyl-terminal hydrolase 14
Sedum.T00000457.2	maker-jcf7180000929020-augustus-gene-0.53-mRNA-2	SD13	17	-2.486	ubiquitin-conjugating enzyme e2 r1-like
Sedum.T00003541.1	maker-jcf7180000928859-augustus-gene-0.25-mRNA-1	SD13	17	-2.153	uncharacterized protein loc103365672
Sedum.T00026616.1	genemark-jcf7180000924965-processed-gene-0.1-mRNA-1	SD13	17	-2.301	uncharacterized protein loc106096462 isoform x2
Sedum.T00034358.1	maker-jcf7180000927918-augustus-gene-0.12-mRNA-1	SD13	17	-2.227	unnamed protein product
Sedum.T00042706.1	maker-jcf7180000895162-augustus-gene-0.12-mRNA-1	SD13	17	-3.505	vesicle transport protein sft2c
Sedum.T00041747.1	maker-jcf7180000916521-augustus-gene-0.11-mRNA-1	SD13	17	-2.331	zinc finger protein 622
Sedum.T00042649.1	genemark-jcf7180000923110-processed-gene-0.0-mRNA-1	SD13	17	-3.56	zinc finger protein snai2
Sedum.T00020534.1	maker-jcf7180000916757-augustus-gene-0.67-mRNA-1	SD13	17	-10.295	zona pellucida sperm-binding protein
Sedum.T00032816.1	maker-jcf7180000888970-augustus-gene-0.35-mRNA-1	SD13	17	-5.695	zona pellucida sperm-binding protein 3-like
Sedum.T00025102.4	maker-jcf7180000933004-augustus-gene-0.32-mRNA-4	SD22	18	-2.916	60s ribosomal protein l34
Sedum.T00033035.1	maker-jcf7180000898808-augustus-gene-0.39-mRNA-1	SD22	18	-4.207	actin-related protein 2-like
Sedum.T00009298.1	maker-jcf7180000890782-augustus-gene-0.19-mRNA-1	SD22	18	-3.568	activated cdc42 kinase 1
Sedum.T00008351.1	genemark-jcf7180000929556-processed-gene-0.2-mRNA-1	SD22	18	-3.959	arachidonate 5-lipoxygenase
Sedum.T00010596.1	maker-jcf7180000928489-augustus-gene-0.14-mRNA-1	SD22	18	-5.793	bone morphogenetic protein 15
Sedum.T00029122.1	maker-jcf7180000917415-augustus-gene-0.16-mRNA-1	SD22	18	-4.802	borealin-2-like isoform x1
Sedum.T00022207.1	maker-jcf7180000933053-augustus-gene-0.48-mRNA-1	SD22	18	-4.491	carboxypeptidase z
Sedum.T00020643.1	maker-jcf7180000890177-augustus-gene-0.37-mRNA-1	SD22	18	-4.147	claudin domain-containing protein 1-like
Sedum.T00030853.1	maker-jcf7180000926883-snap-gene-0.26-mRNA-1	SD22	18	-2.147	coiled-coil domain-containing protein 96
Sedum.T00020066.1	maker-jcf7180000918705-snap-gene-0.55-mRNA-1	SD22	18	-6.096	collagen alpha-1 chain
Sedum.T00010836.1	maker-jcf7180000916842-snap-gene-0.45-mRNA-1	SD22	18	-2.539	ctd nuclear envelope phosphatase 1
Sedum.T00015153.1	snap_masked-jcf7180000891792-processed-gene-0.11-mRNA-1	SD22	18	-2.976	cytosolic beta-glucosidase
Sedum.T00023348.1	maker-jcf7180000891577-augustus-gene-0.31-mRNA-1	SD22	18	-3.047	epididymis-specific alpha-mannosidase
Sedum.T00025104.1	maker-jcf7180000933004-augustus-gene-0.36-mRNA-1	SD22	18	-6.033	ethanolamine-phosphate phospho-lyase
Sedum.T00001466.1	maker-jcf7180000923080-augustus-gene-0.22-mRNA-1	SD22	18	-3.692	galactose-3-o-sulfotransferase 3
Sedum.T00029339.1	maker-jcf7180000932379-augustus-gene-0.60-mRNA-1	SD22	18	-3.394	glycogen muscle form
Sedum.T00028510.1	maker-jcf7180000926844-augustus-gene-0.23-mRNA-1	SD22	18	-2.692	grpe protein homolog mitochondrial
Sedum.T00003810.1	maker-jcf7180000927044-snap-gene-0.60-mRNA-1	SD22	18	-3.481	haus augmin-like complex subunit 6
Sedum.T00018881.1	maker-jcf7180000916501-augustus-gene-0.18-mRNA-1	SD22	18	-3.666	hepatocyte growth factor activator isoform x2
Sedum.T00012899.1	maker-jcf7180000927033-snap-gene-0.46-mRNA-1	SD22	18	-2.888	ino80 complex subunit b isoform x2
Sedum.T00030738.1	augustus_masked-jcf7180000890935-processed-gene-0.1-mRNA-1	SD22	18	-2.888	macrophage-capping protein
Sedum.T00009354.1	maker-jcf7180000889793-augustus-gene-0.33-mRNA-1	SD22	18	-3.015	mitochondrial inner membrane protein oxa1l
Sedum.T00023263.1	maker-jcf7180000928138-augustus-gene-0.50-mRNA-1	SD22	18	-2.357	negative elongation factor a isoform x1
Sedum.T00003403.1	maker-jcf7180000927451-augustus-gene-0.57-mRNA-1	SD22	18	-2.659	nuclear factor brain-like isoform x2
Sedum.T00025106.1	augustus_masked-jcf7180000933004-processed-gene-0.13-mRNA-1	SD22	18	-2.507	o-phosphoseryl-trna selenium transferase
Sedum.T00012995.1	genemark-jcf7180000896953-processed-gene-0.3-mRNA-1	SD22	18	-3.408	phosphatidylcholine:ceramide cholinephosphotransferase 2
Sedum.T00033394.1	augustus_masked-jcf7180000931686-processed-gene-0.10-mRNA-1	SD22	18	-2.777	polyadenylate-binding protein-interacting protein 2b isoform x1
Sedum.T00020645.1	maker-jcf7180000890177-snap-gene-0.43-mRNA-1	SD22	18	-2.587	PREDICTED: coronin-1B-like
Sedum.T00029123.1	maker-jcf7180000917415-augustus-gene-0.17-mRNA-1	SD22	18	-2.638	PREDICTED: perilipin-2-like
Sedum.T00020569.1	maker-jcf7180000917392-augustus-gene-0.6-mRNA-1	SD22	18	-2.226	probable g-protein coupled receptor 125
Sedum.T00024850.1	maker-jcf7180000928593-augustus-gene-0.33-mRNA-1	SD22	18	-3.347	procollagen c-endopeptidase enhancer 2-like
Sedum.T00032087.1	snap_masked-jcf7180000926650-processed-gene-0.11-mRNA-1	SD22	18	-3.842	protein af-9 isoform x2
Sedum.T00022208.1	snap_masked-jcf7180000933053-processed-gene-0.26-mRNA-1	SD22	18	-2.117	protein dok-7
Sedum.T00018878.1	maker-jcf7180000916501-augustus-gene-0.20-mRNA-1	SD22	18	-2.413	protein dok-7 isoform x3
Sedum.T00036544.1	maker-jcf7180000920499-snap-gene-0.48-mRNA-1	SD22	18	-2.039	pyruvate mitochondrial-like
Sedum.T00033045.1	augustus_masked-jcf7180000898808-processed-gene-0.22-mRNA-1	SD22	18	-3.481	ras and rab interactor 1
Sedum.T00043988.1	maker-jcf7180000917165-augustus-gene-0.70-mRNA-1	SD22	18	-2.225	thyroid receptor-interacting protein 6-like isoform x2		female
Sedum.T00039298.1	maker-jcf7180000888117-augustus-gene-0.12-mRNA-1	SD22	18	-2.165	transmembrane protein 88
Sedum.T00009299.1	maker-jcf7180000890782-augustus-gene-0.21-mRNA-1	SD22	18	-2.751	trna (uracil-o -)-methyltransferase
Sedum.T00003404.1	maker-jcf7180000927451-snap-gene-0.58-mRNA-1	SD22	18	-5.34	uncharacterized protein loc103375002 isoform x1
Sedum.T00009347.1	maker-jcf7180000889793-augustus-gene-0.27-mRNA-1	SD22	18	-2.451	unnamed protein product
Sedum.T00012255.1	maker-jcf7180000928548-augustus-gene-0.12-mRNA-1	SD22	18	-8.328	zinc finger protein c3h1 type-like 2-a
Sedum.T00035814.1	maker-jcf7180000902252-snap-gene-0.17-mRNA-1	SD7	19	-2.605	39s ribosomal protein mitochondrial
Sedum.T00003798.1	maker-jcf7180000931986-augustus-gene-1.51-mRNA-1	SD7	19	-2.678	39s ribosomal protein mitochondrial-like
Sedum.T00026050.1	maker-jcf7180000927264-augustus-gene-0.59-mRNA-1	SD7	19	-4.054	4-hydroxyphenylpyruvate dioxygenase-like protein
Sedum.T00006896.1	genemark-jcf7180000897466-processed-gene-0.2-mRNA-1	SD7	19	-2.482	60s ribosomal protein l19-like
Sedum.T00002266.1	maker-jcf7180000916678-augustus-gene-0.36-mRNA-1	SD7	19	-2.366	adp-ribosylarginine hydrolase
Sedum.T00008750.1	maker-jcf7180000929941-augustus-gene-1.79-mRNA-1	SD7	19	-2.167	antigen peptide transporter 2-like
Sedum.T00022456.1	maker-jcf7180000932150-augustus-gene-0.37-mRNA-1	SD7	19	-2.63	cdp-diacylglycerol--glycerol-3-phosphate 3- mitochondrial
Sedum.T00019959.1	maker-jcf7180000932770-augustus-gene-0.11-mRNA-1	SD7	19	-5.85	cytochrome p450 26a1
Sedum.T00011033.3	maker-jcf7180000928050-snap-gene-0.46-mRNA-3	SD7	19	-2.042	dcn1-like protein 3
Sedum.T00019613.1	genemark-jcf7180000930805-processed-gene-0.10-mRNA-1	SD7	19	-5.406	dna cross-link repair 1a protein
Sedum.T00003892.1	genemark-jcf7180000930030-processed-gene-0.22-mRNA-1	SD7	19	-3.299	ets translocation variant 4
Sedum.T00003893.1	genemark-jcf7180000930030-processed-gene-0.23-mRNA-1	SD7	19	-3.171	ets translocation variant 4
Sedum.T00006830.1	maker-jcf7180000933402-augustus-gene-0.74-mRNA-1	SD7	19	-2.032	eukaryotic translation initiation factor 2-alpha kinase 1 isoform x1
Sedum.T00044993.1	genemark-jcf7180000929514-processed-gene-0.7-mRNA-1	SD7	19	-2.807	f-box only protein 11-like isoform x1
Sedum.T00010414.1	augustus_masked-jcf7180000930704-processed-gene-0.12-mRNA-1	SD7	19	-2.759	Ferritin
Sedum.T00022051.1	maker-jcf7180000929377-augustus-gene-0.80-mRNA-1	SD7	19	-2.007	gtp cyclohydrolase 1 type 2 nif3l1
Sedum.T00018654.1	genemark-jcf7180000924331-processed-gene-0.6-mRNA-1	SD7	19	-2.742	histone -b
Sedum.T00010175.1	maker-jcf7180000932463-augustus-gene-1.67-mRNA-1	SD7	19	-2.967	Hypothetical protein EH28_03258
Sedum.T00019628.1	genemark-jcf7180000916506-processed-gene-0.4-mRNA-1	SD7	19	-2.513	interferon regulatory factor 3
Sedum.T00041444.1	maker-jcf7180000928014-snap-gene-0.13-mRNA-1	SD7	19	-3.935	kelch domain-containing protein 1-like
Sedum.T00015703.1	maker-jcf7180000897590-snap-gene-0.23-mRNA-1	SD7	19	-6.078	leucine-rich immunoglobulin-like domain and transmembrane domain-containing protein 2
Sedum.T00014799.1	genemark-jcf7180000926544-processed-gene-0.8-mRNA-1	SD7	19	-8.9	long-chain-fatty-acid-- ligase 5
Sedum.T00011042.1	genemark-jcf7180000928050-processed-gene-0.6-mRNA-1	SD7	19	-2.88	lyr motif containing 1
Sedum.T00013059.1	maker-jcf7180000922900-snap-gene-0.43-mRNA-1	SD7	19	-3.067	maguk p55 subfamily member 3-like isoform x3
Sedum.T00016574.1	maker-jcf7180000888807-snap-gene-0.6-mRNA-1	SD7	19	-7.663	melanopsin-a-like isoform x4
Sedum.T00016575.1	maker-jcf7180000888807-snap-gene-0.7-mRNA-1	SD7	19	-7.31	melanopsin-a-like isoform x4
Sedum.T00037838.1	maker-jcf7180000921453-augustus-gene-0.25-mRNA-1	SD7	19	-2.953	metastasis-associated protein mta3
Sedum.T00033842.1	maker-jcf7180000918005-augustus-gene-0.13-mRNA-1	SD7	19	-2.918	metastasis-associated protein mta3
Sedum.T00039150.1	maker-jcf7180000922792-augustus-gene-0.11-mRNA-1	SD7	19	-2.114	methionine-r-sulfoxide reductase b1-a-like
Sedum.T00013083.1	maker-jcf7180000915938-augustus-gene-0.49-mRNA-1	SD7	19	-2.286	mitochondrial import receptor subunit tom22 homolog
Sedum.T00045224.1	maker-jcf7180000931427-augustus-gene-1.67-mRNA-1	SD7	19	-3.72	Myoferlin
Sedum.T00032889.1	maker-jcf7180000916161-augustus-gene-0.43-mRNA-1	SD7	19	-6.729	myosin light chain smooth muscle-like isoform x1
Sedum.T00030687.1	maker-jcf7180000921431-snap-gene-0.10-mRNA-1	SD7	19	-4.192	myosin-binding protein fast-type-like isoform x3
Sedum.T00028721.1	maker-jcf7180000916118-snap-gene-0.47-mRNA-1	SD7	19	-2.094	n-acetylglucosamine-1-phosphotransferase subunit gamma
Sedum.T00008743.1	augustus_masked-jcf7180000929941-processed-gene-1.25-mRNA-1	SD7	19	-6.183	nuclear distribution protein nude-like 1-a
Sedum.T00029573.1	snap_masked-jcf7180000931933-processed-gene-0.10-mRNA-1	SD7	19	-2.033	nucleoside diphosphate kinase a2-like
Sedum.T00003797.1	maker-jcf7180000931986-augustus-gene-1.52-mRNA-1	SD7	19	-3.432	oxysterol-binding protein 7
Sedum.T00037057.1	maker-jcf7180000896303-augustus-gene-0.16-mRNA-1	SD7	19	-2.622	peptidyl-prolyl cis-trans mitochondrial
Sedum.T00015645.1	genemark-jcf7180000926400-processed-gene-0.25-mRNA-1	SD7	19	-6.259	pre-mrna-splicing factor atp-dependent rna helicase dhx32
Sedum.T00010177.1	maker-jcf7180000932463-augustus-gene-1.65-mRNA-1	SD7	19	-3.77	probable crossover junction endonuclease eme2
Sedum.T00028724.1	maker-jcf7180000916118-augustus-gene-0.37-mRNA-1	SD7	19	-3.58	protein ccsmst1
Sedum.T00013834.1	maker-jcf7180000930723-augustus-gene-0.75-mRNA-1	SD7	19	-3.244	protein hid1 isoform x2
Sedum.T00010092.1	maker-jcf7180000922897-snap-gene-0.39-mRNA-1	SD7	19	-5.247	protein pat1
Sedum.T00002672.1	augustus_masked-jcf7180000926591-processed-gene-0.19-mRNA-1	SD7	19	-2.124	receptor-type tyrosine-protein phosphatase epsilon-like isoform x1
Sedum.T00022095.1	maker-jcf7180000917248-augustus-gene-0.22-mRNA-1	SD7	19	-3.588	retinol dehydrogenase 13
Sedum.T00006667.1	maker-jcf7180000894902-snap-gene-0.35-mRNA-1	SD7	19	-2.416	rho gtpase-activating protein 15-like isoform x3
Sedum.T00008745.1	genemark-jcf7180000929941-processed-gene-1.5-mRNA-1	SD7	19	-2.861	rho gtpase-activating protein 44-like
Sedum.T00013080.1	maker-jcf7180000915938-augustus-gene-0.47-mRNA-1	SD7	19	-2.62	ribosomal l1 domain-containing protein 1
Sedum.T00017977.1	maker-jcf7180000916760-augustus-gene-0.12-mRNA-1	SD7	19	-2.995	ribosome biogenesis protein bms1 homolog
Sedum.T00034658.1	maker-jcf7180000921643-augustus-gene-0.36-mRNA-1	SD7	19	-2.361	rpe-retinal g protein-coupled receptor
Sedum.T00008734.1	augustus_masked-jcf7180000929941-processed-gene-0.10-mRNA-1	SD7	19	-3.994	rrna methyltransferase mitochondrial
Sedum.T00016140.1	maker-jcf7180000922765-snap-gene-0.33-mRNA-1	SD7	19	-6.552	serine protease 27
Sedum.T00010097.1	maker-jcf7180000922897-augustus-gene-0.34-mRNA-1	SD7	19	-2.891	Sesquipedalian-1
Sedum.T00016138.1	maker-jcf7180000922765-augustus-gene-0.29-mRNA-1	SD7	19	-3.07	transient receptor potential cation channel subfamily m member 4-like
Sedum.T00006839.1	augustus_masked-jcf7180000933402-processed-gene-0.32-mRNA-1	SD7	19	-6.935	transmembrane protein 130
Sedum.T00030141.1	maker-jcf7180000930132-snap-gene-0.19-mRNA-1	SD7	19	-6.433	transmembrane protein 238-like
Sedum.T00028722.1	maker-jcf7180000916118-augustus-gene-0.38-mRNA-1	SD7	19	-2.464	upf0488 protein
Sedum.T00006832.1	maker-jcf7180000933402-augustus-gene-0.72-mRNA-1	SD7	19	-2.041	vacuolar fusion protein ccz1 homolog
Sedum.T00038895.1	maker-jcf7180000929241-augustus-gene-1.29-mRNA-1	SD7	19	-4.208	von willebrand factor a domain-containing protein 2
Sedum.T00018656.1	genemark-jcf7180000924331-processed-gene-0.7-mRNA-1	SD7	19	-2.368	wd repeat-containing protein 24
Sedum.T00037207.1	maker-jcf7180000916103-augustus-gene-0.21-mRNA-1	SD21	20	-2.327	39s ribosomal protein mitochondrial
Sedum.T00006600.1	maker-jcf7180000923849-augustus-gene-0.18-mRNA-1	SD21	20	-2.949	acyl- dehydrogenase family member 11
Sedum.T00044973.1	maker-jcf7180000930628-snap-gene-1.59-mRNA-1	SD21	20	-2.925	anion exchange protein 2 isoform x2
Sedum.T00044970.1	genemark-jcf7180000930628-processed-gene-1.12-mRNA-1	SD21	20	-2.551	atp-binding cassette sub-family f member 2
Sedum.T00027550.1	maker-jcf7180000932507-augustus-gene-1.84-mRNA-1	SD21	20	-2.085	atp-dependent zinc metalloprotease yme1l1 isoform x1
Sedum.T00040934.1	augustus_masked-jcf7180000931425-processed-gene-1.12-mRNA-1	SD21	20	-2.316	brefeldin a-inhibited guanine nucleotide-exchange protein 1 isoform x2
Sedum.T00030517.1	maker-jcf7180000920445-snap-gene-0.34-mRNA-1	SD21	20	-3.314	brother of cdo isoform x3
Sedum.T00021911.2	maker-jcf7180000929557-snap-gene-0.24-mRNA-2	SD21	20	-3.492	charged multivesicular body protein 4c
Sedum.T00032850.1	maker-jcf7180000933012-augustus-gene-0.23-mRNA-1	SD21	20	-2.23	cryptochrome dash
Sedum.T00002281.1	maker-jcf7180000928221-augustus-gene-0.28-mRNA-1	SD21	20	-2.536	cysteine serine-rich nuclear protein 1
Sedum.T00036632.1	maker-jcf7180000919245-augustus-gene-0.20-mRNA-1	SD21	20	-2.173	deleted in autism protein 1 homolog
Sedum.T00042376.1	genemark-jcf7180000916751-processed-gene-0.0-mRNA-1	SD21	20	-2.183	disks large-associated protein 1
Sedum.T00004390.1	maker-jcf7180000924444-augustus-gene-0.23-mRNA-1	SD21	20	-2.228	e3 ubiquitin-protein ligase march6
Sedum.T00011542.1	maker-jcf7180000920544-augustus-gene-0.28-mRNA-1	SD21	20	-2.256	e3 ubiquitin-protein ligase march6-like
Sedum.T00001638.1	maker-jcf7180000890290-snap-gene-0.7-mRNA-1	SD21	20	-2.5	FAM82B
Sedum.T00034699.1	maker-jcf7180000916980-snap-gene-0.44-mRNA-1	SD21	20	-6.084	forkhead box protein h1
Sedum.T00013023.1	maker-jcf7180000917848-augustus-gene-0.16-mRNA-1	SD21	20	-3.711	Glycogenin-1
Sedum.T00013025.1	maker-jcf7180000917848-snap-gene-0.20-mRNA-1	SD21	20	-3.589	Glycogenin-1
Sedum.T00030515.2	maker-jcf7180000920445-augustus-gene-0.29-mRNA-2	SD21	20	-3.754	gram domain-containing protein partial
Sedum.T00044406.1	maker-jcf7180000931726-augustus-gene-1.68-mRNA-1	SD21	20	-4.206	homeobox protein engrailed-2
Sedum.T00019297.1	maker-jcf7180000891495-augustus-gene-0.10-mRNA-1	SD21	20	-2.125	homeobox protein tgif1
Sedum.T00005255.1	genemark-jcf7180000916726-processed-gene-0.2-mRNA-1	SD21	20	-2.507	homeodomain transcription factor nanog
Sedum.T00020438.1	maker-jcf7180000932054-augustus-gene-0.61-mRNA-1	SD21	20	-8.09	kinesin-like protein kif20a
Sedum.T00025598.1	snap_masked-jcf7180000931545-processed-gene-0.32-mRNA-1	SD21	20	-3.771	mediator of rna polymerase ii transcription subunit 1
Sedum.T00009558.1	genemark-jcf7180000916194-processed-gene-0.0-mRNA-1	SD21	20	-2.034	methyltransferase-like protein 4
Sedum.T00041721.1	maker-jcf7180000930039-augustus-gene-0.33-mRNA-1	SD21	20	-2.951	mitochondrial import inner membrane translocase subunit tim21
Sedum.T00029515.1	genemark-jcf7180000928467-processed-gene-0.18-mRNA-1	SD21	20	-4.961	mitogen-activated protein kinase kinase kinase 8
Sedum.T00027434.1	maker-jcf7180000930670-augustus-gene-1.85-mRNA-1	SD21	20	-4.187	patched domain-containing protein 3
Sedum.T00015747.1	genemark-jcf7180000919771-processed-gene-0.1-mRNA-1	SD21	20	-2.125	peroxisome biogenesis factor 2
Sedum.T00000612.1	maker-jcf7180000918325-snap-gene-0.10-mRNA-1	SD21	20	-2.898	pi-plc x domain-containing protein 2-like
Sedum.T00028908.1	augustus_masked-jcf7180000916999-processed-gene-0.10-mRNA-1	SD21	20	-6.554	PREDICTED: corticoliberin
Sedum.T00013201.1	maker-jcf7180000932998-snap-gene-0.85-mRNA-1	SD21	20	-3.972	PREDICTED: opsin-3-like
Sedum.T00009244.1	augustus_masked-jcf7180000917058-processed-gene-0.20-mRNA-1	SD21	20	-3.27	protein arginine n-methyltransferase 6
Sedum.T00018572.1	augustus_masked-jcf7180000933124-processed-gene-0.3-mRNA-1	SD21	20	-3.435	protein partial
Sedum.T00011233.1	augustus_masked-jcf7180000921013-processed-gene-0.8-mRNA-1	SD21	20	-2.396	receptor-type tyrosine-protein phosphatase n2- partial
Sedum.T00033176.1	maker-jcf7180000928934-augustus-gene-0.21-mRNA-1	SD21	20	-2.321	retinol dehydrogenase 10
Sedum.T00030848.1	snap_masked-jcf7180000927515-processed-gene-0.30-mRNA-1	SD21	20	-3.655	rho gtpase-activating protein 12 isoform x1
Sedum.T00003560.1	maker-jcf7180000917447-augustus-gene-0.10-mRNA-1	SD21	20	-2.533	serine threonine-protein kinase rio3
Sedum.T00017295.1	augustus_masked-jcf7180000897739-processed-gene-0.13-mRNA-1	SD21	20	-2.351	spermatogenesis-associated protein 13-like isoform x1
Sedum.T00034370.1	maker-jcf7180000930700-augustus-gene-0.21-mRNA-1	SD21	20	-3.471	supervillin isoform x4
Sedum.T00005711.1	augustus_masked-jcf7180000926386-processed-gene-0.10-mRNA-1	SD21	20	-2.397	supervillin isoform x4
Sedum.T00027432.1	genemark-jcf7180000930670-processed-gene-1.19-mRNA-1	SD21	20	-2.063	threonine synthase-like 1
Sedum.T00026549.1	genemark-jcf7180000927377-processed-gene-0.10-mRNA-1	SD21	20	-8.403	transcription factor iiia
Sedum.T00024149.2	maker-jcf7180000919838-snap-gene-0.23-mRNA-2	SD21	20	-4.374	transcriptional regulator myc
Sedum.T00024149.1	maker-jcf7180000919838-snap-gene-0.23-mRNA-1	SD21	20	-4.182	transcriptional regulator myc
Sedum.T00021754.1	maker-jcf7180000932581-augustus-gene-0.55-mRNA-1	SD21	20	-3.807	translocating chain-associated membrane protein 1-like 1
Sedum.T00031485.1	maker-jcf7180000932429-snap-gene-0.27-mRNA-1	SD21	20	-2.36	transmembrane protein 108
Sedum.T00010470.3	maker-jcf7180000926362-snap-gene-0.22-mRNA-3	SD21	20	-3.668	transmembrane protein 14c-like
Sedum.T00008668.1	maker-jcf7180000916223-augustus-gene-0.35-mRNA-1	SD21	20	-8.679	uncharacterized protein
Sedum.T00039921.1	maker-jcf7180000932521-augustus-gene-0.21-mRNA-1	SD21	20	-4.296	uncharacterized protein
Sedum.T00008667.1	maker-jcf7180000916223-snap-gene-0.47-mRNA-1	SD21	20	-7.649	uncharacterized protein loc104937798
Sedum.T00028478.1	maker-jcf7180000928303-augustus-gene-0.40-mRNA-1	SD21	20	-2.562	yae1 domain-containing protein 1-like
Sedum.T00017290.1	maker-jcf7180000897739-augustus-gene-0.35-mRNA-1	SD21	20	-2.777	yth domain-containing family protein 3 isoform x1
Sedum.T00006045.1	maker-jcf7180000916566-augustus-gene-0.57-mRNA-1	SD21	20	-2.633	zinc transporter zip12 isoform x1
Sedum.T00034573.1	maker-jcf7180000930694-augustus-gene-0.42-mRNA-1	SD6	21	-2.029	adenylate cyclase type 5-like
Sedum.T00037577.1	genemark-jcf7180000930888-processed-gene-0.1-mRNA-1	SD6	21	-2.853	adp-ribosylation factor-like protein 5a
Sedum.T00014782.1	maker-jcf7180000928238-snap-gene-0.40-mRNA-1	SD6	21	-2.879	alpha beta hydrolase domain-containing protein 13
Sedum.T00025221.1	maker-jcf7180000929747-snap-gene-0.65-mRNA-1	SD6	21	-3.252	ankyrin repeat and zinc finger domain-containing protein 1
Sedum.T00033547.1	snap_masked-jcf7180000921485-processed-gene-0.28-mRNA-1	SD6	21	-2.645	b-cell cll lymphoma 9 protein
Sedum.T00027793.1	maker-jcf7180000932070-augustus-gene-1.46-mRNA-1	SD6	21	-3.359	brca1-associated ring domain protein 1
Sedum.T00015899.1	maker-jcf7180000926936-augustus-gene-0.32-mRNA-1	SD6	21	-3.684	calcitonin gene-related peptide type 1 receptor
Sedum.T00007435.1	snap_masked-jcf7180000922983-processed-gene-0.15-mRNA-1	SD6	21	-2.774	citrate lyase subunit beta-like mitochondrial
Sedum.T00014546.1	maker-jcf7180000916153-snap-gene-0.35-mRNA-1	SD6	21	-3.116	conserved oligomeric golgi complex subunit 3
Sedum.T00040873.1	maker-jcf7180000923414-augustus-gene-0.27-mRNA-1	SD6	21	-2.43	cyclin-y-like protein 1
Sedum.T00038993.1	augustus_masked-jcf7180000929196-processed-gene-0.28-mRNA-1	SD6	21	-3.214	cystathionine beta-synthase
Sedum.T00044314.1	maker-jcf7180000887899-augustus-gene-0.57-mRNA-1	SD6	21	-3.229	cytochrome b reductase 1
Sedum.T00034326.1	maker-jcf7180000920495-augustus-gene-0.59-mRNA-1	SD6	21	-3.592	cytochrome c-like
Sedum.T00010492.1	maker-jcf7180000891799-augustus-gene-0.11-mRNA-1	SD6	21	-2.747	cytoplasmic protein nck2
Sedum.T00004240.1	maker-jcf7180000917999-augustus-gene-0.8-mRNA-1	SD6	21	-4.393	death-associated 1
Sedum.T00025544.1	maker-jcf7180000920962-augustus-gene-0.48-mRNA-1	SD6	21	-4.343	dehydrogenase reductase sdr family member 12
Sedum.T00034384.1	maker-jcf7180000920951-augustus-gene-0.23-mRNA-1	SD6	21	-2.288	dnaj homolog subfamily c member 15
Sedum.T00030947.1	maker-jcf7180000929002-snap-gene-0.5-mRNA-1	SD6	21	-2.428	double-stranded rna-specific editase 1
Sedum.T00009040.1	maker-jcf7180000917039-augustus-gene-0.4-mRNA-1	SD6	21	-4.004	e3 ubiquitin-protein ligase trim13 isoform x2
Sedum.T00023780.1	maker-jcf7180000920348-augustus-gene-0.27-mRNA-1	SD6	21	-3.161	fast kinase domain-containing protein 1
Sedum.T00040476.1	augustus_masked-jcf7180000923255-processed-gene-0.15-mRNA-1	SD6	21	-2.264	fast kinase domain-containing protein 5
Sedum.T00044720.1	maker-jcf7180000926895-snap-gene-0.13-mRNA-1	SD6	21	-2.547	ganglioside-induced differentiation-associated protein 2
Sedum.T00031731.1	maker-jcf7180000889866-augustus-gene-0.7-mRNA-1	SD6	21	-2.319	general transcription factor iif subunit 2-like
Sedum.T00000753.1	maker-jcf7180000932927-augustus-gene-0.20-mRNA-1	SD6	21	-2.485	glycerol kinase-like isoform x1
Sedum.T00022649.1	maker-jcf7180000928975-augustus-gene-0.45-mRNA-1	SD6	21	-5.884	growth hormone-regulated tbc protein 1-a-like isoform x2
Sedum.T00018764.1	genemark-jcf7180000888337-processed-gene-0.0-mRNA-1	SD6	21	-5.074	guanine nucleotide exchange factor dbs-like
Sedum.T00027267.1	maker-jcf7180000920671-augustus-gene-0.35-mRNA-1	SD6	21	-4.002	guanine nucleotide exchange factor dbs-like isoform x4
Sedum.T00044317.1	maker-jcf7180000887899-augustus-gene-0.67-mRNA-1	SD6	21	-3.746	homeobox protein dlx-2
Sedum.T00007826.1	maker-jcf7180000918093-augustus-gene-0.29-mRNA-1	SD6	21	-2.266	hypothetical protein EH28_24951
Sedum.T00022647.2	maker-jcf7180000928975-augustus-gene-0.49-mRNA-2	SD6	21	-4.907	immunoglobulin-like domain-containing receptor 1
Sedum.T00043701.1	maker-jcf7180000929355-augustus-gene-0.43-mRNA-1	SD6	21	-5.509	inosine-uridine preferring nucleoside hydrolase-like isoform x1
Sedum.T00034153.1	maker-jcf7180000928148-augustus-gene-0.16-mRNA-1	SD6	21	-3.361	interleukin-1 receptor type 2-like
Sedum.T00043306.1	maker-jcf7180000931759-augustus-gene-0.55-mRNA-1	SD6	21	-4.184	krueppel-like factor 5
Sedum.T00003378.1	maker-jcf7180000892593-snap-gene-0.14-mRNA-1	SD6	21	-2.254	lanosterol synthase
Sedum.T00023589.2	maker-jcf7180000929285-augustus-gene-0.76-mRNA-2	SD6	21	-2.547	lanosterol synthase-like
Sedum.T00023786.1	maker-jcf7180000920348-augustus-gene-0.29-mRNA-1	SD6	21	-4.243	lupus la protein
Sedum.T00006039.1	maker-jcf7180000901689-snap-gene-0.53-mRNA-1	SD6	21	-3.56	monoamine oxidase
Sedum.T00005376.1	genemark-jcf7180000927228-processed-gene-0.4-mRNA-1	SD6	21	-3.204	myosin-iiib isoform x4
Sedum.T00006517.1	maker-jcf7180000927070-augustus-gene-0.40-mRNA-1	SD6	21	-2.919	n -adenine-specific dna methyltransferase 2
Sedum.T00010366.1	maker-jcf7180000929660-augustus-gene-0.19-mRNA-1	SD6	21	-9.502	nad h dehydrogenase
Sedum.T00039185.1	maker-jcf7180000926644-augustus-gene-0.18-mRNA-1	SD6	21	-2.598	nucleoporin nup53
Sedum.T00014354.1	snap_masked-jcf7180000895450-processed-gene-0.32-mRNA-1	SD6	21	-2.576	oligodendrocyte transcription factor 1
Sedum.T00014348.1	genemark-jcf7180000895450-processed-gene-0.3-mRNA-1	SD6	21	-5.939	oligodendrocyte transcription factor 2-like
Sedum.T00044575.1	snap_masked-jcf7180000917068-processed-gene-0.5-mRNA-1	SD6	21	-2.013	Plakophilin-4
Sedum.T00016986.1	augustus_masked-jcf7180000888185-processed-gene-0.17-mRNA-1	SD6	21	-3.241	pou class transcription factor 3-b-like
Sedum.T00004029.1	maker-jcf7180000918066-snap-gene-0.66-mRNA-1	SD6	21	-5.968	PREDICTED: anosmin-1
Sedum.T00016984.1	maker-jcf7180000888185-augustus-gene-0.35-mRNA-1	SD6	21	-2.276	PREDICTED: ashwin
Sedum.T00004241.1	maker-jcf7180000917999-augustus-gene-0.7-mRNA-1	SD6	21	-2.231	PREDICTED: plakophilin-4
Sedum.T00039415.1	augustus_masked-jcf7180000927055-processed-gene-0.16-mRNA-1	SD6	21	-3.366	probable inactive trna-specific adenosine deaminase-like protein 3
Sedum.T00043708.1	maker-jcf7180000929355-augustus-gene-0.47-mRNA-1	SD6	21	-4.772	protein creg2
Sedum.T00003842.1	maker-jcf7180000924026-augustus-gene-1.35-mRNA-1	SD6	21	-7.335	protein dvr-1
Sedum.T00043501.1	maker-jcf7180000888840-snap-gene-0.22-mRNA-1	SD6	21	-3.498	protein lunapark isoform x2
Sedum.T00021100.1	maker-jcf7180000890223-augustus-gene-0.33-mRNA-1	SD6	21	-3.408	protein lunapark-a
Sedum.T00024091.1	augustus_masked-jcf7180000887766-processed-gene-0.18-mRNA-1	SD6	21	-2.933	ras-related protein rab-9a
Sedum.T00023795.1	genemark-jcf7180000920348-processed-gene-1.9-mRNA-1	SD6	21	-2.419	retinol dehydrogenase 7
Sedum.T00018447.1	maker-jcf7180000918819-augustus-gene-0.6-mRNA-1	SD6	21	-3.528	ribulose-phosphate 3-epimerase
Sedum.T00045258.1	maker-jcf7180000929121-augustus-gene-0.37-mRNA-1	SD6	21	-2.237	sciellin isoform x2
Sedum.T00008123.1	maker-jcf7180000921151-augustus-gene-0.10-mRNA-1	SD6	21	-2.408	secreted frizzled-related protein 3
Sedum.T00034328.1	maker-jcf7180000920495-snap-gene-0.65-mRNA-1	SD6	21	-2.38	serine threonine-protein kinase 24
Sedum.T00045259.1	maker-jcf7180000929121-augustus-gene-0.36-mRNA-1	SD6	21	-4.361	slain motif-containing protein 1
Sedum.T00016985.1	maker-jcf7180000888185-snap-gene-0.44-mRNA-1	SD6	21	-3.949	sodium hydrogen exchanger 2-like
Sedum.T00022924.1	maker-jcf7180000916907-snap-gene-0.56-mRNA-1	SD6	21	-4.873	solute carrier family 12 member 8
Sedum.T00022920.1	maker-jcf7180000916907-augustus-gene-0.47-mRNA-1	SD6	21	-4.458	solute carrier family 12 member partial
Sedum.T00006575.1	maker-jcf7180000928596-augustus-gene-0.7-mRNA-1	SD6	21	-2.783	soss complex subunit b2
Sedum.T00039240.1	maker-jcf7180000920508-augustus-gene-0.13-mRNA-1	SD6	21	-2.81	synaptotagmin-like protein 5 isoform x1
Sedum.T00034183.1	augustus_masked-jcf7180000922886-processed-gene-0.10-mRNA-1	SD6	21	-2.978	Tetraspanin-7
Sedum.T00042108.1	maker-jcf7180000922780-snap-gene-0.9-mRNA-1	SD6	21	-2.272	Tetraspanin-7
Sedum.T00003843.1	maker-jcf7180000924026-augustus-gene-1.36-mRNA-1	SD6	21	-2.404	trafficking protein particle complex subunit 10
Sedum.T00039417.1	maker-jcf7180000927055-augustus-gene-0.36-mRNA-1	SD6	21	-3.839	trna threonylcarbamoyladenosine biosynthesis protein osgepl1
Sedum.T00035231.1	maker-jcf7180000930739-snap-gene-0.64-mRNA-1	SD6	21	-2.91	tryptophan--trna mitochondrial
Sedum.T00039287.1	augustus_masked-jcf7180000916158-processed-gene-0.6-mRNA-1	SD6	21	-2.364	tsc22 domain family protein 1-like
Sedum.T00027796.1	maker-jcf7180000932070-augustus-gene-1.53-mRNA-1	SD6	21	-3.565	tubulin alpha chain-like isoform x2
Sedum.T00002806.1	maker-jcf7180000929559-augustus-gene-0.25-mRNA-1	SD6	21	-3.989	uridine phosphorylase 2
Sedum.T00013828.1	maker-jcf7180000919449-augustus-gene-0.53-mRNA-1	SD6	21	-3.36	zinc finger protein zic 2
Sedum.T00013829.1	maker-jcf7180000919449-augustus-gene-0.54-mRNA-1	SD6	21	-4.393	zinc finger protein zic 5
Sedum.T00042168.1	maker-jcf7180000930392-augustus-gene-0.37-mRNA-1	SD20	22	-2.069	activator of 90 kda heat shock protein atpase homolog 1-like
Sedum.T00012914.1	augustus_masked-jcf7180000920344-processed-gene-0.24-mRNA-1	SD20	22	-2.742	adenylosuccinate synthetase isozyme 1 c
Sedum.T00009099.2	maker-jcf7180000926885-augustus-gene-0.46-mRNA-2	SD20	22	-3.313	akirin 2
Sedum.T00011169.1	maker-jcf7180000930202-snap-gene-0.67-mRNA-1	SD20	22	-3.204	alk tyrosine kinase receptor-like
Sedum.T00022840.1	augustus_masked-jcf7180000890244-processed-gene-0.2-mRNA-1	SD20	22	-2.145	alkylated dna repair protein alkb homolog 1 isoform x2
Sedum.T00041615.1	maker-jcf7180000916332-augustus-gene-0.15-mRNA-1	SD20	22	-3.809	arf-gap with sh3 ank repeat and ph domain-containing protein 2
Sedum.T00041258.1	maker-jcf7180000932053-augustus-gene-0.20-mRNA-1	SD20	22	-4.011	arf-gap with sh3 ank repeat and ph domain-containing protein 2-like
Sedum.T00017967.1	snap_masked-jcf7180000917814-processed-gene-0.7-mRNA-1	SD20	22	-2.444	attractin- partial
Sedum.T00030674.1	maker-jcf7180000928427-augustus-gene-0.35-mRNA-1	SD20	22	-2.415	caax prenyl protease 1 homolog
Sedum.T00004310.1	snap_masked-jcf7180000920194-processed-gene-0.20-mRNA-1	SD20	22	-2.481	cd109 antigen-like isoform x1
Sedum.T00038884.1	maker-jcf7180000928738-augustus-gene-0.32-mRNA-1	SD20	22	-3.744	cell cycle control protein 50a-like
Sedum.T00011519.1	maker-jcf7180000929915-augustus-gene-0.36-mRNA-1	SD20	22	-2.599	complex i intermediate-associated protein mitochondrial
Sedum.T00019086.1	maker-jcf7180000916434-augustus-gene-0.37-mRNA-1	SD20	22	-2.664	connector enhancer of kinase suppressor of ras 3
Sedum.T00003903.1	genemark-jcf7180000930829-processed-gene-0.27-mRNA-1	SD20	22	-2.683	cyclin-dependent kinase inhibitor 3
Sedum.T00021035.1	maker-jcf7180000916677-augustus-gene-0.43-mRNA-1	SD20	22	-2.856	cysteine-rich motor neuron 1 partial
Sedum.T00019520.1	maker-jcf7180000915176-augustus-gene-0.20-mRNA-1	SD20	22	-3.366	cysteine-rich protein 2-like
Sedum.T00004312.1	augustus_masked-jcf7180000920194-processed-gene-0.11-mRNA-1	SD20	22	-2.676	Cytospin-A
Sedum.T00029317.1	maker-jcf7180000916733-augustus-gene-0.25-mRNA-1	SD20	22	-2.121	dna polymerase epsilon subunit 2-like
Sedum.T00042162.1	snap_masked-jcf7180000930392-processed-gene-0.24-mRNA-1	SD20	22	-2.579	dr1-associated corepressor-like
Sedum.T00041583.1	maker-jcf7180000930138-augustus-gene-0.49-mRNA-1	SD20	22	-3.72	dual adapter for phosphotyrosine and 3-phosphotyrosine and 3-phosphoinositide
Sedum.T00030145.1	maker-jcf7180000932754-augustus-gene-0.39-mRNA-1	SD20	22	-2.447	forkhead box protein i3
Sedum.T00001795.1	maker-jcf7180000927116-augustus-gene-0.12-mRNA-1	SD20	22	-2.773	Gamma-2-syntrophin
Sedum.T00003614.1	augustus_masked-jcf7180000926419-processed-gene-0.28-mRNA-1	SD20	22	-3.306	gap junction beta-3
Sedum.T00021356.1	maker-jcf7180000888800-augustus-gene-0.7-mRNA-1	SD20	22	-3.827	Glutamate
Sedum.T00031971.1	maker-jcf7180000929018-augustus-gene-0.10-mRNA-1	SD20	22	-3.392	grainyhead-like protein 3
Sedum.T00004603.1	maker-jcf7180000929464-augustus-gene-0.41-mRNA-1	SD20	22	-2.323	growth arrest and dna damage-inducible protein gadd45 beta-like isoform x2
Sedum.T00004547.1	maker-jcf7180000931866-augustus-gene-0.54-mRNA-1	SD20	22	-2.646	inositol-3-phosphate synthase 1
Sedum.T00039678.1	augustus_masked-jcf7180000928485-processed-gene-0.6-mRNA-1	SD20	22	-2.043	interferon regulatory factor 2-binding
Sedum.T00003617.1	maker-jcf7180000926419-snap-gene-0.92-mRNA-1	SD20	22	-3.213	keratinocyte-associated protein 3-like
Sedum.T00023611.1	maker-jcf7180000926527-augustus-gene-0.36-mRNA-1	SD20	22	-5.179	kunitz-type protease inhibitor
Sedum.T00041652.1	augustus_masked-jcf7180000898991-processed-gene-0.1-mRNA-1	SD20	22	-3.154	mitochondrial import inner membrane translocase subunit tim9
Sedum.T00005525.1	maker-jcf7180000926559-augustus-gene-0.30-mRNA-1	SD20	22	-2.831	mitochondrial inner membrane translocase 9-like protein
Sedum.T00004382.1	maker-jcf7180000918696-snap-gene-0.48-mRNA-1	SD20	22	-7.915	myristoylated alanine-rich c-kinase substrate-like
Sedum.T00004550.1	maker-jcf7180000931866-augustus-gene-0.56-mRNA-1	SD20	22	-3.087	nuclease harbi1
Sedum.T00009095.1	maker-jcf7180000926885-snap-gene-0.50-mRNA-1	SD20	22	-2.694	origin recognition complex subunit 3
Sedum.T00041309.1	maker-jcf7180000928854-augustus-gene-0.26-mRNA-1	SD20	22	-3.958	ornithine decarboxylase
Sedum.T00003611.1	augustus_masked-jcf7180000926419-processed-gene-0.25-mRNA-1	SD20	22	-8.506	polyadenylate-binding protein 4
Sedum.T00025462.1	maker-jcf7180000928648-snap-gene-0.108-mRNA-1	SD20	22	-2.221	PREDICTED: attractin
Sedum.T00029951.1	augustus_masked-jcf7180000929091-processed-gene-0.11-mRNA-1	SD20	22	-3.165	PREDICTED: neurexin-3a-like
Sedum.T00033095.1	maker-jcf7180000926777-augustus-gene-0.42-mRNA-1	SD20	22	-3.074	PREDICTED: pleckstrin-2
Sedum.T00003711.1	genemark-jcf7180000927495-processed-gene-0.0-mRNA-1	SD20	22	-2.196	probable d-tyrosyl-trna deacylase 2
Sedum.T00029544.1	maker-jcf7180000916179-augustus-gene-1.79-mRNA-1	SD20	22	-2.391	probable ergosterol biosynthetic protein 28
Sedum.T00006369.1	augustus_masked-jcf7180000916568-processed-gene-0.11-mRNA-1	SD20	22	-3.489	probable n-acetyltransferase cml1
Sedum.T00024679.1	maker-jcf7180000932080-snap-gene-0.30-mRNA-1	SD20	22	-3.422	probable sodium-coupled neutral amino acid transporter 6 isoform x1
Sedum.T00024680.1	maker-jcf7180000932080-augustus-gene-0.26-mRNA-1	SD20	22	-2.976	protein kinase c eta type
Sedum.T00011168.1	maker-jcf7180000930202-augustus-gene-0.49-mRNA-1	SD20	22	-2.005	protein kinase domain-containing cytoplasmic
Sedum.T00008511.1	genemark-jcf7180000889428-processed-gene-0.9-mRNA-1	SD20	22	-3.567	protein lbh
Sedum.T00015231.1	maker-jcf7180000921762-snap-gene-0.14-mRNA-1	SD20	22	-2.121	protein salvador
Sedum.T00029793.1	maker-jcf7180000889459-augustus-gene-0.48-mRNA-1	SD20	22	-3.267	ras-related protein rab-15-like
Sedum.T00040410.1	maker-jcf7180000889879-augustus-gene-0.5-mRNA-1	SD20	22	-2.543	receptor expression-enhancing protein 5-like isoform x1
Sedum.T00024317.1	genemark-jcf7180000917423-processed-gene-0.1-mRNA-1	SD20	22	-2.357	ribosomal protein s6 kinase alpha-2 isoform x1
Sedum.T00011166.1	augustus_masked-jcf7180000930202-processed-gene-0.20-mRNA-1	SD20	22	-4.312	rna pseudouridylate synthase domain-containing protein 2
Sedum.T00013948.1	snap_masked-jcf7180000932404-processed-gene-0.22-mRNA-1	SD20	22	-2.95	serine palmitoyltransferase 2-like
Sedum.T00014119.1	maker-jcf7180000917632-augustus-gene-0.7-mRNA-1	SD20	22	-2.019	serine protease mitochondrial
Sedum.T00033862.1	snap_masked-jcf7180000923720-processed-gene-0.11-mRNA-1	SD20	22	-6.14	serine threonine-protein kinase d1
Sedum.T00008779.1	augustus_masked-jcf7180000927362-processed-gene-0.3-mRNA-1	SD20	22	-4.034	serine threonine-protein kinase d1
Sedum.T00004546.1	maker-jcf7180000931866-augustus-gene-0.50-mRNA-1	SD20	22	-4.433	slit and ntrk-like protein 3
Sedum.T00035375.1	maker-jcf7180000929746-augustus-gene-0.23-mRNA-1	SD20	22	-3.234	sodium-dependent lysophosphatidylcholine symporter 1-b-like isoform x1
Sedum.T00039281.1	augustus_masked-jcf7180000928333-processed-gene-2.27-mRNA-1	SD20	22	-3.37	Sox11a
Sedum.T00028883.1	maker-jcf7180000931559-augustus-gene-0.19-mRNA-1	SD20	22	-5.533	sphingolipid delta -desaturase c4-hydroxylase des2
Sedum.T00004517.1	maker-jcf7180000930211-snap-gene-0.5-mRNA-1	SD20	22	-3.767	thyroid peroxidase
Sedum.T00023373.1	snap_masked-jcf7180000900956-processed-gene-0.10-mRNA-1	SD20	22	-2.23	tonsoku-like protein
Sedum.T00013223.1	augustus_masked-jcf7180000920914-processed-gene-0.4-mRNA-1	SD20	22	-3.601	transcription factor sox-11-a
Sedum.T00038367.1	maker-jcf7180000923290-augustus-gene-0.34-mRNA-1	SD20	22	-2.46	transmembrane protein 39b
Sedum.T00003489.1	maker-jcf7180000917167-augustus-gene-0.33-mRNA-1	SD20	22	-4.341	transmembrane protein 63c
Sedum.T00040913.1	maker-jcf7180000928040-snap-gene-0.42-mRNA-1	SD20	22	-2.908	tyrosine-protein kinase receptor tyro3
Sedum.T00029525.1	maker-jcf7180000916179-augustus-gene-0.35-mRNA-1	SD20	22	-2.207	ubiquinone biosynthesis monooxygenase coq6
Sedum.T00004551.1	genemark-jcf7180000931866-processed-gene-0.4-mRNA-1	SD20	22	-3.893	uncharacterized protein loc100704599
Sedum.T00038888.1	augustus_masked-jcf7180000928738-processed-gene-0.16-mRNA-1	SD20	22	-4.019	uncharacterized protein loc104931695
Sedum.T00019848.1	maker-jcf7180000933337-augustus-gene-0.26-mRNA-1	SD20	22	-2.401	wd repeat-containing protein 43
Sedum.T00025514.1	augustus_masked-jcf7180000930570-processed-gene-0.21-mRNA-1	SD20	22	-2.926	zinc finger protein c3h1 type-like 1
Sedum.T00030673.1	maker-jcf7180000928427-augustus-gene-0.36-mRNA-1	SD20	22	-2.843	zinc finger protein rlf
Sedum.T00001556.1	genemark-jcf7180000927193-processed-gene-0.8-mRNA-1	SD5	23	-2.042	adenosylhomocysteinase 3 isoform x4
Sedum.T00001859.1	maker-jcf7180000929693-augustus-gene-0.51-mRNA-1	SD5	23	-5.951	and ph domain-containing protein 4-like
Sedum.T00026134.1	maker-jcf7180000932322-augustus-gene-0.24-mRNA-1	SD5	23	-4.34	cd9 antigen-like isoform x1
Sedum.T00018800.1	augustus_masked-jcf7180000914382-processed-gene-0.18-mRNA-1	SD5	23	-3.567	cystine glutamate transporter-like
Sedum.T00015045.1	augustus_masked-jcf7180000920262-processed-gene-0.29-mRNA-1	SD5	23	-2.795	diphosphoinositol polyphosphate phosphohydrolase 3-beta-like
Sedum.T00017682.1	maker-jcf7180000927908-snap-gene-0.23-mRNA-1	SD5	23	-2.436	e3 ubiquitin-protein ligase hakai isoform x1
Sedum.T00041277.1	maker-jcf7180000933216-augustus-gene-0.74-mRNA-1	SD5	23	-2.698	fatty acyl- reductase 1-like
Sedum.T00037971.1	maker-jcf7180000918614-snap-gene-0.33-mRNA-1	SD5	23	-2.824	gas2-like protein 3
Sedum.T00020248.1	maker-jcf7180000932872-snap-gene-0.46-mRNA-1	SD5	23	-3.62	hypothetical protein L345_03011, partial
Sedum.T00038671.1	maker-jcf7180000921842-augustus-gene-0.28-mRNA-1	SD5	23	-2.33	integrin-alpha fg-gap repeat-containing protein 2
Sedum.T00018532.1	maker-jcf7180000890849-augustus-gene-0.49-mRNA-1	SD5	23	-4.006	inter-alpha-trypsin inhibitor heavy chain h5
Sedum.T00035009.1	augustus_masked-jcf7180000927915-processed-gene-0.21-mRNA-1	SD5	23	-4.578	lipoma hmgic fusion partner-like 3 protein
Sedum.T00006936.1	maker-jcf7180000917780-augustus-gene-0.21-mRNA-1	SD5	23	-5.9	low affinity vacuolar monovalent cation h(+) antiporter-like
Sedum.T00001866.1	genemark-jcf7180000929693-processed-gene-0.14-mRNA-1	SD5	23	-3.817	lymphoid-restricted membrane protein
Sedum.T00026353.1	maker-jcf7180000900411-augustus-gene-1.57-mRNA-1	SD5	23	-3.166	malonyl- -acyl carrier protein mitochondrial-like
Sedum.T00037973.1	maker-jcf7180000918614-augustus-gene-0.27-mRNA-1	SD5	23	-2.137	mediator of rna polymerase ii transcription subunit 21
Sedum.T00040143.1	maker-jcf7180000930815-augustus-gene-0.23-mRNA-1	SD5	23	-2.204	mesoderm-specific transcript
Sedum.T00028003.1	augustus_masked-jcf7180000916252-processed-gene-0.2-mRNA-1	SD5	23	-3.226	monocarboxylate transporter 2-like
Sedum.T00003332.1	maker-jcf7180000920441-augustus-gene-0.36-mRNA-1	SD5	23	-2.202	mterf domain-containing protein mitochondrial-like
Sedum.T00026334.1	maker-jcf7180000900411-augustus-gene-0.39-mRNA-1	SD5	23	-3.165	myosin-binding protein slow-type isoform x11
Sedum.T00026342.1	maker-jcf7180000900411-snap-gene-0.53-mRNA-1	SD5	23	-2.739	n-acetylglucosamine-1-phosphotransferase subunits alpha beta
Sedum.T00026343.1	maker-jcf7180000900411-augustus-gene-0.44-mRNA-1	SD5	23	-2.622	n-acetylglucosamine-1-phosphotransferase subunits alpha beta
Sedum.T00000660.1	maker-jcf7180000932034-augustus-gene-0.50-mRNA-1	SD5	23	-2.5	nadh dehydrogenase
Sedum.T00041086.1	maker-jcf7180000931983-snap-gene-0.64-mRNA-1	SD5	23	-2.117	pcna-interacting partner-like
Sedum.T00009268.1	genemark-jcf7180000926276-processed-gene-1.17-mRNA-1	SD5	23	-5.917	pdz domain-containing ring finger protein 4
Sedum.T00010228.1	maker-jcf7180000930322-snap-gene-0.27-mRNA-1	SD5	23	-3.242	plexin-b2- partial
Sedum.T00000573.1	genemark-jcf7180000917238-processed-gene-0.2-mRNA-1	SD5	23	-2.091	pr domain zinc finger protein 4-like isoform x1
Sedum.T00034807.1	genemark-jcf7180000918718-processed-gene-0.0-mRNA-1	SD5	23	-5.43	PREDICTED: caprin-2
Sedum.T00036803.1	snap_masked-jcf7180000894503-processed-gene-0.24-mRNA-1	SD5	23	-2.131	PREDICTED: plexin-A4
Sedum.T00040793.2	maker-jcf7180000931088-snap-gene-0.37-mRNA-2	SD5	23	-3.004	PREDICTED: tetraspanin-8-like
Sedum.T00032289.1	snap_masked-jcf7180000929936-processed-gene-0.29-mRNA-1	SD5	23	-2.319	prkc apoptosis wt1 regulator
Sedum.T00001865.1	genemark-jcf7180000929693-processed-gene-0.12-mRNA-1	SD5	23	-2.063	small subunit processome component 20
Sedum.T00027237.1	maker-jcf7180000889616-snap-gene-0.15-mRNA-1	SD5	23	-4.263	transmembrane and tpr repeat-containing protein 2
Sedum.T00015060.1	maker-jcf7180000920651-snap-gene-0.6-mRNA-1	SD5	23	-3.714	transmembrane and tpr repeat-containing protein 2
Sedum.T00036982.1	maker-jcf7180000926598-augustus-gene-0.29-mRNA-1	SD5	23	-2.456	uncharacterized protein loc103357125
Sedum.T00011055.1	augustus_masked-jcf7180000921901-processed-gene-0.7-mRNA-1	SD5	23	-3.468	uncharacterized protein loc105418643
Sedum.T00028178.1	augustus_masked-jcf7180000929259-processed-gene-2.21-mRNA-1	SD5	23	-2.569	unnamed protein product
Sedum.T00043048.1	maker-jcf7180000926689-augustus-gene-0.20-mRNA-1	SD5	23	-2.24	upf0536 protein c12orf66 homolog
Sedum.T00026340.1	genemark-jcf7180000900411-processed-gene-0.9-mRNA-1	SD5	23	-2.578	v-type proton atpase subunit e 1-like
Sedum.T00016012.1	maker-jcf7180000917071-augustus-gene-0.12-mRNA-1	SD5	23	-2.683	zinc finger protein 14-like
Sedum.T00018785.1	genemark-jcf7180000926507-processed-gene-0.5-mRNA-1	SD5	23	-2.339	zinc finger protein 585b-like
Sedum.T00014620.1	maker-jcf7180000927344-snap-gene-0.31-mRNA-1	SD5	23	-2.445	zinc finger protein aebp2
Sedum.T00016480.1	maker-jcf7180000920606-augustus-gene-0.25-mRNA-1	SD23	24	-2.385	28s ribosomal protein mitochondrial
Sedum.T00033436.1	maker-jcf7180000916388-augustus-gene-0.32-mRNA-1	SD23	24	-2.33	28s ribosomal protein mitochondrial
Sedum.T00022192.1	maker-jcf7180000918513-snap-gene-0.10-mRNA-1	SD23	24	-3.451	acid sphingomyelinase-like phosphodiesterase 3a
Sedum.T00026510.1	augustus_masked-jcf7180000901985-processed-gene-0.13-mRNA-1	SD23	24	-2.259	arginine--trna partial
Sedum.T00037061.1	augustus_masked-jcf7180000916088-processed-gene-0.6-mRNA-1	SD23	24	-2.387	bifunctional lysine-specific demethylase and histidyl-hydroxylase no66
Sedum.T00034701.1	genemark-jcf7180000924714-processed-gene-0.0-mRNA-1	SD23	24	-2.338	cad protein
Sedum.T00010499.1	maker-jcf7180000931432-snap-gene-0.38-mRNA-1	SD23	24	-2.216	cad protein
Sedum.T00012615.1	maker-jcf7180000928066-augustus-gene-0.58-mRNA-1	SD23	24	-3.98	costars family protein abracl-like
Sedum.T00026514.1	maker-jcf7180000901985-augustus-gene-0.43-mRNA-1	SD23	24	-5.584	Cytospin-A
Sedum.T00020402.1	genemark-jcf7180000923022-processed-gene-0.3-mRNA-1	SD23	24	-2.059	dihydropyrimidinase-related protein 5-like
Sedum.T00037730.1	maker-jcf7180000916740-augustus-gene-0.60-mRNA-1	SD23	24	-2.944	dihydroxyacetone phosphate acyltransferase
Sedum.T00036727.1	augustus_masked-jcf7180000890358-processed-gene-0.1-mRNA-1	SD23	24	-2.027	dna replication licensing factor mcm9
Sedum.T00036927.1	augustus_masked-jcf7180000927488-processed-gene-0.6-mRNA-1	SD23	24	-2.334	ectonucleotide pyrophosphatase phosphodiesterase family member 5
Sedum.T00003581.1	snap_masked-jcf7180000923337-processed-gene-0.22-mRNA-1	SD23	24	-2.312	elm2 and sant domain-containing protein 1-like isoform x1
Sedum.T00008727.1	maker-jcf7180000926824-augustus-gene-0.59-mRNA-1	SD23	24	-2.187	elm2 and sant domain-containing protein 1-like isoform x2
Sedum.T00028326.1	maker-jcf7180000927480-augustus-gene-1.66-mRNA-1	SD23	24	-4.95	ena vasp-like protein
Sedum.T00037532.1	genemark-jcf7180000920213-processed-gene-0.0-mRNA-1	SD23	24	-2.053	eyes absent
Sedum.T00015752.1	maker-jcf7180000916821-augustus-gene-0.10-mRNA-1	SD23	24	-2.463	feline leukemia virus subgroup c receptor-related protein 2-like isoform x1
Sedum.T00034524.1	maker-jcf7180000927731-augustus-gene-1.59-mRNA-1	SD23	24	-2.076	hd domain-containing protein 2
Sedum.T00034360.1	augustus_masked-jcf7180000928744-processed-gene-0.6-mRNA-1	SD23	24	-3.27	histidine triad nucleotide-binding protein 3-like
Sedum.T00035894.1	augustus_masked-jcf7180000922894-processed-gene-2.23-mRNA-1	SD23	24	-2.081	hormonally up-regulated neu tumor-associated kinase
Sedum.T00011885.1	snap_masked-jcf7180000932202-processed-gene-0.40-mRNA-1	SD23	24	-2.916	kinesin-like protein kif3c isoform x2
Sedum.T00005634.1	maker-jcf7180000919680-snap-gene-0.23-mRNA-1	SD23	24	-2.507	lactation elevated protein 1
Sedum.T00044286.1	snap_masked-jcf7180000919102-processed-gene-0.15-mRNA-1	SD23	24	-2.178	low quality protein: cysteinyl leukotriene receptor 2-like
Sedum.T00012157.1	augustus_masked-jcf7180000928409-processed-gene-0.22-mRNA-1	SD23	24	-2.099	l-threonine 3- mitochondrial-like
Sedum.T00016540.1	genemark-jcf7180000917240-processed-gene-0.7-mRNA-1	SD23	24	-2.216	max gene-associated
Sedum.T00002316.1	maker-jcf7180000925056-snap-gene-0.38-mRNA-1	SD23	24	-4.954	membrane progestin receptor beta
Sedum.T00015029.1	maker-jcf7180000927854-snap-gene-0.27-mRNA-1	SD23	24	-2.002	n-myc proto-oncogene protein
Sedum.T00034522.1	genemark-jcf7180000927731-processed-gene-0.5-mRNA-1	SD23	24	-2.308	phosphoacetylglucosamine mutase
Sedum.T00024309.1	snap_masked-jcf7180000930653-processed-gene-0.41-mRNA-1	SD23	24	-2.724	pleckstrin homology domain-containing family g member 1
Sedum.T00007187.1	genemark-jcf7180000927072-processed-gene-0.5-mRNA-1	SD23	24	-4.385	potassium channel subfamily k member 10-like
Sedum.T00019887.1	maker-jcf7180000927214-augustus-gene-0.12-mRNA-1	SD23	24	-2.569	potassium channel subfamily k member 13-like
Sedum.T00041620.1	augustus_masked-jcf7180000917601-processed-gene-0.7-mRNA-1	SD23	24	-2.694	potassium voltage-gated channel subfamily h member 5-like
Sedum.T00037733.1	maker-jcf7180000916740-augustus-gene-0.61-mRNA-1	SD23	24	-2.727	PREDICTED: alpha-N-acetylgalactosaminidase-like
Sedum.T00024563.1	augustus_masked-jcf7180000895429-processed-gene-0.12-mRNA-1	SD23	24	-3.583	PREDICTED: proenkephalin-A-like
Sedum.T00019787.2	maker-jcf7180000923947-snap-gene-0.22-mRNA-2	SD23	24	-5.192	PREDICTED: syntaxin-11-like
Sedum.T00043319.1	augustus_masked-jcf7180000922720-processed-gene-0.4-mRNA-1	SD23	24	-3.55	probable g-protein coupled receptor 63
Sedum.T00019655.1	genemark-jcf7180000920278-processed-gene-0.10-mRNA-1	SD23	24	-3.023	protein phosphatase 1 regulatory subunit 14c
Sedum.T00041130.1	genemark-jcf7180000928195-processed-gene-0.9-mRNA-1	SD23	24	-3.488	protein-tyrosine kinase 2-beta
Sedum.T00009960.1	maker-jcf7180000930100-augustus-gene-0.24-mRNA-1	SD23	24	-3.31	protein-tyrosine kinase 2-beta isoform x1
Sedum.T00039435.1	augustus_masked-jcf7180000920385-processed-gene-0.5-mRNA-1	SD23	24	-4.604	ras-related protein rab-32
Sedum.T00001402.1	maker-jcf7180000916429-augustus-gene-1.38-mRNA-1	SD23	24	-4.402	ras-related protein rab-32
Sedum.T00008355.2	maker-jcf7180000927088-augustus-gene-0.35-mRNA-2	SD23	24	-4.515	regulator of g-protein signaling 6- partial
Sedum.T00043358.1	augustus_masked-jcf7180000933016-processed-gene-0.37-mRNA-1	SD23	24	-2.293	rho-associated protein kinase 2
Sedum.T00004748.1	maker-jcf7180000926392-augustus-gene-0.54-mRNA-1	SD23	24	-2.621	rho-related gtp-binding protein
Sedum.T00006012.1	genemark-jcf7180000918816-processed-gene-0.12-mRNA-1	SD23	24	-3.074	sam and sh3 domain-containing protein 1 isoform x7
Sedum.T00026511.1	maker-jcf7180000901985-augustus-gene-0.42-mRNA-1	SD23	24	-2.363	say domain-containing protein 1-like
Sedum.T00000675.1	augustus_masked-jcf7180000919050-processed-gene-0.4-mRNA-1	SD23	24	-2.182	serine threonine-protein kinase pak 6-like isoform x3
Sedum.T00037534.1	maker-jcf7180000920213-augustus-gene-0.15-mRNA-1	SD23	24	-3.578	sh3 domain-binding glutamic acid-rich-like protein 2
Sedum.T00031740.1	maker-jcf7180000926656-augustus-gene-0.55-mRNA-1	SD23	24	-4.364	sodium potassium calcium exchanger 4
Sedum.T00001403.1	maker-jcf7180000916429-augustus-gene-1.36-mRNA-1	SD23	24	-2.203	syntaxin-binding protein 5 isoform x3
Sedum.T00006162.1	maker-jcf7180000933636-augustus-gene-0.12-mRNA-1	SD23	24	-2.106	tata box-binding protein 1
Sedum.T00002729.1	augustus_masked-jcf7180000891915-processed-gene-0.1-mRNA-1	SD23	24	-2.324	transcription factor e2f6-like
Sedum.T00006230.1	maker-jcf7180000931554-augustus-gene-0.17-mRNA-1	SD23	24	-2.008	transcription factor iiib 90 kda subunit-like
Sedum.T00010731.1	maker-jcf7180000926550-snap-gene-0.52-mRNA-1	SD23	24	-2.028	transmembrane protein 181 isoform x1
Sedum.T00004418.1	maker-jcf7180000909053-snap-gene-0.62-mRNA-1	SD23	24	-5.889	tyrosine-protein kinase frk
Sedum.T00007462.1	genemark-jcf7180000929542-processed-gene-0.1-mRNA-1	SD23	24	-4.332	uncharacterized protein loc103354013
Sedum.T00008726.1	maker-jcf7180000926824-augustus-gene-0.58-mRNA-1	SD23	24	-10.568	uncharacterized protein loc104926758
Sedum.T00018245.1	augustus_masked-jcf7180000919271-processed-gene-0.14-mRNA-1	SD23	24	-3.397	unnamed protein product, partial
Sedum.T00038571.1	maker-jcf7180000918383-augustus-gene-0.3-mRNA-1	SD23	24	-3.08	unnamed protein product, partial
Sedum.T00009621.2	maker-jcf7180000888179-augustus-gene-0.25-mRNA-2	SD23	24	-2.027	zinc finger fyve domain-containing protein 1-like
Sedum.T00002605.1	genemark-jcf7180000921951-processed-gene-0.0-mRNA-1	SD23	24	-3.361	zinc finger protein 70-like
Sedum.T00008722.1	genemark-jcf7180000926824-processed-gene-0.6-mRNA-1	SD23	24	-9.457	zona pellucida protein ax

## Sheet: sign. up regulated in male
# Fields: Query id (new)	# Fields: Query id	SD	OL chr	FC	Sequence description
TRANSCRIPTS UP REGULATED IN MALES, DEG padj<0.005 |log2FC| >2
Sedum.T00013343.1	maker-jcf7180000918498-augustus-gene-0.33-mRNA-1	SD1	5	5.973	25-hydroxyvitamin d-1 alpha mitochondrial
Sedum.T00007416.1	augustus_masked-jcf7180000928793-processed-gene-0.29-mRNA-1	SD1	5	3.127	5 -amp-activated protein kinase subunit gamma-1
Sedum.T00020575.1	genemark-jcf7180000932772-processed-gene-0.11-mRNA-1	SD1	5	2.563	6-phosphofructo-2-kinase fructose- -bisphosphatase 2 isoform x2
Sedum.T00030702.1	maker-jcf7180000931714-augustus-gene-0.7-mRNA-1	SD1	5	2.817	a disintegrin and metalloproteinase with thrombospondin motifs 9
Sedum.T00043479.1	maker-jcf7180000927269-augustus-gene-0.51-mRNA-1	SD1	5	3.116	adenosylhomocysteinase 3
Sedum.T00009663.1	augustus_masked-jcf7180000923386-processed-gene-0.12-mRNA-1	SD1	5	4.021	alkaline liver bone kidney
Sedum.T00016990.1	maker-jcf7180000928342-augustus-gene-0.29-mRNA-1	SD1	5	3.288	arf-gap with ank repeat and ph domain-containing protein 2
Sedum.T00024448.1	genemark-jcf7180000928425-processed-gene-1.2-mRNA-1	SD1	5	3.089	band -like protein 1 isoform x2
Sedum.T00007409.1	augustus_masked-jcf7180000928793-processed-gene-0.18-mRNA-1	SD1	5	4.579	beta- n-acetylgalactosaminyltransferase 1 isoform x2
Sedum.T00023292.1	maker-jcf7180000919871-augustus-gene-0.21-mRNA-1	SD1	5	7.283	calcium-binding and coiled-coil domain-containing protein 1 isoform x1
Sedum.T00030180.1	maker-jcf7180000928484-snap-gene-0.57-mRNA-1	SD1	5	2.199	cat eye syndrome critical region protein 5-like
Sedum.T00018697.1	maker-jcf7180000931864-augustus-gene-0.16-mRNA-1	SD1	5	2.628	catechol o-methyltransferase
Sedum.T00032270.1	maker-jcf7180000930313-augustus-gene-0.47-mRNA-1	SD1	5	3.577	chromodomain-helicase-dna-binding protein 5
Sedum.T00006725.1	maker-jcf7180000889186-augustus-gene-0.22-mRNA-1	SD1	5	2.28	class e basic helix-loop-helix protein 40
Sedum.T00016413.1	maker-jcf7180000928271-augustus-gene-0.33-mRNA-1	SD1	5	5.917	Contactin-3
Sedum.T00024450.1	maker-jcf7180000928425-snap-gene-1.27-mRNA-1	SD1	5	2.338	contactin-4- partial
Sedum.T00012671.1	snap_masked-jcf7180000930634-processed-gene-0.38-mRNA-1	SD1	5	6.933	cugbp elav-like family member 4 isoform x4
Sedum.T00002122.1	maker-jcf7180000927037-augustus-gene-0.9-mRNA-1	SD1	5	3.996	cysteine-rich with egf-like domain protein 1
Sedum.T00037642.1	maker-jcf7180000917099-snap-gene-0.95-mRNA-1	SD1	5	3.37	cytokine-inducible sh2-containing protein
Sedum.T00005682.1	maker-jcf7180000922791-augustus-gene-0.14-mRNA-1	SD1	5	6.169	dd1 protein
Sedum.T00035915.1	maker-jcf7180000923347-augustus-gene-0.47-mRNA-1	SD1	5	3.153	dna-binding protein inhibitor id-1
Sedum.T00042958.1	maker-jcf7180000916914-augustus-gene-0.26-mRNA-1	SD1	5	2.873	dual specificity protein phosphatase 7-like
Sedum.T00018315.1	maker-jcf7180000933097-snap-gene-0.30-mRNA-1	SD1	5	3.236	egf domain-specific o-linked n-acetylglucosamine transferase-like
Sedum.T00012506.1	augustus_masked-jcf7180000923046-processed-gene-2.28-mRNA-1	SD1	5	2.457	embryonic stem cell-specific 5-hydroxymethylcytosine-binding protein
Sedum.T00038835.1	maker-jcf7180000929454-augustus-gene-0.49-mRNA-1	SD1	5	3.533	engulfment and cell motility protein 2
Sedum.T00007899.1	maker-jcf7180000928582-augustus-gene-0.36-mRNA-1	SD1	5	3.966	ets domain-containing protein elk-4-like
Sedum.T00018113.1	maker-jcf7180000927482-augustus-gene-0.43-mRNA-1	SD1	5	2.319	extended synaptotagmin-1-like
Sedum.T00018110.1	maker-jcf7180000927482-augustus-gene-0.42-mRNA-1	SD1	5	2.28	extended synaptotagmin-1-like isoform x2
Sedum.T00043486.1	genemark-jcf7180000927269-processed-gene-0.6-mRNA-1	SD1	5	5.25	g1 s-specific cyclin-d3 isoform x1
Sedum.T00044169.1	maker-jcf7180000921198-snap-gene-0.13-mRNA-1	SD1	5	7.701	gamma-glutamyl hydrolase
Sedum.T00037128.1	maker-jcf7180000923109-augustus-gene-0.5-mRNA-1	SD1	5	2.305	glycoprotein-n-acetylgalactosamine 3-beta-galactosyltransferase 1-b-like
Sedum.T00001958.1	augustus_masked-jcf7180000917703-processed-gene-0.3-mRNA-1	SD1	5	2.829	glycoprotein-n-acetylgalactosamine 3-beta-galactosyltransferase 1-b-like
Sedum.T00013252.1	maker-jcf7180000926473-snap-gene-0.57-mRNA-1	SD1	5	2.546	golgin subfamily a member 7-like
Sedum.T00008496.1	augustus_masked-jcf7180000926602-processed-gene-0.3-mRNA-1	SD1	5	3.303	growth differentiation factor 5
Sedum.T00020570.1	maker-jcf7180000932772-augustus-gene-0.55-mRNA-1	SD1	5	5.893	hematopoietic progenitor cell antigen cd34
Sedum.T00045024.1	genemark-jcf7180000923384-processed-gene-0.4-mRNA-1	SD1	5	3.55	histamine h1 receptor
Sedum.T00023975.1	snap_masked-jcf7180000928580-processed-gene-0.20-mRNA-1	SD1	5	3.097	histone deacetylase 11
Sedum.T00038342.1	maker-jcf7180000890306-snap-gene-0.6-mRNA-1	SD1	5	3.257	hypothetical protein EH28_21747
Sedum.T00012501.1	maker-jcf7180000923046-snap-gene-1.46-mRNA-1	SD1	5	2.351	inositol hexakisphosphate kinase 2
Sedum.T00034196.2	maker-jcf7180000929979-snap-gene-1.25-mRNA-2	SD1	5	6.702	integrin alpha-7 integrin alpha-7 heavy chain integrin alpha-7 light chain
Sedum.T00024367.1	maker-jcf7180000917219-augustus-gene-0.35-mRNA-1	SD1	5	2.623	intermediate filament family orphan 2 isoform x2
Sedum.T00024368.1	maker-jcf7180000917219-snap-gene-0.40-mRNA-1	SD1	5	2.513	intermediate filament family orphan 2 isoform x4
Sedum.T00022680.1	maker-jcf7180000933052-augustus-gene-0.37-mRNA-1	SD1	5	3.796	intraflagellar transport protein 52 homolog
Sedum.T00014470.1	snap_masked-jcf7180000926982-processed-gene-0.33-mRNA-1	SD1	5	8.031	kelch domain-containing protein 8a
Sedum.T00018547.1	maker-jcf7180000927242-snap-gene-0.18-mRNA-1	SD1	5	6.894	kinesin-like protein kif17
Sedum.T00007901.1	maker-jcf7180000928582-snap-gene-0.38-mRNA-1	SD1	5	2.698	krueppel-like factor 15
Sedum.T00025436.1	maker-jcf7180000932219-snap-gene-0.18-mRNA-1	SD1	5	3.617	laminin subunit beta-3
Sedum.T00008905.1	maker-jcf7180000924360-snap-gene-0.15-mRNA-1	SD1	5	3.45	Leiomodin-1
Sedum.T00036030.1	snap_masked-jcf7180000918769-processed-gene-0.20-mRNA-1	SD1	5	5.583	leucine-rich repeat neuronal protein 1-like
Sedum.T00043084.1	genemark-jcf7180000890165-processed-gene-0.2-mRNA-1	SD1	5	4.44	leucine-rich repeat-containing protein 38
Sedum.T00034205.1	maker-jcf7180000929979-snap-gene-2.52-mRNA-1	SD1	5	2.424	leucine-rich repeat-containing protein 3-like
Sedum.T00022025.1	genemark-jcf7180000930845-processed-gene-0.1-mRNA-1	SD1	5	3.05	lim and cysteine-rich domains protein 1-like
Sedum.T00016995.1	genemark-jcf7180000928342-processed-gene-0.7-mRNA-1	SD1	5	4.106	lim domain and actin-binding protein 1-like isoform x1
Sedum.T00011638.1	maker-jcf7180000913258-snap-gene-0.5-mRNA-1	SD1	5	4.394	low-density lipoprotein receptor class a domain-containing protein 2-like isoform x2
Sedum.T00013247.1	maker-jcf7180000926473-augustus-gene-0.42-mRNA-1	SD1	5	2.99	lysyl oxidase homolog 2a-like
Sedum.T00035857.1	maker-jcf7180000916633-augustus-gene-0.4-mRNA-1	SD1	5	5.993	major facilitator superfamily domain-containing protein 4
Sedum.T00033317.1	maker-jcf7180000926104-augustus-gene-0.23-mRNA-1	SD1	5	2.416	map kinase-activated protein kinase 2-like isoform x1
Sedum.T00001388.1	maker-jcf7180000923621-augustus-gene-0.33-mRNA-1	SD1	5	3.908	microtubule-associated proteins 1a 1b light chain 3a
Sedum.T00028942.1	maker-jcf7180000929605-augustus-gene-0.27-mRNA-1	SD1	5	2.193	migration and invasion-inhibitory protein
Sedum.T00042913.1	maker-jcf7180000929962-augustus-gene-1.42-mRNA-1	SD1	5	4.041	monocarboxylate transporter 1
Sedum.T00012176.1	genemark-jcf7180000919803-processed-gene-0.7-mRNA-1	SD1	5	2.587	myosin regulatory light polypeptide 9
Sedum.T00019761.1	maker-jcf7180000927379-snap-gene-0.13-mRNA-1	SD1	5	6.967	neural cell adhesion molecule l1-like protein
Sedum.T00042559.1	maker-jcf7180000927484-augustus-gene-0.28-mRNA-1	SD1	5	5.472	neural cell adhesion molecule l1-like protein isoform x1
Sedum.T00036487.1	maker-jcf7180000933233-augustus-gene-0.55-mRNA-1	SD1	5	4.677	neuroblastoma suppressor of tumorigenicity 1
Sedum.T00015228.1	genemark-jcf7180000930573-processed-gene-1.11-mRNA-1	SD1	5	4.625	neuromedin-u receptor 2-like
Sedum.T00036123.1	maker-jcf7180000928785-augustus-gene-0.24-mRNA-1	SD1	5	2.679	nicotinamide phosphoribosyltransferase
Sedum.T00024893.1	genemark-jcf7180000917696-processed-gene-0.5-mRNA-1	SD1	5	2.217	nuclear factor ovary
Sedum.T00032228.1	genemark-jcf7180000931131-processed-gene-0.6-mRNA-1	SD1	5	4.507	nuclear factor ovary
Sedum.T00007466.2	maker-jcf7180000928038-augustus-gene-0.20-mRNA-2	SD1	5	2.447	nuclear receptor coactivator 5 isoform x3
Sedum.T00034080.1	augustus_masked-jcf7180000931455-processed-gene-0.11-mRNA-1	SD1	5	2.271	nuclear receptor subfamily 4 group a member 1-like
Sedum.T00014454.1	maker-jcf7180000928063-snap-gene-0.30-mRNA-1	SD1	5	2.206	oxidative stress-induced growth inhibitor 2
Sedum.T00025867.1	maker-jcf7180000932172-augustus-gene-0.46-mRNA-1	SD1	5	2.12	Peptidyl-tRNA hydrolase, putative
Sedum.T00039162.1	maker-jcf7180000890418-augustus-gene-0.23-mRNA-1	SD1	5	2.751	peroxisome proliferator-activated receptor gamma
Sedum.T00022689.1	maker-jcf7180000933052-augustus-gene-1.41-mRNA-1	SD1	5	2.191	phosphatase and actin regulator 3-like
Sedum.T00017958.1	genemark-jcf7180000920704-processed-gene-0.10-mRNA-1	SD1	5	2.001	potassium voltage-gated channel subfamily d member 3-like
Sedum.T00033945.1	maker-jcf7180000917882-snap-gene-0.11-mRNA-1	SD1	5	3.307	PREDICTED: contactin-2
Sedum.T00029650.2	maker-jcf7180000928716-augustus-gene-1.41-mRNA-2	SD1	5	4.485	PREDICTED: nicolin-1-like
Sedum.T00005897.1	maker-jcf7180000916132-augustus-gene-0.59-mRNA-1	SD1	5	3.369	PREDICTED: ninjurin-1
Sedum.T00022563.1	genemark-jcf7180000920437-processed-gene-0.7-mRNA-1	SD1	5	5.204	PREDICTED: poly
Sedum.T00038837.1	genemark-jcf7180000929454-processed-gene-0.6-mRNA-1	SD1	5	3.468	PREDICTED: prolargin
Sedum.T00039163.1	maker-jcf7180000890418-augustus-gene-0.22-mRNA-1	SD1	5	2.247	PREDICTED: synapsin-2
Sedum.T00022247.1	maker-jcf7180000932864-augustus-gene-1.65-mRNA-1	SD1	5	2.837	PREDICTED: synaptoporin
Sedum.T00044159.1	maker-jcf7180000928888-augustus-gene-0.34-mRNA-1	SD1	5	5.011	prohormone convertase 1
Sedum.T00015518.1	maker-jcf7180000927916-augustus-gene-0.17-mRNA-1	SD1	5	2.203	protein dennd6a
Sedum.T00012639.1	snap_masked-jcf7180000918063-processed-gene-0.2-mRNA-1	SD1	5	2.56	protein os-9
Sedum.T00007419.1	maker-jcf7180000928793-augustus-gene-0.58-mRNA-1	SD1	5	2.285	protein os-9 isoform x3
Sedum.T00037129.1	augustus_masked-jcf7180000923109-processed-gene-0.3-mRNA-1	SD1	5	2.546	protein os-9 isoform x3
Sedum.T00026954.3	maker-jcf7180000932839-snap-gene-2.64-mRNA-3	SD1	5	2.824	protein partial
Sedum.T00034197.1	augustus_masked-jcf7180000929979-processed-gene-1.11-mRNA-1	SD1	5	2.604	protein phosphatase 1 regulatory subunit 1a
Sedum.T00034077.1	augustus_masked-jcf7180000931455-processed-gene-0.15-mRNA-1	SD1	5	5.954	protein s100-b-like
Sedum.T00032694.1	maker-jcf7180000931483-snap-gene-0.37-mRNA-1	SD1	5	2.565	protein tyrosine phosphatase domain-containing protein 1
Sedum.T00035567.1	augustus_masked-jcf7180000928084-processed-gene-0.6-mRNA-1	SD1	5	2.701	protein tyrosine phosphatase domain-containing protein 1
Sedum.T00020315.1	snap_masked-jcf7180000917281-processed-gene-0.13-mRNA-1	SD1	5	4.259	ras association domain-containing protein 5 isoform x2
Sedum.T00020314.1	maker-jcf7180000917281-augustus-gene-0.23-mRNA-1	SD1	5	3.344	ras association domain-containing protein 5-like
Sedum.T00016214.1	maker-jcf7180000933235-augustus-gene-1.61-mRNA-1	SD1	5	3.004	ras-related protein rab-7a-like
Sedum.T00002528.1	snap_masked-jcf7180000928209-processed-gene-0.8-mRNA-1	SD1	5	2.884	receptor-type tyrosine-protein phosphatase t-like
Sedum.T00012669.1	maker-jcf7180000930634-augustus-gene-0.64-mRNA-1	SD1	5	4.411	retinol dehydrogenase 11 (all-trans 9-cis 11-cis)
Sedum.T00036018.1	maker-jcf7180000928023-augustus-gene-0.31-mRNA-1	SD1	5	2.43	rho gtpase-activating protein 39-like isoform x3
Sedum.T00041127.1	maker-jcf7180000926383-augustus-gene-0.38-mRNA-1	SD1	5	6.413	rho gtpase-activating protein 40 isoform x1
Sedum.T00006748.1	genemark-jcf7180000922287-processed-gene-0.6-mRNA-1	SD1	5	2.175	rho guanine nucleotide exchange factor 3
Sedum.T00040762.1	snap_masked-jcf7180000929211-processed-gene-0.7-mRNA-1	SD1	5	2.883	ring finger protein 207
Sedum.T00005517.1	snap_masked-jcf7180000927577-processed-gene-0.34-mRNA-1	SD1	5	2.178	rna-binding protein 15b
Sedum.T00018910.1	maker-jcf7180000932798-augustus-gene-0.41-mRNA-1	SD1	5	2.812	rna-binding protein musashi homolog 1-like isoform x2
Sedum.T00005081.1	maker-jcf7180000927826-augustus-gene-1.42-mRNA-1	SD1	5	2.431	semaphorin-3f-like isoform x2
Sedum.T00045023.1	maker-jcf7180000923384-augustus-gene-0.35-mRNA-1	SD1	5	3.104	sodium- and chloride-dependent gaba transporter 3
Sedum.T00022579.1	maker-jcf7180000920437-augustus-gene-2.27-mRNA-1	SD1	5	5.132	sodium-coupled neutral amino acid transporter 3
Sedum.T00022580.1	snap_masked-jcf7180000920437-processed-gene-2.17-mRNA-1	SD1	5	4.323	sodium-coupled neutral amino acid transporter 3-like isoform x3
Sedum.T00006963.1	genemark-jcf7180000917075-processed-gene-0.0-mRNA-1	SD1	5	2.293	solute carrier family 12 member 5-like isoform x2
Sedum.T00022687.1	maker-jcf7180000933052-augustus-gene-1.43-mRNA-1	SD1	5	5.953	solute carrier family 41 member 1
Sedum.T00018548.1	maker-jcf7180000927242-augustus-gene-0.15-mRNA-1	SD1	5	4.527	specifically androgen-regulated gene
Sedum.T00034408.4	maker-jcf7180000932262-snap-gene-0.29-mRNA-4	SD1	5	3.696	sphingomyelin phosphodiesterase 4 isoform x3
Sedum.T00001138.1	maker-jcf7180000890939-snap-gene-0.17-mRNA-1	SD1	5	2.852	sterol o-acyltransferase 2
Sedum.T00013344.1	maker-jcf7180000918498-augustus-gene-0.35-mRNA-1	SD1	5	3.172	sulfite mitochondrial isoform x1
Sedum.T00030871.1	genemark-jcf7180000927755-processed-gene-0.9-mRNA-1	SD1	5	4.278	transmembrane prolyl 4-hydroxylase
Sedum.T00026953.1	augustus_masked-jcf7180000932839-processed-gene-2.28-mRNA-1	SD1	5	3.368	transmembrane protein 183a isoform x1
Sedum.T00013348.1	maker-jcf7180000918498-augustus-gene-0.37-mRNA-1	SD1	5	5.763	transmembrane protein 198-like isoform x1
Sedum.T00018098.1	maker-jcf7180000927158-augustus-gene-0.29-mRNA-1	SD1	5	3.271	transmembrane protein 233 isoform x1
Sedum.T00036680.2	maker-jcf7180000929727-augustus-gene-0.22-mRNA-2	SD1	5	6.426	transmembrane protein 74b
Sedum.T00036485.1	maker-jcf7180000933233-augustus-gene-0.56-mRNA-1	SD1	5	4.214	transmembrane protein 88b
Sedum.T00025437.1	augustus_masked-jcf7180000932219-processed-gene-0.5-mRNA-1	SD1	5	2.271	ubiquitin carboxyl-terminal hydrolase 48
Sedum.T00007887.1	maker-jcf7180000929343-snap-gene-0.11-mRNA-1	SD1	5	2.192	ubiquitin-conjugating enzyme e2 variant 1-like
Sedum.T00034494.1	maker-jcf7180000929258-snap-gene-0.51-mRNA-1	SD1	5	4.119	ubiquitin-like modifier-activating enzyme 1
Sedum.T00000195.1	maker-jcf7180000914915-augustus-gene-0.22-mRNA-1	SD1	5	8.482	unc-119 homolog
Sedum.T00034496.1	maker-jcf7180000929258-snap-gene-0.54-mRNA-1	SD1	5	2.096	uncharacterized protein
Sedum.T00000192.1	maker-jcf7180000914915-augustus-gene-0.20-mRNA-1	SD1	5	3.36	uncharacterized protein
Sedum.T00030869.1	maker-jcf7180000927755-augustus-gene-0.36-mRNA-1	SD1	5	3.299	uncharacterized protein c1orf159 homolog
Sedum.T00033316.1	maker-jcf7180000926104-augustus-gene-0.24-mRNA-1	SD1	5	2.769	urocanate hydratase
Sedum.T00005895.1	maker-jcf7180000916132-snap-gene-0.71-mRNA-1	SD1	5	3.763	voltage-dependent l-type calcium channel subunit alpha-1d-like
Sedum.T00022938.1	maker-jcf7180000916463-snap-gene-0.11-mRNA-1	SD1	5	4.37	v-type proton atpase subunit s1-like
Sedum.T00038641.1	maker-jcf7180000930713-augustus-gene-0.63-mRNA-1	SD1	5	5.98	wd repeat-containing protein 65
Sedum.T00037640.1	genemark-jcf7180000917099-processed-gene-0.12-mRNA-1	SD1	5	10.001	zinc finger mynd domain-containing protein 10 isoform x2
Sedum.T00039248.1	maker-jcf7180000930082-augustus-gene-0.52-mRNA-1	SD1	5	2.356	zinc finger protein gli1
Sedum.T00043063.1	maker-jcf7180000926466-snap-gene-0.16-mRNA-1	SD2	1	2.532	adp-ribosylation factor-binding protein gga3-like isoform x1
Sedum.T00043379.1	maker-jcf7180000922893-augustus-gene-0.11-mRNA-1	SD2	1	3.283	alpha cardiac muscle 1
Sedum.T00040348.1	snap_masked-jcf7180000932058-processed-gene-1.26-mRNA-1	SD2	1	6.119	alpha-2c adrenergic receptor-like
Sedum.T00011389.1	maker-jcf7180000919163-augustus-gene-0.29-mRNA-1	SD2	1	2.076	atp-binding cassette sub-family a member 1-like isoform x1
Sedum.T00011386.1	maker-jcf7180000919163-augustus-gene-0.30-mRNA-1	SD2	1	2.169	atp-binding cassette sub-family a member 1-like isoform x2
Sedum.T00041647.1	augustus_masked-jcf7180000926500-processed-gene-0.9-mRNA-1	SD2	1	4.293	atp-binding cassette sub-family g member 2
Sedum.T00001113.1	augustus_masked-jcf7180000930898-processed-gene-0.23-mRNA-1	SD2	1	10.235	atp-sensitive inward rectifier potassium channel 12-like
Sedum.T00044425.1	maker-jcf7180000917739-augustus-gene-0.22-mRNA-1	SD2	1	2.44	bbsome-interacting protein 1
Sedum.T00005585.1	genemark-jcf7180000929101-processed-gene-0.7-mRNA-1	SD2	1	3.712	brain-specific angiogenesis inhibitor 1-associated protein 2-like protein 2-like
Sedum.T00012998.1	maker-jcf7180000894500-snap-gene-0.17-mRNA-1	SD2	1	3.168	camp-dependent protein kinase catalytic subunit alpha
Sedum.T00019162.1	maker-jcf7180000931052-snap-gene-0.29-mRNA-1	SD2	1	2.969	camp-specific 3 -cyclic phosphodiesterase 4d
Sedum.T00001322.1	genemark-jcf7180000930702-processed-gene-0.2-mRNA-1	SD2	1	2.494	carboxypeptidase e
Sedum.T00032387.1	maker-jcf7180000923593-augustus-gene-0.4-mRNA-1	SD2	1	2.32	caspase recruitment domain-containing protein 14 isoform x2
Sedum.T00009477.1	maker-jcf7180000920443-augustus-gene-0.31-mRNA-1	SD2	1	4.951	coiled-coil domain-containing protein 85a-like isoform x2
Sedum.T00045454.1	snap_masked-jcf7180000928263-processed-gene-0.30-mRNA-1	SD2	1	4.434	collagen alpha-1 chain
Sedum.T00024963.1	maker-jcf7180000917938-snap-gene-0.7-mRNA-1	SD2	1	7.865	complement component c3
Sedum.T00000187.1	genemark-jcf7180000887853-processed-gene-0.10-mRNA-1	SD2	1	3.098	cytosolic purine 5 -nucleotidase
Sedum.T00027046.1	genemark-jcf7180000888439-processed-gene-0.1-mRNA-1	SD2	1	3.311	cytosolic purine 5 -nucleotidase
Sedum.T00013032.1	maker-jcf7180000930644-snap-gene-0.29-mRNA-1	SD2	1	3.975	cytosolic purine 5 -nucleotidase- partial
Sedum.T00003820.1	maker-jcf7180000919277-augustus-gene-0.27-mRNA-1	SD2	1	3.194	dnaj homolog subfamily b member 1
Sedum.T00001221.1	maker-jcf7180000929263-augustus-gene-0.35-mRNA-1	SD2	1	5.7	e3 ubiquitin-protein ligase march1
Sedum.T00013889.1	maker-jcf7180000927433-augustus-gene-0.13-mRNA-1	SD2	1	3.062	e3 ubiquitin-protein ligase pellino homolog 1-like
Sedum.T00038143.1	genemark-jcf7180000931242-processed-gene-0.14-mRNA-1	SD2	1	2.61	factor viii intron 22
Sedum.T00017378.1	maker-jcf7180000929234-augustus-gene-0.66-mRNA-1	SD2	1	3.341	ferm and pdz domain-containing protein 1
Sedum.T00028954.1	augustus_masked-jcf7180000926719-processed-gene-0.5-mRNA-1	SD2	1	2.933	fibroblast growth factor-binding protein 1
Sedum.T00009474.1	maker-jcf7180000920443-augustus-gene-0.29-mRNA-1	SD2	1	4.42	germ cell-specific gene 1-like protein
Sedum.T00017056.1	maker-jcf7180000897935-snap-gene-0.19-mRNA-1	SD2	1	3.697	glutamate receptor nmda 2a-like
Sedum.T00016132.1	maker-jcf7180000889219-augustus-gene-0.12-mRNA-1	SD2	1	9.275	g-protein coupled receptor 158
Sedum.T00027775.1	maker-jcf7180000933301-snap-gene-0.79-mRNA-1	SD2	1	2.392	gtpase imap family member 4
Sedum.T00038956.1	snap_masked-jcf7180000887973-processed-gene-0.4-mRNA-1	SD2	1	6.139	gtp-binding protein 2
Sedum.T00010826.1	maker-jcf7180000929111-augustus-gene-0.36-mRNA-1	SD2	1	6.472	gtp-binding protein 2-like
Sedum.T00020668.1	maker-jcf7180000930988-augustus-gene-1.25-mRNA-1	SD2	1	2.473	guanine nucleotide-binding protein g g g subunit gamma-10-like
Sedum.T00036308.1	maker-jcf7180000929821-snap-gene-0.4-mRNA-1	SD2	1	7.005	Hemicentin-1
Sedum.T00022989.1	genemark-jcf7180000922693-processed-gene-0.7-mRNA-1	SD2	1	4.623	homeobox protein unc-4 homolog
Sedum.T00019161.1	maker-jcf7180000931052-augustus-gene-0.23-mRNA-1	SD2	1	2.595	hsp90 co-chaperone cdc37-like isoform x1
Sedum.T00012664.1	maker-jcf7180000932081-augustus-gene-0.8-mRNA-1	SD2	1	3.415	hypothetical protein EH28_08560
Sedum.T00026890.1	maker-jcf7180000892570-snap-gene-0.5-mRNA-1	SD2	1	4.256	hypothetical protein EH28_08853
Sedum.T00003517.1	snap_masked-jcf7180000924514-processed-gene-0.4-mRNA-1	SD2	1	5.923	integral membrane protein gpr137b
Sedum.T00010456.1	augustus_masked-jcf7180000926207-processed-gene-0.6-mRNA-1	SD2	1	3.877	intraflagellar transport protein 27 homolog
Sedum.T00045450.2	maker-jcf7180000928263-augustus-gene-0.43-mRNA-2	SD2	1	2.671	iq domain-containing protein e isoform x2
Sedum.T00027685.1	maker-jcf7180000917236-augustus-gene-0.14-mRNA-1	SD2	1	3.505	keratin-like protein krt222 isoform x2
Sedum.T00007947.1	augustus_masked-jcf7180000916448-processed-gene-0.12-mRNA-1	SD2	1	3.985	keratin-like protein krt222-like
Sedum.T00005645.1	maker-jcf7180000924221-snap-gene-0.17-mRNA-1	SD2	1	2.214	lim and calponin homology domains-containing protein 1-like
Sedum.T00022531.1	maker-jcf7180000916791-augustus-gene-0.20-mRNA-1	SD2	1	5.193	low-density lipoprotein receptor-like isoform x2
Sedum.T00037421.1	maker-jcf7180000920315-snap-gene-0.5-mRNA-1	SD2	1	6.296	mast stem cell growth factor receptor kita-like isoform x1
Sedum.T00021518.1	maker-jcf7180000894957-augustus-gene-0.8-mRNA-1	SD2	1	4.677	mast stem cell growth factor receptor kita-like isoform x2
Sedum.T00001321.1	maker-jcf7180000930702-augustus-gene-0.22-mRNA-1	SD2	1	3.496	methylsterol monooxygenase 1
Sedum.T00020660.1	maker-jcf7180000930988-augustus-gene-0.46-mRNA-1	SD2	1	2.412	methylthioribose-1-phosphate isomerase
Sedum.T00036865.1	maker-jcf7180000929844-augustus-gene-1.68-mRNA-1	SD2	1	4.644	microtubule-associated protein 9
Sedum.T00004496.1	maker-jcf7180000929929-augustus-gene-1.36-mRNA-1	SD2	1	2.711	mineralocorticoid receptor
Sedum.T00004494.1	maker-jcf7180000929929-snap-gene-1.38-mRNA-1	SD2	1	2.558	mineralocorticoid receptor-like
Sedum.T00023705.1	maker-jcf7180000926801-augustus-gene-1.32-mRNA-1	SD2	1	4.176	multidrug and toxin extrusion protein 1-like
Sedum.T00015591.1	maker-jcf7180000927993-snap-gene-0.65-mRNA-1	SD2	1	3.385	multidrug resistance-associated protein 1
Sedum.T00020685.1	augustus_masked-jcf7180000930988-processed-gene-2.33-mRNA-1	SD2	1	2.028	nad-dependent protein deacetylase sirtuin-7
Sedum.T00007380.1	maker-jcf7180000915304-snap-gene-0.25-mRNA-1	SD2	1	3.575	neuronal acetylcholine receptor subunit beta-2-like
Sedum.T00008501.1	maker-jcf7180000916360-snap-gene-0.46-mRNA-1	SD2	1	5.125	neuronal-specific septin-3-like isoform x1
Sedum.T00038486.1	snap_masked-jcf7180000926227-processed-gene-0.14-mRNA-1	SD2	1	2.772	Noelin-2
Sedum.T00005029.1	maker-jcf7180000916494-augustus-gene-0.23-mRNA-1	SD2	1	4.093	pannexin-1-like isoform x1
Sedum.T00009126.1	genemark-jcf7180000929870-processed-gene-0.7-mRNA-1	SD2	1	3.897	pdz and lim domain protein 3
Sedum.T00037286.1	genemark-jcf7180000928908-processed-gene-0.0-mRNA-1	SD2	1	2.944	pericentriolar material 1 protein
Sedum.T00028091.2	maker-jcf7180000927778-augustus-gene-0.74-mRNA-2	SD2	1	3.955	peroxisomal acyl-coenzyme a oxidase 1 isoform x1
Sedum.T00021690.1	maker-jcf7180000922784-augustus-gene-0.20-mRNA-1	SD2	1	4.31	phosphatidylcholine:ceramide cholinephosphotransferase 2
Sedum.T00017893.1	maker-jcf7180000928202-snap-gene-0.29-mRNA-1	SD2	1	2.769	platelet endothelial cell adhesion molecule-like isoform x3
Sedum.T00026648.1	maker-jcf7180000919265-snap-gene-0.21-mRNA-1	SD2	1	2.516	polycomb protein suz12 isoform x1
Sedum.T00005032.1	maker-jcf7180000916494-augustus-gene-0.26-mRNA-1	SD2	1	4.485	PREDICTED: myosin-11
Sedum.T00009123.1	maker-jcf7180000929870-augustus-gene-0.32-mRNA-1	SD2	1	3.449	PREDICTED: protocadherin-23-like
Sedum.T00044775.1	maker-jcf7180000931418-snap-gene-0.20-mRNA-1	SD2	1	4.866	PREDICTED: protocadherin-7-like
Sedum.T00039775.1	genemark-jcf7180000920204-processed-gene-0.0-mRNA-1	SD2	1	2.048	probable atp-dependent rna helicase ddx17
Sedum.T00022894.1	maker-jcf7180000932692-augustus-gene-0.50-mRNA-1	SD2	1	2.386	prostaglandin e2 receptor ep1 subtype-like
Sedum.T00005401.1	maker-jcf7180000888982-augustus-gene-0.30-mRNA-1	SD2	1	2.372	protein cyr61-like
Sedum.T00042555.1	maker-jcf7180000924426-augustus-gene-0.10-mRNA-1	SD2	1	2.839	protein fam13a isoform x2
Sedum.T00031119.1	maker-jcf7180000933138-augustus-gene-0.40-mRNA-1	SD2	1	4.843	protein fam161a
Sedum.T00036288.1	augustus_masked-jcf7180000931745-processed-gene-0.15-mRNA-1	SD2	1	4.665	protein fam83b-like
Sedum.T00012338.1	genemark-jcf7180000922948-processed-gene-0.0-mRNA-1	SD2	1	3.545	protein phosphatase mitochondrial
Sedum.T00045451.1	maker-jcf7180000928263-augustus-gene-0.42-mRNA-1	SD2	1	3.541	protein tweety homolog 3-like
Sedum.T00003686.1	maker-jcf7180000927022-snap-gene-0.10-mRNA-1	SD2	1	4.17	protocadherin fat 4-like
Sedum.T00009122.1	maker-jcf7180000929870-snap-gene-0.39-mRNA-1	SD2	1	3.964	Protocadherin-23
Sedum.T00043613.1	maker-jcf7180000920906-augustus-gene-0.10-mRNA-1	SD2	1	2.52	rac-gamma serine threonine-protein kinase-like
Sedum.T00034814.1	maker-jcf7180000926329-augustus-gene-0.61-mRNA-1	SD2	1	2.185	regulating synaptic membrane exocytosis protein 1
Sedum.T00025971.1	augustus_masked-jcf7180000929925-processed-gene-0.15-mRNA-1	SD2	1	2.569	regulator of g-protein signaling 12 isoform x1
Sedum.T00016368.1	maker-jcf7180000920229-snap-gene-0.74-mRNA-1	SD2	1	2.023	reticulon-4 receptor-like 2
Sedum.T00031091.1	maker-jcf7180000925128-snap-gene-0.8-mRNA-1	SD2	1	2.839	rho gtpase-activating protein 19-like isoform x2
Sedum.T00018863.1	maker-jcf7180000932108-snap-gene-1.57-mRNA-1	SD2	1	3.285	ring finger protein 24 isoform x2
Sedum.T00036721.1	maker-jcf7180000916276-snap-gene-0.11-mRNA-1	SD2	1	2.966	scaffold attachment factor b1-like isoform x1
Sedum.T00023813.1	snap_masked-jcf7180000923679-processed-gene-0.4-mRNA-1	SD2	1	3.152	Slit
Sedum.T00023814.1	snap_masked-jcf7180000923679-processed-gene-0.3-mRNA-1	SD2	1	3.762	Slit
Sedum.T00031767.6	maker-jcf7180000927851-snap-gene-0.29-mRNA-6	SD2	1	2.317	sodium channel and clathrin linker 1
Sedum.T00017866.1	genemark-jcf7180000912708-processed-gene-0.2-mRNA-1	SD2	1	2.652	sodium-dependent phosphate transport protein 2b-like
Sedum.T00020667.1	maker-jcf7180000930988-augustus-gene-1.27-mRNA-1	SD2	1	2.32	sodium-independent sulfate anion transporter-like
Sedum.T00022592.1	augustus_masked-jcf7180000919410-processed-gene-0.27-mRNA-1	SD2	1	2.592	structural maintenance of chromosomes protein 3
Sedum.T00011703.1	snap_masked-jcf7180000928141-processed-gene-0.14-mRNA-1	SD2	1	2.826	tau-tubulin kinase 1 isoform x1
Sedum.T00036406.1	maker-jcf7180000917942-augustus-gene-0.30-mRNA-1	SD2	1	2.859	tbc1 domain family member 1 isoform x1
Sedum.T00017021.1	maker-jcf7180000920871-snap-gene-0.29-mRNA-1	SD2	1	2.487	tbc1 domain family member 1 isoform x2
Sedum.T00036410.1	maker-jcf7180000917942-snap-gene-0.39-mRNA-1	SD2	1	3.399	tbc1 domain family member 1 isoform x2
Sedum.T00017020.1	maker-jcf7180000920871-augustus-gene-0.27-mRNA-1	SD2	1	3.782	tbc1 domain family member 1 isoform x2
Sedum.T00006493.1	genemark-jcf7180000932639-processed-gene-0.2-mRNA-1	SD2	1	4.716	Tektin-4
Sedum.T00018370.1	maker-jcf7180000927217-snap-gene-0.12-mRNA-1	SD2	1	5.007	tnf receptor-associated factor 5-like
Sedum.T00009127.1	maker-jcf7180000929870-augustus-gene-1.27-mRNA-1	SD2	1	2.421	toll-like receptor 3
Sedum.T00024323.1	maker-jcf7180000926411-augustus-gene-0.11-mRNA-1	SD2	1	2.491	transcription factor ap-4-like
Sedum.T00023702.1	maker-jcf7180000926801-augustus-gene-1.30-mRNA-1	SD2	1	2.525	transcription factor jun-b isoform x1
Sedum.T00020681.1	maker-jcf7180000930988-augustus-gene-2.94-mRNA-1	SD2	1	3.474	transcription factor -like isoform x1
Sedum.T00001109.1	augustus_masked-jcf7180000930898-processed-gene-0.25-mRNA-1	SD2	1	2.67	transcription factor sox-10-like
Sedum.T00009478.1	maker-jcf7180000920443-snap-gene-0.37-mRNA-1	SD2	1	2.031	transmembrane channel-like protein 5
Sedum.T00020734.1	augustus_masked-jcf7180000928430-processed-gene-0.19-mRNA-1	SD2	1	2.562	type i cytoskeletal 13
Sedum.T00020732.1	maker-jcf7180000928430-augustus-gene-0.41-mRNA-1	SD2	1	3.724	type i cytoskeletal 13-like
Sedum.T00027686.1	maker-jcf7180000917236-augustus-gene-0.16-mRNA-1	SD2	1	2.637	type i cytoskeletal 19-like
Sedum.T00027781.1	augustus_masked-jcf7180000933301-processed-gene-0.24-mRNA-1	SD2	1	2	udp- c:betagal beta- -n-acetylglucosaminyltransferase-like protein 1 isoform x1
Sedum.T00005027.1	maker-jcf7180000916494-snap-gene-0.28-mRNA-1	SD2	1	4.827	uncharacterized protein c16orf45 homolog
Sedum.T00023370.1	maker-jcf7180000924390-snap-gene-0.17-mRNA-1	SD2	1	3.715	uncharacterized protein loc103371363 isoform x1
Sedum.T00015535.1	maker-jcf7180000922984-snap-gene-0.18-mRNA-1	SD2	1	2.089	uncharacterized protein loc104923168
Sedum.T00022984.1	maker-jcf7180000922693-snap-gene-0.41-mRNA-1	SD2	1	2.363	uncharacterized protein loc104926857
Sedum.T00037293.1	genemark-jcf7180000922231-processed-gene-0.0-mRNA-1	SD2	1	5.098	uncharacterized protein loc104960779 isoform x2
Sedum.T00015597.1	augustus_masked-jcf7180000927993-processed-gene-0.24-mRNA-1	SD2	1	4.109	unnamed protein product, partial
Sedum.T00039074.1	maker-jcf7180000890193-augustus-gene-0.14-mRNA-1	SD2	1	3.5	upf0450 protein c17orf58 homolog
Sedum.T00007979.1	genemark-jcf7180000930602-processed-gene-0.5-mRNA-1	SD2	1	3.365	voltage-dependent calcium channel gamma-3 subunit-like
Sedum.T00000327.1	snap_masked-jcf7180000930276-processed-gene-0.2-mRNA-1	SD2	1	3.13	von willebrand factor a domain-containing protein 7-like
Sedum.T00009556.1	maker-jcf7180000932144-augustus-gene-0.5-mRNA-1	SD2	1	4.299	von willebrand factor a domain-containing protein 7-like
Sedum.T00018600.1	genemark-jcf7180000931510-processed-gene-0.1-mRNA-1	SD2	1	3.197	von willebrand factor a domain-containing protein 7-like isoform x1
Sedum.T00012754.1	maker-jcf7180000933319-augustus-gene-0.27-mRNA-1	SD2	1	2.768	von willebrand factor a domain-containing protein partial
Sedum.T00037497.1	snap_masked-jcf7180000932216-processed-gene-0.2-mRNA-1	SD2	1	3.916	von willebrand factor a domain-containing protein partial
Sedum.T00012391.1	maker-jcf7180000920329-augustus-gene-0.26-mRNA-1	SD2	1	7.657	wd repeat-containing protein 16
Sedum.T00015590.1	maker-jcf7180000927993-snap-gene-0.67-mRNA-1	SD2	1	3.677	xylosyltransferase 1
Sedum.T00027943.1	augustus_masked-jcf7180000917844-processed-gene-0.7-mRNA-1	SD2	1	3.99	xylosyltransferase 1
Sedum.T00036293.1	maker-jcf7180000931745-snap-gene-0.54-mRNA-1	SD2	1	2.212	zinc finger and btb domain-containing protein 45
Sedum.T00002942.1	maker-jcf7180000920841-augustus-gene-0.20-mRNA-1	SD2	1	4.01	zinc finger protein
Sedum.T00004320.1	maker-jcf7180000930204-snap-gene-0.18-mRNA-1	SD3	6	3.171	1-phosphatidylinositol- -bisphosphate phosphodiesterase gamma-2
Sedum.T00043509.1	maker-jcf7180000933084-augustus-gene-0.29-mRNA-1	SD3	6	2.655	1-phosphatidylinositol -bisphosphate phosphodiesterase gamma-2 isoform x2
Sedum.T00040799.1	maker-jcf7180000916110-snap-gene-0.55-mRNA-1	SD3	6	11.888	1-phosphatidylinositol -bisphosphate phosphodiesterase zeta-1
Sedum.T00000223.1	maker-jcf7180000916940-augustus-gene-0.60-mRNA-1	SD3	6	3.092	43 kda receptor-associated protein of the synapse
Sedum.T00045110.1	maker-jcf7180000902817-snap-gene-0.77-mRNA-1	SD3	6	2.935	abhydrolase domain-containing protein 2
Sedum.T00011757.1	maker-jcf7180000927240-augustus-gene-0.41-mRNA-1	SD3	6	2.982	adp-ribosylation factor-like protein 2-binding protein
Sedum.T00043901.1	maker-jcf7180000931488-augustus-gene-0.28-mRNA-1	SD3	6	2.832	alpha- -mannosyl-glycoprotein 4-beta-n-acetylglucosaminyltransferase c-like
Sedum.T00026526.1	maker-jcf7180000930872-augustus-gene-0.24-mRNA-1	SD3	6	4.644	aminopeptidase n
Sedum.T00017397.1	maker-jcf7180000931001-augustus-gene-0.46-mRNA-1	SD3	6	3.083	amyloid beta a4 precursor protein-binding family a member 2-like
Sedum.T00011961.1	snap_masked-jcf7180000928826-processed-gene-0.40-mRNA-1	SD3	6	2.896	and ph domain-containing protein 4 isoform x3
Sedum.T00014931.1	maker-jcf7180000923587-snap-gene-0.25-mRNA-1	SD3	6	2.228	ankyrin repeat and btb poz domain-containing protein btbd11-a
Sedum.T00012093.1	maker-jcf7180000931724-augustus-gene-0.65-mRNA-1	SD3	6	5.084	ankyrin repeat and socs box protein 13-like
Sedum.T00030934.1	maker-jcf7180000928712-augustus-gene-0.16-mRNA-1	SD3	6	5.67	ap-3 complex subunit beta-2
Sedum.T00030935.1	maker-jcf7180000928712-snap-gene-0.18-mRNA-1	SD3	6	8.216	ap-3 complex subunit beta-2 isoform x2
Sedum.T00024815.1	maker-jcf7180000919887-snap-gene-0.23-mRNA-1	SD3	6	3.241	bardet-biedl syndrome 10 protein
Sedum.T00039342.1	maker-jcf7180000888826-snap-gene-0.29-mRNA-1	SD3	6	4.214	ben domain-containing protein 7
Sedum.T00010299.1	maker-jcf7180000929228-augustus-gene-2.101-mRNA-1	SD3	6	3.107	beta-hexosaminidase subunit alpha isoform x2
Sedum.T00009757.1	maker-jcf7180000916399-augustus-gene-0.55-mRNA-1	SD3	6	7.532	bisphosphoglycerate mutase
Sedum.T00000671.2	maker-jcf7180000916609-augustus-gene-0.17-mRNA-2	SD3	6	6.198	calcium and integrin binding 1 -like
Sedum.T00000671.1	maker-jcf7180000916609-augustus-gene-0.17-mRNA-1	SD3	6	2.609	calcium and integrin-binding protein 1
Sedum.T00037877.1	maker-jcf7180000929820-augustus-gene-1.41-mRNA-1	SD3	6	6.291	camp-dependent protein kinase type ii-beta regulatory subunit
Sedum.T00039340.1	maker-jcf7180000888826-augustus-gene-0.20-mRNA-1	SD3	6	2.158	carnitine palmitoyltransferase i
Sedum.T00004709.1	maker-jcf7180000920212-snap-gene-0.31-mRNA-1	SD3	6	2.454	cat eye syndrome critical region protein 2
Sedum.T00034903.1	snap_masked-jcf7180000916766-processed-gene-0.15-mRNA-1	SD3	6	3.484	cd82 antigen-like isoform x1
Sedum.T00004513.1	maker-jcf7180000928882-augustus-gene-0.32-mRNA-1	SD3	6	2.805	cgmp-inhibited 3 -cyclic phosphodiesterase a
Sedum.T00021516.1	maker-jcf7180000919972-augustus-gene-0.10-mRNA-1	SD3	6	4.016	chondroitin sulfate proteoglycan 4
Sedum.T00021928.1	maker-jcf7180000931537-augustus-gene-0.9-mRNA-1	SD3	6	3.688	chondroitin sulfate proteoglycan 4-like
Sedum.T00033047.1	maker-jcf7180000926778-augustus-gene-0.16-mRNA-1	SD3	6	2.897	choriogenin l
Sedum.T00043652.1	genemark-jcf7180000916298-processed-gene-0.0-mRNA-1	SD3	6	3.255	c-jun-amino-terminal kinase-interacting protein 2 isoform x1
Sedum.T00006793.1	maker-jcf7180000924626-snap-gene-0.6-mRNA-1	SD3	6	4.413	coiled-coil domain-containing protein 136- partial
Sedum.T00045106.1	maker-jcf7180000902817-augustus-gene-0.60-mRNA-1	SD3	6	2.83	creatine kinase u- mitochondrial-like
Sedum.T00000061.1	maker-jcf7180000922288-augustus-gene-0.9-mRNA-1	SD3	6	3.292	cyclin-dependent kinase inhibitor 1b
Sedum.T00011759.1	maker-jcf7180000927240-augustus-gene-0.43-mRNA-1	SD3	6	3.766	cytochrome p450 2f2
Sedum.T00014142.1	maker-jcf7180000927115-augustus-gene-0.54-mRNA-1	SD3	6	2.542	cytosolic carboxypeptidase 2
Sedum.T00029230.1	maker-jcf7180000917643-snap-gene-0.56-mRNA-1	SD3	6	3.803	delta-6 fatty acyl desaturase
Sedum.T00009930.1	maker-jcf7180000923951-augustus-gene-0.21-mRNA-1	SD3	6	2.906	dna polymerase iii -type-like
Sedum.T00017406.1	genemark-jcf7180000931001-processed-gene-1.3-mRNA-1	SD3	6	3.062	dna-binding protein rfx7 isoform x1
Sedum.T00017393.1	maker-jcf7180000931001-augustus-gene-0.42-mRNA-1	SD3	6	7.381	dual oxidase maturation factor 2
Sedum.T00000220.1	maker-jcf7180000916940-augustus-gene-0.66-mRNA-1	SD3	6	3.334	e3 sumo-protein ligase pias1
Sedum.T00013967.1	maker-jcf7180000890770-snap-gene-0.39-mRNA-1	SD3	6	4.038	e3 sumo-protein ligase pias1-like
Sedum.T00010290.1	maker-jcf7180000929228-augustus-gene-2.90-mRNA-1	SD3	6	3.123	e3 ubiquitin-protein ligase arih1
Sedum.T00034227.1	maker-jcf7180000920909-augustus-gene-0.33-mRNA-1	SD3	6	2.291	enhancer of mrna-decapping protein 4 isoform x3
Sedum.T00044028.1	maker-jcf7180000920975-augustus-gene-0.27-mRNA-1	SD3	6	2.477	fanconi anemia group i protein
Sedum.T00001391.1	maker-jcf7180000917845-augustus-gene-0.9-mRNA-1	SD3	6	3.549	fatty acid 2-hydroxylase
Sedum.T00011838.1	maker-jcf7180000930577-snap-gene-0.63-mRNA-1	SD3	6	5.034	fatty acid 2-hydroxylase- partial
Sedum.T00037234.1	maker-jcf7180000916919-snap-gene-0.18-mRNA-1	SD3	6	2.187	ferm domain-containing protein 5 isoform x2
Sedum.T00040882.1	augustus_masked-jcf7180000930332-processed-gene-0.6-mRNA-1	SD3	6	3.109	Filamin-C
Sedum.T00034632.1	augustus_masked-jcf7180000931624-processed-gene-0.15-mRNA-1	SD3	6	3.76	four-jointed box protein 1
Sedum.T00017403.1	maker-jcf7180000931001-augustus-gene-1.78-mRNA-1	SD3	6	3.363	gliomedin-like isoform x1
Sedum.T00029361.1	maker-jcf7180000890883-snap-gene-0.42-mRNA-1	SD3	6	2.985	growth arrest-specific protein 2
Sedum.T00037878.1	maker-jcf7180000929820-augustus-gene-1.42-mRNA-1	SD3	6	2.095	hmg box-containing protein 1
Sedum.T00016869.1	maker-jcf7180000894794-snap-gene-0.4-mRNA-1	SD3	6	2.797	hmg box-containing protein 1
Sedum.T00026527.1	maker-jcf7180000930872-augustus-gene-0.25-mRNA-1	SD3	6	4.557	homeobox protein dbx1-b-like
Sedum.T00045100.1	augustus_masked-jcf7180000902817-processed-gene-0.23-mRNA-1	SD3	6	3.389	hyaluronan and proteoglycan link protein 3
Sedum.T00008261.1	maker-jcf7180000932862-augustus-gene-0.36-mRNA-1	SD3	6	6.929	hyaluronan synthase 3
Sedum.T00041395.1	maker-jcf7180000933312-augustus-gene-0.32-mRNA-1	SD3	6	5.174	Hyaluronidase-4
Sedum.T00019888.1	augustus_masked-jcf7180000916514-processed-gene-0.1-mRNA-1	SD3	6	6.982	hydrocephalus-inducing protein
Sedum.T00025657.1	genemark-jcf7180000923228-processed-gene-0.12-mRNA-1	SD3	6	7.052	hydrocephalus-inducing protein
Sedum.T00030221.1	maker-jcf7180000932936-augustus-gene-0.48-mRNA-1	SD3	6	5.552	hypothetical protein EH28_17008
Sedum.T00010285.1	augustus_masked-jcf7180000929228-processed-gene-2.34-mRNA-1	SD3	6	5.559	immunoglobulin superfamily containing leucine-rich repeat protein 2
Sedum.T00009750.1	maker-jcf7180000916399-augustus-gene-0.49-mRNA-1	SD3	6	7.344	interleukin-17 receptor a-like isoform x1
Sedum.T00042175.1	augustus_masked-jcf7180000927658-processed-gene-0.15-mRNA-1	SD3	6	4.511	Junctophilin-3
Sedum.T00039339.1	maker-jcf7180000888826-augustus-gene-0.19-mRNA-1	SD3	6	4.932	kelch-like protein 42
Sedum.T00045104.1	maker-jcf7180000902817-augustus-gene-0.64-mRNA-1	SD3	6	3.031	lactadherin isoform x1
Sedum.T00045113.1	snap_masked-jcf7180000902817-processed-gene-0.42-mRNA-1	SD3	6	3.863	lactadherin isoform x1
Sedum.T00015182.1	genemark-jcf7180000917098-processed-gene-0.8-mRNA-1	SD3	6	2.406	leucine-rich repeat and immunoglobulin-like domain-containing nogo receptor-interacting protein 1
Sedum.T00029238.1	augustus_masked-jcf7180000917643-processed-gene-0.25-mRNA-1	SD3	6	4.048	leucine-rich repeat-containing protein 10b
Sedum.T00045107.1	maker-jcf7180000902817-snap-gene-0.78-mRNA-1	SD3	6	3.384	low quality protein: aggrecan core protein
Sedum.T00013289.1	maker-jcf7180000929426-snap-gene-0.49-mRNA-1	SD3	6	4.883	low quality protein: probable phospholipid-transporting atpase im
Sedum.T00012813.1	maker-jcf7180000919254-snap-gene-1.62-mRNA-1	SD3	6	2.723	low quality protein: protein piccolo
Sedum.T00044737.1	maker-jcf7180000918421-augustus-gene-0.20-mRNA-1	SD3	6	2.639	low quality protein: sodium potassium calcium exchanger 1-like
Sedum.T00027263.1	genemark-jcf7180000921948-processed-gene-0.4-mRNA-1	SD3	6	3.366	lyr motif-containing protein 5b-like isoform x1
Sedum.T00022311.1	genemark-jcf7180000918033-processed-gene-0.1-mRNA-1	SD3	6	5.658	metabotropic glutamate receptor 3
Sedum.T00028383.1	maker-jcf7180000922885-snap-gene-0.6-mRNA-1	SD3	6	2.679	microtubule-associated protein 1a
Sedum.T00036821.1	snap_masked-jcf7180000919566-processed-gene-0.4-mRNA-1	SD3	6	2.89	microtubule-associated protein 1b-like
Sedum.T00002292.1	genemark-jcf7180000932989-processed-gene-0.8-mRNA-1	SD3	6	2.856	microtubule-associated protein futsch-like isoform x1
Sedum.T00039344.1	maker-jcf7180000890154-augustus-gene-0.14-mRNA-1	SD3	6	3.183	mitochondrial glutamate carrier 1-like
Sedum.T00044745.1	maker-jcf7180000918421-snap-gene-1.73-mRNA-1	SD3	6	2.665	mothers against decapentaplegic homolog 6
Sedum.T00008210.1	maker-jcf7180000931075-snap-gene-1.64-mRNA-1	SD3	6	4.333	multiple c2 and transmembrane domain-containing protein 2-like isoform x2
Sedum.T00030004.1	maker-jcf7180000933206-augustus-gene-0.24-mRNA-1	SD3	6	6.112	myod family inhibitor domain-containing
Sedum.T00031896.1	maker-jcf7180000917909-augustus-gene-0.13-mRNA-1	SD3	6	3.745	nadph oxidase 5
Sedum.T00016692.1	maker-jcf7180000922921-snap-gene-0.7-mRNA-1	SD3	6	3.405	otogelin-like protein
Sedum.T00000178.1	maker-jcf7180000927463-augustus-gene-0.20-mRNA-1	SD3	6	3.048	p53-induced protein with a death domain-like
Sedum.T00000177.1	maker-jcf7180000927463-augustus-gene-0.16-mRNA-1	SD3	6	2.351	patatin-like phospholipase domain-containing protein 2
Sedum.T00008834.1	augustus_masked-jcf7180000929722-processed-gene-0.15-mRNA-1	SD3	6	2.775	peptidyl-prolyl cis-trans isomerase fkbp8-like
Sedum.T00008833.1	maker-jcf7180000929722-augustus-gene-0.25-mRNA-1	SD3	6	3.23	peptidyl-prolyl cis-trans isomerase fkbp8-like
Sedum.T00011841.1	maker-jcf7180000930577-augustus-gene-0.50-mRNA-1	SD3	6	9.329	phosphatidylcholine-sterol acyltransferase
Sedum.T00042894.1	maker-jcf7180000930942-snap-gene-0.67-mRNA-1	SD3	6	3.475	pleckstrin homology domain-containing family a member 7-like
Sedum.T00043580.1	augustus_masked-jcf7180000931732-processed-gene-0.7-mRNA-1	SD3	6	2.16	pq-loop repeat-containing protein 1-like isoform x1
Sedum.T00009758.1	maker-jcf7180000916399-snap-gene-0.66-mRNA-1	SD3	6	3.586	PREDICTED: caldesmon
Sedum.T00016620.1	maker-jcf7180000929475-snap-gene-0.18-mRNA-1	SD3	6	5.666	PREDICTED: copine-8
Sedum.T00032528.1	maker-jcf7180000890819-snap-gene-0.15-mRNA-1	SD3	6	6.916	PREDICTED: fibulin-7-like
Sedum.T00013287.2	maker-jcf7180000929426-augustus-gene-0.37-mRNA-2	SD3	6	2.606	PREDICTED: mono
Sedum.T00002168.1	maker-jcf7180000920569-augustus-gene-0.3-mRNA-1	SD3	6	6.14	PREDICTED: mucin-5AC-like
Sedum.T00021388.1	maker-jcf7180000916596-augustus-gene-0.7-mRNA-1	SD3	6	4.861	PREDICTED: pannexin-2
Sedum.T00007121.1	maker-jcf7180000930636-augustus-gene-0.59-mRNA-1	SD3	6	3.157	PREDICTED: rhombotin-2
Sedum.T00012807.1	augustus_masked-jcf7180000919254-processed-gene-0.8-mRNA-1	SD3	6	3.884	PREDICTED: semaphorin-3D
Sedum.T00000669.1	maker-jcf7180000916609-snap-gene-0.21-mRNA-1	SD3	6	3.447	PREDICTED: titin-like
Sedum.T00016287.1	maker-jcf7180000933433-augustus-gene-0.24-mRNA-1	SD3	6	2.144	probable e3 ubiquitin-protein ligase herc3
Sedum.T00007345.1	maker-jcf7180000917333-snap-gene-0.26-mRNA-1	SD3	6	2.902	proprotein convertase subtilisin kexin type 5
Sedum.T00017838.1	maker-jcf7180000926156-augustus-gene-0.25-mRNA-1	SD3	6	5.042	protein arginine n-methyltransferase 8-b
Sedum.T00024005.1	snap_masked-jcf7180000920100-processed-gene-0.3-mRNA-1	SD3	6	3.04	protein fantom
Sedum.T00033455.1	genemark-jcf7180000921750-processed-gene-0.7-mRNA-1	SD3	6	3.942	protein wnt-7b isoform x1
Sedum.T00017405.1	maker-jcf7180000931001-augustus-gene-1.72-mRNA-1	SD3	6	5.455	protogenin b-like
Sedum.T00037622.1	maker-jcf7180000918455-augustus-gene-0.25-mRNA-1	SD3	6	2.066	pseudopodium-enriched atypical kinase 1
Sedum.T00040081.1	maker-jcf7180000926170-augustus-gene-0.31-mRNA-1	SD3	6	8.35	purine nucleoside phosphorylase-like
Sedum.T00030222.1	maker-jcf7180000932936-snap-gene-0.60-mRNA-1	SD3	6	4.691	pyruvate kinase
Sedum.T00041645.1	maker-jcf7180000916489-augustus-gene-0.15-mRNA-1	SD3	6	5.225	ras-related and estrogen-regulated growth inhibitor-like protein
Sedum.T00025272.1	maker-jcf7180000928669-snap-gene-0.18-mRNA-1	SD3	6	7.107	ras-specific guanine nucleotide-releasing factor 1
Sedum.T00023726.3	maker-jcf7180000926382-augustus-gene-0.29-mRNA-3	SD3	6	2.042	reticulocalbin-2 isoform x2
Sedum.T00023952.1	maker-jcf7180000920839-augustus-gene-0.8-mRNA-1	SD3	6	3.564	rib43a-like with coiled-coils protein 2
Sedum.T00005880.1	maker-jcf7180000927578-augustus-gene-0.20-mRNA-1	SD3	6	3.528	rna polymerase ii elongation factor ell-like
Sedum.T00024949.1	maker-jcf7180000916070-augustus-gene-0.25-mRNA-1	SD3	6	3.605	secreted frizzled-related protein 5-like
Sedum.T00029374.1	maker-jcf7180000890883-snap-gene-1.61-mRNA-1	SD3	6	2.489	secretion-regulating guanine nucleotide exchange factor
Sedum.T00013295.1	augustus_masked-jcf7180000929426-processed-gene-0.16-mRNA-1	SD3	6	3.935	secretory carrier-associated membrane protein 5
Sedum.T00017362.1	maker-jcf7180000922763-augustus-gene-0.6-mRNA-1	SD3	6	3.775	serine threonine-protein phosphatase 6 regulatory subunit 2-like isoform x3
Sedum.T00044738.1	maker-jcf7180000918421-snap-gene-0.26-mRNA-1	SD3	6	3.027	sodium potassium calcium exchanger 1
Sedum.T00016604.1	maker-jcf7180000931454-snap-gene-0.115-mRNA-1	SD3	6	4.346	solute carrier family 13 member 1
Sedum.T00025373.1	augustus_masked-jcf7180000893603-processed-gene-0.1-mRNA-1	SD3	6	8.791	structural maintenance of chromosomes protein 1b-like
Sedum.T00016622.1	maker-jcf7180000929475-snap-gene-0.16-mRNA-1	SD3	6	8.983	structural maintenance of chromosomes protein 1b-like
Sedum.T00024719.1	augustus_masked-jcf7180000926673-processed-gene-0.1-mRNA-1	SD3	6	9.514	structural maintenance of chromosomes protein 1b-like
Sedum.T00008205.1	maker-jcf7180000931075-augustus-gene-0.44-mRNA-1	SD3	6	2.902	Synemin
Sedum.T00037542.1	maker-jcf7180000928475-snap-gene-0.45-mRNA-1	SD3	6	3.597	transcription factor rfx4
Sedum.T00034228.1	maker-jcf7180000920909-snap-gene-0.39-mRNA-1	SD3	6	7.649	translin-associated factor x-interacting protein 1
Sedum.T00033615.1	maker-jcf7180000931262-augustus-gene-0.46-mRNA-1	SD3	6	2.253	tropomyosin alpha-1 chain- partial
Sedum.T00034553.1	maker-jcf7180000929653-augustus-gene-0.29-mRNA-1	SD3	6	2.789	troponin fast skeletal muscle-like
Sedum.T00005735.1	maker-jcf7180000927168-augustus-gene-0.14-mRNA-1	SD3	6	3.737	troponin fast skeletal muscle-like isoform x2
Sedum.T00029371.1	maker-jcf7180000890883-snap-gene-1.62-mRNA-1	SD3	6	3.664	tryptophan 5-hydroxylase 1
Sedum.T00025365.2	maker-jcf7180000917781-augustus-gene-0.13-mRNA-2	SD3	6	4.509	udp- c:betagal beta- -n-acetylglucosaminyltransferase 9
Sedum.T00004445.2	maker-jcf7180000888979-augustus-gene-0.26-mRNA-2	SD3	6	2.98	udp-xylose and udp-n-acetylglucosamine transporter
Sedum.T00037918.1	genemark-jcf7180000932296-processed-gene-0.1-mRNA-1	SD3	6	3.463	uncharacterized protein loc100704487
Sedum.T00009832.1	maker-jcf7180000889776-augustus-gene-0.25-mRNA-1	SD3	6	2.512	uncharacterized protein loc105918240
Sedum.T00011479.1	genemark-jcf7180000919378-processed-gene-0.3-mRNA-1	SD3	6	3.84	uncharacterized protein loc105931378
Sedum.T00024205.1	snap_masked-jcf7180000929615-processed-gene-0.49-mRNA-1	SD3	6	2.788	unconventional myosin-ixa-like
Sedum.T00017410.1	maker-jcf7180000931001-snap-gene-1.92-mRNA-1	SD3	6	2.673	unconventional myosin-vc
Sedum.T00011761.1	maker-jcf7180000927240-augustus-gene-0.39-mRNA-1	SD3	6	6.961	unnamed protein product
Sedum.T00030936.1	maker-jcf7180000928712-augustus-gene-0.17-mRNA-1	SD3	6	10.514	wd repeat-containing protein 78-like isoform x2
Sedum.T00010572.1	maker-jcf7180000920230-augustus-gene-0.35-mRNA-1	SD3	6	2.735	wee1-like protein kinase
Sedum.T00011839.1	genemark-jcf7180000930577-processed-gene-0.3-mRNA-1	SD3	6	2.828	zinc finger protein 319-like
Sedum.T00039512.1	augustus_masked-jcf7180000932040-processed-gene-1.23-mRNA-1	SD3	6	3.084	zinc finger protein 536-like
Sedum.T00002291.1	maker-jcf7180000932989-augustus-gene-0.37-mRNA-1	SD3	6	4.272	zinc finger protein 592
Sedum.T00028699.1	maker-jcf7180000917966-augustus-gene-0.44-mRNA-1	SD4	4	2.713	40s ribosomal protein s27-like
Sedum.T00024996.1	augustus_masked-jcf7180000933353-processed-gene-0.14-mRNA-1	SD4	4	5.782	abhydrolase domain-containing protein 8-like
Sedum.T00013610.1	snap_masked-jcf7180000923104-processed-gene-0.10-mRNA-1	SD4	4	2.908	actin-related protein 2 3 complex subunit 5-like
Sedum.T00004674.1	snap_masked-jcf7180000920312-processed-gene-0.27-mRNA-1	SD4	4	3.104	an1-type zinc finger protein 5-like
Sedum.T00014386.1	maker-jcf7180000927758-snap-gene-0.40-mRNA-1	SD4	4	8.042	ankyrin repeat and mynd domain-containing protein 1 isoform x1
Sedum.T00037597.1	maker-jcf7180000891653-augustus-gene-0.5-mRNA-1	SD4	4	2.601	ankyrin repeat domain-containing protein 13c
Sedum.T00029428.2	maker-jcf7180000931145-snap-gene-0.73-mRNA-2	SD4	4	3.152	anti-mullerian hormone
Sedum.T00038431.1	genemark-jcf7180000922728-processed-gene-0.9-mRNA-1	SD4	4	2.523	at-rich interactive domain-containing protein 3a-like
Sedum.T00030230.1	maker-jcf7180000917352-augustus-gene-0.36-mRNA-1	SD4	4	3.11	axonemal dynein light chain domain-containing protein 1
Sedum.T00032938.1	maker-jcf7180000929446-augustus-gene-0.14-mRNA-1	SD4	4	3.289	barh-like 2 homeobox protein
Sedum.T00027669.1	snap_masked-jcf7180000927811-processed-gene-0.21-mRNA-1	SD4	4	3.985	bcl-2-related ovarian killer protein homolog a
Sedum.T00001351.1	augustus_masked-jcf7180000926915-processed-gene-0.12-mRNA-1	SD4	4	2.103	beta- -galactosyltransferase 2-like
Sedum.T00028213.1	maker-jcf7180000930665-augustus-gene-0.58-mRNA-1	SD4	4	2.438	c3 and pzp-like alpha-2-macroglobulin domain-containing protein 8
Sedum.T00027238.1	genemark-jcf7180000919154-processed-gene-0.2-mRNA-1	SD4	4	3.181	cadherin- partial
Sedum.T00021057.1	maker-jcf7180000933267-augustus-gene-0.60-mRNA-1	SD4	4	3.201	cadherin-24-like isoform x1
Sedum.T00004288.1	maker-jcf7180000929506-augustus-gene-0.32-mRNA-1	SD4	4	6.637	calcium calmodulin-dependent protein kinase type iv-like
Sedum.T00039039.1	maker-jcf7180000930817-augustus-gene-0.51-mRNA-1	SD4	4	2.786	carbohydrate sulfotransferase 14
Sedum.T00023910.1	genemark-jcf7180000889179-processed-gene-0.9-mRNA-1	SD4	4	5.626	casein kinase i isoform gamma-2
Sedum.T00026574.1	genemark-jcf7180000890226-processed-gene-0.0-mRNA-1	SD4	4	2.459	casein kinase i isoform gamma-2 isoform x1
Sedum.T00028698.1	maker-jcf7180000917966-snap-gene-0.58-mRNA-1	SD4	4	2.023	cc chemokine
Sedum.T00010208.1	maker-jcf7180000928298-augustus-gene-0.49-mRNA-1	SD4	4	2.757	cell wall integrity and stress response component 4-like
Sedum.T00031274.1	maker-jcf7180000914716-augustus-gene-0.9-mRNA-1	SD4	4	10.014	coiled-coil domain-containing protein 181 isoform x2
Sedum.T00030234.1	maker-jcf7180000917352-snap-gene-0.42-mRNA-1	SD4	4	4.417	Crumb
Sedum.T00028207.1	genemark-jcf7180000930665-processed-gene-0.0-mRNA-1	SD4	4	3.949	cyclin-dependent kinases regulatory subunit 1-like
Sedum.T00029904.1	maker-jcf7180000916062-snap-gene-0.16-mRNA-1	SD4	4	2.216	cystathionine gamma-lyase
Sedum.T00045390.1	maker-jcf7180000933236-snap-gene-1.90-mRNA-1	SD4	4	4.765	cytochrome p450 2j6-like
Sedum.T00013611.1	maker-jcf7180000923104-augustus-gene-0.14-mRNA-1	SD4	4	2.672	cytosolic phospholipase a2
Sedum.T00037386.1	maker-jcf7180000892238-augustus-gene-0.14-mRNA-1	SD4	4	2.859	delta -sterol reductase
Sedum.T00032564.1	maker-jcf7180000926325-augustus-gene-0.21-mRNA-1	SD4	4	3.526	Disabled
Sedum.T00042877.1	maker-jcf7180000926494-augustus-gene-0.20-mRNA-1	SD4	4	2.671	disabled homolog 1 isoform x8
Sedum.T00039801.1	maker-jcf7180000916904-snap-gene-0.20-mRNA-1	SD4	4	2.676	dna-binding protein rfx2 isoform x1
Sedum.T00044220.1	snap_masked-jcf7180000919136-processed-gene-0.5-mRNA-1	SD4	4	2.922	dna-binding protein rfx2 isoform x3
Sedum.T00035079.1	maker-jcf7180000888813-snap-gene-0.10-mRNA-1	SD4	4	6.856	dynamin-3 isoform x2
Sedum.T00033839.1	maker-jcf7180000927977-snap-gene-0.22-mRNA-1	SD4	4	4.046	e3 ubiquitin-protein ligase lnx isoform x4
Sedum.T00014444.1	snap_masked-jcf7180000930754-processed-gene-0.12-mRNA-1	SD4	4	3.693	e3 ubiquitin-protein ligase lnx-like
Sedum.T00015279.1	maker-jcf7180000927966-augustus-gene-0.35-mRNA-1	SD4	4	2.048	ectoderm-neural cortex protein 1-like
Sedum.T00013372.2	maker-jcf7180000926648-augustus-gene-0.32-mRNA-2	SD4	4	4.081	ef-hand calcium-binding domain-containing protein 7
Sedum.T00041069.1	maker-jcf7180000916440-augustus-gene-0.19-mRNA-1	SD4	4	5.131	elongation of very long chain fatty acids protein 4-like
Sedum.T00039214.1	augustus_masked-jcf7180000920542-processed-gene-0.5-mRNA-1	SD4	4	6.802	epoxide hydrolase partial
Sedum.T00009429.1	maker-jcf7180000932008-augustus-gene-0.60-mRNA-1	SD4	4	5.344	excitatory amino acid transporter 5-like
Sedum.T00023032.1	maker-jcf7180000916763-augustus-gene-0.33-mRNA-1	SD4	4	3.385	follistatin-related protein 3
Sedum.T00012653.1	maker-jcf7180000917214-snap-gene-0.24-mRNA-1	SD4	4	2.041	fras1-related extracellular matrix protein 1-like
Sedum.T00003022.1	genemark-jcf7180000920238-processed-gene-0.3-mRNA-1	SD4	4	3.493	fyve and coiled-coil domain-containing protein 1
Sedum.T00041814.1	maker-jcf7180000926521-augustus-gene-1.39-mRNA-1	SD4	4	2.541	gamma-glutamyltranspeptidase 2-like
Sedum.T00012330.1	augustus_masked-jcf7180000929829-processed-gene-0.13-mRNA-1	SD4	4	2.447	glutathione peroxidase 7
Sedum.T00039042.1	augustus_masked-jcf7180000930817-processed-gene-0.25-mRNA-1	SD4	4	5.004	gtp-binding protein rem 2-like
Sedum.T00012568.1	maker-jcf7180000930014-augustus-gene-0.20-mRNA-1	SD4	4	3.966	guanine nucleotide-binding protein subunit alpha-11-like
Sedum.T00028212.3	maker-jcf7180000930665-augustus-gene-0.60-mRNA-3	SD4	4	2.935	haus augmin-like complex subunit 8
Sedum.T00029429.5	maker-jcf7180000931145-snap-gene-0.72-mRNA-5	SD4	4	4.273	histone-lysine n- h3 lysine-79 specific
Sedum.T00008559.1	maker-jcf7180000917034-augustus-gene-0.13-mRNA-1	SD4	4	3.947	hydroxysteroid 11-beta-dehydrogenase 1-like protein
Sedum.T00007205.1	maker-jcf7180000926299-augustus-gene-0.14-mRNA-1	SD4	4	2.798	hypothetical protein EH28_13026
Sedum.T00040464.1	maker-jcf7180000929612-augustus-gene-0.3-mRNA-1	SD4	4	3.062	interferon-inducible protein 56
Sedum.T00012118.1	augustus_masked-jcf7180000923986-processed-gene-0.11-mRNA-1	SD4	4	3.457	interleukin-12 receptor subunit beta-2-like
Sedum.T00026531.1	maker-jcf7180000930571-augustus-gene-0.38-mRNA-1	SD4	4	2.799	kelch-like protein 30
Sedum.T00021794.1	maker-jcf7180000927468-snap-gene-0.15-mRNA-1	SD4	4	2.754	kinesin-like protein kif1a
Sedum.T00000088.1	augustus_masked-jcf7180000931449-processed-gene-0.19-mRNA-1	SD4	4	2.671	latrophilin and seven transmembrane domain-containing protein 1
Sedum.T00007613.1	maker-jcf7180000933214-augustus-gene-0.21-mRNA-1	SD4	4	2.329	leptin receptor
Sedum.T00000680.1	maker-jcf7180000926498-augustus-gene-0.15-mRNA-1	SD4	4	2.808	leucine-rich repeat-containing protein 16b-like
Sedum.T00040839.1	maker-jcf7180000927833-snap-gene-0.33-mRNA-1	SD4	4	4.426	leucine-rich repeat-containing protein 24
Sedum.T00008184.1	genemark-jcf7180000897964-processed-gene-0.1-mRNA-1	SD4	4	2.677	leucine-rich repeat-containing protein 8c
Sedum.T00037347.1	maker-jcf7180000916537-augustus-gene-0.43-mRNA-1	SD4	4	4.26	lim homeobox protein lhx4
Sedum.T00032481.1	maker-jcf7180000913768-snap-gene-0.14-mRNA-1	SD4	4	2.457	lipid phosphate phosphohydrolase 3
Sedum.T00007633.1	maker-jcf7180000918084-augustus-gene-0.33-mRNA-1	SD4	4	3.936	lipoprotein lipase
Sedum.T00029810.1	maker-jcf7180000930333-augustus-gene-0.30-mRNA-1	SD4	4	2.947	lish domain-containing protein armc9-like
Sedum.T00012530.1	maker-jcf7180000926694-augustus-gene-0.33-mRNA-1	SD4	4	2.653	lysophosphatidic acid receptor 3
Sedum.T00012990.1	maker-jcf7180000928100-augustus-gene-0.21-mRNA-1	SD4	4	3.639	magnesium transporter nipa1
Sedum.T00026726.1	augustus_masked-jcf7180000916497-processed-gene-0.9-mRNA-1	SD4	4	4.664	membrane protein fam159b-like
Sedum.T00019166.1	maker-jcf7180000929902-augustus-gene-0.37-mRNA-1	SD4	4	2.353	microtubule-associated serine threonine-protein kinase 2 isoform x3
Sedum.T00035798.1	maker-jcf7180000920732-augustus-gene-0.5-mRNA-1	SD4	4	9.811	mitochondria-eating protein
Sedum.T00022797.1	augustus_masked-jcf7180000931860-processed-gene-0.18-mRNA-1	SD4	4	10.357	mitochondria-eating protein
Sedum.T00005387.1	maker-jcf7180000890755-snap-gene-0.14-mRNA-1	SD4	4	2.503	mpn domain-containing protein
Sedum.T00007634.2	maker-jcf7180000918084-augustus-gene-0.32-mRNA-2	SD4	4	2.182	mucosa-associated lymphoid tissue lymphoma translocation protein 1 homolog
Sedum.T00028249.1	maker-jcf7180000918874-augustus-gene-0.33-mRNA-1	SD4	4	6.452	myosin light chain kinase family member 4
Sedum.T00021056.1	augustus_masked-jcf7180000933267-processed-gene-0.27-mRNA-1	SD4	4	2.538	nance-horan syndrome
Sedum.T00021601.1	maker-jcf7180000918518-augustus-gene-0.14-mRNA-1	SD4	4	2.31	neuronal growth regulator 1
Sedum.T00001333.1	maker-jcf7180000929973-snap-gene-0.80-mRNA-1	SD4	4	7.498	n-lysine methyltransferase setd8
Sedum.T00035315.1	maker-jcf7180000890178-augustus-gene-0.29-mRNA-1	SD4	4	2.949	nuclear receptor subfamily 2 group f member 6-like
Sedum.T00035316.1	maker-jcf7180000890178-snap-gene-0.36-mRNA-1	SD4	4	3.316	Occludin
Sedum.T00006416.1	maker-jcf7180000889897-augustus-gene-0.38-mRNA-1	SD4	4	3.749	phosphatidylinositol 4-phosphate 5-kinase type-1 gamma isoform x1
Sedum.T00006417.1	maker-jcf7180000889897-augustus-gene-0.37-mRNA-1	SD4	4	3.428	phosphatidylinositol 4-phosphate 5-kinase type-1 gamma-like
Sedum.T00012526.1	maker-jcf7180000926694-augustus-gene-0.37-mRNA-1	SD4	4	4.852	phospholipid-metabolizing enzyme a-c1-like isoform x1
Sedum.T00018036.1	augustus_masked-jcf7180000920925-processed-gene-0.3-mRNA-1	SD4	4	6.078	potassium sodium hyperpolarization-activated cyclic nucleotide-gated channel 2
Sedum.T00023034.1	maker-jcf7180000916763-snap-gene-0.36-mRNA-1	SD4	4	6.724	potassium sodium hyperpolarization-activated cyclic nucleotide-gated channel 2 isoform x1
Sedum.T00016034.1	maker-jcf7180000919306-snap-gene-0.25-mRNA-1	SD4	4	3.283	pr domain zinc finger protein 5
Sedum.T00014268.1	maker-jcf7180000888444-augustus-gene-0.32-mRNA-1	SD4	4	3.285	PREDICTED: aquaporin-12-like
Sedum.T00022794.1	maker-jcf7180000931860-augustus-gene-0.34-mRNA-1	SD4	4	3.939	PREDICTED: beta-sarcoglycan
Sedum.T00020934.1	genemark-jcf7180000919423-processed-gene-0.2-mRNA-1	SD4	4	4.009	PREDICTED: ephrin-A2-like
Sedum.T00043427.2	maker-jcf7180000917434-snap-gene-0.30-mRNA-2	SD4	4	3.032	PREDICTED: E-selectin
Sedum.T00021298.1	maker-jcf7180000929380-augustus-gene-1.35-mRNA-1	SD4	4	2.203	PREDICTED: fetuin-B-like
Sedum.T00024522.1	maker-jcf7180000929797-augustus-gene-0.67-mRNA-1	SD4	4	2.84	PREDICTED: lamin-B2
Sedum.T00013183.1	maker-jcf7180000920260-augustus-gene-0.24-mRNA-1	SD4	4	3.054	PREDICTED: rhophilin-1
Sedum.T00026533.1	maker-jcf7180000930571-augustus-gene-0.39-mRNA-1	SD4	4	3.69	PREDICTED: rootletin-like
Sedum.T00007206.1	maker-jcf7180000926299-snap-gene-0.16-mRNA-1	SD4	4	4.614	proprotein convertase subtilisin kexin type 9
Sedum.T00045382.1	maker-jcf7180000933236-augustus-gene-0.47-mRNA-1	SD4	4	8.588	prostaglandin f2-alpha receptor
Sedum.T00041811.2	maker-jcf7180000926521-snap-gene-0.25-mRNA-2	SD4	4	6.503	protein fam102b-like
Sedum.T00044056.1	snap_masked-jcf7180000917056-processed-gene-0.30-mRNA-1	SD4	4	3.11	protein fam188b
Sedum.T00009155.1	genemark-jcf7180000916720-processed-gene-0.3-mRNA-1	SD4	4	2.987	protein phosphatase inhibitor 2 isoform x1
Sedum.T00012335.1	maker-jcf7180000916283-snap-gene-0.5-mRNA-1	SD4	4	2.81	protein unc-13 homolog a isoform x6
Sedum.T00026301.1	maker-jcf7180000923318-augustus-gene-0.7-mRNA-1	SD4	4	2.369	protein-glutamine gamma-glutamyltransferase k
Sedum.T00033330.1	genemark-jcf7180000922814-processed-gene-0.6-mRNA-1	SD4	4	2.573	pyroglutamyl-peptidase 1-like
Sedum.T00038430.1	maker-jcf7180000922728-augustus-gene-0.52-mRNA-1	SD4	4	2.496	r3h domain-containing protein 4
Sedum.T00021301.1	maker-jcf7180000929380-augustus-gene-1.39-mRNA-1	SD4	4	2.752	regulator of g-protein signaling 5-like
Sedum.T00032051.1	maker-jcf7180000915859-augustus-gene-0.31-mRNA-1	SD4	4	3.357	regulator of g-protein signaling 5-like
Sedum.T00021060.1	augustus_masked-jcf7180000933267-processed-gene-0.26-mRNA-1	SD4	4	3.77	retinoic acid-induced protein 2
Sedum.T00036144.1	maker-jcf7180000901714-augustus-gene-0.28-mRNA-1	SD4	4	2.165	ring finger protein 11
Sedum.T00027205.1	maker-jcf7180000928739-augustus-gene-0.45-mRNA-1	SD4	4	2.398	ring finger protein 186-like
Sedum.T00021053.1	snap_masked-jcf7180000933267-processed-gene-0.35-mRNA-1	SD4	4	3.011	sex comb on midleg-like protein 2
Sedum.T00005656.1	maker-jcf7180000931570-augustus-gene-0.45-mRNA-1	SD4	4	2.672	sodium iodide cotransporter
Sedum.T00022997.1	maker-jcf7180000932943-augustus-gene-0.31-mRNA-1	SD4	4	2.686	sodium potassium-transporting atpase subunit beta-1
Sedum.T00031804.1	snap_masked-jcf7180000928196-processed-gene-0.9-mRNA-1	SD4	4	6.018	sodium-dependent phosphate transport protein 2b
Sedum.T00040665.1	maker-jcf7180000916421-augustus-gene-0.17-mRNA-1	SD4	4	5.082	solute carrier family 22 member 23
Sedum.T00004687.1	augustus_masked-jcf7180000921109-processed-gene-0.16-mRNA-1	SD4	4	7.096	sphingosine 1-phosphate receptor 3-like
Sedum.T00041815.1	maker-jcf7180000926521-snap-gene-1.48-mRNA-1	SD4	4	2.197	transmembrane 4 l6 family member 1-like
Sedum.T00044055.1	maker-jcf7180000917056-augustus-gene-0.42-mRNA-1	SD4	4	2.828	transmembrane protein 47
Sedum.T00028700.1	snap_masked-jcf7180000917966-processed-gene-0.26-mRNA-1	SD4	4	3.702	tropomyosin alpha-1 chain
Sedum.T00010430.1	maker-jcf7180000903563-augustus-gene-0.4-mRNA-1	SD4	4	5.305	tumor protein 63-like
Sedum.T00013749.1	snap_masked-jcf7180000928364-processed-gene-0.15-mRNA-1	SD4	4	4.322	tumor protein 63-like isoform x1
Sedum.T00023150.1	maker-jcf7180000917398-snap-gene-0.20-mRNA-1	SD4	4	4.679	tumor protein p63-regulated gene 1-like partial
Sedum.T00023151.1	snap_masked-jcf7180000917398-processed-gene-0.15-mRNA-1	SD4	4	4.34	tumor protein p63-regulated protein 1-like protein
Sedum.T00040442.1	maker-jcf7180000926786-augustus-gene-0.14-mRNA-1	SD4	4	4.948	type iii endosome membrane protein temp
Sedum.T00040441.1	snap_masked-jcf7180000926786-processed-gene-0.8-mRNA-1	SD4	4	2.076	tyrosine-protein kinase receptor tie-1 isoform x1
Sedum.T00023912.1	maker-jcf7180000889179-augustus-gene-0.30-mRNA-1	SD4	4	2.147	tyrosine-protein kinase zap-70
Sedum.T00007617.1	augustus_masked-jcf7180000933214-processed-gene-1.12-mRNA-1	SD4	4	2.749	tyrosine-protein phosphatase auxilin isoform x1
Sedum.T00033328.1	genemark-jcf7180000922814-processed-gene-0.0-mRNA-1	SD4	4	2.972	ubiquitin-60s ribosomal protein partial
Sedum.T00025823.1	maker-jcf7180000922810-snap-gene-0.33-mRNA-1	SD4	4	4.507	ubiquitin-conjugating enzyme e2 r2-like
Sedum.T00039215.1	maker-jcf7180000920542-augustus-gene-0.10-mRNA-1	SD4	4	2.148	uncharacterized protein kiaa1107-like
Sedum.T00036110.1	maker-jcf7180000889200-augustus-gene-0.9-mRNA-1	SD4	4	3.804	uncharacterized protein loc102311032
Sedum.T00043842.1	maker-jcf7180000921475-snap-gene-0.58-mRNA-1	SD4	4	2.172	unconventional myosin-va
Sedum.T00044871.1	maker-jcf7180000887900-augustus-gene-0.18-mRNA-1	SD4	4	2.456	unconventional myosin-viia
Sedum.T00044873.1	augustus_masked-jcf7180000887900-processed-gene-0.5-mRNA-1	SD4	4	4.999	uracil nucleotide cysteinyl leukotriene receptor
Sedum.T00017820.1	maker-jcf7180000889260-augustus-gene-0.3-mRNA-1	SD4	4	2.762	vascular endothelial growth factor receptor 2 isoform x2
Sedum.T00032319.1	maker-jcf7180000890329-snap-gene-0.6-mRNA-1	SD4	4	3.715	vascular endothelial growth factor receptor 2 isoform x2
Sedum.T00020897.1	maker-jcf7180000930390-augustus-gene-0.13-mRNA-1	SD4	4	4.117	zinc finger ccch domain-containing protein 3-like
Sedum.T00045380.1	maker-jcf7180000933236-augustus-gene-0.49-mRNA-1	SD4	4	2.259	zinc finger fyve domain-containing protein 9
Sedum.T00004590.2	maker-jcf7180000927523-augustus-gene-0.10-mRNA-2	SD4	4	3.514	zinc transporter zip3
Sedum.T00017662.1	maker-jcf7180000927815-snap-gene-0.25-mRNA-1	SD5	23	3.468	ataxin-7-like protein 1 isoform x2
Sedum.T00020252.1	maker-jcf7180000932872-augustus-gene-0.42-mRNA-1	SD5	23	6.343	atp-binding cassette sub-family c member 9
Sedum.T00020249.1	genemark-jcf7180000932872-processed-gene-0.14-mRNA-1	SD5	23	4.695	atp-binding cassette sub-family c member 9-like isoform x1
Sedum.T00010001.1	genemark-jcf7180000928564-processed-gene-0.11-mRNA-1	SD5	23	2.297	at-rich interactive domain-containing protein 2 isoform x1
Sedum.T00026338.1	genemark-jcf7180000900411-processed-gene-0.0-mRNA-1	SD5	23	3.759	bcl-2-like protein 13 isoform x1
Sedum.T00014551.1	maker-jcf7180000916015-augustus-gene-0.42-mRNA-1	SD5	23	2.982	bestrophin-3 isoform x1
Sedum.T00023607.5	maker-jcf7180000929305-augustus-gene-0.67-mRNA-5	SD5	23	2.933	beta-2 microglobulin isoform b2m-1
Sedum.T00039720.1	maker-jcf7180000925016-augustus-gene-0.6-mRNA-1	SD5	23	6.756	chloride anion exchanger-like
Sedum.T00008295.1	maker-jcf7180000891765-augustus-gene-0.42-mRNA-1	SD5	23	2.928	coiled-coil domain-containing protein 146
Sedum.T00000523.1	augustus_masked-jcf7180000928980-processed-gene-0.2-mRNA-1	SD5	23	3.122	cysteine and glycine-rich protein 2
Sedum.T00026354.1	maker-jcf7180000900411-augustus-gene-1.56-mRNA-1	SD5	23	2.075	differentially expressed in fdcp 6 homolog
Sedum.T00028453.1	genemark-jcf7180000926331-processed-gene-0.2-mRNA-1	SD5	23	6.025	dual specificity tyrosine-phosphorylation-regulated kinase 2-like isoform x1
Sedum.T00041280.1	maker-jcf7180000933216-augustus-gene-0.77-mRNA-1	SD5	23	5.537	endoplasmic reticulum-golgi intermediate compartment protein 2-like
Sedum.T00034003.1	maker-jcf7180000927122-augustus-gene-0.40-mRNA-1	SD5	23	2.019	ethanolamine kinase 1
Sedum.T00038799.1	snap_masked-jcf7180000918748-processed-gene-0.7-mRNA-1	SD5	23	2.033	exocyst complex component 4
Sedum.T00008298.1	snap_masked-jcf7180000891765-processed-gene-0.27-mRNA-1	SD5	23	2.853	gamma-secretase-activating protein
Sedum.T00008293.1	maker-jcf7180000891765-augustus-gene-0.38-mRNA-1	SD5	23	3.239	gamma-secretase-activating protein
Sedum.T00009267.1	maker-jcf7180000926276-snap-gene-1.54-mRNA-1	SD5	23	6.335	glucoside xylosyltransferase 1
Sedum.T00004784.1	maker-jcf7180000932206-augustus-gene-0.25-mRNA-1	SD5	23	2.28	glycosyltransferase 8 domain-containing protein 2
Sedum.T00034209.1	maker-jcf7180000917621-augustus-gene-0.54-mRNA-1	SD5	23	2.461	lysine-specific demethylase 5a
Sedum.T00028177.1	maker-jcf7180000929259-snap-gene-2.63-mRNA-1	SD5	23	2.522	metalloproteinase inhibitor 3
Sedum.T00001552.1	maker-jcf7180000927193-augustus-gene-0.36-mRNA-1	SD5	23	8.13	morn repeat-containing protein 2
Sedum.T00031477.1	maker-jcf7180000930631-augustus-gene-0.25-mRNA-1	SD5	23	2.149	phosphatidylinositol -bisphosphate 3-kinase catalytic subunit gamma isoform isoform x2
Sedum.T00015038.1	maker-jcf7180000920262-snap-gene-0.81-mRNA-1	SD5	23	2.043	PREDICTED: anoctamin-6
Sedum.T00043791.1	augustus_masked-jcf7180000927442-processed-gene-0.5-mRNA-1	SD5	23	2.293	PREDICTED: glycogen
Sedum.T00009105.1	maker-jcf7180000889429-augustus-gene-0.9-mRNA-1	SD5	23	3.248	PREDICTED: semaphorin-3A-like
Sedum.T00020246.1	maker-jcf7180000932872-augustus-gene-0.36-mRNA-1	SD5	23	3.281	PREDICTED: synaptotagmin-10-like
Sedum.T00009265.1	maker-jcf7180000926276-augustus-gene-1.44-mRNA-1	SD5	23	2.024	prickle-like protein 1 isoform x1
Sedum.T00015942.1	snap_masked-jcf7180000924423-processed-gene-0.27-mRNA-1	SD5	23	4.517	probable imidazolonepropionase isoform x1
Sedum.T00034434.1	snap_masked-jcf7180000913981-processed-gene-0.77-mRNA-1	SD5	23	2.437	protein lin-7 homolog a
Sedum.T00028176.1	maker-jcf7180000929259-augustus-gene-2.59-mRNA-1	SD5	23	3.744	ras-related and estrogen-regulated growth inhibitor
Sedum.T00042332.1	maker-jcf7180000887954-augustus-gene-0.20-mRNA-1	SD5	23	2.667	regulator of nonsense transcripts 2
Sedum.T00014941.1	maker-jcf7180000928608-augustus-gene-0.46-mRNA-1	SD5	23	2.268	serine threonine-protein kinase 38-like
Sedum.T00037972.1	maker-jcf7180000918614-augustus-gene-0.26-mRNA-1	SD5	23	2.329	serine threonine-protein kinase 38-like
Sedum.T00038361.1	augustus_masked-jcf7180000930381-processed-gene-0.8-mRNA-1	SD5	23	5.258	signal cub and egf-like domain-containing protein 1 isoform x2
Sedum.T00025002.1	augustus_masked-jcf7180000931818-processed-gene-0.15-mRNA-1	SD5	23	2.092	sodium- and chloride-dependent gaba transporter 1-like
Sedum.T00025003.1	maker-jcf7180000931818-snap-gene-0.49-mRNA-1	SD5	23	2.938	sodium- and chloride-dependent gaba transporter 2-like
Sedum.T00014938.1	maker-jcf7180000928816-snap-gene-0.12-mRNA-1	SD5	23	2.819	sodium-coupled neutral amino acid transporter 4
Sedum.T00033997.1	maker-jcf7180000927122-augustus-gene-0.36-mRNA-1	SD5	23	2.158	solute carrier organic anion transporter family member 1c1-like
Sedum.T00035004.1	genemark-jcf7180000927915-processed-gene-0.5-mRNA-1	SD5	23	3.195	src substrate protein p85-like isoform x2
Sedum.T00015207.1	maker-jcf7180000916105-augustus-gene-0.8-mRNA-1	SD5	23	2.401	t-complex protein 11-like protein 2
Sedum.T00036732.1	maker-jcf7180000916777-augustus-gene-0.10-mRNA-1	SD5	23	5.446	thyrotropin-releasing hormone-degrading partial
Sedum.T00013806.1	snap_masked-jcf7180000926875-processed-gene-0.14-mRNA-1	SD5	23	4.148	transcription factor e2f7
Sedum.T00028168.1	maker-jcf7180000929259-augustus-gene-1.39-mRNA-1	SD5	23	2.507	transcription factor etv6 isoform x2
Sedum.T00026335.1	genemark-jcf7180000900411-processed-gene-0.1-mRNA-1	SD5	23	7.151	transcription factor spi-c
Sedum.T00000662.1	maker-jcf7180000932034-snap-gene-0.55-mRNA-1	SD5	23	3.109	transmembrane and coiled-coil domains protein 3
Sedum.T00038312.1	maker-jcf7180000929590-augustus-gene-0.10-mRNA-1	SD5	23	3.655	troponin cardiac muscle isoforms-like isoform x2
Sedum.T00026350.1	maker-jcf7180000900411-augustus-gene-1.58-mRNA-1	SD5	23	2.922	tubulin polyglutamylase ttll1
Sedum.T00015044.1	augustus_masked-jcf7180000920262-processed-gene-0.23-mRNA-1	SD5	23	5.082	uncharacterized protein loc103373125
Sedum.T00009239.1	snap_masked-jcf7180000926653-processed-gene-0.29-mRNA-1	SD5	23	3.101	unnamed protein product, partial
Sedum.T00007209.1	maker-jcf7180000916484-snap-gene-0.14-mRNA-1	SD5	23	6.217	voltage-dependent calcium channel subunit alpha-2 delta-4 isoform x1
Sedum.T00009264.1	maker-jcf7180000926276-snap-gene-1.53-mRNA-1	SD5	23	2.968	yy1-associated factor 2 isoform x2
Sedum.T00010974.1	maker-jcf7180000928491-augustus-gene-0.46-mRNA-1	SD6	21	3.643	5 -amp-activated protein kinase subunit gamma-1-like isoform x2
Sedum.T00010198.1	augustus_masked-jcf7180000922758-processed-gene-0.9-mRNA-1	SD6	21	7.195	5-hydroxytryptamine receptor 1f
Sedum.T00036886.1	maker-jcf7180000922613-snap-gene-0.22-mRNA-1	SD6	21	2.358	abl interactor 2-like isoform x4
Sedum.T00002811.1	maker-jcf7180000929559-augustus-gene-0.27-mRNA-1	SD6	21	5.407	activin receptor type-1c
Sedum.T00014097.1	snap_masked-jcf7180000899991-processed-gene-0.10-mRNA-1	SD6	21	2.011	Alsin
Sedum.T00038991.1	maker-jcf7180000929196-augustus-gene-0.65-mRNA-1	SD6	21	2.15	amyloid beta a4 protein
Sedum.T00007801.1	maker-jcf7180000932572-snap-gene-0.38-mRNA-1	SD6	21	3.187	ankyrin repeat and socs box protein 1
Sedum.T00038996.1	maker-jcf7180000929196-snap-gene-0.73-mRNA-1	SD6	21	2.287	ankyrin repeat domain-containing protein 10 isoform x1
Sedum.T00038996.2	maker-jcf7180000929196-snap-gene-0.73-mRNA-2	SD6	21	3.17	ankyrin repeat domain-containing protein 10 isoform x2
Sedum.T00021099.5	maker-jcf7180000890223-snap-gene-0.34-mRNA-5	SD6	21	8.068	atp synthase f complex subunit mitochondrial
Sedum.T00002807.3	maker-jcf7180000929559-snap-gene-0.30-mRNA-3	SD6	21	7.898	C7orf57
Sedum.T00006373.1	maker-jcf7180000927821-augustus-gene-0.26-mRNA-1	SD6	21	2.978	ceramide kinase-like partial
Sedum.T00022833.1	maker-jcf7180000920078-snap-gene-0.18-mRNA-1	SD6	21	2.816	coagulation factor v
Sedum.T00040512.1	maker-jcf7180000927254-augustus-gene-1.33-mRNA-1	SD6	21	3.009	collagen alpha-1 chain
Sedum.T00003844.1	snap_masked-jcf7180000924026-processed-gene-1.29-mRNA-1	SD6	21	6.103	cyclic nucleotide-gated cation channel alpha-4
Sedum.T00040744.1	maker-jcf7180000888977-snap-gene-0.11-mRNA-1	SD6	21	2.641	diacylglycerol kinase eta- partial
Sedum.T00032299.1	maker-jcf7180000925042-augustus-gene-0.9-mRNA-1	SD6	21	2.575	diacylglycerol kinase partial
Sedum.T00012632.1	maker-jcf7180000930122-augustus-gene-1.35-mRNA-1	SD6	21	2.023	dipeptidyl peptidase 4-like
Sedum.T00003835.1	maker-jcf7180000928650-augustus-gene-0.24-mRNA-1	SD6	21	2.021	double-stranded rna-specific editase 1-like isoform x1
Sedum.T00018594.1	maker-jcf7180000902240-snap-gene-0.23-mRNA-1	SD6	21	3.494	e3 ubiquitin-protein ligase march4
Sedum.T00020925.1	genemark-jcf7180000931056-processed-gene-0.6-mRNA-1	SD6	21	3.067	f-box only protein 47-like isoform x2
Sedum.T00014548.1	maker-jcf7180000916153-augustus-gene-0.31-mRNA-1	SD6	21	4.597	ferm and pdz domain-containing protein 4
Sedum.T00003841.1	augustus_masked-jcf7180000924026-processed-gene-1.11-mRNA-1	SD6	21	6.276	fts and hook-interacting protein
Sedum.T00006520.1	augustus_masked-jcf7180000927070-processed-gene-0.17-mRNA-1	SD6	21	6.876	gap junction beta-2
Sedum.T00027791.1	maker-jcf7180000932070-augustus-gene-1.51-mRNA-1	SD6	21	2.632	gdp-fucose protein o-fucosyltransferase 2
Sedum.T00029386.1	maker-jcf7180000890780-augustus-gene-0.16-mRNA-1	SD6	21	6.09	g-protein coupled receptor 161
Sedum.T00044309.1	maker-jcf7180000887899-snap-gene-0.73-mRNA-1	SD6	21	4.74	homeobox protein dlx-1
Sedum.T00001673.1	maker-jcf7180000931839-augustus-gene-0.26-mRNA-1	SD6	21	3.758	hypothetical protein EH28_17635
Sedum.T00038270.1	genemark-jcf7180000922293-processed-gene-0.2-mRNA-1	SD6	21	4.097	inactive dipeptidyl peptidase 10
Sedum.T00025218.1	maker-jcf7180000929747-snap-gene-0.63-mRNA-1	SD6	21	5.386	insulin-like growth factor 2 mrna-binding protein 2 isoform x5
Sedum.T00006371.1	maker-jcf7180000927821-augustus-gene-0.25-mRNA-1	SD6	21	2.265	integrin alpha-4
Sedum.T00028472.1	genemark-jcf7180000928586-processed-gene-0.0-mRNA-1	SD6	21	2.019	integrin alpha-v isoform x1
Sedum.T00010008.1	maker-jcf7180000917074-snap-gene-0.18-mRNA-1	SD6	21	4.866	integrin beta-like protein 1- partial
Sedum.T00042842.1	maker-jcf7180000926266-augustus-gene-0.26-mRNA-1	SD6	21	2.093	interleukin-1 receptor accessory 1
Sedum.T00024620.1	maker-jcf7180000920533-augustus-gene-0.25-mRNA-1	SD6	21	5.345	interphotoreceptor matrix proteoglycan 2
Sedum.T00024621.1	maker-jcf7180000920533-augustus-gene-0.26-mRNA-1	SD6	21	5.995	interphotoreceptor matrix proteoglycan 2
Sedum.T00042107.1	genemark-jcf7180000922780-processed-gene-0.0-mRNA-1	SD6	21	4.955	katanin p60 atpase-containing subunit a-like 1
Sedum.T00023783.1	maker-jcf7180000920348-augustus-gene-0.30-mRNA-1	SD6	21	3.521	kelch-like protein 23
Sedum.T00006521.1	snap_masked-jcf7180000927070-processed-gene-0.31-mRNA-1	SD6	21	2.22	lambda-crystallin homolog isoform x1
Sedum.T00004795.1	augustus_masked-jcf7180000920976-processed-gene-0.1-mRNA-1	SD6	21	2.676	leucine-rich repeat and calponin homology domain-containing protein 1- partial
Sedum.T00017108.1	genemark-jcf7180000921307-processed-gene-0.3-mRNA-1	SD6	21	4.947	leucine-rich repeat-containing protein 3-like
Sedum.T00030463.1	maker-jcf7180000919855-augustus-gene-0.13-mRNA-1	SD6	21	6.116	-like protein 3
Sedum.T00029283.1	maker-jcf7180000888443-snap-gene-0.13-mRNA-1	SD6	21	2.537	lim and senescent cell antigen-like-containing domain protein 1 isoform x2
Sedum.T00002810.1	maker-jcf7180000929559-augustus-gene-0.29-mRNA-1	SD6	21	3.083	low quality protein: coiled-coil domain-containing protein 148
Sedum.T00007738.1	maker-jcf7180000929165-augustus-gene-0.54-mRNA-1	SD6	21	10.038	low quality protein: protein maats1
Sedum.T00025059.1	maker-jcf7180000918077-augustus-gene-0.9-mRNA-1	SD6	21	3.761	low quality protein: titin-like
Sedum.T00025502.1	maker-jcf7180000922801-snap-gene-0.7-mRNA-1	SD6	21	2.242	low-density lipoprotein receptor-related protein 1b
Sedum.T00025100.1	maker-jcf7180000924391-augustus-gene-0.6-mRNA-1	SD6	21	2.812	low-density lipoprotein receptor-related protein 1b isoform x4
Sedum.T00001047.1	maker-jcf7180000931090-augustus-gene-0.14-mRNA-1	SD6	21	3.028	mitogen-activated protein kinase kinase kinase mlt-like
Sedum.T00033463.1	genemark-jcf7180000889159-processed-gene-0.11-mRNA-1	SD6	21	2.138	multidrug resistance-associated protein 4
Sedum.T00033192.1	genemark-jcf7180000930226-processed-gene-0.1-mRNA-1	SD6	21	2.966	myosin light chain skeletal muscle isoform
Sedum.T00039468.1	maker-jcf7180000918618-augustus-gene-0.3-mRNA-1	SD6	21	5.992	nebulin- partial
Sedum.T00006215.1	maker-jcf7180000916322-augustus-gene-0.17-mRNA-1	SD6	21	3.288	neurabin-1-like isoform x2
Sedum.T00006216.1	maker-jcf7180000916322-augustus-gene-0.16-mRNA-1	SD6	21	3.54	neurabin-1-like isoform x3
Sedum.T00006372.1	augustus_masked-jcf7180000927821-processed-gene-0.11-mRNA-1	SD6	21	4.902	neurogenic differentiation factor 1
Sedum.T00042446.1	maker-jcf7180000926931-augustus-gene-0.23-mRNA-1	SD6	21	3.474	neuroligin- x-linked-like
Sedum.T00034336.1	maker-jcf7180000920495-snap-gene-0.76-mRNA-1	SD6	21	2.763	oxysterol-binding protein 6
Sedum.T00024495.1	genemark-jcf7180000929264-processed-gene-0.9-mRNA-1	SD6	21	2.462	phospholipase a1 member a isoform x1
Sedum.T00035381.1	snap_masked-jcf7180000890343-processed-gene-0.5-mRNA-1	SD6	21	2.08	polycystic kidney disease protein 1-like 2
Sedum.T00005164.1	maker-jcf7180000930683-augustus-gene-0.19-mRNA-1	SD6	21	2.15	polycystic kidney disease protein 1-like 2
Sedum.T00024487.1	augustus_masked-jcf7180000929264-processed-gene-0.18-mRNA-1	SD6	21	3.252	popeye domain-containing protein 2 isoform x1
Sedum.T00025084.1	maker-jcf7180000933425-augustus-gene-0.24-mRNA-1	SD6	21	2.144	PREDICTED: alsin-like
Sedum.T00036350.2	maker-jcf7180000927991-augustus-gene-0.24-mRNA-2	SD6	21	3.033	PREDICTED: cyclin-T2-like
Sedum.T00010973.1	maker-jcf7180000928491-augustus-gene-0.51-mRNA-1	SD6	21	3.635	PREDICTED: kalirin
Sedum.T00032018.1	maker-jcf7180000928381-snap-gene-0.8-mRNA-1	SD6	21	2.242	PREDICTED: melanophilin-like
Sedum.T00023415.1	maker-jcf7180000932591-augustus-gene-0.22-mRNA-1	SD6	21	3.92	PREDICTED: nebulin
Sedum.T00023935.1	augustus_masked-jcf7180000919037-processed-gene-0.2-mRNA-1	SD6	21	2.407	PREDICTED: norrin
Sedum.T00042052.1	maker-jcf7180000919150-augustus-gene-0.9-mRNA-1	SD6	21	2.483	PREDICTED: poly
Sedum.T00032748.1	maker-jcf7180000931443-augustus-gene-0.36-mRNA-1	SD6	21	2.826	PREDICTED: protocadherin-8-like
Sedum.T00040504.1	maker-jcf7180000927254-augustus-gene-0.22-mRNA-1	SD6	21	2.681	PREDICTED: striated muscle preferentially expressed protein kinase-like
Sedum.T00000483.1	snap_masked-jcf7180000916303-processed-gene-0.3-mRNA-1	SD6	21	4.12	PREDICTED: titin-like
Sedum.T00025545.1	maker-jcf7180000920962-augustus-gene-0.50-mRNA-1	SD6	21	2.411	PREDICTED: translin
Sedum.T00023618.1	augustus_masked-jcf7180000926121-processed-gene-0.4-mRNA-1	SD6	21	3.807	probable 2-ketogluconate reductase
Sedum.T00001675.1	genemark-jcf7180000931839-processed-gene-0.6-mRNA-1	SD6	21	2.901	probable ubiquitin carboxyl-terminal hydrolase faf-x isoform x5
Sedum.T00015573.1	augustus_masked-jcf7180000890605-processed-gene-0.8-mRNA-1	SD6	21	4.365	protein fam46c
Sedum.T00020107.1	augustus_masked-jcf7180000916395-processed-gene-0.9-mRNA-1	SD6	21	6.079	protein reprimo
Sedum.T00044247.1	genemark-jcf7180000903860-processed-gene-0.7-mRNA-1	SD6	21	2.905	sacsin-like isoform x1
Sedum.T00038988.1	maker-jcf7180000929196-augustus-gene-0.57-mRNA-1	SD6	21	2.754	serine threonine-protein kinase sik2-like
Sedum.T00025548.1	maker-jcf7180000920962-snap-gene-0.63-mRNA-1	SD6	21	6.226	serpin e3
Sedum.T00026560.1	genemark-jcf7180000889235-processed-gene-0.4-mRNA-1	SD6	21	2.436	sh3b4_serqu ame: full=sh3 domain-binding protein 4
Sedum.T00039416.1	augustus_masked-jcf7180000927055-processed-gene-0.18-mRNA-1	SD6	21	2.029	small membrane a-kinase anchor
Sedum.T00010010.4	maker-jcf7180000917074-snap-gene-0.20-mRNA-4	SD6	21	5.663	sodium leak channel non-selective isoform x2
Sedum.T00024076.1	maker-jcf7180000920604-augustus-gene-0.36-mRNA-1	SD6	21	6.974	sodium myo-inositol cotransporter
Sedum.T00034178.1	maker-jcf7180000916947-augustus-gene-0.10-mRNA-1	SD6	21	4.635	sodium-coupled neutral amino acid transporter 11
Sedum.T00033454.1	genemark-jcf7180000917076-processed-gene-0.4-mRNA-1	SD6	21	2.65	solute carrier family 15 member 2
Sedum.T00007827.1	maker-jcf7180000918093-augustus-gene-0.28-mRNA-1	SD6	21	2.06	solute carrier family 40 member 1
Sedum.T00043491.1	maker-jcf7180000928879-snap-gene-0.29-mRNA-1	SD6	21	3.113	Tensin-1
Sedum.T00043490.1	maker-jcf7180000928879-augustus-gene-0.25-mRNA-1	SD6	21	3.048	tensin-1 isoform x11
Sedum.T00015900.1	augustus_masked-jcf7180000926936-processed-gene-0.13-mRNA-1	SD6	21	3.742	tissue factor pathway inhibitor-like
Sedum.T00012636.1	augustus_masked-jcf7180000930122-processed-gene-1.16-mRNA-1	SD6	21	2.46	traf family member-associated nf-kappa-b activator
Sedum.T00007802.1	maker-jcf7180000932572-augustus-gene-0.32-mRNA-1	SD6	21	3.46	traf3-interacting protein 1 isoform x1
Sedum.T00005374.1	maker-jcf7180000927228-augustus-gene-0.29-mRNA-1	SD6	21	2.291	transcription factor sp5 isoform x1
Sedum.T00025219.2	maker-jcf7180000929747-snap-gene-0.62-mRNA-2	SD6	21	2.664	transformer-2 protein
Sedum.T00043702.1	augustus_masked-jcf7180000929355-processed-gene-0.15-mRNA-1	SD6	21	2.453	type i inositol -bisphosphate 4-phosphatase
Sedum.T00010196.1	maker-jcf7180000922758-augustus-gene-0.15-mRNA-1	SD6	21	2.057	uncharacterized protein loc104918660
Sedum.T00010969.1	maker-jcf7180000928491-augustus-gene-0.44-mRNA-1	SD6	21	5.658	uncharacterized protein loc104924859
Sedum.T00025547.1	maker-jcf7180000920962-augustus-gene-0.56-mRNA-1	SD6	21	3.704	uncharacterized protein loc104931461
Sedum.T00043492.1	maker-jcf7180000928879-snap-gene-0.30-mRNA-1	SD6	21	3.866	unnamed protein product, partial
Sedum.T00022922.1	genemark-jcf7180000916907-processed-gene-0.5-mRNA-1	SD6	21	3.398	zinc finger protein 148
Sedum.T00043785.1	snap_masked-jcf7180000918881-processed-gene-0.18-mRNA-1	SD6	21	3.256	zinc finger protein 385b
Sedum.T00002643.1	maker-jcf7180000930195-augustus-gene-1.40-mRNA-1	SD6	21	2.092	zinc finger protein helios-like
Sedum.T00032503.1	augustus_masked-jcf7180000930341-processed-gene-0.3-mRNA-1	SD7	19	4.956	5-azacytidine-induced protein 1
Sedum.T00016465.1	genemark-jcf7180000917671-processed-gene-0.0-mRNA-1	SD7	19	5.151	abl interactor 1
Sedum.T00038893.1	maker-jcf7180000929241-augustus-gene-1.27-mRNA-1	SD7	19	2.136	actin filament-associated protein 1-like 2 isoform x1
Sedum.T00022457.1	maker-jcf7180000932150-augustus-gene-0.38-mRNA-1	SD7	19	2.341	adp-ribosylation factor-like protein 3
Sedum.T00040406.1	maker-jcf7180000927524-snap-gene-0.8-mRNA-1	SD7	19	2.365	Alpha-tectorin
Sedum.T00013060.1	maker-jcf7180000922900-snap-gene-0.48-mRNA-1	SD7	19	3.957	band 3 anion exchange protein
Sedum.T00006827.1	maker-jcf7180000933402-augustus-gene-0.67-mRNA-1	SD7	19	2.602	brain-specific angiogenesis inhibitor 1-associated protein 2-like protein 1
Sedum.T00040527.1	genemark-jcf7180000933021-processed-gene-0.12-mRNA-1	SD7	19	2.832	camp-dependent protein kinase type i-alpha regulatory subunit
Sedum.T00045228.1	augustus_masked-jcf7180000931427-processed-gene-1.7-mRNA-1	SD7	19	3.139	camp-dependent protein kinase type i-alpha regulatory subunit
Sedum.T00013082.1	maker-jcf7180000915938-augustus-gene-0.51-mRNA-1	SD7	19	7.228	casein kinase i isoform epsilon-like
Sedum.T00042257.1	snap_masked-jcf7180000919217-processed-gene-0.5-mRNA-1	SD7	19	4.32	caskin-2-like isoform x2
Sedum.T00044998.1	augustus_masked-jcf7180000929514-processed-gene-0.20-mRNA-1	SD7	19	4.308	cation transport regulator-like protein 2
Sedum.T00031324.1	maker-jcf7180000918183-augustus-gene-0.51-mRNA-1	SD7	19	2.164	cdc42 effector protein 1
Sedum.T00008737.1	maker-jcf7180000929941-augustus-gene-0.33-mRNA-1	SD7	19	2.7	charged multivesicular body protein 2a
Sedum.T00020599.1	maker-jcf7180000923459-augustus-gene-0.58-mRNA-1	SD7	19	3.172	chondroadherin-like protein
Sedum.T00020603.1	maker-jcf7180000923459-augustus-gene-0.67-mRNA-1	SD7	19	5.283	chromobox protein homolog 7-like
Sedum.T00006841.1	augustus_masked-jcf7180000933402-processed-gene-0.33-mRNA-1	SD7	19	2.724	class a basic helix-loop-helix protein 15
Sedum.T00031491.1	maker-jcf7180000889175-augustus-gene-0.45-mRNA-1	SD7	19	4.075	cone cgmp-specific 3 -cyclic phosphodiesterase subunit alpha
Sedum.T00038259.1	snap_masked-jcf7180000931733-processed-gene-0.34-mRNA-1	SD7	19	8.36	cyclin-dependent kinase 5 activator 1 isoform x1
Sedum.T00011041.1	maker-jcf7180000928050-augustus-gene-0.41-mRNA-1	SD7	19	2.142	cytochrome c oxidase subunit 6b1
Sedum.T00010413.1	maker-jcf7180000930704-augustus-gene-0.36-mRNA-1	SD7	19	9.395	dynein assembly factor axonemal
Sedum.T00032502.1	maker-jcf7180000930341-augustus-gene-0.12-mRNA-1	SD7	19	3.768	e3 ubiquitin-protein ligase rnf213-like
Sedum.T00041845.1	maker-jcf7180000931729-snap-gene-0.33-mRNA-1	SD7	19	3.564	Epsilon-sarcoglycan
Sedum.T00020698.1	maker-jcf7180000922963-snap-gene-0.6-mRNA-1	SD7	19	2.214	exocyst complex component 6
Sedum.T00044995.1	maker-jcf7180000929514-augustus-gene-0.51-mRNA-1	SD7	19	3.074	follicle-stimulating hormone receptor
Sedum.T00002666.1	maker-jcf7180000926591-augustus-gene-0.40-mRNA-1	SD7	19	3.939	forkhead box protein i2-a
Sedum.T00015675.2	maker-jcf7180000930733-augustus-gene-0.33-mRNA-2	SD7	19	2.247	glucagon-like peptide 2 receptor
Sedum.T00035335.1	maker-jcf7180000920724-snap-gene-0.25-mRNA-1	SD7	19	3.234	glutamate receptor nmda 2c- partial
Sedum.T00012728.1	maker-jcf7180000930545-snap-gene-0.50-mRNA-1	SD7	19	2.09	gtp-binding protein sar1b-like
Sedum.T00015012.1	maker-jcf7180000927461-augustus-gene-0.28-mRNA-1	SD7	19	4.18	heparan sulfate glucosamine 3-o-sulfotransferase 2-like
Sedum.T00043340.1	maker-jcf7180000929897-augustus-gene-0.30-mRNA-1	SD7	19	3.244	homeobox protein mox-1
Sedum.T00011558.1	maker-jcf7180000921088-augustus-gene-0.21-mRNA-1	SD7	19	4.441	homeobox protein six3
Sedum.T00035065.1	maker-jcf7180000920522-snap-gene-0.45-mRNA-1	SD7	19	2.172	integrin beta-3
Sedum.T00031492.2	maker-jcf7180000889175-augustus-gene-0.44-mRNA-2	SD7	19	2.48	leucine-rich glioma-inactivated protein 1-like isoform x2
Sedum.T00034664.1	maker-jcf7180000921643-augustus-gene-0.41-mRNA-1	SD7	19	2.969	leucine-rich immunoglobulin-like domain and transmembrane domain-containing protein 1
Sedum.T00003419.1	augustus_masked-jcf7180000923283-processed-gene-0.10-mRNA-1	SD7	19	10.235	leucine-rich repeat-containing protein 18-like
Sedum.T00042782.1	maker-jcf7180000916135-augustus-gene-0.22-mRNA-1	SD7	19	3.282	lim zinc-binding domain-containing nebulette-like isoform x1
Sedum.T00010060.1	maker-jcf7180000926583-snap-gene-0.19-mRNA-1	SD7	19	3.127	liprin-alpha-3-like isoform x1
Sedum.T00029988.1	maker-jcf7180000916978-augustus-gene-0.29-mRNA-1	SD7	19	3.01	low-density lipoprotein receptor-related protein 2
Sedum.T00035347.1	maker-jcf7180000894359-augustus-gene-0.44-mRNA-1	SD7	19	2.238	na(+) h(+) exchange regulatory cofactor nhe-rf1 isoform x2
Sedum.T00019614.1	snap_masked-jcf7180000930805-processed-gene-0.32-mRNA-1	SD7	19	2.435	nebulin-related-anchoring protein
Sedum.T00044997.1	maker-jcf7180000929514-augustus-gene-0.50-mRNA-1	SD7	19	3.311	neurexin-1a isoform x5
Sedum.T00026052.2	maker-jcf7180000927264-augustus-gene-0.57-mRNA-2	SD7	19	4.608	ornithine mitochondrial
Sedum.T00011032.1	maker-jcf7180000928050-augustus-gene-0.38-mRNA-1	SD7	19	2.186	orphan sodium-and chloride-dependent neurotransmitter transporter ntt73
Sedum.T00038401.1	maker-jcf7180000926805-snap-gene-0.84-mRNA-1	SD7	19	3.256	oxidoreductase-like domain-containing protein 1 isoform x1
Sedum.T00024026.1	augustus_masked-jcf7180000928819-processed-gene-0.30-mRNA-1	SD7	19	2.019	p130cas-associated protein
Sedum.T00031327.1	maker-jcf7180000918183-augustus-gene-0.52-mRNA-1	SD7	19	8.53	phospholipase b-like 1 isoform x1
Sedum.T00016247.1	maker-jcf7180000928551-snap-gene-0.44-mRNA-1	SD7	19	5.655	potassium voltage-gated channel subfamily h member 4- partial
Sedum.T00037749.1	maker-jcf7180000926380-augustus-gene-0.41-mRNA-1	SD7	19	2.062	PREDICTED:
Sedum.T00014170.1	genemark-jcf7180000919823-processed-gene-0.0-mRNA-1	SD7	19	2.739	PREDICTED: beclin-1
Sedum.T00042783.1	maker-jcf7180000916135-augustus-gene-0.23-mRNA-1	SD7	19	6.199	PREDICTED: beta-tectorin
Sedum.T00035343.1	maker-jcf7180000894359-snap-gene-0.48-mRNA-1	SD7	19	3.721	PREDICTED: caskin-2-like
Sedum.T00043649.1	maker-jcf7180000917055-augustus-gene-0.3-mRNA-1	SD7	19	2.621	PREDICTED: myocardin
Sedum.T00010768.1	augustus_masked-jcf7180000932732-processed-gene-0.6-mRNA-1	SD7	19	2.453	PREDICTED: protocadherin-15-like
Sedum.T00016559.1	maker-jcf7180000931229-augustus-gene-0.16-mRNA-1	SD7	19	3.413	PREDICTED: thrombospondin-2-like
Sedum.T00028723.2	maker-jcf7180000916118-snap-gene-0.45-mRNA-2	SD7	19	8.154	PREDICTED: tubby protein-like
Sedum.T00014067.1	maker-jcf7180000895110-snap-gene-0.4-mRNA-1	SD7	19	9.532	PREDICTED: tubby protein-like
Sedum.T00009840.1	maker-jcf7180000929855-augustus-gene-0.23-mRNA-1	SD7	19	2.191	probable domain-containing histone demethylation protein 2c
Sedum.T00037960.1	maker-jcf7180000929222-snap-gene-0.11-mRNA-1	SD7	19	2.148	protein fam171a2 isoform x1
Sedum.T00030541.1	genemark-jcf7180000922976-processed-gene-0.0-mRNA-1	SD7	19	2.376	protein nlrc3
Sedum.T00020597.1	genemark-jcf7180000923459-processed-gene-0.1-mRNA-1	SD7	19	3.148	ran gtpase-activating protein 1
Sedum.T00031489.1	maker-jcf7180000889175-augustus-gene-0.40-mRNA-1	SD7	19	3.905	RBP4
Sedum.T00010419.1	maker-jcf7180000930704-augustus-gene-0.38-mRNA-1	SD7	19	4.002	receptor-type tyrosine-protein phosphatase h isoform x2
Sedum.T00020411.1	genemark-jcf7180000923095-processed-gene-0.18-mRNA-1	SD7	19	2.687	retinoic acid receptor alpha isoform x1
Sedum.T00039478.1	genemark-jcf7180000888844-processed-gene-0.4-mRNA-1	SD7	19	5.438	run domain-containing protein 3a-like isoform x2
Sedum.T00002274.1	maker-jcf7180000916678-augustus-gene-0.42-mRNA-1	SD7	19	2.492	sarcoplasmic endoplasmic reticulum calcium atpase 1
Sedum.T00010420.1	snap_masked-jcf7180000930704-processed-gene-0.31-mRNA-1	SD7	19	6.618	serine threonine-protein kinase brsk2-like isoform x3
Sedum.T00030794.1	genemark-jcf7180000928770-processed-gene-0.0-mRNA-1	SD7	19	4.06	serine threonine-protein kinase sbk1-like
Sedum.T00022047.1	maker-jcf7180000929377-augustus-gene-0.72-mRNA-1	SD7	19	3.274	serine threonine-protein kinase tao2 isoform x1
Sedum.T00032493.1	maker-jcf7180000916369-snap-gene-0.41-mRNA-1	SD7	19	4.588	stearoyl- desaturase 1a
Sedum.T00044514.1	maker-jcf7180000902665-snap-gene-0.15-mRNA-1	SD7	19	2.591	steroidogenic acute regulatory mitochondrial
Sedum.T00013063.1	genemark-jcf7180000922900-processed-gene-0.7-mRNA-1	SD7	19	2.778	swi snf-related matrix-associated actin-dependent regulator of chromatin subfamily d member 2
Sedum.T00019625.1	maker-jcf7180000916506-augustus-gene-0.19-mRNA-1	SD7	19	3.882	synembryn-a-like isoform x2
Sedum.T00008733.1	augustus_masked-jcf7180000929941-processed-gene-0.8-mRNA-1	SD7	19	2.258	tax1-binding protein 1 homolog b
Sedum.T00003799.1	maker-jcf7180000931986-augustus-gene-1.56-mRNA-1	SD7	19	2.785	t-box brain protein 1-like
Sedum.T00012725.1	maker-jcf7180000930545-augustus-gene-0.42-mRNA-1	SD7	19	2.914	Testican-2
Sedum.T00012353.1	maker-jcf7180000915450-augustus-gene-0.23-mRNA-1	SD7	19	4.73	testis-expressed sequence 2 protein
Sedum.T00031490.1	maker-jcf7180000889175-augustus-gene-0.43-mRNA-1	SD7	19	2.491	transmembrane protein 20
Sedum.T00008736.1	snap_masked-jcf7180000929941-processed-gene-0.19-mRNA-1	SD7	19	5.208	tubulin polyglutamylase ttll6
Sedum.T00013058.2	maker-jcf7180000922900-snap-gene-0.44-mRNA-2	SD7	19	2.782	tumor necrosis factor receptor superfamily member 16-like
Sedum.T00015009.1	maker-jcf7180000927461-augustus-gene-0.26-mRNA-1	SD7	19	5.413	ubiquitin carboxyl-terminal hydrolase 31-like
Sedum.T00013841.1	augustus_masked-jcf7180000930723-processed-gene-0.34-mRNA-1	SD7	19	2.31	udp-glucuronosyltransferase 2b31
Sedum.T00035261.1	snap_masked-jcf7180000922958-processed-gene-0.9-mRNA-1	SD7	19	3.529	uncharacterized protein
Sedum.T00008754.1	maker-jcf7180000929941-snap-gene-1.91-mRNA-1	SD7	19	5.633	uncharacterized protein c7orf62 homolog
Sedum.T00008416.1	maker-jcf7180000931174-augustus-gene-0.9-mRNA-1	SD7	19	3.841	uncharacterized protein loc103365383 isoform x2
Sedum.T00016963.1	snap_masked-jcf7180000926639-processed-gene-0.36-mRNA-1	SD7	19	3.346	uncharacterized protein loc104965354
Sedum.T00044994.1	maker-jcf7180000929514-augustus-gene-0.49-mRNA-1	SD7	19	4.356	unnamed protein product
Sedum.T00013835.1	maker-jcf7180000930723-snap-gene-0.90-mRNA-1	SD7	19	8.118	usher syndrome type-1g protein homolog
Sedum.T00027752.1	maker-jcf7180000931116-augustus-gene-0.24-mRNA-1	SD7	19	4.797	v-type proton atpase 116 kda subunit a isoform 1-like isoform x1
Sedum.T00037662.1	maker-jcf7180000931224-augustus-gene-0.23-mRNA-1	SD7	19	2.121	zinc finger protein 503-like
Sedum.T00008546.1	genemark-jcf7180000923092-processed-gene-0.8-mRNA-1	SD8	15	3.812	1-acyl-sn-glycerol-3-phosphate acyltransferase delta isoform x1
Sedum.T00002907.1	snap_masked-jcf7180000917277-processed-gene-0.8-mRNA-1	SD8	15	3.894	abc transporter g family member 23-like
Sedum.T00044258.1	augustus_masked-jcf7180000930083-processed-gene-0.20-mRNA-1	SD8	15	3.787	acetylcholine receptor subunit alpha
Sedum.T00045170.1	maker-jcf7180000916476-augustus-gene-0.30-mRNA-1	SD8	15	2.304	achain a novel conformation of calmodulin
Sedum.T00008375.1	maker-jcf7180000923126-snap-gene-0.11-mRNA-1	SD8	15	5.455	ankyrin repeat domain-containing protein 1
Sedum.T00044083.1	snap_masked-jcf7180000926781-processed-gene-0.26-mRNA-1	SD8	15	2.384	anthrax toxin receptor 1
Sedum.T00044079.1	maker-jcf7180000926781-augustus-gene-0.34-mRNA-1	SD8	15	3.08	anthrax toxin receptor 1
Sedum.T00029620.1	maker-jcf7180000931940-augustus-gene-3.76-mRNA-1	SD8	15	2.036	ap-3 complex subunit mu-1
Sedum.T00026076.1	maker-jcf7180000917163-augustus-gene-0.15-mRNA-1	SD8	15	5.545	arylsulfatase i
Sedum.T00019691.1	snap_masked-jcf7180000896516-processed-gene-0.5-mRNA-1	SD8	15	2.751	attractin-like protein partial
Sedum.T00004406.1	genemark-jcf7180000926483-processed-gene-0.4-mRNA-1	SD8	15	3.851	attractin-like protein partial
Sedum.T00014401.1	maker-jcf7180000929451-augustus-gene-0.51-mRNA-1	SD8	15	2.683	bag family molecular chaperone regulator 2 isoform x1
Sedum.T00044374.1	maker-jcf7180000932590-augustus-gene-0.14-mRNA-1	SD8	15	2.396	b-cell lymphoma leukemia 11a-like
Sedum.T00006002.1	maker-jcf7180000916125-augustus-gene-0.15-mRNA-1	SD8	15	3.798	bone morphogenetic protein 5
Sedum.T00043656.1	snap_masked-jcf7180000927500-processed-gene-0.5-mRNA-1	SD8	15	2.516	brain-specific angiogenesis inhibitor 3 isoform x6
Sedum.T00019108.1	maker-jcf7180000888853-augustus-gene-0.4-mRNA-1	SD8	15	3.494	calcineurin subunit b type 1
Sedum.T00004457.1	augustus_masked-jcf7180000923614-processed-gene-0.21-mRNA-1	SD8	15	2.95	cdc42 effector protein 3-like
Sedum.T00001696.1	maker-jcf7180000917216-snap-gene-0.26-mRNA-1	SD8	15	3.318	cgmp-dependent protein kinase 1
Sedum.T00006735.1	snap_masked-jcf7180000890981-processed-gene-0.33-mRNA-1	SD8	15	9.234	cilia- and flagella-associated protein 43 isoform x2
Sedum.T00028063.1	maker-jcf7180000891503-augustus-gene-0.61-mRNA-1	SD8	15	4.101	cub and zona pellucida-like domain-containing protein 1 isoform x2
Sedum.T00031860.1	maker-jcf7180000929806-augustus-gene-3.44-mRNA-1	SD8	15	3.162	cytochrome c oxidase subunit mitochondrial-like
Sedum.T00024791.1	maker-jcf7180000888336-augustus-gene-0.14-mRNA-1	SD8	15	4.847	cytochrome p450 26c1
Sedum.T00031863.1	maker-jcf7180000929806-augustus-gene-3.50-mRNA-1	SD8	15	5.329	dapper homolog 2-like
Sedum.T00010056.1	snap_masked-jcf7180000917045-processed-gene-0.27-mRNA-1	SD8	15	2.653	disintegrin and metalloproteinase domain-containing protein 12-like isoform x2
Sedum.T00022372.1	maker-jcf7180000932114-augustus-gene-0.32-mRNA-1	SD8	15	5.878	e3 sumo-protein ligase egr2-like
Sedum.T00035596.1	augustus_masked-jcf7180000928248-processed-gene-0.3-mRNA-1	SD8	15	2.835	e3 ubiquitin-protein ligase pellino homolog 1
Sedum.T00006781.1	maker-jcf7180000914536-snap-gene-0.31-mRNA-1	SD8	15	2.348	fibroblast growth factor receptor 2 isoform x2
Sedum.T00025485.3	maker-jcf7180000923297-snap-gene-0.21-mRNA-3	SD8	15	4.315	general transcription factor 3c polypeptide 3
Sedum.T00025635.1	augustus_masked-jcf7180000933243-processed-gene-0.31-mRNA-1	SD8	15	3.551	glutamate receptor delta-1
Sedum.T00002128.1	maker-jcf7180000887969-snap-gene-0.15-mRNA-1	SD8	15	3.256	glycine n-acyltransferase-like protein 3
Sedum.T00027829.1	maker-jcf7180000918702-augustus-gene-0.21-mRNA-1	SD8	15	3.329	g-protein coupled receptor 26-like
Sedum.T00039169.1	augustus_masked-jcf7180000922805-processed-gene-0.7-mRNA-1	SD8	15	6.837	g-protein coupled receptor 75
Sedum.T00034925.1	maker-jcf7180000931272-augustus-gene-0.20-mRNA-1	SD8	15	2.91	gtp-binding protein 2
Sedum.T00031270.1	genemark-jcf7180000891446-processed-gene-0.13-mRNA-1	SD8	15	3.518	homeobox protein six2
Sedum.T00021524.1	maker-jcf7180000931067-augustus-gene-0.68-mRNA-1	SD8	15	8.004	homeobox protein zampogna-like
Sedum.T00042945.1	maker-jcf7180000926645-augustus-gene-0.78-mRNA-1	SD8	15	2.288	hypoxia-inducible factor 1-alpha inhibitor
Sedum.T00036284.1	maker-jcf7180000921240-snap-gene-0.38-mRNA-1	SD8	15	4.798	inorganic pyrophosphatase
Sedum.T00021525.1	augustus_masked-jcf7180000931067-processed-gene-0.23-mRNA-1	SD8	15	4.869	lactosylceramide alpha- -sialyltransferase-like
Sedum.T00022903.2	maker-jcf7180000922937-augustus-gene-0.27-mRNA-2	SD8	15	2.795	leucine-rich immunoglobulin-like domain and transmembrane domain-containing protein 1
Sedum.T00029580.1	maker-jcf7180000931940-augustus-gene-0.31-mRNA-1	SD8	15	11.813	leucine-rich repeat-containing protein 18
Sedum.T00021548.1	maker-jcf7180000926390-augustus-gene-0.63-mRNA-1	SD8	15	4.019	lutropin-choriogonadotropic hormone receptor-like
Sedum.T00003347.1	augustus_masked-jcf7180000926515-processed-gene-0.7-mRNA-1	SD8	15	2.494	marvel domain-containing protein 1
Sedum.T00036558.1	maker-jcf7180000917458-augustus-gene-0.46-mRNA-1	SD8	15	2.128	molybdenum cofactor sulfurase
Sedum.T00020692.1	augustus_masked-jcf7180000920540-processed-gene-0.9-mRNA-1	SD8	15	5.607	muscarinic acetylcholine receptor m3
Sedum.T00034147.1	genemark-jcf7180000918048-processed-gene-0.2-mRNA-1	SD8	15	5.084	neurofilament light polypeptide-like
Sedum.T00022288.1	snap_masked-jcf7180000930526-processed-gene-1.22-mRNA-1	SD8	15	3.565	neuronal pas domain-containing protein 4
Sedum.T00015579.1	maker-jcf7180000926107-augustus-gene-0.17-mRNA-1	SD8	15	3.287	neutral and basic amino acid transport protein rbat
Sedum.T00029590.1	maker-jcf7180000931940-augustus-gene-2.49-mRNA-1	SD8	15	3.133	peroxisomal n -acetyl-spermine spermidine oxidase
Sedum.T00018026.1	genemark-jcf7180000916652-processed-gene-0.0-mRNA-1	SD8	15	2.432	phosphatidylinositide phosphatase sac2 isoform x1
Sedum.T00013230.1	maker-jcf7180000916091-augustus-gene-0.13-mRNA-1	SD8	15	4.012	phosphofurin acidic cluster sorting protein 2-like isoform x2
Sedum.T00036666.1	maker-jcf7180000932154-augustus-gene-0.19-mRNA-1	SD8	15	4.589	phytanoyl- hydroxylase-interacting isoform x1
Sedum.T00029619.1	maker-jcf7180000931940-augustus-gene-3.84-mRNA-1	SD8	15	3.945	polyunsaturated fatty acid elongase
Sedum.T00024742.1	maker-jcf7180000917080-snap-gene-0.30-mRNA-1	SD8	15	4.628	PREDICTED: alpha-internexin-like
Sedum.T00009483.1	snap_masked-jcf7180000906521-processed-gene-0.10-mRNA-1	SD8	15	2.3	PREDICTED: cadherin-5-like
Sedum.T00020756.1	snap_masked-jcf7180000918847-processed-gene-0.7-mRNA-1	SD8	15	2.322	PREDICTED: dystonin
Sedum.T00020906.1	maker-jcf7180000927613-augustus-gene-0.12-mRNA-1	SD8	15	2.249	PREDICTED: fibrillin-1-like
Sedum.T00034707.1	maker-jcf7180000928752-augustus-gene-0.7-mRNA-1	SD8	15	4.575	PREDICTED: melanopsin-A-like
Sedum.T00044863.2	maker-jcf7180000919315-augustus-gene-0.14-mRNA-2	SD8	15	2.3	PREDICTED: nephrocystin-1
Sedum.T00027947.1	genemark-jcf7180000931859-processed-gene-0.9-mRNA-1	SD8	15	2.706	PREDICTED: prominin-1-A-like
Sedum.T00030082.1	maker-jcf7180000928413-augustus-gene-0.36-mRNA-1	SD8	15	2.384	PREDICTED: rhotekin-2-like
Sedum.T00003280.1	maker-jcf7180000903712-augustus-gene-0.15-mRNA-1	SD8	15	2.368	PREDICTED: tetraspanin-14
Sedum.T00010049.1	maker-jcf7180000917045-augustus-gene-0.48-mRNA-1	SD8	15	2.225	pre-mrna-splicing factor atp-dependent rna helicase dhx32
Sedum.T00015580.1	maker-jcf7180000926107-augustus-gene-0.19-mRNA-1	SD8	15	3.085	prolyl endopeptidase-like
Sedum.T00041698.1	snap_masked-jcf7180000890836-processed-gene-0.6-mRNA-1	SD8	15	2.833	protein bean1
Sedum.T00023992.1	maker-jcf7180000915768-augustus-gene-0.30-mRNA-1	SD8	15	4.639	protein fam13a-like isoform x2
Sedum.T00023993.1	maker-jcf7180000915768-augustus-gene-0.31-mRNA-1	SD8	15	4.926	protein fam13c
Sedum.T00028064.2	maker-jcf7180000891503-augustus-gene-0.59-mRNA-2	SD8	15	2.918	protein fam149b1
Sedum.T00031864.3	maker-jcf7180000929806-augustus-gene-3.48-mRNA-3	SD8	15	2.085	protein fam83h-like
Sedum.T00029152.1	maker-jcf7180000927933-augustus-gene-0.65-mRNA-1	SD8	15	2.878	protein very kind
Sedum.T00022368.1	maker-jcf7180000932114-snap-gene-0.36-mRNA-1	SD8	15	3.191	protein znf365-like
Sedum.T00021581.1	maker-jcf7180000921161-augustus-gene-0.28-mRNA-1	SD8	15	3.44	proto-oncogene tyrosine-protein kinase receptor ret
Sedum.T00039234.1	augustus_masked-jcf7180000887874-processed-gene-0.9-mRNA-1	SD8	15	2.33	pwwp domain-containing protein 2b
Sedum.T00014399.1	maker-jcf7180000929451-augustus-gene-0.48-mRNA-1	SD8	15	2.363	ras-related protein rab-23
Sedum.T00040109.1	maker-jcf7180000926190-snap-gene-0.37-mRNA-1	SD8	15	7.88	regulating synaptic membrane exocytosis protein 1 isoform x12
Sedum.T00040110.1	maker-jcf7180000926190-snap-gene-0.38-mRNA-1	SD8	15	6.575	regulating synaptic membrane exocytosis protein 2
Sedum.T00021798.1	genemark-jcf7180000928622-processed-gene-0.7-mRNA-1	SD8	15	2.503	rho-related gtp-binding protein
Sedum.T00029583.1	maker-jcf7180000931940-augustus-gene-1.30-mRNA-1	SD8	15	3.978	SDF1
Sedum.T00020304.1	snap_masked-jcf7180000917531-processed-gene-0.23-mRNA-1	SD8	15	6.564	secreted frizzled-related protein 5
Sedum.T00021800.1	maker-jcf7180000928622-augustus-gene-0.56-mRNA-1	SD8	15	2.023	serine threonine-protein kinase 32c
Sedum.T00039867.1	maker-jcf7180000926165-augustus-gene-0.37-mRNA-1	SD8	15	2.159	serine threonine-protein kinase mark1 isoform x2
Sedum.T00026702.1	snap_masked-jcf7180000920844-processed-gene-0.42-mRNA-1	SD8	15	2.93	sorbin and sh3 domain-containing protein 1-like isoform x6
Sedum.T00013561.1	maker-jcf7180000927906-augustus-gene-0.15-mRNA-1	SD8	15	2.487	sparc-related modular calcium-binding protein 2 isoform x3
Sedum.T00030373.1	maker-jcf7180000921479-augustus-gene-0.7-mRNA-1	SD8	15	2.832	tbc1 domain family member 12-like isoform x1
Sedum.T00008544.1	maker-jcf7180000923092-snap-gene-0.34-mRNA-1	SD8	15	5.297	thiamine transporter slc35f3 isoform x1
Sedum.T00012943.1	maker-jcf7180000916065-augustus-gene-0.15-mRNA-1	SD8	15	2.599	threonine aspartase 1
Sedum.T00012942.1	genemark-jcf7180000916065-processed-gene-0.4-mRNA-1	SD8	15	2.56	threonine aspartase 1 isoform x1
Sedum.T00041550.1	maker-jcf7180000917805-snap-gene-0.20-mRNA-1	SD8	15	3.141	transmembrane protein 150a-like
Sedum.T00027835.1	maker-jcf7180000918702-augustus-gene-1.34-mRNA-1	SD8	15	2.945	ubiquitin thioesterase zranb1-like
Sedum.T00027834.1	maker-jcf7180000918702-augustus-gene-1.35-mRNA-1	SD8	15	3.381	ubiquitin thioesterase zranb1-like
Sedum.T00016766.1	augustus_masked-jcf7180000926511-processed-gene-0.23-mRNA-1	SD8	15	5.406	uncharacterized protein kiaa1841 homolog isoform x2
Sedum.T00030976.1	genemark-jcf7180000926260-processed-gene-0.1-mRNA-1	SD8	15	8.932	uncharacterized protein loc103366271
Sedum.T00016756.1	maker-jcf7180000926511-augustus-gene-0.53-mRNA-1	SD8	15	2.934	unnamed protein product, partial
Sedum.T00031851.1	maker-jcf7180000929806-augustus-gene-1.46-mRNA-1	SD8	15	2.619	vesicle transport protein sft2a
Sedum.T00038380.1	augustus_masked-jcf7180000926576-processed-gene-0.17-mRNA-1	SD8	15	2.039	wd repeat-containing and planar cell polarity effector protein fritz partial
Sedum.T00039171.1	maker-jcf7180000922805-augustus-gene-0.21-mRNA-1	SD8	15	2.549	wd repeat-containing protein 27
Sedum.T00008635.1	maker-jcf7180000932741-augustus-gene-0.39-mRNA-1	SD8	15	2.31	zinc finger and btb domain-containing protein 18-like isoform x2
Sedum.T00024583.1	maker-jcf7180000920313-augustus-gene-0.19-mRNA-1	SD8	15	3.347	zinc finger cchc domain-containing protein 24 isoform x5
Sedum.T00009390.1	maker-jcf7180000888032-augustus-gene-0.5-mRNA-1	SD8	15	3.325	zinc finger protein zic 5
Sedum.T00027833.1	maker-jcf7180000918702-augustus-gene-1.36-mRNA-1	SD8	15	2.48	zinc finger ran-binding domain-containing protein 1
Sedum.T00032297.1	augustus_masked-jcf7180000922895-processed-gene-0.9-mRNA-1	SD9	3	3.024	adm isoform x1
Sedum.T00033473.5	maker-jcf7180000918078-snap-gene-0.34-mRNA-5	SD9	3	6.271	adp-dependent glucokinase-like
Sedum.T00011400.1	maker-jcf7180000916425-augustus-gene-0.42-mRNA-1	SD9	3	3.861	alpha-protein kinase 3-like
Sedum.T00032296.1	maker-jcf7180000922895-augustus-gene-0.19-mRNA-1	SD9	3	10.474	amp deaminase 3-like isoform x1
Sedum.T00038054.1	maker-jcf7180000924324-snap-gene-0.7-mRNA-1	SD9	3	2.656	Anoctamin-1
Sedum.T00022407.1	genemark-jcf7180000922789-processed-gene-0.2-mRNA-1	SD9	3	2.694	atm interactor
Sedum.T00043779.1	augustus_masked-jcf7180000888196-processed-gene-0.22-mRNA-1	SD9	3	3.24	beta- -galactosyltransferase 1-like
Sedum.T00025122.2	maker-jcf7180000929498-augustus-gene-0.40-mRNA-2	SD9	3	5.86	btb poz domain-containing protein 1 isoform x1
Sedum.T00041302.1	augustus_masked-jcf7180000921755-processed-gene-0.7-mRNA-1	SD9	3	2.211	btb poz domain-containing protein kctd12-like
Sedum.T00016798.2	maker-jcf7180000928530-augustus-gene-0.37-mRNA-2	SD9	3	7.07	calmodulin-like protein 4
Sedum.T00034173.1	augustus_masked-jcf7180000912521-processed-gene-0.17-mRNA-1	SD9	3	2.209	carbohydrate sulfotransferase 1
Sedum.T00012368.1	maker-jcf7180000926235-augustus-gene-0.45-mRNA-1	SD9	3	3.12	cdkn2a-interacting protein
Sedum.T00038090.1	maker-jcf7180000895376-augustus-gene-0.14-mRNA-1	SD9	3	2.741	cell growth regulator with ef hand domain protein 1
Sedum.T00009787.1	augustus_masked-jcf7180000889176-processed-gene-0.5-mRNA-1	SD9	3	3.172	centromere protein f
Sedum.T00016798.1	maker-jcf7180000928530-augustus-gene-0.37-mRNA-1	SD9	3	7.036	ceroid-lipofuscinosis neuronal protein 6
Sedum.T00036708.1	augustus_masked-jcf7180000916256-processed-gene-0.13-mRNA-1	SD9	3	2.066	cgmp-inhibited 3 -cyclic phosphodiesterase b
Sedum.T00036710.1	snap_masked-jcf7180000916256-processed-gene-0.23-mRNA-1	SD9	3	2.379	cgmp-inhibited 3 -cyclic phosphodiesterase b isoform x1
Sedum.T00029077.1	maker-jcf7180000892166-snap-gene-0.77-mRNA-1	SD9	3	3.141	cklf-like marvel transmembrane domain-containing protein 3
Sedum.T00012363.1	maker-jcf7180000926235-augustus-gene-0.42-mRNA-1	SD9	3	6.197	cocaine- and amphetamine-regulated transcript
Sedum.T00007086.1	augustus_masked-jcf7180000889860-processed-gene-0.7-mRNA-1	SD9	3	2.16	coronin-2b isoform x1
Sedum.T00009398.1	genemark-jcf7180000927051-processed-gene-0.6-mRNA-1	SD9	3	3.598	cyclin-dependent kinase-like 5
Sedum.T00011455.1	genemark-jcf7180000932835-processed-gene-0.11-mRNA-1	SD9	3	2.585	CYP1A
Sedum.T00026990.1	augustus_masked-jcf7180000932582-processed-gene-1.13-mRNA-1	SD9	3	2.635	cysteine-rich secretory protein lccl domain-containing 2
Sedum.T00011327.1	genemark-jcf7180000917565-processed-gene-0.9-mRNA-1	SD9	3	2.192	cytoplasmic dynein 1 light intermediate chain 2 isoform x1
Sedum.T00042086.1	maker-jcf7180000929265-augustus-gene-0.46-mRNA-1	SD9	3	2.555	dep domain-containing protein 7
Sedum.T00001601.1	maker-jcf7180000931164-augustus-gene-0.40-mRNA-1	SD9	3	2.819	dipeptidase 1 precursor
Sedum.T00012873.2	maker-jcf7180000931861-augustus-gene-1.34-mRNA-2	SD9	3	2.087	dtw domain-containing protein 1
Sedum.T00002796.1	snap_masked-jcf7180000927733-processed-gene-0.27-mRNA-1	SD9	3	2.202	dysbindin domain-containing protein 1
Sedum.T00007658.1	maker-jcf7180000889494-snap-gene-0.60-mRNA-1	SD9	3	3.376	e3 ubiquitin-protein ligase nedd4-like protein
Sedum.T00012889.1	snap_masked-jcf7180000931861-processed-gene-2.56-mRNA-1	SD9	3	2.184	egf-like repeat and discoidin i-like domain-containing protein 3 isoform x1
Sedum.T00031836.1	maker-jcf7180000895114-augustus-gene-0.9-mRNA-1	SD9	3	2.1	f-box only protein 22
Sedum.T00045035.1	maker-jcf7180000924110-augustus-gene-0.8-mRNA-1	SD9	3	5.103	fibroblast growth factor 19 isoform x1
Sedum.T00027606.1	genemark-jcf7180000932527-processed-gene-0.3-mRNA-1	SD9	3	3.443	fin bud initiation factor homolog
Sedum.T00019560.1	genemark-jcf7180000931469-processed-gene-1.6-mRNA-1	SD9	3	2.094	glutamate receptor 3-like
Sedum.T00042082.1	maker-jcf7180000929265-augustus-gene-0.45-mRNA-1	SD9	3	2.026	glutamine and serine-rich protein 1
Sedum.T00013765.1	maker-jcf7180000891613-augustus-gene-0.29-mRNA-1	SD9	3	5.264	gonadotropin-releasing hormone receptor
Sedum.T00015966.1	maker-jcf7180000916254-augustus-gene-0.45-mRNA-1	SD9	3	2.31	guanine nucleotide-binding protein g subunit alpha
Sedum.T00004645.1	augustus_masked-jcf7180000916668-processed-gene-0.2-mRNA-1	SD9	3	2.344	guanine nucleotide-binding protein subunit beta-5-like
Sedum.T00008598.1	maker-jcf7180000922614-augustus-gene-0.17-mRNA-1	SD9	3	3.797	heterogeneous nuclear ribonucleoproteins c1 c2-like
Sedum.T00041301.1	augustus_masked-jcf7180000921755-processed-gene-0.8-mRNA-1	SD9	3	3.701	high-affinity choline transporter 1-like
Sedum.T00019561.1	maker-jcf7180000931469-augustus-gene-1.62-mRNA-1	SD9	3	3.764	homeobox protein dbx1
Sedum.T00042083.1	maker-jcf7180000929265-augustus-gene-0.47-mRNA-1	SD9	3	3.045	homeodomain-interacting protein kinase 3
Sedum.T00023087.1	maker-jcf7180000929455-snap-gene-0.31-mRNA-1	SD9	3	2.757	immunoglobulin-like domain-containing receptor 2
Sedum.T00028503.1	maker-jcf7180000931321-augustus-gene-0.29-mRNA-1	SD9	3	2.363	integrin alpha-11
Sedum.T00029172.1	maker-jcf7180000916064-augustus-gene-0.27-mRNA-1	SD9	3	4.119	kinesin-like protein kif26b
Sedum.T00027347.1	genemark-jcf7180000931603-processed-gene-0.1-mRNA-1	SD9	3	4.114	liprin-beta-2 isoform x1
Sedum.T00017777.1	genemark-jcf7180000929251-processed-gene-0.3-mRNA-1	SD9	3	3.166	low quality protein: probable e3 ubiquitin-protein ligase herc1
Sedum.T00032294.1	maker-jcf7180000922895-augustus-gene-0.18-mRNA-1	SD9	3	4.194	lymphatic vessel endothelial hyaluronic acid receptor 1
Sedum.T00004836.1	maker-jcf7180000919173-snap-gene-0.41-mRNA-1	SD9	3	3.276	lysyl oxidase homolog 1
Sedum.T00020469.1	maker-jcf7180000929262-augustus-gene-0.26-mRNA-1	SD9	3	2.28	matrix metalloproteinase-15
Sedum.T00007656.1	maker-jcf7180000889494-augustus-gene-0.50-mRNA-1	SD9	3	2.725	meiosis-specific nuclear structural protein 1
Sedum.T00039727.1	maker-jcf7180000926449-augustus-gene-1.53-mRNA-1	SD9	3	3.924	meiotic recombination protein rec114
Sedum.T00000116.1	augustus_masked-jcf7180000918182-processed-gene-0.9-mRNA-1	SD9	3	2.065	metallophosphoesterase mpped2-like
Sedum.T00012365.1	maker-jcf7180000926235-snap-gene-0.50-mRNA-1	SD9	3	5.129	microtubule-associated protein 1a
Sedum.T00005977.1	maker-jcf7180000931165-snap-gene-0.37-mRNA-1	SD9	3	2.214	mitogen-activated protein kinase 6
Sedum.T00018873.1	maker-jcf7180000916665-augustus-gene-0.14-mRNA-1	SD9	3	2.536	myocardial zonula adherens protein
Sedum.T00003091.1	maker-jcf7180000916147-snap-gene-0.28-mRNA-1	SD9	3	2.11	myocyte-specific enhancer factor 2a
Sedum.T00042127.1	genemark-jcf7180000931750-processed-gene-0.1-mRNA-1	SD9	3	4.143	Neural-cadherin
Sedum.T00010926.1	augustus_masked-jcf7180000931899-processed-gene-1.21-mRNA-1	SD9	3	3.758	neuronal acetylcholine receptor subunit alpha-3-like
Sedum.T00016800.1	maker-jcf7180000928530-augustus-gene-0.39-mRNA-1	SD9	3	3.396	neuronal acetylcholine receptor subunit alpha-7-like
Sedum.T00016077.3	maker-jcf7180000922826-augustus-gene-0.26-mRNA-3	SD9	3	2.354	oxysterols receptor lxr-alpha
Sedum.T00013497.1	maker-jcf7180000913277-augustus-gene-0.32-mRNA-1	SD9	3	4.462	phenazine biosynthesis-like domain-containing protein 1
Sedum.T00029307.1	snap_masked-jcf7180000917343-processed-gene-0.16-mRNA-1	SD9	3	3.372	phosphatidate phosphatase lpin1
Sedum.T00036270.1	maker-jcf7180000933566-snap-gene-0.67-mRNA-1	SD9	3	2.554	photoreceptor-specific nuclear receptor-like
Sedum.T00017319.1	genemark-jcf7180000919001-processed-gene-0.3-mRNA-1	SD9	3	2.584	pleckstrin domain-containing family a member 7
Sedum.T00008996.1	maker-jcf7180000901490-augustus-gene-1.53-mRNA-1	SD9	3	2.541	polycystic kidney disease protein 1-like 2
Sedum.T00038091.1	maker-jcf7180000895376-augustus-gene-0.15-mRNA-1	SD9	3	3.673	potassium channel subfamily k member 2-like
Sedum.T00033993.1	maker-jcf7180000891007-augustus-gene-0.7-mRNA-1	SD9	3	2.642	PREDICTED: anoctamin-1
Sedum.T00011324.1	maker-jcf7180000917565-snap-gene-0.53-mRNA-1	SD9	3	4.983	PREDICTED: cadherin-16
Sedum.T00001597.1	maker-jcf7180000931164-augustus-gene-0.39-mRNA-1	SD9	3	2.826	PREDICTED: haptoglobin-like
Sedum.T00015971.1	maker-jcf7180000916254-augustus-gene-0.41-mRNA-1	SD9	3	4.7	PREDICTED: mucin-5AC-like
Sedum.T00000818.1	maker-jcf7180000916009-snap-gene-0.37-mRNA-1	SD9	3	2.153	PREDICTED: poly
Sedum.T00019631.1	maker-jcf7180000932726-augustus-gene-0.17-mRNA-1	SD9	3	4.307	PREDICTED: stereocilin
Sedum.T00027604.1	snap_masked-jcf7180000891790-processed-gene-0.4-mRNA-1	SD9	3	3.936	probable g-protein coupled receptor 114 isoform x2
Sedum.T00040983.1	genemark-jcf7180000924778-processed-gene-0.3-mRNA-1	SD9	3	3.084	probable palmitoyltransferase zdhhc1 isoform x2
Sedum.T00035769.1	snap_masked-jcf7180000921468-processed-gene-0.3-mRNA-1	SD9	3	2.535	probable palmitoyltransferase zdhhc1 isoform x3
Sedum.T00035666.1	maker-jcf7180000927996-augustus-gene-1.50-mRNA-1	SD9	3	3.937	protein fam219b
Sedum.T00007661.1	snap_masked-jcf7180000889494-processed-gene-0.34-mRNA-1	SD9	3	2.5	protogenin a
Sedum.T00016672.1	augustus_masked-jcf7180000929994-processed-gene-0.11-mRNA-1	SD9	3	2.269	ras association domain-containing protein 10
Sedum.T00027252.1	maker-jcf7180000932451-augustus-gene-0.37-mRNA-1	SD9	3	2.892	ras-specific guanine nucleotide-releasing factor 1
Sedum.T00025062.1	maker-jcf7180000920452-augustus-gene-0.17-mRNA-1	SD9	3	2.44	rhodopsin kinase
Sedum.T00032778.1	maker-jcf7180000907427-augustus-gene-0.14-mRNA-1	SD9	3	5.441	ribosomal protein s6 kinase alpha-2-like
Sedum.T00017574.1	maker-jcf7180000927177-snap-gene-0.40-mRNA-1	SD9	3	2.534	ring finger protein 219
Sedum.T00038597.1	augustus_masked-jcf7180000920639-processed-gene-0.2-mRNA-1	SD9	3	2.758	sal-like protein 1
Sedum.T00031173.1	augustus_masked-jcf7180000921265-processed-gene-0.2-mRNA-1	SD9	3	3.906	serine threonine-protein kinase brsk2-like
Sedum.T00008696.1	augustus_masked-jcf7180000922623-processed-gene-0.4-mRNA-1	SD9	3	4.712	serine threonine-protein kinase brsk2-like isoform x5
Sedum.T00017968.1	maker-jcf7180000916867-snap-gene-0.7-mRNA-1	SD9	3	4.706	serine threonine-protein kinase brsk2-like isoform x7
Sedum.T00042221.1	snap_masked-jcf7180000932634-processed-gene-0.12-mRNA-1	SD9	3	2.214	ski family transcriptional corepressor 1 homolog-b-like isoform x1
Sedum.T00028805.1	maker-jcf7180000920200-snap-gene-0.16-mRNA-1	SD9	3	3.604	sn1-specific diacylglycerol lipase alpha
Sedum.T00020842.1	augustus_masked-jcf7180000920377-processed-gene-0.8-mRNA-1	SD9	3	3.712	sodium potassium calcium exchanger 5
Sedum.T00015980.1	maker-jcf7180000916254-augustus-gene-1.49-mRNA-1	SD9	3	5.059	sodium-coupled neutral amino acid transporter 8
Sedum.T00002742.1	maker-jcf7180000926540-snap-gene-0.10-mRNA-1	SD9	3	4.548	solute carrier family 13 member 4
Sedum.T00018641.1	augustus_masked-jcf7180000921035-processed-gene-0.7-mRNA-1	SD9	3	3.613	solute carrier organic anion transporter family member 3a1-like
Sedum.T00018980.1	snap_masked-jcf7180000919313-processed-gene-0.19-mRNA-1	SD9	3	3.673	suppression of tumorigenicity 5 protein
Sedum.T00018976.1	maker-jcf7180000919313-augustus-gene-0.24-mRNA-1	SD9	3	4.004	suppression of tumorigenicity 5 protein isoform x2
Sedum.T00005693.1	maker-jcf7180000923165-snap-gene-0.16-mRNA-1	SD9	3	4.008	synaptic vesicle membrane protein vat-1 homolog-like
Sedum.T00035668.1	maker-jcf7180000927996-augustus-gene-1.48-mRNA-1	SD9	3	8.578	synaptosomal-associated protein 25-a-like isoform x2
Sedum.T00025376.1	genemark-jcf7180000916181-processed-gene-0.6-mRNA-1	SD9	3	2.368	Synaptotagmin-7
Sedum.T00007650.1	maker-jcf7180000889494-augustus-gene-0.42-mRNA-1	SD9	3	6.739	testis-expressed sequence 9 protein isoform x1
Sedum.T00021722.3	maker-jcf7180000926614-snap-gene-0.12-mRNA-3	SD9	3	4.572	tetratricopeptide repeat protein 18
Sedum.T00000586.1	maker-jcf7180000933018-snap-gene-2.67-mRNA-1	SD9	3	2.335	thrombospondin type-1 domain-containing protein partial
Sedum.T00007651.1	maker-jcf7180000889494-augustus-gene-0.43-mRNA-1	SD9	3	3.299	transcription factor 12-like isoform x2
Sedum.T00006915.1	snap_masked-jcf7180000916965-processed-gene-0.10-mRNA-1	SD9	3	2.351	transcription initiation factor tfiid subunit 4-like
Sedum.T00025121.1	snap_masked-jcf7180000929498-processed-gene-0.32-mRNA-1	SD9	3	4.97	transmembrane 6 superfamily member 1
Sedum.T00028927.1	maker-jcf7180000916641-augustus-gene-0.20-mRNA-1	SD9	3	2.517	transmembrane and coiled-coil domain-containing protein 3
Sedum.T00025060.1	maker-jcf7180000920452-augustus-gene-0.16-mRNA-1	SD9	3	2.477	transmembrane and coiled-coil domain-containing protein 3- partial
Sedum.T00022404.2	maker-jcf7180000916224-snap-gene-0.12-mRNA-2	SD9	3	2.606	tripartite motif-containing protein 66
Sedum.T00005373.1	augustus_masked-jcf7180000916188-processed-gene-0.4-mRNA-1	SD9	3	2.26	tyrosine-protein kinase transforming protein fps
Sedum.T00010930.1	maker-jcf7180000931899-snap-gene-1.54-mRNA-1	SD9	3	2.016	ubiquitin-conjugating enzyme e2 q2-like
Sedum.T00009739.1	maker-jcf7180000933142-augustus-gene-0.8-mRNA-1	SD9	3	2.465	usherin- partial
Sedum.T00016064.1	genemark-jcf7180000928093-processed-gene-0.4-mRNA-1	SD9	3	2.162	zinc finger protein 536
Sedum.T00000152.1	augustus_masked-jcf7180000899397-processed-gene-0.3-mRNA-1	SD9	3	3.651	zinc finger protein 821 isoform x1
Sedum.T00041433.1	maker-jcf7180000933191-augustus-gene-0.47-mRNA-1	SD10	11	3.089	adenylate cyclase type 2
Sedum.T00041429.1	maker-jcf7180000933191-snap-gene-0.57-mRNA-1	SD10	11	2.806	adenylate cyclase type 2 isoform x3
Sedum.T00041435.1	maker-jcf7180000933191-augustus-gene-0.49-mRNA-1	SD10	11	3.122	adenylate cyclase type 2-like
Sedum.T00010645.1	maker-jcf7180000930804-augustus-gene-1.53-mRNA-1	SD10	11	3.597	adenylyl cyclase-associated protein 2
Sedum.T00007859.1	genemark-jcf7180000930221-processed-gene-0.0-mRNA-1	SD10	11	5.426	af504024_1mhc class i
Sedum.T00013364.1	maker-jcf7180000888722-augustus-gene-0.22-mRNA-1	SD10	11	7.644	atpase family aaa domain-containing protein 2-like
Sedum.T00004468.1	maker-jcf7180000916329-augustus-gene-0.50-mRNA-1	SD10	11	3.369	brain and acute leukemia cytoplasmic protein
Sedum.T00021521.1	snap_masked-jcf7180000926366-processed-gene-0.5-mRNA-1	SD10	11	2.588	calcium-binding mitochondrial carrier protein aralar2
Sedum.T00021520.1	snap_masked-jcf7180000926366-processed-gene-0.6-mRNA-1	SD10	11	3.839	calcium-binding mitochondrial carrier protein aralar2 isoform x1
Sedum.T00029863.1	genemark-jcf7180000918706-processed-gene-0.6-mRNA-1	SD10	11	7.279	camp-regulated phosphoprotein 21
Sedum.T00000915.1	maker-jcf7180000920740-snap-gene-0.8-mRNA-1	SD10	11	4.121	cell division control protein 42 homolog
Sedum.T00020945.1	maker-jcf7180000922850-snap-gene-0.5-mRNA-1	SD10	11	4.005	cell division control protein 42 homolog precursor
Sedum.T00013720.1	maker-jcf7180000916625-augustus-gene-0.7-mRNA-1	SD10	11	4.536	cellular retinoic acid-binding protein 2
Sedum.T00015621.1	snap_masked-jcf7180000905535-processed-gene-0.11-mRNA-1	SD10	11	8.158	chloride channel
Sedum.T00019926.1	maker-jcf7180000928008-augustus-gene-1.53-mRNA-1	SD10	11	3.183	cholecystokinin, partial
Sedum.T00015248.1	maker-jcf7180000929780-augustus-gene-1.78-mRNA-1	SD10	11	2.403	Cingulin
Sedum.T00043671.1	genemark-jcf7180000932596-processed-gene-0.8-mRNA-1	SD10	11	6.565	coagulation factor xi-like
Sedum.T00001743.1	genemark-jcf7180000929504-processed-gene-0.5-mRNA-1	SD10	11	2.649	collagen alpha-1 chain isoform x2
Sedum.T00019592.1	augustus_masked-jcf7180000932190-processed-gene-0.8-mRNA-1	SD10	11	3.044	collagen alpha-1 chain-like
Sedum.T00033721.1	genemark-jcf7180000928878-processed-gene-0.6-mRNA-1	SD10	11	3.437	collagen alpha-2 chain isoform x1
Sedum.T00005705.1	maker-jcf7180000929851-snap-gene-0.11-mRNA-1	SD10	11	2.767	cub and sushi domain-containing protein 3- partial
Sedum.T00005704.1	maker-jcf7180000929851-snap-gene-0.12-mRNA-1	SD10	11	3.321	cub and sushi domain-containing protein 3- partial
Sedum.T00035054.1	maker-jcf7180000888806-augustus-gene-0.47-mRNA-1	SD10	11	3.477	cugbp elav-like family member 3 isoform x5
Sedum.T00029861.2	maker-jcf7180000918706-snap-gene-0.26-mRNA-2	SD10	11	6.412	cysteine and histidine-rich protein 1
Sedum.T00028876.1	maker-jcf7180000932799-snap-gene-0.34-mRNA-1	SD10	11	3.879	delta-type opioid receptor-like
Sedum.T00011594.1	maker-jcf7180000906228-augustus-gene-0.16-mRNA-1	SD10	11	4.095	delta-type opioid receptor-like
Sedum.T00000305.1	genemark-jcf7180000929810-processed-gene-0.0-mRNA-1	SD10	11	2.012	dna topoisomerase 2-beta isoform x1
Sedum.T00040231.1	maker-jcf7180000895340-augustus-gene-0.5-mRNA-1	SD10	11	2.045	endothelin-1 precursor
Sedum.T00038490.1	maker-jcf7180000928614-augustus-gene-0.17-mRNA-1	SD10	11	3.437	epsilon-sarcoglycan isoform x1
Sedum.T00027153.1	snap_masked-jcf7180000918113-processed-gene-0.8-mRNA-1	SD10	11	2.068	exostosin- partial
Sedum.T00001303.1	maker-jcf7180000891729-augustus-gene-0.6-mRNA-1	SD10	11	2.145	f-box lrr-repeat protein 2 isoform x2
Sedum.T00043670.1	maker-jcf7180000932596-augustus-gene-0.35-mRNA-1	SD10	11	3.51	fh1 fh2 domain-containing protein 3-like isoform x4
Sedum.T00031606.1	augustus_masked-jcf7180000932464-processed-gene-0.16-mRNA-1	SD10	11	2.171	gap junction alpha-9
Sedum.T00010507.1	maker-jcf7180000918629-snap-gene-0.14-mRNA-1	SD10	11	3.22	gon-4-like protein
Sedum.T00021670.1	maker-jcf7180000917224-snap-gene-0.30-mRNA-1	SD10	11	2.54	grainyhead-like protein 2 homolog
Sedum.T00025712.1	maker-jcf7180000890230-augustus-gene-0.29-mRNA-1	SD10	11	3.016	histone-lysine n-methyltransferase ash1l- partial
Sedum.T00033274.1	maker-jcf7180000928645-augustus-gene-0.68-mRNA-1	SD10	11	2.328	hxa4_morsa ame: full=homeobox protein hox-a4
Sedum.T00031715.1	snap_masked-jcf7180000931879-processed-gene-0.27-mRNA-1	SD10	11	2.806	hypothetical protein EH28_19439
Sedum.T00004482.1	maker-jcf7180000916329-augustus-gene-1.47-mRNA-1	SD10	11	4.073	hypothetical protein EH28_25102
Sedum.T00027518.1	maker-jcf7180000927930-augustus-gene-0.66-mRNA-1	SD10	11	2.754	Hypothetical protein EH28_25116
Sedum.T00014819.1	snap_masked-jcf7180000930825-processed-gene-0.44-mRNA-1	SD10	11	3.008	immunoglobulin superfamily dcc subclass member 3-like
Sedum.T00000368.1	maker-jcf7180000932707-snap-gene-0.12-mRNA-1	SD10	11	2.923	leucine-rich repeat-containing protein 16a-like
Sedum.T00012203.1	maker-jcf7180000927103-augustus-gene-0.34-mRNA-1	SD10	11	3.157	lix1-like protein
Sedum.T00005666.1	maker-jcf7180000928077-augustus-gene-0.16-mRNA-1	SD10	11	5.299	low quality protein: neurabin-1
Sedum.T00036834.1	maker-jcf7180000933531-augustus-gene-0.26-mRNA-1	SD10	11	3.334	low quality protein: ras-related protein rab-39b-like
Sedum.T00013609.1	maker-jcf7180000932195-snap-gene-0.5-mRNA-1	SD10	11	3.862	mhc class ia antigen
Sedum.T00010639.1	maker-jcf7180000930804-augustus-gene-1.55-mRNA-1	SD10	11	3.072	mitogen-activated protein kinase 15 isoform x1
Sedum.T00029864.1	genemark-jcf7180000918706-processed-gene-0.3-mRNA-1	SD10	11	2.003	muscle fatty acid binding protein
Sedum.T00038493.1	maker-jcf7180000928614-augustus-gene-0.18-mRNA-1	SD10	11	5.064	Neurabin-1
Sedum.T00016397.2	maker-jcf7180000929795-augustus-gene-1.66-mRNA-2	SD10	11	3.241	Neurochondrin
Sedum.T00035282.1	maker-jcf7180000920616-augustus-gene-0.35-mRNA-1	SD10	11	3.124	neuronal acetylcholine receptor subunit alpha-7-like
Sedum.T00040543.1	maker-jcf7180000928420-augustus-gene-0.43-mRNA-1	SD10	11	2.228	peroxisomal membrane protein 11b isoform x1
Sedum.T00008445.1	maker-jcf7180000927849-augustus-gene-0.69-mRNA-1	SD10	11	3.052	phosphatidylinositol 4-phosphate 5-kinase type-1 alpha-like isoform x1
Sedum.T00038072.1	snap_masked-jcf7180000927208-processed-gene-0.20-mRNA-1	SD10	11	3.19	poliovirus receptor-related protein 2-like
Sedum.T00044180.1	maker-jcf7180000916623-augustus-gene-0.10-mRNA-1	SD10	11	2.466	polyadenylate-binding protein 1 isoform x1
Sedum.T00021674.1	maker-jcf7180000917224-augustus-gene-0.26-mRNA-1	SD10	11	2.374	polyadenylate-binding protein 1 isoform x2
Sedum.T00027515.1	maker-jcf7180000927930-snap-gene-0.70-mRNA-1	SD10	11	3.385	potassium voltage-gated channel subfamily kqt member 4 isoform x1
Sedum.T00027512.1	maker-jcf7180000927930-augustus-gene-0.55-mRNA-1	SD10	11	3.48	potassium voltage-gated channel subfamily kqt member 4-like
Sedum.T00018194.1	genemark-jcf7180000929470-processed-gene-0.9-mRNA-1	SD10	11	6.406	PREDICTED: copine-4
Sedum.T00030495.1	augustus_masked-jcf7180000903298-processed-gene-0.7-mRNA-1	SD10	11	4.315	PREDICTED: MARCKS-related protein-like
Sedum.T00027223.1	snap_masked-jcf7180000928549-processed-gene-0.18-mRNA-1	SD10	11	2.927	PREDICTED: tenascin-like
Sedum.T00030346.1	maker-jcf7180000926853-augustus-gene-0.41-mRNA-1	SD10	11	2.697	PREDICTED: tetraspanin-13
Sedum.T00030592.1	maker-jcf7180000933250-augustus-gene-1.76-mRNA-1	SD10	11	2.998	PREDICTED: trichohyalin-like
Sedum.T00033726.1	genemark-jcf7180000928878-processed-gene-0.19-mRNA-1	SD10	11	2.662	proteasome subunit beta type-6-b like protein
Sedum.T00037407.1	maker-jcf7180000888802-snap-gene-0.27-mRNA-1	SD10	11	3.005	protein capicua
Sedum.T00008786.1	maker-jcf7180000926475-snap-gene-0.46-mRNA-1	SD10	11	3.096	protein capicua
Sedum.T00037407.2	maker-jcf7180000888802-snap-gene-0.27-mRNA-2	SD10	11	2.268	protein capicua homolog
Sedum.T00037406.1	maker-jcf7180000888802-snap-gene-0.28-mRNA-1	SD10	11	2.423	protein capicua homolog isoform x3
Sedum.T00014514.2	maker-jcf7180000918762-augustus-gene-0.10-mRNA-2	SD10	11	3.819	protein fam92a1 isoform x4
Sedum.T00014972.1	maker-jcf7180000931588-augustus-gene-0.2-mRNA-1	SD10	11	3.209	receptor n large subunit p51 isoform x3
Sedum.T00006078.1	maker-jcf7180000932265-augustus-gene-0.7-mRNA-1	SD10	11	3.129	Secretagogin
Sedum.T00029862.1	maker-jcf7180000918706-augustus-gene-0.20-mRNA-1	SD10	11	4.983	serine threonine-protein kinase dclk1-like
Sedum.T00027526.1	maker-jcf7180000930781-augustus-gene-0.13-mRNA-1	SD10	11	2.309	serine threonine-protein kinase pdik1l isoform x1
Sedum.T00039747.1	genemark-jcf7180000928573-processed-gene-0.2-mRNA-1	SD10	11	6.69	serine threonine-protein kinase sbk2-like
Sedum.T00045457.3	maker-jcf7180000920115-snap-gene-0.67-mRNA-3	SD10	11	2.576	serine threonine-protein phosphatase 6 regulatory ankyrin repeat subunit a-like isoform x2
Sedum.T00019932.1	maker-jcf7180000928008-augustus-gene-1.62-mRNA-1	SD10	11	2.897	sh3 domain-binding protein 5-like
Sedum.T00039487.1	maker-jcf7180000916111-augustus-gene-0.5-mRNA-1	SD10	11	3.974	sh3 domain-binding protein 5-like protein
Sedum.T00031714.1	genemark-jcf7180000931879-processed-gene-0.5-mRNA-1	SD10	11	5.378	sodium potassium-transporting atpase subunit alpha-3-like
Sedum.T00002929.1	augustus_masked-jcf7180000920528-processed-gene-0.4-mRNA-1	SD10	11	3.593	sodium potassium-transporting atpase subunit beta-1-interacting protein 1
Sedum.T00019928.1	maker-jcf7180000928008-augustus-gene-1.54-mRNA-1	SD10	11	3.104	solute carrier family 22 member 6-b-like isoform x2
Sedum.T00045463.1	genemark-jcf7180000920115-processed-gene-0.19-mRNA-1	SD10	11	2.224	sorting nexin-13 isoform x1
Sedum.T00023898.1	maker-jcf7180000929236-augustus-gene-0.68-mRNA-1	SD10	11	2.01	stromal membrane-associated protein 2-like isoform x1
Sedum.T00015761.1	genemark-jcf7180000915841-processed-gene-0.5-mRNA-1	SD10	11	2.327	tax1-binding protein 1 homolog a-like isoform x1
Sedum.T00021290.1	genemark-jcf7180000888558-processed-gene-0.1-mRNA-1	SD10	11	3.777	thyroid hormone receptor beta isoform x1
Sedum.T00021289.1	snap_masked-jcf7180000888558-processed-gene-0.8-mRNA-1	SD10	11	2.608	thyroid hormone receptor beta protein
Sedum.T00043623.1	augustus_masked-jcf7180000929977-processed-gene-0.12-mRNA-1	SD10	11	3.56	transcription factor hivep3
Sedum.T00008182.1	augustus_masked-jcf7180000917915-processed-gene-0.5-mRNA-1	SD10	11	2.072	transcription factor hivep3-like
Sedum.T00022316.1	maker-jcf7180000930327-snap-gene-0.22-mRNA-1	SD10	11	4.111	transcription factor sp4
Sedum.T00033728.1	maker-jcf7180000928878-snap-gene-0.81-mRNA-1	SD10	11	2.607	transporter-associated with antigen processing 2
Sedum.T00040777.1	maker-jcf7180000927627-augustus-gene-0.27-mRNA-1	SD10	11	3.535	tumor protein d52 isoform x1
Sedum.T00020343.1	augustus_masked-jcf7180000922191-processed-gene-0.10-mRNA-1	SD10	11	3.583	ubiquitin-conjugating enzyme e2q-like protein 1
Sedum.T00010623.1	maker-jcf7180000930804-augustus-gene-0.41-mRNA-1	SD10	11	2.645	uncharacterized protein c6orf62 homolog
Sedum.T00008926.1	maker-jcf7180000929835-augustus-gene-0.10-mRNA-1	SD10	11	6.084	uncharacterized protein kiaa0895 homolog
Sedum.T00028653.1	maker-jcf7180000927252-augustus-gene-0.25-mRNA-1	SD10	11	13.284	uncharacterized protein loc104920417 isoform x2
Sedum.T00001658.1	maker-jcf7180000933178-augustus-gene-0.40-mRNA-1	SD10	11	3.49	uncharacterized protein loc104930580
Sedum.T00016391.1	maker-jcf7180000929795-snap-gene-1.69-mRNA-1	SD10	11	2.426	upf0500 protein c1orf216 homolog isoform x1
Sedum.T00026837.1	maker-jcf7180000928560-augustus-gene-0.34-mRNA-1	SD10	11	5.369	zinc finger and btb domain-containing protein 22-like
Sedum.T00011538.1	maker-jcf7180000922766-augustus-gene-0.11-mRNA-1	SD10	11	7.771	zinc finger protein 516-like
Sedum.T00011665.1	maker-jcf7180000931260-snap-gene-0.43-mRNA-1	SD11	2	4.972	2-oxoglutarate receptor 1
Sedum.T00020446.1	maker-jcf7180000916649-snap-gene-0.25-mRNA-1	SD11	2	3.212	a disintegrin and metalloproteinase with thrombospondin motifs 1
Sedum.T00036777.1	augustus_masked-jcf7180000918469-processed-gene-0.5-mRNA-1	SD11	2	2.605	activin receptor type-2a
Sedum.T00005596.1	maker-jcf7180000900925-snap-gene-0.6-mRNA-1	SD11	2	6.434	adenylate cyclase type 8-like
Sedum.T00022767.1	maker-jcf7180000930783-augustus-gene-0.31-mRNA-1	SD11	2	3.807	aldehyde oxidase 1-like
Sedum.T00020195.1	augustus_masked-jcf7180000918889-processed-gene-0.4-mRNA-1	SD11	2	2.101	alpha- -mannosylglycoprotein 6-beta-n-acetylglucosaminyltransferase a
Sedum.T00018667.1	maker-jcf7180000927819-snap-gene-0.35-mRNA-1	SD11	2	3.572	alpha- -mannosylglycoprotein 6-beta-n-acetylglucosaminyltransferase a-like
Sedum.T00020447.1	genemark-jcf7180000916649-processed-gene-0.4-mRNA-1	SD11	2	2.969	amyloid beta a4 protein isoform x1
Sedum.T00011667.1	genemark-jcf7180000931260-processed-gene-0.5-mRNA-1	SD11	2	2.164	bile salt export pump-like isoform x1
Sedum.T00037691.1	maker-jcf7180000922802-snap-gene-0.24-mRNA-1	SD11	2	2.48	calcitonin gene-related peptide type 1 receptor-like
Sedum.T00027402.1	genemark-jcf7180000933293-processed-gene-0.0-mRNA-1	SD11	2	3.791	calsequestrin-2-like isoform x1
Sedum.T00015788.1	maker-jcf7180000926966-augustus-gene-0.51-mRNA-1	SD11	2	3.754	carboxypeptidase o
Sedum.T00027577.1	maker-jcf7180000928853-snap-gene-0.29-mRNA-1	SD11	2	3.177	collagen alpha-1 chain-like
Sedum.T00037692.1	maker-jcf7180000922802-snap-gene-0.27-mRNA-1	SD11	2	2.742	collagen alpha-2 chain isoform x1
Sedum.T00014686.1	maker-jcf7180000932841-snap-gene-0.58-mRNA-1	SD11	2	2.925	copper-transporting atpase 2
Sedum.T00004978.1	snap_masked-jcf7180000932441-processed-gene-0.43-mRNA-1	SD11	2	3.325	dna annealing helicase and endonuclease zranb3
Sedum.T00040241.1	genemark-jcf7180000928234-processed-gene-0.17-mRNA-1	SD11	2	2.488	fas apoptotic inhibitory molecule 1-like
Sedum.T00033529.1	snap_masked-jcf7180000931954-processed-gene-0.6-mRNA-1	SD11	2	3.813	fidgetin-like isoform x1
Sedum.T00016157.1	snap_masked-jcf7180000932830-processed-gene-0.51-mRNA-1	SD11	2	2.951	inactive dual specificity phosphatase 27
Sedum.T00013479.1	genemark-jcf7180000926776-processed-gene-0.16-mRNA-1	SD11	2	2.287	kinesin heavy chain isoform 5c-like
Sedum.T00001941.1	snap_masked-jcf7180000912139-processed-gene-1.67-mRNA-1	SD11	2	3.454	long-chain specific acyl- mitochondrial
Sedum.T00012059.1	genemark-jcf7180000928121-processed-gene-0.8-mRNA-1	SD11	2	5.551	lrr and pyd domains-containing protein 12-like
Sedum.T00034962.1	genemark-jcf7180000930750-processed-gene-1.27-mRNA-1	SD11	2	2.839	maguk p55 subfamily member 4
Sedum.T00013820.1	genemark-jcf7180000918393-processed-gene-0.1-mRNA-1	SD11	2	4.584	malate dehydrogenase 1b
Sedum.T00003689.1	augustus_masked-jcf7180000929700-processed-gene-0.26-mRNA-1	SD11	2	3.002	metalloreductase steap3
Sedum.T00013477.2	maker-jcf7180000926776-augustus-gene-0.75-mRNA-2	SD11	2	2.348	methyl- -binding domain protein 5
Sedum.T00013477.1	maker-jcf7180000926776-augustus-gene-0.75-mRNA-1	SD11	2	3.113	methyl- -binding domain protein 5
Sedum.T00020298.1	snap_masked-jcf7180000895852-processed-gene-0.42-mRNA-1	SD11	2	4.962	muscleblind-like protein 2
Sedum.T00020296.1	maker-jcf7180000895852-augustus-gene-0.60-mRNA-1	SD11	2	4.221	muscleblind-like protein 2a isoform x8
Sedum.T00001944.1	maker-jcf7180000912139-augustus-gene-1.94-mRNA-1	SD11	2	3.52	myosin light chain skeletal muscle isoform
Sedum.T00017868.1	maker-jcf7180000923339-snap-gene-0.7-mRNA-1	SD11	2	5.908	na+ k+-atpase alpha 1a2 subunit
Sedum.T00014278.1	maker-jcf7180000930998-augustus-gene-0.16-mRNA-1	SD11	2	2.191	nedd4 family-interacting protein 2 isoform x1
Sedum.T00032309.1	genemark-jcf7180000928067-processed-gene-0.0-mRNA-1	SD11	2	2.573	neurobeachin-like protein 1
Sedum.T00017195.1	genemark-jcf7180000918157-processed-gene-0.0-mRNA-1	SD11	2	2.753	oligopeptide transporter
Sedum.T00027958.1	maker-jcf7180000931049-snap-gene-0.104-mRNA-1	SD11	2	4.599	pou class transcription factor 3
Sedum.T00042700.1	maker-jcf7180000932185-augustus-gene-0.20-mRNA-1	SD11	2	3.19	PREDICTED: prothrombin
Sedum.T00037690.1	maker-jcf7180000922802-augustus-gene-0.18-mRNA-1	SD11	2	3.081	protein fam171b
Sedum.T00031879.1	snap_masked-jcf7180000919643-processed-gene-0.2-mRNA-1	SD11	2	2.185	protein nlrc3
Sedum.T00029427.1	genemark-jcf7180000931549-processed-gene-0.0-mRNA-1	SD11	2	2.223	protein nlrc3
Sedum.T00026754.1	maker-jcf7180000924458-augustus-gene-0.23-mRNA-1	SD11	2	2.953	protein nlrc3
Sedum.T00015159.1	genemark-jcf7180000932924-processed-gene-0.0-mRNA-1	SD11	2	5.077	protein nlrc3-like
Sedum.T00006661.1	maker-jcf7180000930909-augustus-gene-0.34-mRNA-1	SD11	2	4.852	protein nlrc3-like isoform x1
Sedum.T00006627.1	maker-jcf7180000928835-augustus-gene-1.66-mRNA-1	SD11	2	3.666	protein partial
Sedum.T00033762.1	maker-jcf7180000931815-snap-gene-0.32-mRNA-1	SD11	2	2.381	ras-related and estrogen-regulated growth inhibitor-like isoform x2
Sedum.T00001947.1	maker-jcf7180000912139-snap-gene-1.99-mRNA-1	SD11	2	3.691	receptor tyrosine-protein kinase erbb-4
Sedum.T00017212.1	genemark-jcf7180000931638-processed-gene-0.5-mRNA-1	SD11	2	2.224	retinitis pigmentosa 1-like 1 protein
Sedum.T00011664.1	maker-jcf7180000931260-augustus-gene-0.36-mRNA-1	SD11	2	3.525	retinol dehydrogenase 3-like
Sedum.T00045485.1	maker-jcf7180000930159-snap-gene-0.55-mRNA-1	SD11	2	2.415	rho gtpase-activating protein 20
Sedum.T00002767.1	maker-jcf7180000891777-snap-gene-0.40-mRNA-1	SD11	2	2.891	sh3 domain-binding protein 4-a-like
Sedum.T00000617.1	augustus_masked-jcf7180000890328-processed-gene-0.7-mRNA-1	SD11	2	2.3	slit and ntrk-like protein 6
Sedum.T00029313.1	augustus_masked-jcf7180000930210-processed-gene-0.2-mRNA-1	SD11	2	4.256	sodium channel protein type 2 subunit alpha-like
Sedum.T00007541.1	augustus_masked-jcf7180000887955-processed-gene-0.3-mRNA-1	SD11	2	4.828	sodium channel protein type 2 subunit alpha-like
Sedum.T00000446.1	maker-jcf7180000927211-augustus-gene-1.49-mRNA-1	SD11	2	2.321	sodium potassium-transporting atpase subunit alpha-1 isoform x4
Sedum.T00013715.1	maker-jcf7180000931855-augustus-gene-0.82-mRNA-1	SD11	2	4.509	solute carrier family 22 member 13-like
Sedum.T00015789.1	maker-jcf7180000926966-augustus-gene-0.54-mRNA-1	SD11	2	2.15	ste20-related kinase adapter protein beta
Sedum.T00008045.1	maker-jcf7180000933304-augustus-gene-0.12-mRNA-1	SD11	2	2.597	stonustoxin subunit alpha
Sedum.T00005954.1	genemark-jcf7180000920594-processed-gene-0.2-mRNA-1	SD11	2	4.246	stonustoxin subunit alpha
Sedum.T00036951.1	maker-jcf7180000933525-snap-gene-0.31-mRNA-1	SD11	2	3.103	tetraspanin-7-like isoform x1
Sedum.T00032235.1	snap_masked-jcf7180000900074-processed-gene-0.2-mRNA-1	SD11	2	2.493	uncharacterized protein
Sedum.T00006629.1	maker-jcf7180000928835-augustus-gene-1.64-mRNA-1	SD11	2	7.297	uncharacterized protein cxorf22 homolog
Sedum.T00027075.1	snap_masked-jcf7180000887875-processed-gene-0.18-mRNA-1	SD11	2	6.67	unnamed protein product, partial
Sedum.T00038384.1	maker-jcf7180000918428-snap-gene-0.8-mRNA-1	SD11	2	4.457	xanthine dehydrogenase oxidase
Sedum.T00016907.1	genemark-jcf7180000930846-processed-gene-0.4-mRNA-1	SD11	2	4.027	xin actin-binding repeat-containing protein 2-like
Sedum.T00025707.1	maker-jcf7180000916713-augustus-gene-0.40-mRNA-1	SD12	8	3.425	17-beta-hydroxysteroid dehydrogenase 14
Sedum.T00018378.1	maker-jcf7180000917903-augustus-gene-0.21-mRNA-1	SD12	8	2.384	acid-sensing ion channel partial
Sedum.T00009632.1	maker-jcf7180000927108-augustus-gene-0.38-mRNA-1	SD12	8	2.194	adp-ribosylation factor-binding protein gga3 isoform x2
Sedum.T00009169.2	maker-jcf7180000917363-augustus-gene-0.24-mRNA-2	SD12	8	2.94	an1-type zinc finger protein 2a isoform x2
Sedum.T00033210.2	maker-jcf7180000918526-augustus-gene-0.31-mRNA-2	SD12	8	3.735	ankyrin repeat domain-containing protein 40
Sedum.T00040653.2	maker-jcf7180000916084-augustus-gene-0.15-mRNA-2	SD12	8	3.3	arf-gap with dual ph domain-containing protein 1-like
Sedum.T00025670.4	maker-jcf7180000932006-augustus-gene-0.61-mRNA-4	SD12	8	2.848	atp-dependent rna helicase ddx17
Sedum.T00017545.1	snap_masked-jcf7180000931761-processed-gene-3.52-mRNA-1	SD12	8	3.56	b9 domain-containing protein 1
Sedum.T00024575.1	augustus_masked-jcf7180000928007-processed-gene-0.2-mRNA-1	SD12	8	2.556	caskin-1 isoform x3
Sedum.T00010889.1	maker-jcf7180000922654-augustus-gene-0.18-mRNA-1	SD12	8	4.766	cdp-diacylglycerol--inositol 3-phosphatidyltransferase-like
Sedum.T00007155.1	maker-jcf7180000897553-augustus-gene-0.14-mRNA-1	SD12	8	6.076	cell adhesion molecule 3-like
Sedum.T00042135.1	maker-jcf7180000917941-augustus-gene-0.52-mRNA-1	SD12	8	2.375	centrosomal protein of 112 kda
Sedum.T00039260.1	maker-jcf7180000930540-augustus-gene-0.46-mRNA-1	SD12	8	2.512	chromobox protein homolog 2
Sedum.T00002580.1	maker-jcf7180000918464-augustus-gene-0.52-mRNA-1	SD12	8	2.029	coenzyme q-binding protein mitochondrial
Sedum.T00037887.1	augustus_masked-jcf7180000928212-processed-gene-0.17-mRNA-1	SD12	8	3.097	collagen alpha-3 chain
Sedum.T00040029.1	snap_masked-jcf7180000931223-processed-gene-0.5-mRNA-1	SD12	8	4.474	collagen alpha-3 chain
Sedum.T00017448.1	genemark-jcf7180000933380-processed-gene-0.16-mRNA-1	SD12	8	3.343	cyclin-dependent kinase 4-like
Sedum.T00007440.1	maker-jcf7180000928453-augustus-gene-0.34-mRNA-1	SD12	8	3.95	cyclin-f isoform x1
Sedum.T00039880.1	genemark-jcf7180000930356-processed-gene-0.4-mRNA-1	SD12	8	2.078	cytochrome b561
Sedum.T00009633.1	maker-jcf7180000927108-augustus-gene-0.36-mRNA-1	SD12	8	4.743	cytoplasmic phosphatidylinositol transfer protein 1-like
Sedum.T00013457.1	snap_masked-jcf7180000930766-processed-gene-0.41-mRNA-1	SD12	8	2.175	dual specificity protein phosphatase 3-like
Sedum.T00040954.1	maker-jcf7180000929867-augustus-gene-0.36-mRNA-1	SD12	8	3.621	ectonucleotide pyrophosphatase phosphodiesterase family member 7-like
Sedum.T00010410.1	maker-jcf7180000929607-augustus-gene-0.6-mRNA-1	SD12	8	3.619	equilibrative nucleoside transporter 4
Sedum.T00025705.1	maker-jcf7180000916713-augustus-gene-0.41-mRNA-1	SD12	8	4.056	excitatory amino acid transporter 2-like isoform x2
Sedum.T00035019.1	maker-jcf7180000931607-augustus-gene-0.106-mRNA-1	SD12	8	2.237	fad-dependent oxidoreductase domain-containing protein 2
Sedum.T00017532.1	maker-jcf7180000931761-snap-gene-2.43-mRNA-1	SD12	8	3.46	fas-binding factor 1 isoform x4
Sedum.T00023735.1	maker-jcf7180000900373-augustus-gene-0.21-mRNA-1	SD12	8	4.426	forkhead box protein j1-a-like
Sedum.T00009168.1	augustus_masked-jcf7180000917363-processed-gene-0.13-mRNA-1	SD12	8	3.395	galanin receptor 2b
Sedum.T00013791.1	maker-jcf7180000923191-augustus-gene-0.20-mRNA-1	SD12	8	3.401	glutamate receptor nmda 2b
Sedum.T00038128.1	snap_masked-jcf7180000890173-processed-gene-0.2-mRNA-1	SD12	8	2.902	glutamine-rich protein 2 isoform x1
Sedum.T00021821.1	maker-jcf7180000931747-augustus-gene-0.45-mRNA-1	SD12	8	3.245	glutaryl- mitochondrial-like isoform x1
Sedum.T00004994.1	augustus_masked-jcf7180000916493-processed-gene-0.19-mRNA-1	SD12	8	2.88	g-protein coupled receptor 146
Sedum.T00013313.1	maker-jcf7180000922902-snap-gene-0.8-mRNA-1	SD12	8	2.51	grb2-related adaptor protein 2-like
Sedum.T00043300.1	augustus_masked-jcf7180000929237-processed-gene-0.13-mRNA-1	SD12	8	3.86	growth arrest-specific protein 7-like
Sedum.T00008397.1	augustus_masked-jcf7180000926647-processed-gene-0.9-mRNA-1	SD12	8	5.545	gtpase imap family member 4-like
Sedum.T00035499.1	genemark-jcf7180000917263-processed-gene-0.1-mRNA-1	SD12	8	6.106	guanine nucleotide-binding protein g g g subunit gamma-13-like
Sedum.T00006391.1	maker-jcf7180000927730-augustus-gene-0.24-mRNA-1	SD12	8	5.033	hbba_serqu ame: full=hemoglobin subunit beta-a ame: full=beta-a-globin ame: full=hemoglobin beta-a chain
Sedum.T00007436.1	genemark-jcf7180000928453-processed-gene-0.1-mRNA-1	SD12	8	3.289	heme oxygenase 2-like
Sedum.T00040855.1	maker-jcf7180000921795-augustus-gene-0.21-mRNA-1	SD12	8	5.291	heme-binding protein 1
Sedum.T00018285.1	augustus_masked-jcf7180000889174-processed-gene-0.5-mRNA-1	SD12	8	3.32	homeobox protein hox-b3
Sedum.T00005212.1	genemark-jcf7180000926307-processed-gene-0.0-mRNA-1	SD12	8	2.947	homeobox protein hox-b6a
Sedum.T00021820.1	maker-jcf7180000931747-augustus-gene-0.44-mRNA-1	SD12	8	6.584	hypothetical protein EH28_05589
Sedum.T00014794.1	maker-jcf7180000931616-snap-gene-0.24-mRNA-1	SD12	8	4.926	hypothetical protein Z043_123086, partial
Sedum.T00043541.1	maker-jcf7180000891066-augustus-gene-0.27-mRNA-1	SD12	8	2.208	inactive rhomboid protein 1
Sedum.T00006783.1	maker-jcf7180000924949-augustus-gene-0.12-mRNA-1	SD12	8	2.245	insulin-like growth factor-binding protein complex acid labile subunit isoform x2
Sedum.T00030402.1	maker-jcf7180000917597-augustus-gene-0.45-mRNA-1	SD12	8	3.357	integrin beta-3-like
Sedum.T00025701.1	maker-jcf7180000916713-augustus-gene-0.37-mRNA-1	SD12	8	3.516	interferon-induced 35 kda protein
Sedum.T00037314.1	snap_masked-jcf7180000933594-processed-gene-0.2-mRNA-1	SD12	8	4.054	interferon-induced very large gtpase 1-like
Sedum.T00038056.1	snap_masked-jcf7180000930170-processed-gene-0.2-mRNA-1	SD12	8	4.458	interferon-induced very large gtpase 1-like
Sedum.T00004097.1	snap_masked-jcf7180000928496-processed-gene-0.11-mRNA-1	SD12	8	3.748	isoaspartyl peptidase
Sedum.T00024441.1	maker-jcf7180000899163-augustus-gene-0.6-mRNA-1	SD12	8	4.083	kelch-like protein 11
Sedum.T00015528.1	maker-jcf7180000918398-snap-gene-0.27-mRNA-1	SD12	8	2.312	kunitz and ntr domain-containing protein 2
Sedum.T00032336.1	augustus_masked-jcf7180000924769-processed-gene-0.4-mRNA-1	SD12	8	2.84	leucine-rich repeat-containing protein 48-like
Sedum.T00016176.1	augustus_masked-jcf7180000926416-processed-gene-0.14-mRNA-1	SD12	8	2.921	leucine-rich repeat-containing protein 8d-like
Sedum.T00036854.1	maker-jcf7180000916556-augustus-gene-0.25-mRNA-1	SD12	8	3.079	LGP2
Sedum.T00023213.1	maker-jcf7180000890055-snap-gene-0.4-mRNA-1	SD12	8	2.211	lrr and pyd domains-containing partial
Sedum.T00037309.1	maker-jcf7180000931593-snap-gene-0.4-mRNA-1	SD12	8	3.451	lrr and pyd domains-containing partial
Sedum.T00005482.1	maker-jcf7180000928404-snap-gene-0.70-mRNA-1	SD12	8	4.78	meiosis inhibitor protein 1
Sedum.T00005341.1	augustus_masked-jcf7180000926734-processed-gene-0.7-mRNA-1	SD12	8	3.283	microtubule-associated protein futsch-like
Sedum.T00009634.1	maker-jcf7180000927108-augustus-gene-0.37-mRNA-1	SD12	8	3.998	mif4g domain-containing protein
Sedum.T00003863.1	maker-jcf7180000929654-augustus-gene-0.29-mRNA-1	SD12	8	3.778	monocyte to macrophage differentiation factor 2
Sedum.T00014796.1	augustus_masked-jcf7180000931616-processed-gene-0.8-mRNA-1	SD12	8	3.919	myosin heavy fast skeletal muscle
Sedum.T00007808.1	maker-jcf7180000888632-augustus-gene-0.15-mRNA-1	SD12	8	2.485	myosin-10 isoform x3
Sedum.T00017478.1	maker-jcf7180000917623-augustus-gene-0.44-mRNA-1	SD12	8	2.24	myosin-binding protein fast-type
Sedum.T00038230.1	augustus_masked-jcf7180000929484-processed-gene-1.32-mRNA-1	SD12	8	2.28	na(+) h(+) exchange regulatory cofactor nhe-rf2-like
Sedum.T00003852.1	maker-jcf7180000920532-augustus-gene-0.18-mRNA-1	SD12	8	2.232	n-alpha-acetyltransferase 60
Sedum.T00009073.1	maker-jcf7180000927753-augustus-gene-0.55-mRNA-1	SD12	8	2.951	nuclear factor brain-like
Sedum.T00021710.1	maker-jcf7180000897373-augustus-gene-0.14-mRNA-1	SD12	8	3.582	nucleoside diphosphate mitochondrial
Sedum.T00027701.1	genemark-jcf7180000926771-processed-gene-0.14-mRNA-1	SD12	8	2.219	peptidyl-prolyl cis-trans isomerase fkbp10 isoform x1
Sedum.T00017447.1	maker-jcf7180000933380-augustus-gene-0.84-mRNA-1	SD12	8	2.94	phospholipase c delta 3a
Sedum.T00030692.1	maker-jcf7180000933226-augustus-gene-0.32-mRNA-1	SD12	8	3.989	phosphomannomutase 1
Sedum.T00024418.1	maker-jcf7180000930554-snap-gene-0.50-mRNA-1	SD12	8	3.049	platelet-derived growth factor subunit a
Sedum.T00002849.1	maker-jcf7180000916435-snap-gene-0.85-mRNA-1	SD12	8	4.266	potassium voltage-gated channel subfamily h member 6
Sedum.T00010964.1	maker-jcf7180000917038-snap-gene-0.16-mRNA-1	SD12	8	2.042	pre-b-cell leukemia transcription factor 4 isoform x3
Sedum.T00042552.1	augustus_masked-jcf7180000930148-processed-gene-0.3-mRNA-1	SD12	8	3.311	PREDICTED: calpain-15-like
Sedum.T00024573.1	maker-jcf7180000928007-augustus-gene-0.9-mRNA-1	SD12	8	2	PREDICTED: caskin-1-like
Sedum.T00012050.1	maker-jcf7180000932025-snap-gene-0.35-mRNA-1	SD12	8	4.482	PREDICTED: myosin-11-like
Sedum.T00043298.1	maker-jcf7180000929237-augustus-gene-0.37-mRNA-1	SD12	8	7.411	PREDICTED: recoverin
Sedum.T00001986.1	snap_masked-jcf7180000918654-processed-gene-0.53-mRNA-1	SD12	8	2.243	PREDICTED: synaptogyrin-2-like
Sedum.T00007450.1	augustus_masked-jcf7180000928453-processed-gene-1.33-mRNA-1	SD12	8	3.328	PREDICTED: vasorin
Sedum.T00011612.1	maker-jcf7180000922925-augustus-gene-0.41-mRNA-1	SD12	8	2.442	progestin and adipoq receptor family member 4
Sedum.T00007676.1	maker-jcf7180000930954-snap-gene-0.34-mRNA-1	SD12	8	2.561	proline-rich protein 12
Sedum.T00009072.2	maker-jcf7180000927753-snap-gene-0.66-mRNA-2	SD12	8	5.518	protein crumbs homolog 3
Sedum.T00032786.1	maker-jcf7180000926336-augustus-gene-0.69-mRNA-1	SD12	8	5.193	protein fam117a
Sedum.T00040554.1	maker-jcf7180000916905-augustus-gene-0.15-mRNA-1	SD12	8	2.53	protein fam195b
Sedum.T00011618.1	genemark-jcf7180000920602-processed-gene-0.3-mRNA-1	SD12	8	2.222	ras-related protein rab-37-like isoform x1
Sedum.T00020819.1	maker-jcf7180000931656-augustus-gene-0.66-mRNA-1	SD12	8	4.218	retinoic acid-induced protein 3-like
Sedum.T00008343.1	augustus_masked-jcf7180000922734-processed-gene-0.20-mRNA-1	SD12	8	2.908	retinol dehydrogenase 8-like
Sedum.T00007555.1	maker-jcf7180000931639-snap-gene-0.4-mRNA-1	SD12	8	3.658	ribonuclease inhibitor-like
Sedum.T00020717.1	maker-jcf7180000928945-augustus-gene-0.17-mRNA-1	SD12	8	2.425	seizure 6-like protein 2
Sedum.T00001053.1	maker-jcf7180000922214-augustus-gene-0.45-mRNA-1	SD12	8	3.685	serine threonine-protein kinase lmtk1- partial
Sedum.T00035256.1	maker-jcf7180000923115-augustus-gene-0.47-mRNA-1	SD12	8	3.431	serine threonine-protein kinase lmtk2
Sedum.T00033985.1	maker-jcf7180000924062-snap-gene-0.9-mRNA-1	SD12	8	2.596	serine threonine-protein kinase tao2-like
Sedum.T00002576.1	augustus_masked-jcf7180000918464-processed-gene-0.19-mRNA-1	SD12	8	2.534	signal transducer and activator of transcription 3 isoform x1
Sedum.T00021708.1	maker-jcf7180000897373-augustus-gene-0.13-mRNA-1	SD12	8	2.213	sodium-dependent neutral amino acid transporter b at2-like
Sedum.T00038229.1	augustus_masked-jcf7180000929484-processed-gene-1.33-mRNA-1	SD12	8	6.721	somtostatin receptor type five
Sedum.T00034461.1	maker-jcf7180000888419-snap-gene-0.34-mRNA-1	SD12	8	2.375	suppressor of cytokine signaling 3
Sedum.T00014223.3	maker-jcf7180000922536-augustus-gene-0.61-mRNA-3	SD12	8	3.039	transcription activator brg1 isoform x1
Sedum.T00001975.1	augustus_masked-jcf7180000918654-processed-gene-0.30-mRNA-1	SD12	8	2.62	transcription factor
Sedum.T00007447.1	maker-jcf7180000928453-augustus-gene-1.64-mRNA-1	SD12	8	2.057	transcription factor ap-4
Sedum.T00038875.1	maker-jcf7180000932356-snap-gene-0.15-mRNA-1	SD12	8	2.613	transient receptor potential cation channel subfamily m member 4-like isoform x1
Sedum.T00007303.1	augustus_masked-jcf7180000925024-processed-gene-0.4-mRNA-1	SD12	8	2.069	transmembrane protein 184b-like
Sedum.T00007455.1	maker-jcf7180000926365-augustus-gene-0.18-mRNA-1	SD12	8	2.851	transmembrane protein 56-b-like
Sedum.T00010200.1	maker-jcf7180000918691-snap-gene-0.7-mRNA-1	SD12	8	2.042	trinucleotide repeat-containing 6c protein
Sedum.T00009079.1	genemark-jcf7180000927753-processed-gene-0.12-mRNA-1	SD12	8	5.912	tubulin beta-4a chain-like
Sedum.T00006873.1	maker-jcf7180000932097-augustus-gene-0.38-mRNA-1	SD12	8	2.585	u1 small nuclear ribonucleoprotein 70 kda
Sedum.T00033363.1	maker-jcf7180000927669-snap-gene-0.65-mRNA-1	SD12	8	2.561	ubiquitin carboxyl-terminal hydrolase 43-like
Sedum.T00033370.1	snap_masked-jcf7180000927669-processed-gene-0.34-mRNA-1	SD12	8	2.849	ubiquitin carboxyl-terminal hydrolase 43-like
Sedum.T00007318.2	maker-jcf7180000928619-snap-gene-0.14-mRNA-2	SD12	8	2.204	ubiquitin-conjugating enzyme e2 z
Sedum.T00005480.1	genemark-jcf7180000928404-processed-gene-0.1-mRNA-1	SD12	8	2.353	uncharacterized protein kiaa1467 homolog
Sedum.T00028988.1	maker-jcf7180000930930-augustus-gene-0.29-mRNA-1	SD12	8	3.741	uncharacterized protein loc101163171
Sedum.T00031339.1	augustus_masked-jcf7180000889253-processed-gene-0.5-mRNA-1	SD12	8	4.348	uncharacterized protein loc102787260
Sedum.T00007678.1	maker-jcf7180000930954-snap-gene-0.35-mRNA-1	SD12	8	2.971	uncharacterized protein loc103373617
Sedum.T00037315.1	maker-jcf7180000928256-augustus-gene-0.5-mRNA-1	SD12	8	2.206	unconventional myosin-xv
Sedum.T00009076.1	maker-jcf7180000927753-snap-gene-0.71-mRNA-1	SD12	8	3.904	upf0585 protein c16orf13 homolog b-like
Sedum.T00003457.1	snap_masked-jcf7180000920520-processed-gene-0.19-mRNA-1	SD12	8	5.573	upf0764 protein c16orf89 homolog
Sedum.T00000385.1	maker-jcf7180000888048-augustus-gene-0.16-mRNA-1	SD12	8	6.602	upf0764 protein c16orf89 homolog
Sedum.T00003717.1	maker-jcf7180000920904-augustus-gene-0.17-mRNA-1	SD12	8	2	voltage-dependent t-type calcium channel subunit alpha-1i
Sedum.T00031285.1	maker-jcf7180000897108-augustus-gene-0.6-mRNA-1	SD12	8	2.572	zinc finger protein 207
Sedum.T00021389.1	maker-jcf7180000930650-snap-gene-0.5-mRNA-1	SD13	17	2.133	5 -3 exoribonuclease 1 isoform x1
Sedum.T00001308.1	snap_masked-jcf7180000891447-processed-gene-0.2-mRNA-1	SD13	17	2.217	5 -3 exoribonuclease 1-like
Sedum.T00045414.1	maker-jcf7180000933041-augustus-gene-0.66-mRNA-1	SD13	17	2.483	5 -amp-activated protein kinase subunit beta-2
Sedum.T00025048.1	augustus_masked-jcf7180000931557-processed-gene-0.18-mRNA-1	SD13	17	5.547	abhydrolase domain-containing protein 3
Sedum.T00001172.1	maker-jcf7180000923468-snap-gene-0.7-mRNA-1	SD13	17	6.614	abhydrolase domain-containing protein 3
Sedum.T00028369.2	maker-jcf7180000927153-snap-gene-0.51-mRNA-2	SD13	17	2.731	acid-sensing ion channel 1-like
Sedum.T00025997.1	maker-jcf7180000931100-augustus-gene-0.27-mRNA-1	SD13	17	2.473	actin-binding protein ipp
Sedum.T00001730.1	augustus_masked-jcf7180000916569-processed-gene-0.2-mRNA-1	SD13	17	2.788	activated cdc42 kinase 1
Sedum.T00024686.1	snap_masked-jcf7180000928845-processed-gene-0.11-mRNA-1	SD13	17	3.387	adamts-like protein 2
Sedum.T00011580.1	snap_masked-jcf7180000932156-processed-gene-0.52-mRNA-1	SD13	17	2.56	adaptor protein complex ap- isoform cra_b
Sedum.T00002466.1	augustus_masked-jcf7180000887958-processed-gene-0.17-mRNA-1	SD13	17	6.373	adenylate cyclase type 8
Sedum.T00041366.1	maker-jcf7180000929114-augustus-gene-0.19-mRNA-1	SD13	17	2.649	afadin- and alpha-actinin-binding
Sedum.T00024341.1	augustus_masked-jcf7180000930939-processed-gene-0.18-mRNA-1	SD13	17	2.903	annexin a13-like
Sedum.T00000637.1	maker-jcf7180000926537-augustus-gene-0.55-mRNA-1	SD13	17	2.099	ap-1 complex subunit gamma-1-like
Sedum.T00010864.1	maker-jcf7180000926993-augustus-gene-0.17-mRNA-1	SD13	17	2.534	aquaporin-4 isoform x2
Sedum.T00045338.1	maker-jcf7180000924375-snap-gene-0.20-mRNA-1	SD13	17	2.743	arylsulfatase i-like
Sedum.T00031302.3	maker-jcf7180000928639-augustus-gene-0.23-mRNA-3	SD13	17	2.01	atp-dependent rna helicase a-like
Sedum.T00028368.1	maker-jcf7180000927153-augustus-gene-0.43-mRNA-1	SD13	17	3.341	autophagy-related protein 9b
Sedum.T00020795.1	maker-jcf7180000890300-snap-gene-0.30-mRNA-1	SD13	17	2.883	b-cell lymphoma 6 protein
Sedum.T00001718.1	maker-jcf7180000932523-augustus-gene-0.41-mRNA-1	SD13	17	2.383	calcium calmodulin-dependent 3 -cyclic nucleotide phosphodiesterase 1c
Sedum.T00038344.1	maker-jcf7180000928435-augustus-gene-0.13-mRNA-1	SD13	17	2.436	calsequestrin 1
Sedum.T00011488.1	maker-jcf7180000932850-augustus-gene-0.54-mRNA-1	SD13	17	2.247	camp-responsive element modulator-like isoform x3
Sedum.T00019193.1	maker-jcf7180000920302-snap-gene-0.32-mRNA-1	SD13	17	4.179	catenin delta-2 isoform x7
Sedum.T00019192.1	maker-jcf7180000920302-augustus-gene-0.29-mRNA-1	SD13	17	4.001	catenin delta-2-like isoform x2
Sedum.T00019188.1	genemark-jcf7180000919367-processed-gene-0.0-mRNA-1	SD13	17	3.117	cathepsin z-like
Sedum.T00040535.1	snap_masked-jcf7180000929219-processed-gene-0.41-mRNA-1	SD13	17	4.252	cell adhesion molecule 3-like
Sedum.T00033013.1	maker-jcf7180000923107-augustus-gene-0.5-mRNA-1	SD13	17	5.04	ceramide synthase 2-like
Sedum.T00031055.1	maker-jcf7180000927304-snap-gene-0.13-mRNA-1	SD13	17	3.915	cholesterol 7-alpha-monooxygenase
Sedum.T00037055.1	maker-jcf7180000924790-augustus-gene-0.6-mRNA-1	SD13	17	2.484	cmp-n-acetylneuraminate-beta- -galactoside alpha- -sialyltransferase isoform x1
Sedum.T00012580.1	maker-jcf7180000928454-augustus-gene-0.58-mRNA-1	SD13	17	7.253	coiled-coil domain-containing protein 178 isoform x1
Sedum.T00023157.1	maker-jcf7180000931794-snap-gene-0.25-mRNA-1	SD13	17	7.727	contactin-associated 4
Sedum.T00037132.1	snap_masked-jcf7180000933468-processed-gene-0.12-mRNA-1	SD13	17	4.301	contactin-associated partial
Sedum.T00020027.1	augustus_masked-jcf7180000889185-processed-gene-0.15-mRNA-1	SD13	17	2.357	cytoplasmic dynein 1 intermediate chain 2-like isoform x4
Sedum.T00007836.1	maker-jcf7180000890861-augustus-gene-0.36-mRNA-1	SD13	17	2.217	desmocollin-1-like isoform x1
Sedum.T00014701.1	augustus_masked-jcf7180000926319-processed-gene-0.20-mRNA-1	SD13	17	3.316	disabled homolog 1-like isoform x1
Sedum.T00007199.1	snap_masked-jcf7180000918587-processed-gene-0.13-mRNA-1	SD13	17	2.522	disabled homolog 1-like isoform x2
Sedum.T00021512.1	maker-jcf7180000927127-snap-gene-0.34-mRNA-1	SD13	17	2.576	disks large-associated protein 1-like isoform x1
Sedum.T00009912.1	maker-jcf7180000930873-augustus-gene-0.28-mRNA-1	SD13	17	3.874	dnaj homolog subfamily b member 4
Sedum.T00033066.4	maker-jcf7180000928850-snap-gene-0.23-mRNA-4	SD13	17	2.496	dual specificity phosphatase 28
Sedum.T00036087.1	genemark-jcf7180000928068-processed-gene-0.5-mRNA-1	SD13	17	3.073	dual specificity testis-specific protein kinase 2-like
Sedum.T00043405.1	maker-jcf7180000930983-snap-gene-0.41-mRNA-1	SD13	17	2.149	e3 ubiquitin-protein ligase mib1 isoform x5
Sedum.T00000459.1	genemark-jcf7180000929020-processed-gene-0.6-mRNA-1	SD13	17	2.065	elongation factor 2
Sedum.T00005197.1	maker-jcf7180000917549-augustus-gene-0.15-mRNA-1	SD13	17	2.427	elongation factor 2
Sedum.T00023546.1	snap_masked-jcf7180000927624-processed-gene-0.32-mRNA-1	SD13	17	6.709	espin-like protein
Sedum.T00033054.2	maker-jcf7180000932439-snap-gene-0.33-mRNA-2	SD13	17	3.394	exocyst complex component 3
Sedum.T00015308.1	genemark-jcf7180000932076-processed-gene-0.1-mRNA-1	SD13	17	3.674	extended synaptotagmin-2- partial
Sedum.T00015307.1	maker-jcf7180000932076-augustus-gene-0.13-mRNA-1	SD13	17	3.603	extended synaptotagmin-2-like isoform x4
Sedum.T00022281.1	maker-jcf7180000920442-augustus-gene-0.16-mRNA-1	SD13	17	10.313	f-box only protein 36-like
Sedum.T00042417.1	maker-jcf7180000928368-augustus-gene-0.49-mRNA-1	SD13	17	2.143	fizzy-related protein homolog
Sedum.T00026862.1	maker-jcf7180000916394-augustus-gene-0.33-mRNA-1	SD13	17	3.628	g protein-activated inward rectifier potassium channel 3-like
Sedum.T00025152.1	genemark-jcf7180000926493-processed-gene-0.0-mRNA-1	SD13	17	3.297	glycogen debranching enzyme
Sedum.T00022281.2	maker-jcf7180000920442-augustus-gene-0.16-mRNA-2	SD13	17	7.382	g-protein-coupled receptor kinase 7a-like
Sedum.T00036608.1	maker-jcf7180000932466-snap-gene-0.31-mRNA-1	SD13	17	3.158	growth arrest and dna damage-inducible protein gadd45 alpha-like isoform x1
Sedum.T00019797.1	snap_masked-jcf7180000916829-processed-gene-0.4-mRNA-1	SD13	17	6.075	gtp-binding protein rem 2
Sedum.T00030106.1	maker-jcf7180000924065-snap-gene-0.10-mRNA-1	SD13	17	4.172	guanine nucleotide-binding protein g subunit alpha isoform x3
Sedum.T00020504.1	maker-jcf7180000892992-snap-gene-0.9-mRNA-1	SD13	17	4.494	guanine nucleotide-binding protein g subunit alpha isoform x3
Sedum.T00008964.1	snap_masked-jcf7180000917918-processed-gene-0.19-mRNA-1	SD13	17	9.402	horma domain-containing protein 1-like
Sedum.T00014977.2	maker-jcf7180000932171-snap-gene-0.37-mRNA-2	SD13	17	2.429	immunoglobulin lambda-like polypeptide 5
Sedum.T00006276.1	maker-jcf7180000895056-augustus-gene-0.19-mRNA-1	SD13	17	3.589	insulin-like growth factor-binding protein 3
Sedum.T00026865.1	maker-jcf7180000916394-snap-gene-0.41-mRNA-1	SD13	17	4.851	junctional protein associated with coronary artery disease-like
Sedum.T00012584.1	maker-jcf7180000928454-augustus-gene-0.57-mRNA-1	SD13	17	8.062	kelch-like protein 14 isoform x1
Sedum.T00003988.1	maker-jcf7180000923575-augustus-gene-0.3-mRNA-1	SD13	17	2.849	kinesin-associated protein 3
Sedum.T00029425.1	snap_masked-jcf7180000931415-processed-gene-0.14-mRNA-1	SD13	17	3.111	kinesin-associated protein 3
Sedum.T00020538.1	augustus_masked-jcf7180000916757-processed-gene-0.25-mRNA-1	SD13	17	4.36	Kinocilin
Sedum.T00011130.1	genemark-jcf7180000929199-processed-gene-0.0-mRNA-1	SD13	17	2.495	krueppel-like factor 9
Sedum.T00030504.1	genemark-jcf7180000919897-processed-gene-0.6-mRNA-1	SD13	17	4.187	leucine-rich repeat and immunoglobulin-like domain-containing nogo receptor-interacting protein 3
Sedum.T00011096.1	maker-jcf7180000926176-snap-gene-0.11-mRNA-1	SD13	17	7.234	lipid phosphate phosphatase-related protein type 4
Sedum.T00028365.1	maker-jcf7180000927153-augustus-gene-0.44-mRNA-1	SD13	17	6.103	low quality protein: obscurin- partial
Sedum.T00036571.1	maker-jcf7180000928457-augustus-gene-0.14-mRNA-1	SD13	17	3.394	low quality protein: probable g-protein coupled receptor 158
Sedum.T00026866.1	maker-jcf7180000916394-augustus-gene-0.37-mRNA-1	SD13	17	10.67	low quality protein: protein pih1d3
Sedum.T00042311.1	maker-jcf7180000932003-augustus-gene-0.43-mRNA-1	SD13	17	2.599	mammalian ependymin-related protein 1
Sedum.T00015731.1	augustus_masked-jcf7180000918668-processed-gene-0.4-mRNA-1	SD13	17	5.105	methyl- -binding domain protein 3-like
Sedum.T00039760.1	maker-jcf7180000923155-augustus-gene-0.12-mRNA-1	SD13	17	3.559	microtubule-associated protein rp eb family member 2 isoform x1
Sedum.T00020619.1	maker-jcf7180000926378-augustus-gene-0.20-mRNA-1	SD13	17	3.499	mitochondrial coenzyme a transporter slc25a42 isoform x1
Sedum.T00026631.1	augustus_masked-jcf7180000890232-processed-gene-0.5-mRNA-1	SD13	17	2.023	muscleblind-like protein 1 isoform x4
Sedum.T00035465.1	snap_masked-jcf7180000923922-processed-gene-0.2-mRNA-1	SD13	17	7.66	myb-related protein b-like
Sedum.T00022502.1	maker-jcf7180000927734-augustus-gene-0.51-mRNA-1	SD13	17	2.01	myomesin-1-like isoform x3
Sedum.T00025144.1	maker-jcf7180000906487-augustus-gene-0.12-mRNA-1	SD13	17	2.166	nad kinase-like isoform x1
Sedum.T00009370.1	maker-jcf7180000927038-augustus-gene-1.65-mRNA-1	SD13	17	2.976	neuronal tyrosine-phosphorylated phosphoinositide-3-kinase adapter 2
Sedum.T00016709.1	maker-jcf7180000888572-augustus-gene-0.4-mRNA-1	SD13	17	6.146	Obscurin
Sedum.T00029739.1	maker-jcf7180000932410-snap-gene-0.30-mRNA-1	SD13	17	4.235	olfactomedin-like protein 2b isoform x1
Sedum.T00001721.1	maker-jcf7180000932523-snap-gene-0.45-mRNA-1	SD13	17	3.744	oxygen-regulated protein 1-like
Sedum.T00030127.3	maker-jcf7180000927917-snap-gene-1.58-mRNA-3	SD13	17	2.038	piezo-type mechanosensitive ion channel component 2 isoform x1
Sedum.T00000831.1	maker-jcf7180000932143-augustus-gene-0.33-mRNA-1	SD13	17	3.573	plasminogen activator inhibitor 1 rna-binding protein
Sedum.T00008865.1	maker-jcf7180000888681-augustus-gene-0.15-mRNA-1	SD13	17	4.709	potassium voltage-gated channel subfamily v member 2-like
Sedum.T00027747.1	augustus_masked-jcf7180000923236-processed-gene-0.7-mRNA-1	SD13	17	2.875	PREDICTED: astrotactin-1-like
Sedum.T00007034.1	maker-jcf7180000929227-augustus-gene-0.64-mRNA-1	SD13	17	2.636	PREDICTED: bestrophin-4
Sedum.T00022507.1	genemark-jcf7180000927734-processed-gene-0.11-mRNA-1	SD13	17	2.639	PREDICTED: EMILIN-2-like
Sedum.T00016490.1	maker-jcf7180000891267-augustus-gene-0.9-mRNA-1	SD13	17	2.929	PREDICTED: erythroferrone-like
Sedum.T00011486.1	augustus_masked-jcf7180000932850-processed-gene-0.23-mRNA-1	SD13	17	3.135	PREDICTED: frizzled-8-like
Sedum.T00036609.1	genemark-jcf7180000932466-processed-gene-0.10-mRNA-1	SD13	17	2.053	PREDICTED: gelsolin-like
Sedum.T00021485.1	maker-jcf7180000927791-snap-gene-0.21-mRNA-1	SD13	17	2.188	PREDICTED: neuropilin-1a-like
Sedum.T00021118.1	maker-jcf7180000911273-snap-gene-0.8-mRNA-1	SD13	17	2.79	PREDICTED: otoconin-90
Sedum.T00008864.1	maker-jcf7180000888681-augustus-gene-0.14-mRNA-1	SD13	17	7.649	PREDICTED: relaxin-3-like
Sedum.T00016256.1	genemark-jcf7180000923367-processed-gene-0.1-mRNA-1	SD13	17	2.05	PREDICTED: S-arrestin-like
Sedum.T00035559.1	maker-jcf7180000930420-augustus-gene-0.19-mRNA-1	SD13	17	3.518	PREDICTED: supervillin-like
Sedum.T00026063.4	maker-jcf7180000921143-snap-gene-0.35-mRNA-4	SD13	17	5.144	probable atp-dependent dna helicase hfm1
Sedum.T00039310.1	genemark-jcf7180000927381-processed-gene-0.4-mRNA-1	SD13	17	7.894	protein aknad1
Sedum.T00045412.1	maker-jcf7180000933041-augustus-gene-0.64-mRNA-1	SD13	17	5.35	protein fam102b
Sedum.T00006445.1	maker-jcf7180000928844-augustus-gene-0.8-mRNA-1	SD13	17	3.004	protein niban
Sedum.T00000888.1	augustus_masked-jcf7180000920236-processed-gene-0.7-mRNA-1	SD13	17	3.95	protein patched homolog 2
Sedum.T00003537.1	maker-jcf7180000928859-snap-gene-0.28-mRNA-1	SD13	17	7.363	protein tilb homolog
Sedum.T00030838.1	maker-jcf7180000887873-augustus-gene-0.47-mRNA-1	SD13	17	4.755	protein-lysine 6-oxidase-like
Sedum.T00034101.1	maker-jcf7180000895030-augustus-gene-0.22-mRNA-1	SD13	17	2.759	ras-related protein rab-11b-like
Sedum.T00023548.1	maker-jcf7180000927624-augustus-gene-0.43-mRNA-1	SD13	17	7.326	ras-related protein rab-6b-like
Sedum.T00016736.1	maker-jcf7180000902792-augustus-gene-0.35-mRNA-1	SD13	17	3.802	rb1-inducible coiled-coil protein 1 isoform x1
Sedum.T00028772.1	snap_masked-jcf7180000932313-processed-gene-0.8-mRNA-1	SD13	17	4.2	receptor-type tyrosine-protein phosphatase n2-like
Sedum.T00041828.1	genemark-jcf7180000932339-processed-gene-0.1-mRNA-1	SD13	17	4.319	receptor-type tyrosine-protein phosphatase n2-like
Sedum.T00034044.1	snap_masked-jcf7180000923037-processed-gene-0.4-mRNA-1	SD13	17	7.4	receptor-type tyrosine-protein phosphatase n2-like
Sedum.T00008703.1	augustus_masked-jcf7180000931829-processed-gene-0.23-mRNA-1	SD13	17	5.595	red blood cell carbonic anhydrase ii
Sedum.T00015730.1	maker-jcf7180000918668-augustus-gene-0.9-mRNA-1	SD13	17	3.342	rna-binding protein mex3d
Sedum.T00009371.1	maker-jcf7180000927038-snap-gene-1.71-mRNA-1	SD13	17	3.704	serine arginine repetitive matrix protein 2-like
Sedum.T00012581.1	maker-jcf7180000928454-augustus-gene-0.54-mRNA-1	SD13	17	3.15	serine arginine-rich splicing factor 11-like
Sedum.T00028894.1	genemark-jcf7180000927893-processed-gene-0.6-mRNA-1	SD13	17	2.2	serine threonine-protein kinase tousled-like 1-b isoform x1
Sedum.T00030814.1	maker-jcf7180000887778-snap-gene-0.14-mRNA-1	SD13	17	4.54	sh3-containing grb2-like protein 3-interacting protein 1
Sedum.T00012697.1	maker-jcf7180000923040-augustus-gene-0.18-mRNA-1	SD13	17	2.273	signal peptide peptidase-like 2b
Sedum.T00032731.1	maker-jcf7180000887876-augustus-gene-0.14-mRNA-1	SD13	17	4.407	solute carrier family 22 member 13-like
Sedum.T00014028.1	maker-jcf7180000920225-augustus-gene-0.35-mRNA-1	SD13	17	3.375	solute carrier family 22 member 23
Sedum.T00035560.1	maker-jcf7180000930420-augustus-gene-0.17-mRNA-1	SD13	17	4.233	supervillin-like isoform x3
Sedum.T00035558.1	maker-jcf7180000930420-augustus-gene-0.18-mRNA-1	SD13	17	3.453	supervillin-like isoform x8
Sedum.T00003955.1	maker-jcf7180000930307-augustus-gene-0.43-mRNA-1	SD13	17	2.306	synaptosomal-associated protein 47
Sedum.T00018497.1	maker-jcf7180000931935-augustus-gene-0.17-mRNA-1	SD13	17	3.408	tissue factor-like
Sedum.T00016305.1	augustus_masked-jcf7180000927274-processed-gene-0.26-mRNA-1	SD13	17	5.184	transmembrane protein 200c
Sedum.T00042680.1	augustus_masked-jcf7180000890210-processed-gene-0.8-mRNA-1	SD13	17	2.404	tripartite motif-containing protein 16
Sedum.T00024031.1	augustus_masked-jcf7180000933627-processed-gene-0.11-mRNA-1	SD13	17	2.951	tripartite motif-containing protein 16
Sedum.T00010799.1	maker-jcf7180000930891-snap-gene-0.25-mRNA-1	SD13	17	2.683	tripartite motif-containing protein 16-like
Sedum.T00014027.1	genemark-jcf7180000920225-processed-gene-0.4-mRNA-1	SD13	17	2.864	tubulin beta-2a chain
Sedum.T00009918.1	maker-jcf7180000930873-augustus-gene-1.67-mRNA-1	SD13	17	2.626	ubiquitin carboxyl-terminal hydrolase 33
Sedum.T00009362.1	maker-jcf7180000927038-augustus-gene-0.39-mRNA-1	SD13	17	3.721	uncharacterized protein kiaa1614 homolog
Sedum.T00043055.1	snap_masked-jcf7180000932010-processed-gene-0.26-mRNA-1	SD13	17	2.199	unconventional myosin-x
Sedum.T00043056.1	maker-jcf7180000932010-snap-gene-0.36-mRNA-1	SD13	17	2.506	unconventional myosin-x
Sedum.T00020468.1	maker-jcf7180000926932-snap-gene-0.13-mRNA-1	SD13	17	3.876	unnamed protein product
Sedum.T00039822.1	snap_masked-jcf7180000928107-processed-gene-0.27-mRNA-1	SD13	17	4.403	vasoactive intestinal polypeptide receptor
Sedum.T00008628.1	maker-jcf7180000929204-augustus-gene-0.11-mRNA-1	SD13	17	2.338	voltage-dependent l-type calcium channel subunit beta-3-like isoform x3
Sedum.T00042840.1	maker-jcf7180000928223-augustus-gene-0.26-mRNA-1	SD13	17	4.106	wd repeat-containing protein 37 isoform x1
Sedum.T00032732.1	snap_masked-jcf7180000887876-processed-gene-0.11-mRNA-1	SD13	17	2.345	xin actin-binding repeat-containing protein 1
Sedum.T00026667.1	maker-jcf7180000931706-augustus-gene-0.52-mRNA-1	SD13	17	3.602	y+l amino acid transporter 2-like
Sedum.T00011236.1	maker-jcf7180000917188-augustus-gene-0.26-mRNA-1	SD14	13	2.355	14-3-3 protein gamma-b
Sedum.T00023741.1	augustus_masked-jcf7180000926534-processed-gene-0.23-mRNA-1	SD14	13	2.208	a disintegrin and metalloproteinase with thrombospondin motifs 8
Sedum.T00011367.1	maker-jcf7180000923172-augustus-gene-0.11-mRNA-1	SD14	13	2.291	a disintegrin and metalloproteinase with thrombospondin motifs 8
Sedum.T00010750.1	maker-jcf7180000929920-snap-gene-0.30-mRNA-1	SD14	13	2.972	alkaline phosphatase-like
Sedum.T00039137.1	genemark-jcf7180000923291-processed-gene-0.4-mRNA-1	SD14	13	2.298	amyloid beta a4 precursor protein-binding family b member 1
Sedum.T00032479.1	maker-jcf7180000919844-snap-gene-0.35-mRNA-1	SD14	13	2.045	amyloid-like protein 2
Sedum.T00026449.1	maker-jcf7180000929119-augustus-gene-0.25-mRNA-1	SD14	13	2.337	ankyrin repeat domain-containing protein 13b
Sedum.T00010616.1	maker-jcf7180000916232-snap-gene-0.33-mRNA-1	SD14	13	3.359	arfaptin-2-like isoform x3
Sedum.T00015606.1	genemark-jcf7180000927983-processed-gene-1.9-mRNA-1	SD14	13	3.878	arylacetamide deacetylase
Sedum.T00036824.1	maker-jcf7180000927644-augustus-gene-0.11-mRNA-1	SD14	13	2.98	b-cell receptor-associated protein 29
Sedum.T00007357.1	maker-jcf7180000917118-augustus-gene-0.46-mRNA-1	SD14	13	3.749	beta-galactosidase-1-like protein 2
Sedum.T00026910.1	maker-jcf7180000929799-augustus-gene-1.57-mRNA-1	SD14	13	2.195	beta-secretase 1
Sedum.T00019756.1	maker-jcf7180000932987-snap-gene-0.38-mRNA-1	SD14	13	3.797	calpain small subunit 1-like
Sedum.T00021212.1	maker-jcf7180000932728-augustus-gene-0.66-mRNA-1	SD14	13	2.131	calpain-1 catalytic subunit-like
Sedum.T00013756.1	maker-jcf7180000921235-augustus-gene-0.11-mRNA-1	SD14	13	2.065	caseinolytic peptidase b protein homolog
Sedum.T00017506.1	maker-jcf7180000897120-augustus-gene-0.38-mRNA-1	SD14	13	2.682	cell adhesion molecule 2
Sedum.T00025530.1	maker-jcf7180000888003-augustus-gene-0.40-mRNA-1	SD14	13	8.925	coiled-coil domain-containing protein mitochondrial
Sedum.T00022163.1	genemark-jcf7180000926073-processed-gene-0.8-mRNA-1	SD14	13	2.916	cxadr-like membrane protein
Sedum.T00039096.1	snap_masked-jcf7180000933067-processed-gene-0.68-mRNA-1	SD14	13	4.808	cyclin-dependent kinase-like 1
Sedum.T00013595.1	snap_masked-jcf7180000888248-processed-gene-0.12-mRNA-1	SD14	13	5.324	cytoplasmic dynein 2 heavy chain 1 isoform x2
Sedum.T00028783.1	augustus_masked-jcf7180000929282-processed-gene-0.5-mRNA-1	SD14	13	5.245	cytoplasmic dynein 2 heavy chain 1-like
Sedum.T00037707.1	snap_masked-jcf7180000926785-processed-gene-0.19-mRNA-1	SD14	13	2.974	delta and notch-like epidermal growth factor-related receptor
Sedum.T00041013.1	genemark-jcf7180000930902-processed-gene-0.2-mRNA-1	SD14	13	2.093	double-strand break repair protein mre11a isoform x2
Sedum.T00028963.1	maker-jcf7180000916231-augustus-gene-0.37-mRNA-1	SD14	13	6.697	dynein assembly factor axonemal
Sedum.T00028960.2	maker-jcf7180000916231-augustus-gene-0.36-mRNA-2	SD14	13	6.038	dynein assembly factor with wdr repeat domains 1 isoform x1
Sedum.T00036730.1	maker-jcf7180000930323-augustus-gene-0.26-mRNA-1	SD14	13	2.86	endothelin-converting enzyme-like 1
Sedum.T00028663.1	snap_masked-jcf7180000917876-processed-gene-0.5-mRNA-1	SD14	13	2.045	eukaryotic translation initiation factor 4 gamma 1 isoform x2
Sedum.T00036358.1	maker-jcf7180000920130-augustus-gene-0.11-mRNA-1	SD14	13	2.487	eukaryotic translation initiation factor 4 gamma 1-like isoform x3
Sedum.T00000538.1	maker-jcf7180000927074-augustus-gene-0.23-mRNA-1	SD14	13	3.081	fatty aldehyde dehydrogenase-like isoform x1
Sedum.T00025616.1	snap_masked-jcf7180000930838-processed-gene-0.23-mRNA-1	SD14	13	4.395	fch and double sh3 domains protein 2 isoform x1
Sedum.T00043418.1	maker-jcf7180000921114-snap-gene-0.24-mRNA-1	SD14	13	7.247	g protein-coupled receptor kinase 7b-like
Sedum.T00017358.1	maker-jcf7180000927994-augustus-gene-0.11-mRNA-1	SD14	13	3.547	glycerophosphodiester phosphodiesterase domain-containing protein 1
Sedum.T00007164.1	maker-jcf7180000924336-snap-gene-0.55-mRNA-1	SD14	13	2.641	gram domain-containing protein 1b isoform x5
Sedum.T00031791.1	maker-jcf7180000920477-augustus-gene-0.7-mRNA-1	SD14	13	3.597	group 3 secretory phospholipase a2
Sedum.T00019759.1	maker-jcf7180000932987-snap-gene-0.39-mRNA-1	SD14	13	3.407	hira-interacting protein 3-like
Sedum.T00042231.1	maker-jcf7180000931333-augustus-gene-0.92-mRNA-1	SD14	13	4.032	homeobox protein otx5-like isoform x2
Sedum.T00027179.1	genemark-jcf7180000926027-processed-gene-0.5-mRNA-1	SD14	13	6.463	homeobox protein sebox-like
Sedum.T00023740.2	maker-jcf7180000926534-augustus-gene-0.44-mRNA-2	SD14	13	4.245	Hypothetical protein EH28_17166
Sedum.T00042232.1	maker-jcf7180000931333-snap-gene-0.109-mRNA-1	SD14	13	4.147	hypothetical protein EH28_17932
Sedum.T00026454.1	maker-jcf7180000929119-augustus-gene-1.24-mRNA-1	SD14	13	2.363	hypothetical protein EH28_21113
Sedum.T00015608.1	snap_masked-jcf7180000927983-processed-gene-1.51-mRNA-1	SD14	13	4.805	immunoglobulin superfamily member 10
Sedum.T00000802.2	maker-jcf7180000929857-augustus-gene-0.30-mRNA-2	SD14	13	4.18	integrator complex subunit 4
Sedum.T00011429.1	maker-jcf7180000928449-snap-gene-0.25-mRNA-1	SD14	13	3.423	intraflagellar transport protein 80 homolog
Sedum.T00024931.1	maker-jcf7180000926787-augustus-gene-0.46-mRNA-1	SD14	13	4.171	kelch repeat and btb domain-containing protein 3 isoform x1
Sedum.T00004775.1	genemark-jcf7180000916412-processed-gene-0.0-mRNA-1	SD14	13	2.267	latent-transforming growth factor beta-binding protein 1-like isoform x2
Sedum.T00042113.1	snap_masked-jcf7180000918364-processed-gene-0.7-mRNA-1	SD14	13	3.204	latent-transforming growth factor beta-binding protein 4
Sedum.T00008040.1	maker-jcf7180000927361-snap-gene-0.5-mRNA-1	SD14	13	2.832	latent-transforming growth factor beta-binding protein 4 isoform x2
Sedum.T00015950.1	augustus_masked-jcf7180000919284-processed-gene-0.14-mRNA-1	SD14	13	8.268	lebercilin-like protein
Sedum.T00014465.1	augustus_masked-jcf7180000931780-processed-gene-0.16-mRNA-1	SD14	13	4.532	leucine- glutamate- and lysine-rich protein 1 isoform x2
Sedum.T00025612.1	maker-jcf7180000930838-augustus-gene-0.30-mRNA-1	SD14	13	2.795	leucine-rich repeat and wd repeat-containing protein
Sedum.T00043440.1	augustus_masked-jcf7180000927357-processed-gene-0.23-mRNA-1	SD14	13	2.22	leucine-rich repeat-containing protein 75a isoform x2
Sedum.T00011240.4	maker-jcf7180000917188-augustus-gene-0.29-mRNA-4	SD14	13	2.926	mitochondrial uncoupling protein 2-like isoform x1
Sedum.T00028599.1	genemark-jcf7180000905579-processed-gene-0.8-mRNA-1	SD14	13	5.437	myelin protein zero-like protein 2 isoform x1
Sedum.T00012248.1	maker-jcf7180000926945-snap-gene-0.65-mRNA-1	SD14	13	2.409	n-acetylated-alpha-linked acidic dipeptidase 2
Sedum.T00023205.1	snap_masked-jcf7180000926091-processed-gene-1.26-mRNA-1	SD14	13	7.631	neural cell adhesion molecule 1-like isoform x1
Sedum.T00015072.1	maker-jcf7180000916912-snap-gene-0.27-mRNA-1	SD14	13	2.959	Neurobeachin
Sedum.T00028775.1	maker-jcf7180000917564-augustus-gene-0.4-mRNA-1	SD14	13	4.453	neurobeachin- partial
Sedum.T00017550.1	maker-jcf7180000923079-snap-gene-0.14-mRNA-1	SD14	13	2.176	nlr family member x1
Sedum.T00026912.1	maker-jcf7180000929799-snap-gene-1.70-mRNA-1	SD14	13	2.694	nucleoside diphosphate-linked moiety x motif mitochondrial
Sedum.T00045300.5	maker-jcf7180000928869-snap-gene-0.34-mRNA-5	SD14	13	2.609	optic atrophy 3 protein isoform x1
Sedum.T00029324.1	maker-jcf7180000930816-snap-gene-0.55-mRNA-1	SD14	13	3.164	paired box protein pax-3-like isoform x2
Sedum.T00029325.1	maker-jcf7180000930816-snap-gene-0.57-mRNA-1	SD14	13	3.564	paired box protein pax-3-like isoform x4
Sedum.T00033700.1	maker-jcf7180000926337-augustus-gene-1.65-mRNA-1	SD14	13	2.452	phosphorylase b kinase gamma catalytic skeletal muscle heart isoform
Sedum.T00038352.1	maker-jcf7180000922931-augustus-gene-0.26-mRNA-1	SD14	13	4.367	pih1 domain-containing protein 2
Sedum.T00023022.1	maker-jcf7180000923588-augustus-gene-0.14-mRNA-1	SD14	13	2.941	post-gpi attachment to proteins factor 2-like isoform x1
Sedum.T00034650.1	maker-jcf7180000928172-snap-gene-0.24-mRNA-1	SD14	13	2.049	PREDICTED: chordin
Sedum.T00039094.1	maker-jcf7180000933067-augustus-gene-0.74-mRNA-1	SD14	13	4.625	PREDICTED: galectin-4
Sedum.T00025526.1	augustus_masked-jcf7180000888003-processed-gene-0.17-mRNA-1	SD14	13	2.35	PREDICTED: gamma-sarcoglycan
Sedum.T00018686.1	maker-jcf7180000933534-augustus-gene-1.44-mRNA-1	SD14	13	2.192	PREDICTED: midasin-like
Sedum.T00025529.1	augustus_masked-jcf7180000888003-processed-gene-0.20-mRNA-1	SD14	13	5.074	PREDICTED: sacsin
Sedum.T00024986.1	maker-jcf7180000916068-augustus-gene-0.22-mRNA-1	SD14	13	3.115	PREDICTED: SCO-spondin-like
Sedum.T00016531.1	snap_masked-jcf7180000926788-processed-gene-0.28-mRNA-1	SD14	13	8.388	PREDICTED: secretogranin-2
Sedum.T00041951.1	maker-jcf7180000928005-augustus-gene-0.20-mRNA-1	SD14	13	3.426	PREDICTED: tapasin-related protein-like
Sedum.T00045355.1	maker-jcf7180000918000-snap-gene-0.84-mRNA-1	SD14	13	3.097	pre-mrna-processing-splicing factor 8
Sedum.T00005773.1	maker-jcf7180000928612-augustus-gene-0.31-mRNA-1	SD14	13	2.812	progesterone receptor isoform x2
Sedum.T00042239.2	maker-jcf7180000931333-augustus-gene-0.93-mRNA-2	SD14	13	2.078	proteasome subunit alpha type-6-like
Sedum.T00026242.1	maker-jcf7180000927724-snap-gene-0.8-mRNA-1	SD14	13	4.926	protein fam124b isoform x2
Sedum.T00010755.1	snap_masked-jcf7180000929920-processed-gene-0.22-mRNA-1	SD14	13	3.988	protein fam131a isoform x3
Sedum.T00021213.1	maker-jcf7180000932728-augustus-gene-0.65-mRNA-1	SD14	13	2.418	protein fosb isoform x1
Sedum.T00034602.1	maker-jcf7180000933415-augustus-gene-1.74-mRNA-1	SD14	13	2.036	protein jagged-1b-like
Sedum.T00024379.1	maker-jcf7180000929881-augustus-gene-0.17-mRNA-1	SD14	13	3.687	protein phosphatase 1d isoform x1
Sedum.T00041189.1	maker-jcf7180000928984-augustus-gene-0.5-mRNA-1	SD14	13	2.296	protocadherin fat 3
Sedum.T00001088.1	genemark-jcf7180000928011-processed-gene-0.4-mRNA-1	SD14	13	2.269	ras-related protein rab-30
Sedum.T00014086.1	maker-jcf7180000922744-augustus-gene-0.32-mRNA-1	SD14	13	2.778	ribosomal rna-processing protein 8
Sedum.T00045301.1	augustus_masked-jcf7180000928869-processed-gene-0.10-mRNA-1	SD14	13	3.264	ryanodine receptor 1-like
Sedum.T00012910.1	augustus_masked-jcf7180000923102-processed-gene-0.1-mRNA-1	SD14	13	3.598	ryanodine receptor 1-like
Sedum.T00043219.1	maker-jcf7180000926967-augustus-gene-0.7-mRNA-1	SD14	13	3.51	ryanodine receptor 1-like isoform x4
Sedum.T00045356.1	maker-jcf7180000918000-snap-gene-0.83-mRNA-1	SD14	13	2.593	scavenger receptor class f member 1
Sedum.T00018963.1	maker-jcf7180000927723-augustus-gene-0.30-mRNA-1	SD14	13	4.626	serine threonine-protein kinase nek8
Sedum.T00008323.4	maker-jcf7180000928161-augustus-gene-0.40-mRNA-4	SD14	13	3.295	serpin h1 isoform x1
Sedum.T00037265.1	maker-jcf7180000917465-augustus-gene-0.19-mRNA-1	SD14	13	2.848	sh2b adapter protein 2
Sedum.T00027677.1	maker-jcf7180000916204-augustus-gene-0.10-mRNA-1	SD14	13	2.105	sialate o-acetylesterase
Sedum.T00034608.1	maker-jcf7180000933415-augustus-gene-1.69-mRNA-1	SD14	13	4.454	Sialidase-4
Sedum.T00042224.1	maker-jcf7180000931333-augustus-gene-0.87-mRNA-1	SD14	13	4.369	sodium glucose cotransporter 2
Sedum.T00013633.1	maker-jcf7180000928773-snap-gene-0.91-mRNA-1	SD14	13	2.494	solute carrier family 12 member 9
Sedum.T00013637.1	maker-jcf7180000928773-augustus-gene-0.82-mRNA-1	SD14	13	2.638	solute carrier family 12 member 9
Sedum.T00000040.1	snap_masked-jcf7180000933396-processed-gene-0.38-mRNA-1	SD14	13	4.689	spectrin beta non-erythrocytic 4
Sedum.T00000030.1	maker-jcf7180000933396-snap-gene-0.70-mRNA-1	SD14	13	5.616	spectrin beta non-erythrocytic 4 isoform x1
Sedum.T00018680.1	maker-jcf7180000933534-augustus-gene-0.23-mRNA-1	SD14	13	5.148	spectrin beta non-erythrocytic 4 isoform x2
Sedum.T00024990.4	maker-jcf7180000916068-augustus-gene-0.25-mRNA-4	SD14	13	8.811	sperm surface protein sp17
Sedum.T00044690.1	genemark-jcf7180000926669-processed-gene-0.1-mRNA-1	SD14	13	5.538	stress protein hsc70-2
Sedum.T00026902.1	maker-jcf7180000929799-snap-gene-1.66-mRNA-1	SD14	13	3.369	transgelin isoform x1
Sedum.T00026902.2	maker-jcf7180000929799-snap-gene-1.66-mRNA-2	SD14	13	3.636	transgelin isoform x1
Sedum.T00015347.1	maker-jcf7180000917584-augustus-gene-0.3-mRNA-1	SD14	13	2.179	transmembrane protein 160
Sedum.T00028596.1	maker-jcf7180000905579-augustus-gene-0.48-mRNA-1	SD14	13	3.12	transmembrane protein 25
Sedum.T00025320.1	augustus_masked-jcf7180000887772-processed-gene-0.2-mRNA-1	SD14	13	2.953	tsukushin isoform x1
Sedum.T00003658.1	maker-jcf7180000894108-augustus-gene-0.20-mRNA-1	SD14	13	2.353	tubulin-folding cofactor b
Sedum.T00031347.1	maker-jcf7180000927027-snap-gene-0.23-mRNA-1	SD14	13	3.151	tubulin-specific chaperone cofactor e-like protein
Sedum.T00031346.1	maker-jcf7180000927027-snap-gene-0.22-mRNA-1	SD14	13	3.384	ubiquitin carboxyl-terminal hydrolase 2-like isoform x1
Sedum.T00031348.1	augustus_masked-jcf7180000927027-processed-gene-0.9-mRNA-1	SD14	13	5.426	ubiquitin carboxyl-terminal hydrolase 2-like isoform x1
Sedum.T00022017.1	snap_masked-jcf7180000917223-processed-gene-0.5-mRNA-1	SD14	13	3.269	ubiquitin carboxyl-terminal hydrolase 2-like isoform x3
Sedum.T00023743.1	genemark-jcf7180000926534-processed-gene-0.13-mRNA-1	SD14	13	3.946	uncharacterized protein c11orf53 homolog
Sedum.T00023827.1	maker-jcf7180000918848-augustus-gene-0.14-mRNA-1	SD14	13	2.471	uncharacterized protein kiaa0753 homolog
Sedum.T00010861.1	maker-jcf7180000921255-augustus-gene-0.11-mRNA-1	SD14	13	2.448	uncharacterized protein kiaa0753 homolog isoform x2
Sedum.T00005770.2	maker-jcf7180000928612-snap-gene-0.35-mRNA-2	SD14	13	6.885	uncharacterized protein kiaa1377 homolog
Sedum.T00014081.1	maker-jcf7180000922744-augustus-gene-0.31-mRNA-1	SD14	13	2.119	uncharacterized protein loc103356720
Sedum.T00008234.1	maker-jcf7180000932700-snap-gene-0.42-mRNA-1	SD14	13	7.568	uncharacterized protein loc105934687
Sedum.T00028450.1	augustus_masked-jcf7180000927538-processed-gene-0.1-mRNA-1	SD14	13	2.646	unconventional myosin-ic isoform x3
Sedum.T00027012.1	maker-jcf7180000920334-augustus-gene-0.9-mRNA-1	SD14	13	4.628	unnamed protein product, partial
Sedum.T00043857.1	genemark-jcf7180000919763-processed-gene-0.1-mRNA-1	SD14	13	2.513	von willebrand factor a domain-containing protein 5a-like
Sedum.T00023202.1	maker-jcf7180000926091-snap-gene-0.17-mRNA-1	SD14	13	2.869	zinc finger and btb domain-containing protein 16-a-like
Sedum.T00032554.1	maker-jcf7180000931746-snap-gene-0.53-mRNA-1	SD14	13	3.22	zinc finger b-box domain-containing protein 1 isoform x2
Sedum.T00032555.4	maker-jcf7180000931746-snap-gene-0.52-mRNA-4	SD14	13	3.245	zinc finger b-box domain-containing protein 1 isoform x2
Sedum.T00012189.1	snap_masked-jcf7180000931868-processed-gene-0.44-mRNA-1	SD15	9	2.406	72 kda inositol polyphosphate 5-phosphatase
Sedum.T00035943.1	maker-jcf7180000926574-augustus-gene-2.73-mRNA-1	SD15	9	2.068	adenosine receptor a2a
Sedum.T00032745.3	maker-jcf7180000922813-augustus-gene-0.29-mRNA-3	SD15	9	3.117	arf gtpase-activating protein git2 isoform x8
Sedum.T00042883.1	maker-jcf7180000917166-augustus-gene-0.16-mRNA-1	SD15	9	7.642	arginine vasotocin preprohormone
Sedum.T00020979.1	maker-jcf7180000927262-snap-gene-0.47-mRNA-1	SD15	9	2.359	beta-adducin isoform x2
Sedum.T00021085.1	augustus_masked-jcf7180000930357-processed-gene-0.16-mRNA-1	SD15	9	5.311	betaine homocysteine methyltransferase
Sedum.T00028196.1	maker-jcf7180000917241-snap-gene-0.23-mRNA-1	SD15	9	2.033	bone morphogenetic protein 3
Sedum.T00006570.1	maker-jcf7180000924446-snap-gene-1.98-mRNA-1	SD15	9	3.705	calcium-binding protein 1 isoform x2
Sedum.T00017177.1	maker-jcf7180000889798-augustus-gene-0.17-mRNA-1	SD15	9	2.231	calcium-binding protein p-like isoform x2
Sedum.T00000233.1	maker-jcf7180000890192-snap-gene-0.31-mRNA-1	SD15	9	3.531	-carotene 9 -oxygenase
Sedum.T00038707.1	maker-jcf7180000918108-augustus-gene-0.36-mRNA-1	SD15	9	4.89	cationic amino acid transporter 4
Sedum.T00035938.1	maker-jcf7180000926574-augustus-gene-1.44-mRNA-1	SD15	9	7.601	cell cycle checkpoint control protein rad9b
Sedum.T00042856.1	maker-jcf7180000918422-augustus-gene-0.38-mRNA-1	SD15	9	2.117	cholesterol 25-hydroxylase-like protein
Sedum.T00025941.1	genemark-jcf7180000928059-processed-gene-0.5-mRNA-1	SD15	9	2.358	citron rho-interacting kinase-like isoform x4
Sedum.T00014709.1	maker-jcf7180000930081-snap-gene-0.14-mRNA-1	SD15	9	6.889	complement c5-like
Sedum.T00011361.1	genemark-jcf7180000926454-processed-gene-0.10-mRNA-1	SD15	9	4.046	d-amino-acid oxidase
Sedum.T00028105.1	maker-jcf7180000930618-augustus-gene-0.52-mRNA-1	SD15	9	2.625	drebrin-like protein a isoform x1
Sedum.T00006127.1	maker-jcf7180000922163-augustus-gene-0.4-mRNA-1	SD15	9	2.181	dynamin-1-like isoform x5
Sedum.T00007429.1	maker-jcf7180000927653-snap-gene-0.32-mRNA-1	SD15	9	5.023	dynein heavy chain axonemal
Sedum.T00045279.2	maker-jcf7180000932419-snap-gene-1.54-mRNA-2	SD15	9	4.13	dynein light chain partial
Sedum.T00017773.1	maker-jcf7180000887854-augustus-gene-0.22-mRNA-1	SD15	9	3.441	early growth response protein 3
Sedum.T00030488.1	snap_masked-jcf7180000888119-processed-gene-0.2-mRNA-1	SD15	9	2.886	endophilin-b2-like isoform x6
Sedum.T00006889.1	augustus_masked-jcf7180000927485-processed-gene-1.11-mRNA-1	SD15	9	2.294	filamin-interacting protein fam101a
Sedum.T00012957.1	augustus_masked-jcf7180000916870-processed-gene-0.15-mRNA-1	SD15	9	4.542	forkhead box protein n4
Sedum.T00006559.1	genemark-jcf7180000924446-processed-gene-1.10-mRNA-1	SD15	9	2.552	gamma-glutamyltranspeptidase 1
Sedum.T00023718.1	maker-jcf7180000918341-augustus-gene-0.31-mRNA-1	SD15	9	3.166	glutamine--fructose-6-phosphate aminotransferase
Sedum.T00006818.1	maker-jcf7180000916845-augustus-gene-0.23-mRNA-1	SD15	9	2.689	growth arrest and dna damage-inducible protein gadd45 gamma
Sedum.T00034569.1	genemark-jcf7180000925195-processed-gene-0.0-mRNA-1	SD15	9	3.038	gtpase imap family member 8
Sedum.T00030361.1	maker-jcf7180000922190-augustus-gene-0.8-mRNA-1	SD15	9	2.261	guanine nucleotide-binding protein subunit alpha-14-like
Sedum.T00043646.1	maker-jcf7180000927469-snap-gene-0.26-mRNA-1	SD15	9	3.133	Hemicentin-2
Sedum.T00015664.1	maker-jcf7180000927903-snap-gene-1.61-mRNA-1	SD15	9	6.571	histone-lysine n-methyltransferase setd1b-a-like isoform x1
Sedum.T00025403.1	maker-jcf7180000927333-snap-gene-0.44-mRNA-1	SD15	9	2.641	hypothetical protein CENSYa_0654
Sedum.T00000230.1	maker-jcf7180000890192-augustus-gene-0.24-mRNA-1	SD15	9	2.545	Hypothetical protein EH28_22340
Sedum.T00036383.1	snap_masked-jcf7180000924757-processed-gene-0.14-mRNA-1	SD15	9	2.244	immediate early response gene 5-like protein
Sedum.T00016904.1	maker-jcf7180000922973-augustus-gene-0.6-mRNA-1	SD15	9	2.23	integrin alpha-2
Sedum.T00042884.1	maker-jcf7180000917166-augustus-gene-0.14-mRNA-1	SD15	9	2.668	-interacting protein 1
Sedum.T00016954.1	maker-jcf7180000916432-augustus-gene-0.19-mRNA-1	SD15	9	2.144	intraflagellar transport protein 25 homolog
Sedum.T00029489.1	maker-jcf7180000931924-augustus-gene-0.35-mRNA-1	SD15	9	9.805	izumo sperm-egg fusion protein 1
Sedum.T00001588.1	augustus_masked-jcf7180000916176-processed-gene-0.4-mRNA-1	SD15	9	3.308	kelch-like protein 20
Sedum.T00042048.1	maker-jcf7180000919353-augustus-gene-0.16-mRNA-1	SD15	9	2.658	kelch-like protein 22 isoform x1
Sedum.T00042264.2	maker-jcf7180000929909-augustus-gene-0.53-mRNA-2	SD15	9	2.918	kinesin-like calmodulin-binding protein homolog
Sedum.T00004132.1	maker-jcf7180000918688-augustus-gene-1.70-mRNA-1	SD15	9	4.912	kinesin-like protein kif24
Sedum.T00000234.1	maker-jcf7180000890192-augustus-gene-0.26-mRNA-1	SD15	9	2.518	kruppel-like factor 9
Sedum.T00016853.1	maker-jcf7180000927293-snap-gene-0.43-mRNA-1	SD15	9	5.975	leucine-rich repeat transmembrane neuronal protein 4
Sedum.T00012187.1	maker-jcf7180000931868-snap-gene-0.63-mRNA-1	SD15	9	4.438	lim homeobox protein lhx6-like
Sedum.T00028573.1	maker-jcf7180000921805-augustus-gene-0.40-mRNA-1	SD15	9	4.772	lim homeobox transcription factor 1-beta isoform x1
Sedum.T00025934.1	augustus_masked-jcf7180000916209-processed-gene-0.15-mRNA-1	SD15	9	4.268	l-serine dehydratase l-threonine deaminase
Sedum.T00027848.1	maker-jcf7180000927750-snap-gene-0.30-mRNA-1	SD15	9	2.359	lysyl oxidase homolog 2b-like
Sedum.T00020386.1	genemark-jcf7180000919790-processed-gene-0.0-mRNA-1	SD15	9	2.127	morc family cw-type zinc finger protein 2 isoform x1
Sedum.T00020200.1	maker-jcf7180000916193-snap-gene-0.10-mRNA-1	SD15	9	2.034	morc family cw-type zinc finger protein 2 isoform x2
Sedum.T00035295.1	maker-jcf7180000931795-augustus-gene-0.27-mRNA-1	SD15	9	2.526	netrin receptor unc5d
Sedum.T00036386.1	maker-jcf7180000924757-augustus-gene-0.16-mRNA-1	SD15	9	5.353	neuronal calcium sensor 1
Sedum.T00022638.1	genemark-jcf7180000890748-processed-gene-0.0-mRNA-1	SD15	9	4.893	neuronal nitric oxide synthase
Sedum.T00029999.1	maker-jcf7180000920628-snap-gene-0.47-mRNA-1	SD15	9	5.999	p2x purinoceptor 2
Sedum.T00008475.1	maker-jcf7180000921464-snap-gene-0.26-mRNA-1	SD15	9	4.061	patched domain-containing protein 2
Sedum.T00040220.1	maker-jcf7180000916473-snap-gene-0.7-mRNA-1	SD15	9	3.185	pdz and lim domain protein 5-like isoform x3
Sedum.T00034271.3	maker-jcf7180000933440-augustus-gene-1.53-mRNA-3	SD15	9	3.661	piwi-like protein 1-like
Sedum.T00014708.1	maker-jcf7180000930081-augustus-gene-0.11-mRNA-1	SD15	9	5.096	pr domain zinc finger protein 12-like
Sedum.T00030950.1	maker-jcf7180000927746-snap-gene-0.42-mRNA-1	SD15	9	3.079	PREDICTED: calphotin-like
Sedum.T00014193.1	augustus_masked-jcf7180000929408-processed-gene-0.6-mRNA-1	SD15	9	5.374	PREDICTED: centriolin
Sedum.T00035942.1	maker-jcf7180000926574-augustus-gene-2.72-mRNA-1	SD15	9	2.016	PREDICTED: cytospin-A
Sedum.T00035466.1	maker-jcf7180000891812-augustus-gene-0.5-mRNA-1	SD15	9	3.889	PREDICTED: hemicentin-2
Sedum.T00026684.1	maker-jcf7180000922920-augustus-gene-0.43-mRNA-1	SD15	9	2.709	PREDICTED: mitoferrin-1-like
Sedum.T00014022.1	maker-jcf7180000920068-augustus-gene-0.7-mRNA-1	SD15	9	3.16	PREDICTED: noelin-like
Sedum.T00014022.3	maker-jcf7180000920068-augustus-gene-0.7-mRNA-3	SD15	9	5.114	PREDICTED: noelin-like
Sedum.T00007174.1	maker-jcf7180000916621-augustus-gene-0.24-mRNA-1	SD15	9	2.831	PREDICTED: septin-2
Sedum.T00039652.1	augustus_masked-jcf7180000916781-processed-gene-0.4-mRNA-1	SD15	9	4.645	prolactin-releasing peptide receptor-like
Sedum.T00041836.1	maker-jcf7180000933309-snap-gene-0.70-mRNA-1	SD15	9	4.899	proline dehydrogenase mitochondrial-like
Sedum.T00041776.1	maker-jcf7180000932775-snap-gene-0.30-mRNA-1	SD15	9	3.752	protein fam163b
Sedum.T00014932.1	maker-jcf7180000929949-augustus-gene-0.6-mRNA-1	SD15	9	4.889	protein myomaker
Sedum.T00011355.1	maker-jcf7180000926454-snap-gene-0.51-mRNA-1	SD15	9	4.085	protein phosphatase slingshot homolog 1
Sedum.T00018439.1	maker-jcf7180000927079-augustus-gene-0.48-mRNA-1	SD15	9	2.209	protein set
Sedum.T00039705.1	genemark-jcf7180000933294-processed-gene-1.0-mRNA-1	SD15	9	6.384	protein turtle homolog a-like
Sedum.T00035091.1	maker-jcf7180000927412-snap-gene-0.6-mRNA-1	SD15	9	5.521	protein-lysine 6-oxidase-like
Sedum.T00043383.1	maker-jcf7180000916396-snap-gene-0.10-mRNA-1	SD15	9	3.165	ras and ef-hand domain-containing protein
Sedum.T00017179.3	maker-jcf7180000889798-snap-gene-0.22-mRNA-3	SD15	9	2.895	ras association domain-containing protein 2
Sedum.T00026445.1	maker-jcf7180000927895-augustus-gene-0.7-mRNA-1	SD15	9	3.964	retinol dehydrogenase 14-like
Sedum.T00029092.1	genemark-jcf7180000916667-processed-gene-0.1-mRNA-1	SD15	9	2.9	rilp-like protein 1
Sedum.T00035304.1	maker-jcf7180000918101-augustus-gene-0.11-mRNA-1	SD15	9	2.811	saxitoxin and tetrodotoxin-binding protein 1
Sedum.T00021097.1	augustus_masked-jcf7180000930357-processed-gene-0.13-mRNA-1	SD15	9	5.707	secretory carrier-associated membrane protein 1-like isoform x3
Sedum.T00019737.1	maker-jcf7180000931979-snap-gene-0.91-mRNA-1	SD15	9	4.178	serine arginine repetitive matrix protein 4-like
Sedum.T00006819.1	maker-jcf7180000916845-snap-gene-0.25-mRNA-1	SD15	9	3.432	serine threonine-protein kinase nim1
Sedum.T00030952.1	maker-jcf7180000927746-augustus-gene-0.37-mRNA-1	SD15	9	2.276	serine threonine-protein phosphatase with ef-hands 2-like
Sedum.T00003493.1	genemark-jcf7180000918540-processed-gene-0.1-mRNA-1	SD15	9	2.783	set-binding protein
Sedum.T00020120.1	maker-jcf7180000926153-augustus-gene-0.31-mRNA-1	SD15	9	4.292	sodium-dependent phosphate transporter 1-a-like
Sedum.T00029725.1	genemark-jcf7180000928810-processed-gene-0.6-mRNA-1	SD15	9	4.114	solute carrier family 28 member 3
Sedum.T00017984.1	augustus_masked-jcf7180000926636-processed-gene-0.24-mRNA-1	SD15	9	4.425	t-box transcription factor tbx1 isoform x3
Sedum.T00035110.1	maker-jcf7180000929232-augustus-gene-0.24-mRNA-1	SD15	9	5.642	terminal uridylyltransferase 4-like
Sedum.T00019994.1	maker-jcf7180000921864-augustus-gene-0.21-mRNA-1	SD15	9	6.094	Thrombospondin-4-B
Sedum.T00025401.1	maker-jcf7180000927333-augustus-gene-0.41-mRNA-1	SD15	9	2.345	transcription factor 7-like 1 isoform x1
Sedum.T00032742.1	maker-jcf7180000922813-augustus-gene-0.27-mRNA-1	SD15	9	2.81	transient receptor potential cation channel subfamily v member 4
Sedum.T00034269.1	maker-jcf7180000933440-augustus-gene-1.51-mRNA-1	SD15	9	2.824	transmembrane protein 132c
Sedum.T00008970.1	maker-jcf7180000933106-snap-gene-0.19-mRNA-1	SD15	9	3.041	transmembrane protein 161b
Sedum.T00032740.3	maker-jcf7180000922813-augustus-gene-0.25-mRNA-3	SD15	9	2.913	trichoplein keratin filament-binding protein
Sedum.T00019778.1	maker-jcf7180000887926-snap-gene-0.27-mRNA-1	SD15	9	2.139	ubiquitin fusion degradation protein 1 homolog
Sedum.T00012963.1	genemark-jcf7180000916870-processed-gene-0.8-mRNA-1	SD15	9	2.093	ubiquitin-protein ligase e3b
Sedum.T00025440.1	augustus_masked-jcf7180000930311-processed-gene-0.18-mRNA-1	SD15	9	2.63	udp-glucuronosyltransferase 2a1-like
Sedum.T00011445.1	augustus_masked-jcf7180000930889-processed-gene-0.19-mRNA-1	SD15	9	2.849	uncharacterized protein c8orf4 homolog
Sedum.T00038658.1	genemark-jcf7180000929300-processed-gene-0.0-mRNA-1	SD15	9	4.103	uncharacterized protein loc101466893
Sedum.T00027825.1	snap_masked-jcf7180000888553-processed-gene-0.23-mRNA-1	SD15	9	9.348	uncharacterized protein loc102314469 isoform x2
Sedum.T00002642.1	augustus_masked-jcf7180000891626-processed-gene-0.9-mRNA-1	SD15	9	4.99	uncharacterized protein loc102791654
Sedum.T00027821.1	maker-jcf7180000888553-augustus-gene-0.29-mRNA-1	SD15	9	8.029	uncharacterized protein loc104962503
Sedum.T00002641.1	augustus_masked-jcf7180000891626-processed-gene-0.8-mRNA-1	SD15	9	3.837	uncharacterized protein loc104967010
Sedum.T00012961.1	maker-jcf7180000916870-snap-gene-0.46-mRNA-1	SD15	9	2.295	unconventional myosin-ih-like
Sedum.T00035956.1	maker-jcf7180000926574-snap-gene-2.95-mRNA-1	SD15	9	3.783	unnamed protein product, partial
Sedum.T00003494.1	augustus_masked-jcf7180000918540-processed-gene-0.8-mRNA-1	SD15	9	11.538	urea transporter 2-like
Sedum.T00009107.1	maker-jcf7180000916446-snap-gene-0.16-mRNA-1	SD15	9	2.142	vacuolar protein sorting-associated protein 37b
Sedum.T00018965.1	genemark-jcf7180000924329-processed-gene-0.0-mRNA-1	SD15	9	2.434	versican core isoform x1
Sedum.T00045275.1	genemark-jcf7180000932419-processed-gene-1.6-mRNA-1	SD15	9	2.361	voltage-dependent anion-selective channel protein 3 isoform x2
Sedum.T00024962.1	maker-jcf7180000920475-snap-gene-0.14-mRNA-1	SD15	9	6.067	voltage-dependent n-type calcium channel subunit alpha-1b
Sedum.T00031242.1	maker-jcf7180000895673-augustus-gene-0.5-mRNA-1	SD15	9	5.106	voltage-dependent n-type calcium channel subunit alpha-1b-like
Sedum.T00004127.1	maker-jcf7180000918688-augustus-gene-1.63-mRNA-1	SD15	9	8.532	wd repeat-containing protein 66
Sedum.T00035524.1	maker-jcf7180000932703-augustus-gene-0.47-mRNA-1	SD15	9	3.957	wsc domain-containing protein 2
Sedum.T00021380.1	maker-jcf7180000932802-augustus-gene-0.19-mRNA-1	SD15	9	2.713	zinc finger protein 235
Sedum.T00038331.1	maker-jcf7180000891523-augustus-gene-0.16-mRNA-1	SD15	9	3.602	zinc finger protein 367
Sedum.T00004564.1	maker-jcf7180000923120-augustus-gene-0.29-mRNA-1	SD15	9	2.503	zinc finger protein 608
Sedum.T00019010.1	maker-jcf7180000920831-snap-gene-0.71-mRNA-1	SD15	9	2.37	zinc finger swim domain-containing protein 6
Sedum.T00012923.1	maker-jcf7180000932571-augustus-gene-0.17-mRNA-1	SD16	16	4.949	7-methylguanosine phosphate-specific 5 -nucleotidase-like isoform x5
Sedum.T00003500.1	maker-jcf7180000927818-augustus-gene-0.29-mRNA-1	SD16	16	6.223	a disintegrin and metalloproteinase with thrombospondin motifs 16
Sedum.T00012484.1	maker-jcf7180000930552-augustus-gene-0.28-mRNA-1	SD16	16	3.865	actin-binding rho-activating isoform x1
Sedum.T00004876.1	augustus_masked-jcf7180000933478-processed-gene-0.12-mRNA-1	SD16	16	2.705	adp-ribosylation factor-like protein 4a
Sedum.T00003745.1	maker-jcf7180000926142-augustus-gene-0.41-mRNA-1	SD16	16	2.484	ankyrin repeat and ibr domain-containing protein 1
Sedum.T00002625.1	maker-jcf7180000933329-snap-gene-1.65-mRNA-1	SD16	16	4.495	brain-specific angiogenesis inhibitor 1
Sedum.T00002627.1	maker-jcf7180000933329-snap-gene-1.63-mRNA-1	SD16	16	7.228	brain-specific angiogenesis inhibitor 1
Sedum.T00002626.1	maker-jcf7180000933329-augustus-gene-1.60-mRNA-1	SD16	16	4.476	brain-specific angiogenesis inhibitor 1- partial
Sedum.T00033814.1	maker-jcf7180000929561-augustus-gene-0.73-mRNA-1	SD16	16	7.203	brain-specific angiogenesis inhibitor 1-associated protein 2
Sedum.T00037110.1	maker-jcf7180000926425-augustus-gene-0.18-mRNA-1	SD16	16	3.179	bromodomain-containing protein 2-like isoform x1
Sedum.T00020953.1	augustus_masked-jcf7180000916819-processed-gene-0.1-mRNA-1	SD16	16	2.509	calpain-7 isoform x1
Sedum.T00006402.1	maker-jcf7180000930353-snap-gene-1.61-mRNA-1	SD16	16	3.09	casein kinase ii subunit alpha
Sedum.T00034376.2	maker-jcf7180000889806-augustus-gene-0.24-mRNA-2	SD16	16	2.869	cell division cycle-associated protein 3 isoform x1
Sedum.T00042405.4	maker-jcf7180000927029-augustus-gene-0.76-mRNA-4	SD16	16	6.199	centrosomal protein of 85 kda isoform x1
Sedum.T00021572.1	maker-jcf7180000924219-augustus-gene-0.58-mRNA-1	SD16	16	2.796	ceramide synthase 2-like
Sedum.T00033583.1	maker-jcf7180000930513-snap-gene-0.45-mRNA-1	SD16	16	3.089	cklf-like marvel transmembrane domain-containing protein 7
Sedum.T00019303.3	maker-jcf7180000902641-snap-gene-0.14-mRNA-3	SD16	16	4.243	collagen alpha-1 chain-like isoform x2
Sedum.T00021569.1	genemark-jcf7180000924219-processed-gene-0.14-mRNA-1	SD16	16	8.013	cugbp elav-like family member 3
Sedum.T00021574.4	maker-jcf7180000924219-augustus-gene-0.54-mRNA-4	SD16	16	6.522	cytochrome p450 mitochondrial-like
Sedum.T00006295.1	maker-jcf7180000927178-snap-gene-0.101-mRNA-1	SD16	16	3.291	cytoplasmic phosphatidylinositol transfer protein 1-like
Sedum.T00013005.1	snap_masked-jcf7180000928119-processed-gene-0.20-mRNA-1	SD16	16	6.082	cytosolic non-specific dipeptidase-like
Sedum.T00023053.1	maker-jcf7180000922610-snap-gene-0.17-mRNA-1	SD16	16	4.393	d dopamine receptor a-like
[truncated: 941 more rows]
